# Supplementary material for: Fishing for newly synthesized proteins with phosphonate-handles
Source: Nat Commun. 2020 Jun 26;11:3244. doi: 10.1038/s41467-020-17010-0 (PMC7320153; doi:10.1038/s41467-020-17010-0)
Supplement: Supplementary file 5 — Supplementary Data 1 [file 41467_2020_17010_MOESM5_ESM.xlsx]

## Sheet: Content
Supplementary Table 4
Unmodified (unmod) or Phosphonate-/biotin-labeled (mod) proteins identified in HeLa cells treated with AHA (pulse or stable).
					Description
Uniprot ID
Gene name
MaxQuant Protein Groups columns:
	Protein IDs				Identifiers of proteins contained in the protein group. They are sorted by number of identified peptides in descending order.
	Majority protein IDs				These are the IDs of those proteins that have at least half of the peptides that the leading protein has.
	Mol. Weight (kDa)				Molecular weight of the leading protein sequence contained in the protein group.
	Peptides				The total number of peptide sequences associated with the protein group (i.e. for all the proteins in the group). The average of the peptides is calculated based on three replicates. Intensities of each individual sample are shown, the replicate number is indicated.
	Razor + unique peptides				The total number of razor + unique peptides associated with the protein group (i.e. these peptides are shared with another protein group). The average of the razor + unique peptides is calculated based on three replicates. Intensities of each individual sample are shown, the replicate number is indicated.
	Unique peptides				The total number of unique peptides associated with the protein group (i.e. these peptides are not shared with another protein group). The average of the unique peptides is calculated based on three replicates. Intensities of each individual sample are shown, the replicate number is indicated.
	Sequence coverage [%]				Percentage of the sequence that is covered by the identified peptides of the best protein sequence contained in the group. The average of the sequence coverage is calculated based on three replicates. Intensities of each individual sample are shown, the replicate number is indicated.
	MS/MS count				The average of the MS/MS count is calculated based on three replicates. Intensities of each individual sample are shown, the replicate number is indicated.
	AHA_Phosphonate site positions				Positions of the sites in the leading protein of this group.
	AHA_Biotin site positions				Positions of the sites in the leading protein of this group.
	Phosphorylation (STY) site positions				Positions of the sites in the leading protein of this group.
	Intensity				The average of the intensity is calculated based on three replicates. Intensities of each individual sample are shown, the replicate number is indicated.
	Only identified by site				When marked with '+', this particular protein group was identified only by a modification site.

## Sheet: PhosID - HeLa - unmod
Uniprot ID	Gene name	Protein IDs	Majority protein IDs	Mol. weight [kDa]	Peptides	Razor + unique peptides	Unique peptides	Sequence coverage [%]	MS/MS count	Phosphorylation (STY) site positions	Intensity	Only identified by site	Peptides_replicate 1	Peptides_replicate 2	Peptides_replicate 3	Razor unique peptides_replicate 1	Razor unique peptides_replicate 2	Razor unique peptides_replicate 3	Unique peptides_replicate 1	Unique peptides_replicate 2	Unique peptides_replicate 3	Sequence coverage_replicate 1	Sequence coverage_replicate 2	Sequence coverage_replicate 3	MS/MS count_replicate 1	MS/MS count_replicate 2	MS/MS count_replicate 3	Intensity_replicate 1	Intensity_replicate 2	Intensity_replicate 3
B1AJZ9	FHAD1	sp|B1AJZ9|FHAD1_HUMAN;REV__sp|Q8IWJ2|GCC2_HUMAN;sp|Q9P2D7|DYH1_HUMAN	sp|B1AJZ9|FHAD1_HUMAN	161.9	0.666667	0.666667	0.666667	0.6	0.333333	1066	2.53668e+07		1	0	1	1	0	1	1	0	1	0.9	0	0.9	1	0	0	75435000	0	665470
E9PAV3	NACA	sp|E9PAV3|NACAM_HUMAN;sp|Q13765|NACA_HUMAN;sp|Q9BZK3|NACP4_HUMAN	sp|E9PAV3|NACAM_HUMAN;sp|Q13765|NACA_HUMAN	205.42	1.66667	1.66667	1.66667	1.13333	1.33333		2044800		2	3	0	2	3	0	2	3	0	1.4	2	0	2	2	0	1595400	4539000	0
O00144	FZD9	sp|O00144|FZD9_HUMAN	sp|O00144|FZD9_HUMAN	64.466	0.666667	0.666667	0.666667	1.66667	0.333333	436;438	3.18163e+06	+	0	1	1	0	1	1	0	1	1	0	2.5	2.5	0	1	0	0	5344800	4200100
O00193	SMAP	sp|O00193|SMAP_HUMAN	sp|O00193|SMAP_HUMAN	20.332	0.666667	0.666667	0.666667	9.13333	1	15	2.41723e+06		1	1	0	1	1	0	1	1	0	13.7	13.7	0	1	2	0	2310400	4941300	0
O00203	AP3B1	sp|O00203|AP3B1_HUMAN;sp|Q13367|AP3B2_HUMAN	sp|O00203|AP3B1_HUMAN	121.32	1	1	1	1.6	1		1.46796e+06		1	1	1	1	1	1	1	1	1	1.6	1.6	1.6	1	1	1	999790	2260100	1144000
O00217	NDUFS8	sp|O00217|NDUS8_HUMAN	sp|O00217|NDUS8_HUMAN	23.705	0.666667	0.666667	0.666667	3.46667	0.333333		1.88223e+06		0	1	1	0	1	1	0	1	1	0	5.2	5.2	0	1	0	0	1778600	3868100
O00264	PGRMC1	sp|O00264|PGRC1_HUMAN	sp|O00264|PGRC1_HUMAN	21.671	1.66667	1.66667	1.66667	12.9667	1.66667	181	2479390		1	2	2	1	2	2	1	2	2	5.1	16.9	16.9	0	4	1	385570	2262700	4789900
O00571	DDX3X	sp|O00571|DDX3X_HUMAN;sp|O15523|DDX3Y_HUMAN	sp|O00571|DDX3X_HUMAN;sp|O15523|DDX3Y_HUMAN	73.243	0.666667	0.666667	0.666667	1	0.666667		574947		1	1	0	1	1	0	1	1	0	1.5	1.5	0	1	1	0	548640	1176200	0
O14678	ABCD4	sp|O14678|ABCD4_HUMAN	sp|O14678|ABCD4_HUMAN	68.597	0.666667	0.666667	0.666667	1.53333	0	350;355	1719550	+	1	1	0	1	1	0	1	1	0	2.3	2.3	0	0	0	0	758150	4400500	0
O14776	TCERG1	sp|O14776|TCRG1_HUMAN;sp|Q5VWI1|TCRGL_HUMAN	sp|O14776|TCRG1_HUMAN	123.9	0.666667	0.666667	0.666667	0.933333	1		2.12157e+06		1	1	0	1	1	0	1	1	0	1.4	1.4	0	1	2	0	1133700	5231000	0
P19105	MYL12A	sp|P19105|ML12A_HUMAN;sp|O14950|ML12B_HUMAN	sp|P19105|ML12A_HUMAN;sp|O14950|ML12B_HUMAN	19.794	1.33333	1.33333	1	10.9	0.666667		1.36573e+06		1	3	0	1	3	0	1	2	0	5.8	26.9	0	1	1	0	513000	3584200	0
O14979	HNRNPDL	sp|O14979|HNRDL_HUMAN	sp|O14979|HNRDL_HUMAN	46.437	1	1	1	3.5	1		1666600		1	2	0	1	2	0	1	2	0	3.8	6.7	0	1	2	0	553500	4446300	0
O15027	SEC16A	sp|O15027|SC16A_HUMAN	sp|O15027|SC16A_HUMAN	251.89	0.666667	0.666667	0.666667	0.666667	1	587;592;593	812410		1	1	0	1	1	0	1	1	0	1	1	0	2	1	0	839130	1598100	0
O15067	PFAS	sp|O15067|PUR4_HUMAN	sp|O15067|PUR4_HUMAN	144.73	3	3	3	4.4	3		2.64137e+07		2	4	3	2	4	3	2	4	3	2.7	6	4.5	3	4	2	12890000	29094000	37257000
O15144	ARPC2	sp|O15144|ARPC2_HUMAN	sp|O15144|ARPC2_HUMAN	34.333	0.666667	0.666667	0.666667	2	0		851853		1	1	0	1	1	0	1	1	0	3	3	0	0	0	0	2194100	361460	0
O15145	ARPC3	sp|O15145|ARPC3_HUMAN	sp|O15145|ARPC3_HUMAN	20.546	0.666667	0.666667	0.666667	2.26667	0		671180		1	0	1	1	0	1	1	0	1	3.4	0	3.4	0	0	0	815640	0	1197900
O15173	PGRMC2	sp|O15173|PGRC2_HUMAN	sp|O15173|PGRC2_HUMAN	23.818	0.666667	0.666667	0.666667	3	0.666667	211	1795800		0	1	1	0	1	1	0	1	1	0	4.5	4.5	0	1	1	0	1530500	3856900
O43143	DHX15	sp|O43143|DHX15_HUMAN	sp|O43143|DHX15_HUMAN	90.932	2	2	2	2.96667	1.33333		4416700		1	3	2	1	3	2	1	3	2	1.6	4.4	2.9	2	2	0	1405300	4854300	6990500
O43175	PHGDH	sp|O43175|SERA_HUMAN	sp|O43175|SERA_HUMAN	56.65	2.33333	2.33333	2.33333	5.33333	1		1164520		3	3	1	3	3	1	3	3	1	6.8	6.8	2.4	0	3	0	764130	2380500	348930
O43242	PSMD3	sp|O43242|PSMD3_HUMAN	sp|O43242|PSMD3_HUMAN	60.977	0.666667	0.666667	0.666667	2.46667	0.666667		1.68863e+06		0	1	1	0	1	1	0	1	1	0	3.7	3.7	0	1	1	0	1895400	3170500
O43390	HNRNPR	sp|O43390|HNRPR_HUMAN	sp|O43390|HNRPR_HUMAN	70.942	1.33333	1.33333	0.333333	2.03333	1		667130		1	2	1	1	2	1	0	1	0	2.1	2.7	1.3	1	2	0	638030	971770	391590
O43633	CHMP2A	sp|O43633|CHM2A_HUMAN	sp|O43633|CHM2A_HUMAN	25.104	1	1	1	3.6	0		1.75122e+06		0	2	1	0	2	1	0	2	1	0	7.2	3.6	0	0	0	0	4927200	326470
O43707	ACTN4	sp|O43707|ACTN4_HUMAN;sp|Q08043|ACTN3_HUMAN	sp|O43707|ACTN4_HUMAN	104.85	7.66667	7.66667	6	11.1333	12.6667		100286000		9	11	3	9	11	3	6	9	3	13	15.9	4.5	20	18	0	111800000	165830000	23228000
O43852	CALU	sp|O43852|CALU_HUMAN	sp|O43852|CALU_HUMAN	37.106	5	5	5	22.9667	5	47	5.97867e+07		3	6	6	3	6	6	3	6	6	12.7	28.3	27.9	3	6	6	25770000	31800000	121790000
O60232	ZNRD2	sp|O60232|ZNRD2_HUMAN	sp|O60232|ZNRD2_HUMAN	21.474	0.666667	0.666667	0.666667	12.0667	0.666667		606457		1	1	0	1	1	0	1	1	0	18.1	18.1	0	2	0	0	1225000	594370	0
O60313	OPA1	sp|O60313|OPA1_HUMAN	sp|O60313|OPA1_HUMAN	111.63	0.666667	0.666667	0.666667	0.533333	0.333333		3.40357e+06		0	1	1	0	1	1	0	1	1	0	0.8	0.8	0	1	0	0	4252600	5958100
O60506	SYNCRIP	sp|O60506|HNRPQ_HUMAN	sp|O60506|HNRPQ_HUMAN	69.602	2	1	1	3.5	0.666667		798813		1	2	3	0	1	2	0	1	2	2.1	3.4	5	0	1	1	0	1726800	669640
O60568	PLOD3	sp|O60568|PLOD3_HUMAN	sp|O60568|PLOD3_HUMAN	84.784	1	1	1	1.36667	0.333333		658680		1	1	1	1	1	1	1	1	1	1.1	1.2	1.8	0	0	1	116240	426500	1433300
O60832	DKC1	sp|O60832|DKC1_HUMAN;sp|Q96C57|CSTOS_HUMAN;REV__sp|P18615|NELFE_HUMAN;REV__sp|P30101|PDIA3_HUMAN;REV__sp|Q5T5S1|CC183_HUMAN;REV__sp|P25440|BRD2_HUMAN;REV__sp|P51532|SMCA4_HUMAN	sp|O60832|DKC1_HUMAN	57.673	1.66667	1.66667	1.66667	4.03333	1.66667		4.98473e+06		2	2	1	2	2	1	2	2	1	4.1	4.1	3.9	2	3	0	1965700	3844500	9144000
O60841	EIF5B	sp|O60841|IF2P_HUMAN	sp|O60841|IF2P_HUMAN	138.83	1.66667	1.66667	1.66667	2.3	1.33333		1.46187e+06		2	2	1	2	2	1	2	2	1	3.5	2.2	1.2	1	2	1	1908400	2477200	0
O60869	EDF1	sp|O60869|EDF1_HUMAN	sp|O60869|EDF1_HUMAN	16.368	0.666667	0.666667	0.666667	8.53333	1.66667		5963200		1	1	0	1	1	0	1	1	0	12.8	12.8	0	2	3	0	3943600	13946000	0
O75083	WDR1	sp|O75083|WDR1_HUMAN	sp|O75083|WDR1_HUMAN	66.193	1	1	1	1.5	0.666667		613977		1	2	0	1	2	0	1	2	0	1.7	2.8	0	0	2	0	423730	1418200	0
O75116	ROCK2	sp|O75116|ROCK2_HUMAN	sp|O75116|ROCK2_HUMAN	160.9	0.666667	0.666667	0.666667	0.733333	0.666667		724000		1	1	0	1	1	0	1	1	0	1.1	1.1	0	1	1	0	1130000	1042000	0
O75347	TBCA	sp|O75347|TBCA_HUMAN	sp|O75347|TBCA_HUMAN	12.855	1.66667	1.66667	1.66667	16.3667	1.33333		2991300		2	2	1	2	2	1	2	2	1	20.4	20.4	8.3	1	3	0	3285400	4529100	1159400
O75367	H2AFY	sp|O75367|H2AY_HUMAN;sp|Q9P0M6|H2AW_HUMAN	sp|O75367|H2AY_HUMAN	39.617	2	2	2	3.5	1	129	2.50907e+06		2	2	2	2	2	2	2	2	2	3.5	3.5	3.5	0	2	1	1497300	3130900	2899000
O75369	FLNB	sp|O75369|FLNB_HUMAN	sp|O75369|FLNB_HUMAN	278.16	2.66667	2.33333	2.33333	1.9	3.66667		7404500		3	3	2	2	3	2	2	3	2	2.1	2.2	1.4	3	4	4	4489200	8782300	8942000
O75390	CS	sp|O75390|CISY_HUMAN	sp|O75390|CISY_HUMAN	51.712	1.33333	1.33333	1.33333	3.03333	0.333333		648457		1	2	1	1	2	1	1	2	1	2.4	4.3	2.4	0	1	0	189450	1331000	424920
O75410	TACC1	sp|O75410|TACC1_HUMAN	sp|O75410|TACC1_HUMAN	87.793	1	1	1	1.86667	0		754630		1	2	0	1	2	0	1	2	0	2.2	3.4	0	0	0	0	505590	1758300	0
O75475	PSIP1	sp|O75475|PSIP1_HUMAN	sp|O75475|PSIP1_HUMAN	60.103	1	1	1	3.13333	1.33333	102;106	1.05543e+07		2	1	0	2	1	0	2	1	0	6.6	2.8	0	3	1	0	17740000	13923000	0
O75494	SRSF10	sp|O75494|SRS10_HUMAN	sp|O75494|SRS10_HUMAN	31.3	1	1	1	4.6	0.333333		2.50717e+06		1	2	0	1	2	0	1	2	0	5	8.8	0	0	1	0	1993000	5528500	0
O75531	BANF1	sp|O75531|BAF_HUMAN;sp|Q9ULM3|YETS2_HUMAN	sp|O75531|BAF_HUMAN	10.058	3	3	3	41.6	4		1.81691e+07		3	3	3	3	3	3	3	3	3	41.6	41.6	41.6	5	4	3	8498400	16641000	29368000
O75533	SF3B1	sp|O75533|SF3B1_HUMAN	sp|O75533|SF3B1_HUMAN	145.83	0.666667	0.666667	0.666667	0.8	0.333333		2.20873e+06		0	1	1	0	1	1	0	1	1	0	1.2	1.2	0	1	0	0	1303500	5322700
O75822	EIF3J	sp|O75822|EIF3J_HUMAN	sp|O75822|EIF3J_HUMAN	29.062	3.66667	3.66667	3.66667	20.9	3.66667	11	3.06637e+07		4	5	2	4	5	2	4	5	2	26.7	27.9	8.1	4	5	2	15292000	24584000	52115000
O75937	DNAJC8	sp|O75937|DNJC8_HUMAN	sp|O75937|DNJC8_HUMAN	29.841	0.666667	0.666667	0.666667	3.66667	0.666667		1.28837e+06		1	1	0	1	1	0	1	1	0	5.5	5.5	0	1	1	0	1058900	2806200	0
O76041	NEBL	sp|O76041|NEBL_HUMAN	sp|O76041|NEBL_HUMAN	116.45	1	1	1	0.9	0	696;699	1.81913e+06		1	1	1	1	1	1	1	1	1	0.9	0.9	0.9	0	0	0	633600	1485500	3338300
O76070	SNCG	sp|O76070|SYUG_HUMAN	sp|O76070|SYUG_HUMAN	13.331	0.666667	0.666667	0.666667	8.93333	1.66667		8.24467e+06		1	1	0	1	1	0	1	1	0	13.4	13.4	0	3	2	0	10116000	14618000	0
O94760	DDAH1	sp|O94760|DDAH1_HUMAN	sp|O94760|DDAH1_HUMAN	31.121	0.666667	0.666667	0.666667	3.63333	0.333333		323877		1	1	0	1	1	0	1	1	0	4.9	6	0	0	1	0	410170	561460	0
O95139	NDUFB6	sp|O95139|NDUB6_HUMAN	sp|O95139|NDUB6_HUMAN	15.489	0.666667	0.666667	0.666667	5.2	0		2.68653e+06		0	1	1	0	1	1	0	1	1	0	7.8	7.8	0	0	0	0	2292100	5767500
O95218	ZRANB2	sp|O95218|ZRAB2_HUMAN	sp|O95218|ZRAB2_HUMAN	37.404	1	1	1	6.76667	1	120	3.67443e+06		1	2	0	1	2	0	1	2	0	9.4	10.9	0	1	2	0	5726200	5297100	0
O95361	TRIM16	sp|O95361|TRI16_HUMAN;sp|Q309B1|TR16L_HUMAN	sp|O95361|TRI16_HUMAN	63.954	1	1	1	2.23333	0.666667	423	5.94848e+06		1	1	1	1	1	1	1	1	1	2.1	2.1	2.5	1	1	0	4307200	13166000	372230
O95757	HSPA4L	sp|O95757|HS74L_HUMAN	sp|O95757|HS74L_HUMAN	94.511	0.666667	0.666667	0.666667	1.26667	0.666667		1.16773e+06		1	1	0	1	1	0	1	1	0	1.9	1.9	0	1	1	0	2423300	1079900	0
O96005	CLPTM1	sp|O96005|CLPT1_HUMAN	sp|O96005|CLPT1_HUMAN	76.096	0.666667	0.666667	0.666667	1.46667	0		1.04269e+06		1	0	1	1	0	1	1	0	1	2.2	0	2.2	0	0	0	580780	0	2547300
P00338	LDHA	sp|P00338|LDHA_HUMAN;sp|P07864|LDHC_HUMAN	sp|P00338|LDHA_HUMAN	36.688	9.33333	9.33333	8.33333	26.6667	10.3333		4.76827e+07		12	13	3	12	13	3	11	11	3	35.2	35.2	9.6	12	18	1	32405000	67085000	43558000
P00387	CYB5R3	sp|P00387|NB5R3_HUMAN	sp|P00387|NB5R3_HUMAN	34.234	1.66667	1.66667	1.66667	8.3	2		9.03107e+06		1	2	2	1	2	2	1	2	2	4.3	10.3	10.3	2	3	1	3598300	8207900	15287000
P00441	SOD1	sp|P00441|SODC_HUMAN	sp|P00441|SODC_HUMAN	15.936	4	4	4	40.2667	13.6667		1.83427e+08		5	4	3	5	4	3	5	4	3	35.7	44.2	40.9	20	19	2	123270000	199830000	227180000
P00491	PNP	sp|P00491|PNPH_HUMAN	sp|P00491|PNPH_HUMAN	32.118	1.33333	1.33333	1.33333	7.86667	1		1488370		1	2	1	1	2	1	1	2	1	6.6	10.4	6.6	2	1	0	840210	1538300	2086600
P00505	GOT2	sp|P00505|AATM_HUMAN	sp|P00505|AATM_HUMAN	47.517	0.666667	0.666667	0.666667	2	0.333333		330760		1	1	0	1	1	0	1	1	0	3	3	0	0	1	0	213980	778300	0
P00558	PGK1	sp|P00558|PGK1_HUMAN	sp|P00558|PGK1_HUMAN	44.614	7	7	5.33333	22.2667	5.66667		14924400		8	8	5	8	8	5	6	6	4	26.1	26.1	14.6	5	10	2	10133000	27190000	7450200
P00568	AK1	sp|P00568|KAD1_HUMAN	sp|P00568|KAD1_HUMAN	21.635	1.66667	1.66667	1.66667	8.8	2		5.73323e+07		2	1	2	2	1	2	2	1	2	8.8	8.8	8.8	3	1	2	89761000	43738000	38498000
P01106	MYC	sp|P01106|MYC_HUMAN	sp|P01106|MYC_HUMAN	48.804	1	1	1	3.4	0.333333	58	1.75623e+06	+	1	1	1	1	1	1	1	1	1	3.4	3.4	3.4	1	0	0	1438300	1909000	1921400
P01891	HLA-A	sp|P01891|1A68_HUMAN;sp|P16190|1A33_HUMAN;sp|P30512|1A29_HUMAN;sp|P30459|1A74_HUMAN;sp|P10314|1A32_HUMAN;sp|P16189|1A31_HUMAN;sp|Q09160|1A80_HUMAN	sp|P01891|1A68_HUMAN;sp|P16190|1A33_HUMAN	40.908	3	3	0.333333	14.3	2.66667		92166000		3	3	3	3	3	3	1	0	0	14.5	14.2	14.2	3	3	2	68978000	14800000	192720000
P02511	CRYAB	sp|P02511|CRYAB_HUMAN	sp|P02511|CRYAB_HUMAN	20.159	1	1	1	7.4	2		3.76113e+06		1	1	1	1	1	1	1	1	1	7.4	7.4	7.4	3	2	1	5587200	5696200	0
P02545	LMNA	sp|P02545|LMNA_HUMAN	sp|P02545|LMNA_HUMAN	74.139	13.3333	13.3333	13.3333	22.9667	17	22;390;392	249660000		13	17	10	13	17	10	13	17	10	20.5	31.2	17.2	22	19	10	330130000	240030000	178820000
P02794	FTH1	sp|P02794|FRIH_HUMAN	sp|P02794|FRIH_HUMAN	21.225	1.66667	1.66667	1.66667	12.9333	0.666667	179	1.04733e+07		2	2	1	2	2	1	2	2	1	14.2	16.4	8.2	0	1	1	11968000	19452000	0
P04075	ALDOA	sp|P04075|ALDOA_HUMAN;sp|P05062|ALDOB_HUMAN	sp|P04075|ALDOA_HUMAN	39.42	12.6667	12.6667	9.66667	41.8667	13		89261000		11	18	9	11	18	9	9	14	6	41.5	52.2	31.9	11	20	8	112680000	117070000	38033000
P04080	CSTB	sp|P04080|CYTB_HUMAN	sp|P04080|CYTB_HUMAN	11.139	1	1	1	12.2	1.33333		2.31497e+06		1	1	1	1	1	1	1	1	1	12.2	12.2	12.2	1	1	2	407300	1687300	4850300
P04083	ANXA1	sp|P04083|ANXA1_HUMAN	sp|P04083|ANXA1_HUMAN	38.714	3	3	3	14.3667	3.33333		1.32999e+07		3	4	2	3	4	2	3	4	2	15.9	18.2	9	3	6	1	3792600	11105000	25002000
P04179	SOD2	sp|P04179|SODM_HUMAN	sp|P04179|SODM_HUMAN	24.75	0.666667	0.666667	0.666667	4.53333	1		3.13357e+06		1	1	0	1	1	0	1	1	0	6.8	6.8	0	1	2	0	5198300	4202400	0
P04406	GAPDH	sp|P04406|G3P_HUMAN;sp|O60733|PLPL9_HUMAN	sp|P04406|G3P_HUMAN	36.053	13.6667	13.6667	13.3333	42.2	16.3333		7.16713e+07		14	20	7	14	20	7	14	19	7	49.6	52.8	24.2	10	31	8	32378000	138440000	44196000
P04792	HSPB1	sp|P04792|HSPB1_HUMAN	sp|P04792|HSPB1_HUMAN	22.782	5	5	5	29.1	11	78;82;83;86	1.09639e+09		6	4	5	6	4	5	6	4	5	31.7	23.9	31.7	12	11	10	847680000	1408500000	1033000000
P04818	TYMS	sp|P04818|TYSY_HUMAN	sp|P04818|TYSY_HUMAN	35.716	0.666667	0.666667	0.666667	4.86667	0.333333		1.47397e+06		0	1	1	0	1	1	0	1	1	0	7.3	7.3	0	1	0	0	1454500	2967400
P05023	ATP1A1	sp|P05023|AT1A1_HUMAN;sp|P50993|AT1A2_HUMAN;sp|Q13733|AT1A4_HUMAN;sp|P20648|ATP4A_HUMAN;sp|P54707|AT12A_HUMAN	sp|P05023|AT1A1_HUMAN	112.89	1.33333	1.33333	1	1.1	1.33333		2.42596e+07		1	2	1	1	2	1	1	1	1	0.9	1.5	0.9	1	1	2	4255700	12612000	55911000
P05387	RPLP2	sp|P05387|RLA2_HUMAN	sp|P05387|RLA2_HUMAN	11.665	3.33333	3.33333	3	57.9333	5.33333	102;105	3.08713e+07		4	3	3	4	3	3	3	3	3	67.8	53	53	8	6	2	58928000	19305000	14381000
P05388	RPLP0	sp|P05388|RLA0_HUMAN;sp|Q8NHW5|RLA0L_HUMAN	sp|P05388|RLA0_HUMAN;sp|Q8NHW5|RLA0L_HUMAN	34.273	0.666667	0.666667	0.666667	2.13333	0.666667		990253		1	1	0	1	1	0	1	1	0	3.2	3.2	0	1	1	0	817260	2153500	0
P05783	KRT18	sp|P05783|K1C18_HUMAN;CON__H-INV:HIT000015463;CON__Q92764;sp|Q92764|KRT35_HUMAN;CON__Q497I4	sp|P05783|K1C18_HUMAN	48.057	4.33333	4.33333	3.33333	12.9333	4.66667		1.5098e+07		3	9	1	3	9	1	2	7	1	8.4	27.4	3	4	10	0	4258800	31407000	9628100
P06454	PTMA	sp|P06454|PTMA_HUMAN	sp|P06454|PTMA_HUMAN	12.203	4.33333	4.33333	4.33333	17.7	9.33333		525070000		4	5	4	4	5	4	4	5	4	13.5	26.1	13.5	9	11	8	227220000	718800000	629190000
P06576	ATP5F1B	sp|P06576|ATPB_HUMAN	sp|P06576|ATPB_HUMAN	56.559	5	5	5	11.4667	4		7.83423e+06		7	8	0	7	8	0	7	8	0	15.5	18.9	0	6	6	0	5858700	17644000	0
P06703	S100A6	sp|P06703|S10A6_HUMAN	sp|P06703|S10A6_HUMAN	10.18	2	2	2	18.9	2.66667		1.14592e+07		2	3	1	2	3	1	2	3	1	18.9	18.9	18.9	2	5	1	6099700	26100000	2178000
P06733	ENO1	sp|P06733|ENOA_HUMAN	sp|P06733|ENOA_HUMAN	47.168	20.6667	20.6667	19.6667	49.9333	26		1.12801e+08		22	24	16	22	24	16	21	23	15	52.3	55.3	42.2	24	39	15	67709000	177710000	92985000
P06744	GPI	sp|P06744|G6PI_HUMAN;sp|Q8N196|SIX5_HUMAN	sp|P06744|G6PI_HUMAN	63.146	6	6	4.33333	9.8	4.66667		24372000		7	8	3	7	8	3	5	6	2	12.2	11.8	5.4	5	8	1	21599000	37834000	13683000
P06748	NPM1	sp|P06748|NPM_HUMAN	sp|P06748|NPM_HUMAN	32.575	5	5	5	27.1	6	70;125	1.75155e+07		6	7	2	6	7	2	6	7	2	37.1	31.6	12.6	9	9	0	26718000	23252000	2576400
P06753	TPM3	sp|P06753|TPM3_HUMAN	sp|P06753|TPM3_HUMAN	32.95	5.33333	0.666667	0.666667	16.5	0.333333		573983		7	6	3	1	1	0	1	1	0	21.1	17.9	10.5	0	1	0	277450	1444500	0
P07099	EPHX1	sp|P07099|HYEP_HUMAN	sp|P07099|HYEP_HUMAN	52.948	3.33333	3.33333	3.33333	6.93333	3.33333		1.12864e+07		2	5	3	2	5	3	2	5	3	5.9	9	5.9	2	7	1	1569100	17789000	14501000
P07108	DBI	sp|P07108|ACBP_HUMAN	sp|P07108|ACBP_HUMAN	10.044	1.33333	1.33333	1.33333	27.6	0.666667		2739800		0	2	2	0	2	2	0	2	2	0	41.4	41.4	0	2	0	0	7019200	1200200
P07195	LDHB	sp|P07195|LDHB_HUMAN	sp|P07195|LDHB_HUMAN	36.638	9	8.33333	8.33333	24.5667	9.33333		1.27591e+08		8	11	8	7	10	8	7	10	8	21	29.6	23.1	8	15	5	46670000	76302000	259800000
P07237	P4HB	sp|P07237|PDIA1_HUMAN	sp|P07237|PDIA1_HUMAN	57.116	7.66667	7.66667	7.66667	20	8.66667		4.63967e+07		8	10	5	8	10	5	8	10	5	22.4	24	13.6	10	14	2	19112000	69389000	50689000
P07305	H1F0	sp|P07305|H10_HUMAN	sp|P07305|H10_HUMAN	20.863	1	1	1	7.2	0.333333		3.54607e+06		1	1	1	1	1	1	1	1	1	7.2	7.2	7.2	0	1	0	1863000	4985000	3790200
P07355	ANXA2	sp|P07355|ANXA2_HUMAN;sp|A6NMY6|AXA2L_HUMAN	sp|P07355|ANXA2_HUMAN;sp|A6NMY6|AXA2L_HUMAN	38.604	9.33333	9.33333	9.33333	32.3667	11		3.02313e+07		8	12	8	8	12	8	8	12	8	25.7	42.2	29.2	12	15	6	16582000	57160000	16952000
P07437	TUBB	sp|P07437|TBB5_HUMAN	sp|P07437|TBB5_HUMAN	49.67	6.33333	1.33333	0.333333	15.3	0.666667		2707140		6	9	4	1	2	1	0	1	0	16	18.9	11	0	2	0	647420	6816600	657400
P07686	HEXB	sp|P07686|HEXB_HUMAN	sp|P07686|HEXB_HUMAN	63.111	1.66667	1.66667	1.66667	6.96667	1		8.76377e+06		1	3	1	1	3	1	1	3	1	7.4	11	2.5	0	2	1	3802100	12757000	9732200
P07737	PFN1	sp|P07737|PROF1_HUMAN	sp|P07737|PROF1_HUMAN	15.054	3	3	2.33333	25.7333	2.33333	7	1.84212e+07		4	4	1	4	4	1	3	3	1	33.6	33.6	10	2	5	0	26686000	27111000	1466500
P07741	APRT	sp|P07741|APT_HUMAN	sp|P07741|APT_HUMAN	19.608	0.666667	0.666667	0.666667	5.93333	0.333333		805500		0	1	1	0	1	1	0	1	1	0	8.9	8.9	0	0	1	0	347900	2068600
P07814	EPRS	sp|P07814|SYEP_HUMAN	sp|P07814|SYEP_HUMAN	170.59	1.66667	1.66667	1.66667	1.53333	1		1.86888e+06		1	1	3	1	1	3	1	1	3	1.1	1.1	2.4	1	0	2	3310300	1903900	392430
P07900	HSP90AA1	sp|P07900|HS90A_HUMAN;sp|Q14568|HS902_HUMAN;sp|Q58FG0|HS905_HUMAN;sp|Q58FG1|HS904_HUMAN	sp|P07900|HS90A_HUMAN	84.659	19.3333	11.6667	11.6667	27.4333	15.3333	231;252;263	3.50063e+08		20	23	15	11	14	10	11	14	10	26.4	32.7	23.2	17	21	8	248310000	410760000	391120000
P07910	HNRNPC	sp|P07910|HNRPC_HUMAN;sp|P0DMR1|HNRC4_HUMAN;sp|O60812|HNRC1_HUMAN;sp|B7ZW38|HNRC3_HUMAN;sp|B2RXH8|HNRC2_HUMAN	sp|P07910|HNRPC_HUMAN	33.67	3.66667	3.66667	3.66667	17.2333	2.66667	260;299	2.91833e+07		5	3	3	5	3	3	5	3	3	25.5	13.1	13.1	4	3	1	60118000	15291000	12141000
P08133	ANXA6	sp|P08133|ANXA6_HUMAN	sp|P08133|ANXA6_HUMAN	75.872	0.666667	0.666667	0.666667	2.06667	0.333333		621283		0	1	1	0	1	1	0	1	1	0	3.1	3.1	0	0	1	0	924670	939180
P08195	SLC3A2	sp|P08195|4F2_HUMAN	sp|P08195|4F2_HUMAN	67.993	4.33333	4.33333	4.33333	10.6	2.66667		9520300		5	5	3	5	5	3	5	5	3	12.1	12.1	7.6	3	3	2	11822000	11317000	5421900
P08238	HSP90AB1	sp|P08238|HS90B_HUMAN;sp|Q58FF7|H90B3_HUMAN	sp|P08238|HS90B_HUMAN	83.263	23.3333	23.3333	13	33.0333	33	226;255	2.57177e+08		26	28	16	26	28	16	14	16	9	33.1	39.2	26.8	46	47	6	165290000	353140000	253100000
P08621	SNRNP70	sp|P08621|RU17_HUMAN	sp|P08621|RU17_HUMAN	51.556	1.66667	1.66667	1.66667	5.23333	1.66667		5965300		1	3	1	1	3	1	1	3	1	4.1	6.6	5	2	3	0	2169600	9371300	6355000
P08670	VIM	sp|P08670|VIME_HUMAN;sp|P17661|DESM_HUMAN;sp|P41219|PERI_HUMAN;sp|Q16352|AINX_HUMAN;sp|P07197|NFM_HUMAN;sp|P07196|NFL_HUMAN	sp|P08670|VIME_HUMAN	53.651	13.6667	13.6667	12.3333	31.4667	15		4.07933e+07		18	17	6	18	17	6	15	16	6	40.1	36.9	17.4	20	19	6	28012000	75380000	18988000
P08758	ANXA5	sp|P08758|ANXA5_HUMAN	sp|P08758|ANXA5_HUMAN	35.936	3.33333	3.33333	3.33333	11.2667	2.33333		3974600		3	5	2	3	5	2	3	5	2	9.4	19.1	5.3	1	5	1	1997500	7989500	1936800
P08865	RPSA	sp|P08865|RSSA_HUMAN	sp|P08865|RSSA_HUMAN	32.854	4.33333	4.33333	4.33333	17.7667	2.66667		4.58047e+06		5	6	2	5	6	2	5	6	2	19.7	25.8	7.8	2	6	0	2163200	8528200	3050000
P09211	GSTP1	sp|P09211|GSTP1_HUMAN	sp|P09211|GSTP1_HUMAN	23.356	3.66667	3.66667	3.66667	22.5333	3.33333		7.08867e+06		3	4	4	3	4	4	3	4	4	19	24.3	24.3	3	5	2	3997100	12671000	4597900
P09382	LGALS1	sp|P09382|LEG1_HUMAN	sp|P09382|LEG1_HUMAN	14.716	4.33333	4.33333	4.33333	32.6333	3.66667		8.40243e+06		5	5	3	5	5	3	5	5	3	39.3	39.3	19.3	3	5	3	5479900	15055000	4672400
P09429	HMGB1	sp|P09429|HMGB1_HUMAN;sp|B2RPK0|HGB1A_HUMAN;sp|P23497|SP100_HUMAN	sp|P09429|HMGB1_HUMAN;sp|B2RPK0|HGB1A_HUMAN	24.893	3.33333	3.33333	3.33333	15.5	2.66667		3.30013e+07		5	4	1	5	4	1	5	4	1	20	20	6.5	4	3	1	15256000	31838000	51910000
P09493	TPM1	sp|P09493|TPM1_HUMAN	sp|P09493|TPM1_HUMAN	32.708	5.66667	2	2	21.7	4.66667	247	4.48627e+07		6	7	4	2	3	1	2	3	1	24.6	25	15.5	6	8	0	44783000	62175000	27630000
P09622	DLD	sp|P09622|DLDH_HUMAN	sp|P09622|DLDH_HUMAN	54.177	0.666667	0.666667	0.666667	1.33333	0		1780100		1	1	0	1	1	0	1	1	0	2	2	0	0	0	0	3670300	1670000	0
P09651	HNRNPA1	sp|P09651|ROA1_HUMAN;sp|Q32P51|RA1L2_HUMAN	sp|P09651|ROA1_HUMAN;sp|Q32P51|RA1L2_HUMAN	38.746	7.33333	7.33333	7.33333	18.7333	13	6	3.77149e+08		8	9	5	8	9	5	8	9	5	20.4	24.2	11.6	17	18	4	324460000	774230000	32756000
P09874	PARP1	sp|P09874|PARP1_HUMAN	sp|P09874|PARP1_HUMAN	113.08	2.33333	2.33333	2.33333	4	2.33333		8629500		2	4	1	2	4	1	2	4	1	3.1	6.9	2	2	4	1	5590900	18494000	1803600
P09972	ALDOC	sp|P09972|ALDOC_HUMAN	sp|P09972|ALDOC_HUMAN	39.455	4	1	1	16.5	1		1918000		3	5	4	1	1	1	1	1	1	15.7	17.9	15.9	1	0	2	2045200	2310300	1398500
P0DMV9	HSPA1B	sp|P0DMV9|HS71B_HUMAN;sp|P0DMV8|HS71A_HUMAN	sp|P0DMV9|HS71B_HUMAN;sp|P0DMV8|HS71A_HUMAN	70.051	8	8	3.33333	15.3333	5.66667		39107000		8	12	4	8	12	4	3	5	2	15.1	23.7	7.2	4	12	1	27010000	32872000	57439000
P0DP25	CALM3	sp|P0DP25|CALM3_HUMAN;sp|P0DP24|CALM2_HUMAN;sp|P0DP23|CALM1_HUMAN;sp|P27482|CALL3_HUMAN;sp|P02585|TNNC2_HUMAN	sp|P0DP25|CALM3_HUMAN;sp|P0DP24|CALM2_HUMAN;sp|P0DP23|CALM1_HUMAN	16.837	7.33333	7.33333	7.33333	35.5667	9		3.71627e+07		8	8	6	8	8	6	8	8	6	40.3	39.6	26.8	7	13	7	14688000	53242000	43558000
P10321	HLA-C	sp|P10321|1C07_HUMAN	sp|P10321|1C07_HUMAN	40.648	2	0.666667	0.666667	10.4667	0.666667		2.40323e+07		1	2	3	0	1	1	0	1	1	6.6	10.9	13.9	0	2	0	0	71354000	742940
P10412	HIST1H1E	sp|P10412|H14_HUMAN	sp|P10412|H14_HUMAN	21.865	3.33333	3.33333	2	15.6667	3.33333	18	7.64787e+07		3	4	3	3	4	3	2	2	2	14.6	18.7	13.7	3	6	1	72262000	91198000	65976000
P10599	TXN	sp|P10599|THIO_HUMAN	sp|P10599|THIO_HUMAN	11.737	1.66667	1.66667	1.66667	18.1	2.66667		14710000		1	3	1	1	3	1	1	3	1	12.4	29.5	12.4	2	5	1	15773000	28357000	0
P10619	CTSA	sp|P10619|PPGB_HUMAN	sp|P10619|PPGB_HUMAN	54.465	1	1	1	1.7	0		7293400		1	1	1	1	1	1	1	1	1	1.7	1.7	1.7	0	0	0	3586800	8049400	10244000
P10644	PRKAR1A	sp|P10644|KAP0_HUMAN;sp|P31321|KAP1_HUMAN	sp|P10644|KAP0_HUMAN	42.981	0.666667	0.666667	0.666667	3.86667	0.333333	83	1151800		0	1	1	0	1	1	0	1	1	0	5.8	5.8	0	1	0	0	1562400	1893000
P10809	HSPD1	sp|P10809|CH60_HUMAN	sp|P10809|CH60_HUMAN	61.054	16	16	16	30.4333	17		5.76013e+07		15	20	13	15	20	13	15	20	13	26.5	37.9	26.9	13	32	6	22493000	77088000	73223000
P11021	HSPA5	sp|P11021|BIP_HUMAN	sp|P11021|BIP_HUMAN	72.332	15.3333	15.3333	14.3333	28.5	17.6667		54278000		16	16	14	16	16	14	15	15	13	30	28	27.5	19	21	13	21027000	102980000	38827000
P11137	MAP2	sp|P11137|MTAP2_HUMAN	sp|P11137|MTAP2_HUMAN	199.52	1.33333	1.33333	1.33333	0.533333	1	1649	7524200		2	2	0	2	2	0	2	2	0	0.8	0.8	0	1	2	0	14258000	8314600	0
P11142	HSPA8	sp|P11142|HSP7C_HUMAN	sp|P11142|HSP7C_HUMAN	70.897	12.3333	10	6.33333	23.6333	9		19356000		13	16	8	10	13	7	6	9	4	23.7	30.8	16.4	10	13	4	13094000	28839000	16135000
P11387	TOP1	sp|P11387|TOP1_HUMAN;sp|Q969P6|TOP1M_HUMAN	sp|P11387|TOP1_HUMAN	90.725	1.33333	1.33333	1.33333	2.03333	0.666667		1.3617e+07		2	1	1	2	1	1	2	1	1	2.7	1.7	1.7	1	1	0	288020	12866000	27697000
P11388	TOP2A	sp|P11388|TOP2A_HUMAN	sp|P11388|TOP2A_HUMAN	174.38	1	1	1	0.9	1	1525	8.06987e+06		1	1	1	1	1	1	1	1	1	0.7	1	1	1	1	1	2697600	3405000	18107000
P11413	G6PD	sp|P11413|G6PD_HUMAN	sp|P11413|G6PD_HUMAN	59.256	1.66667	1.66667	1.66667	4.3	0.666667		1.21611e+06		2	2	1	2	2	1	2	2	1	4.5	4.5	3.9	2	0	0	912020	2038800	697520
P11717	IGF2R	sp|P11717|MPRI_HUMAN	sp|P11717|MPRI_HUMAN	274.37	1	1	1	0.8	1.33333	1774;2409	1.87987e+06		1	1	1	1	1	1	1	1	1	0.9	0.5	1	3	0	1	2773100	1866100	1000400
P11940	PABPC1	sp|P11940|PABP1_HUMAN;sp|Q9H361|PABP3_HUMAN;sp|Q4VXU2|PAP1L_HUMAN;sp|Q96DU9|PABP5_HUMAN	sp|P11940|PABP1_HUMAN;sp|Q9H361|PABP3_HUMAN	70.67	3	3	2.66667	6.03333	2		8510800		3	3	3	3	3	3	2	3	3	5.5	6.3	6.3	2	2	2	1520800	5099600	18912000
P12004	PCNA	sp|P12004|PCNA_HUMAN	sp|P12004|PCNA_HUMAN	28.768	0.666667	0.666667	0.666667	1.8	0.333333		1103800		0	1	1	0	1	1	0	1	1	0	2.7	2.7	0	1	0	0	1814700	1496700
P12081	HARS	sp|P12081|SYHC_HUMAN;sp|P11487|FGF3_HUMAN;REV__sp|Q86YG4|NT5D4_HUMAN	sp|P12081|SYHC_HUMAN	57.41	1.66667	1.66667	1.66667	5.9	1.33333		2.76185e+06		1	2	2	1	2	2	1	2	2	3.9	6.9	6.9	1	2	1	780860	3471100	4033600
P12268	IMPDH2	sp|P12268|IMDH2_HUMAN	sp|P12268|IMDH2_HUMAN	55.804	2	2	2	5.3	2.66667		1.17722e+07		2	3	1	2	3	1	2	3	1	5.6	8.4	1.9	3	5	0	11299000	20106000	3911500
P12270	TPR	sp|P12270|TPR_HUMAN	sp|P12270|TPR_HUMAN	267.29	1.66667	1.66667	1.66667	0.966667	0.666667		4321200		1	2	2	1	2	2	1	2	2	0.9	1.2	0.8	1	1	0	1413200	6359500	5190900
P12277	CKB	sp|P12277|KCRB_HUMAN;sp|P06732|KCRM_HUMAN	sp|P12277|KCRB_HUMAN	42.644	1.33333	1.33333	1.33333	4.36667	1		1484920		1	3	0	1	3	0	1	3	0	2.6	10.5	0	1	2	0	919560	3535200	0
P12814	ACTN1	sp|P12814|ACTN1_HUMAN;sp|P35609|ACTN2_HUMAN	sp|P12814|ACTN1_HUMAN	103.06	4.66667	3	3	6.43333	4.66667	619	45202000		6	5	3	3	3	3	3	3	3	8.3	7	4	5	6	3	49944000	22262000	63400000
P12956	XRCC6	sp|P12956|XRCC6_HUMAN;sp|P51449|RORG_HUMAN	sp|P12956|XRCC6_HUMAN	69.842	1.66667	1.66667	1.66667	2.8	1		1.14732e+06		1	3	1	1	3	1	1	3	1	1.3	5.6	1.5	1	2	0	394990	2746900	300080
P13010	XRCC5	sp|P13010|XRCC5_HUMAN	sp|P13010|XRCC5_HUMAN	82.704	1	1	1	1.53333	0		614197		0	2	1	0	2	1	0	2	1	0	3	1.6	0	0	0	0	1344700	497890
P13639	EEF2	sp|P13639|EF2_HUMAN	sp|P13639|EF2_HUMAN	95.337	8.66667	8.66667	8.66667	10.0667	7.33333	435	2.15757e+07		9	11	6	9	11	6	9	11	6	10	12	8.2	11	8	3	25275000	22987000	16465000
P13693	TPT1	sp|P13693|TCTP_HUMAN;sp|Q56UQ5|TPT1L_HUMAN;sp|Q9HAU6|TCTP8_HUMAN	sp|P13693|TCTP_HUMAN	19.595	1.66667	1.66667	1.66667	8.53333	1.66667		4.16563e+07		2	2	1	2	2	1	2	2	1	9.9	9.9	5.8	2	1	2	39701000	33054000	52214000
P14174	MIF	sp|P14174|MIF_HUMAN	sp|P14174|MIF_HUMAN	12.476	2.33333	2.33333	2.33333	24.9333	3		6690300		2	3	2	2	3	2	2	3	2	17.4	40	17.4	2	5	2	2938000	13605000	3527900
P14209	CD99	sp|P14209|CD99_HUMAN	sp|P14209|CD99_HUMAN	18.848	1	1	1	15.7	0.333333		1490430		1	1	1	1	1	1	1	1	1	15.7	15.7	15.7	0	1	0	903790	2123300	1444200
P14314	PRKCSH	sp|P14314|GLU2B_HUMAN	sp|P14314|GLU2B_HUMAN	59.425	3	3	3	8.2	2.66667		4.14913e+06		5	4	0	5	4	0	5	4	0	14.2	10.4	0	4	4	0	5138300	7309100	0
P14618	PKM	sp|P14618|KPYM_HUMAN;sp|P30613|KPYR_HUMAN	sp|P14618|KPYM_HUMAN	57.936	13.6667	13.6667	13.6667	33.9667	23.6667		1.96853e+08		16	16	9	16	16	9	16	16	9	35.4	40.3	26.2	21	37	13	182330000	271430000	136800000
P14625	HSP90B1	sp|P14625|ENPL_HUMAN;sp|Q58FF3|ENPLL_HUMAN;REV__sp|Q8TCB0|IFI44_HUMAN	sp|P14625|ENPL_HUMAN	92.468	11.3333	10.3333	10.3333	19.6	12.3333		4.20827e+07		6	17	11	5	16	10	5	16	10	11.7	27.1	20	9	22	6	13437000	62935000	49876000
P14866	HNRNPL	sp|P14866|HNRPL_HUMAN	sp|P14866|HNRPL_HUMAN	64.132	2.66667	2.66667	2.66667	11.6	3.66667		104759000		2	3	3	2	3	3	2	3	3	10.4	12.2	12.2	5	3	3	30809000	71908000	211560000
P15170	GSPT1	sp|P15170|ERF3A_HUMAN	sp|P15170|ERF3A_HUMAN	55.755	1	1	0.333333	2.6	0.666667		1.06968e+06		1	2	0	1	2	0	0	1	0	2.2	5.6	0	1	1	0	668530	2540500	0
P15311	EZR	sp|P15311|EZRI_HUMAN	sp|P15311|EZRI_HUMAN	69.412	7	4.33333	4.33333	12.7	7		5.61073e+07		6	10	5	4	7	2	4	7	2	11.6	17.6	8.9	8	13	0	24615000	75237000	68470000
P15531	NME1	sp|P15531|NDKA_HUMAN	sp|P15531|NDKA_HUMAN	17.149	5.66667	3	3	42.5333	3.33333		1.14086e+07		4	8	5	2	4	3	2	4	3	34.9	57.2	35.5	2	6	2	1215900	14380000	18630000
P15559	NQO1	sp|P15559|NQO1_HUMAN	sp|P15559|NQO1_HUMAN	30.867	2	2	2	8	1.66667		1.86928e+06		2	3	1	2	3	1	2	3	1	9.1	12	2.9	2	3	0	2238700	2998100	371050
P16070	CD44	sp|P16070|CD44_HUMAN	sp|P16070|CD44_HUMAN	81.537	0.666667	0.666667	0.666667	0.866667	0.333333		369707		1	1	0	1	1	0	1	1	0	1.3	1.3	0	0	1	0	288110	821010	0
P16152	CBR1	sp|P16152|CBR1_HUMAN	sp|P16152|CBR1_HUMAN	30.375	0.666667	0.666667	0	3.13333	1.33333		6820000		0	1	1	0	1	1	0	0	0	0	4.7	4.7	0	2	2	0	4951000	15509000
P16949	STMN1	sp|P16949|STMN1_HUMAN	sp|P16949|STMN1_HUMAN	17.302	0.666667	0.666667	0	4	0.333333		871053		0	1	1	0	1	1	0	0	0	0	6	6	0	1	0	0	1644700	968460
P16989	YBX3	sp|P16989|YBOX3_HUMAN	sp|P16989|YBOX3_HUMAN	40.089	3	2.66667	2.66667	14.3667	1.66667		5.14637e+07		4	2	3	3	2	3	3	2	3	19.4	8.9	14.8	3	2	0	33547000	50872000	69972000
P17066	HSPA6	sp|P17066|HSP76_HUMAN;sp|P48741|HSP77_HUMAN	sp|P17066|HSP76_HUMAN;sp|P48741|HSP77_HUMAN	71.027	3.33333	0.666667	0.666667	5.43333	0.666667		760467		4	5	1	1	1	0	1	1	0	6.2	8.7	1.4	1	1	0	993900	1287500	0
P17655	CAPN2	sp|P17655|CAN2_HUMAN	sp|P17655|CAN2_HUMAN	79.994	0.666667	0.666667	0.666667	1.26667	0.333333		3.28761e+06		1	1	0	1	1	0	1	1	0	1.9	1.9	0	1	0	0	9695400	167420	0
P17987	TCP1	sp|P17987|TCPA_HUMAN	sp|P17987|TCPA_HUMAN	60.343	2	2	2	3.3	2.33333		4.98903e+06		2	3	1	2	3	1	2	3	1	2.7	4.9	2.3	4	2	1	6090200	8876900	0
P18124	RPL7	sp|P18124|RL7_HUMAN	sp|P18124|RL7_HUMAN	29.225	0.666667	0.666667	0.666667	5.13333	1.66667		8.40933e+06		1	1	0	1	1	0	1	1	0	7.7	7.7	0	2	3	0	11664000	13564000	0
P18206	VCL	sp|P18206|VINC_HUMAN	sp|P18206|VINC_HUMAN	123.8	2	2	2	3.83333	2.33333		7.55543e+06		2	2	2	2	2	2	2	2	2	4.1	3.7	3.7	3	3	1	5939400	6316900	10410000
P18669	PGAM1	sp|P18669|PGAM1_HUMAN;sp|P15259|PGAM2_HUMAN;sp|Q8N0Y7|PGAM4_HUMAN	sp|P18669|PGAM1_HUMAN	28.804	1.33333	1.33333	1.33333	6.8	1.66667		3079000		2	2	0	2	2	0	2	2	0	10.2	10.2	0	2	3	0	3899100	5337900	0
P18887	XRCC1	sp|P18887|XRCC1_HUMAN	sp|P18887|XRCC1_HUMAN	69.476	0.666667	0.666667	0.666667	2.33333	0.333333	453	6207500		1	1	0	1	1	0	1	1	0	3.5	3.5	0	1	0	0	10554000	8068500	0
P19338	NCL	sp|P19338|NUCL_HUMAN	sp|P19338|NUCL_HUMAN	76.613	8.33333	8.33333	8.33333	12.6333	6.33333	67	30553000		9	9	7	9	9	7	9	9	7	12.3	14.2	11.4	8	8	3	43188000	28343000	20128000
P20700	LMNB1	sp|P20700|LMNB1_HUMAN	sp|P20700|LMNB1_HUMAN	66.408	2.33333	2.33333	2.33333	6.03333	2.33333	23;391	3.08763e+06		2	3	2	2	3	2	2	3	2	4.6	8.2	5.3	3	2	2	2493000	5281800	1488100
P20810	CAST	sp|P20810|ICAL_HUMAN	sp|P20810|ICAL_HUMAN	76.572	3.66667	3.66667	3.66667	11.5	3.66667		1.14966e+07		4	5	2	4	5	2	4	5	2	11.9	14.4	8.2	4	4	3	4223900	6349000	23917000
P20962	PTMS	sp|P20962|PTMS_HUMAN	sp|P20962|PTMS_HUMAN	11.53	2.66667	2.66667	2.66667	16.3	3.66667		3.29582e+08		2	4	2	2	4	2	2	4	2	12.7	23.5	12.7	2	5	4	72065000	392690000	523990000
P21266	GSTM3	sp|P21266|GSTM3_HUMAN	sp|P21266|GSTM3_HUMAN	26.559	1	1	1	8.4	1.33333		5417530		1	1	1	1	1	1	1	1	1	8.4	8.4	8.4	1	1	2	796790	5761500	9694300
P21291	CSRP1	sp|P21291|CSRP1_HUMAN	sp|P21291|CSRP1_HUMAN	20.567	2.66667	2.66667	2.66667	20.0667	2		1.89837e+08		3	3	2	3	3	2	3	3	2	21.8	21.8	16.6	2	3	1	84449000	470050000	15011000
P21333	FLNA	sp|P21333|FLNA_HUMAN	sp|P21333|FLNA_HUMAN	280.74	28.3333	28.3333	27	16.4	30.3333	2143;2145;2152	2.61987e+08		30	36	19	30	36	19	28	35	18	17.1	20.1	12	39	41	11	219150000	265610000	301200000
P21399	ACO1	sp|P21399|ACOC_HUMAN;sp|O00408|PDE2A_HUMAN	sp|P21399|ACOC_HUMAN	98.398	2	2	2	3.13333	1.33333		6.69889e+06		2	3	1	2	3	1	2	3	1	3.3	4.3	1.8	2	2	0	10112000	9150600	834080
P21796	VDAC1	sp|P21796|VDAC1_HUMAN	sp|P21796|VDAC1_HUMAN	30.772	0.666667	0.666667	0.666667	2.33333	0.333333		573037		0	1	1	0	1	1	0	1	1	0	3.5	3.5	0	1	0	0	1193800	525310
P21926	CD9	sp|P21926|CD9_HUMAN	sp|P21926|CD9_HUMAN	25.416	1	1	1	4.8	1		1.05459e+07		1	1	1	1	1	1	1	1	1	4.8	4.8	4.8	1	1	1	6297800	13307000	12033000
P21980	TGM2	sp|P21980|TGM2_HUMAN	sp|P21980|TGM2_HUMAN	77.328	1	1	1	2.2	2		8893400		1	1	1	1	1	1	1	1	1	2.2	2.2	2.2	2	4	0	9400000	13550000	3730200
P22061	PCMT1	sp|P22061|PIMT_HUMAN	sp|P22061|PIMT_HUMAN	24.636	0.666667	0.666667	0.666667	4.4	1.33333		7.82523e+06		1	1	0	1	1	0	1	1	0	6.6	6.6	0	2	2	0	6350700	17125000	0
P22314	UBA1	sp|P22314|UBA1_HUMAN	sp|P22314|UBA1_HUMAN	117.85	1	1	1	1.26667	1.66667		2.63067e+06		1	2	0	1	2	0	1	2	0	1.2	2.6	0	2	3	0	4490500	3401500	0
P22392	NME2	sp|P22392|NDKB_HUMAN	sp|P22392|NDKB_HUMAN	17.298	5	5	0.666667	35.3	5.66667		1.07063e+07		5	6	4	5	6	4	1	1	0	37.5	43.4	25	4	8	5	5712900	17977000	8428900
P22626	HNRNPA2B1	sp|P22626|ROA2_HUMAN	sp|P22626|ROA2_HUMAN	37.429	15	15	15	38.1333	19.6667		409240000		13	17	15	13	17	15	13	17	15	35.7	43.3	35.4	17	28	14	310190000	463500000	454030000
P22695	UQCRC2	sp|P22695|QCR2_HUMAN	sp|P22695|QCR2_HUMAN	48.442	0.666667	0.666667	0.666667	2.2	0		1.33205e+07		1	1	0	1	1	0	1	1	0	3.3	3.3	0	0	0	0	30095000	9866600	0
P23246	SFPQ	sp|P23246|SFPQ_HUMAN	sp|P23246|SFPQ_HUMAN	76.149	3.33333	3.33333	3.33333	7.16667	4.66667		18308000		4	4	2	4	4	2	4	4	2	8.5	8.5	4.5	8	4	2	22275000	17970000	14679000
P23284	PPIB	sp|P23284|PPIB_HUMAN	sp|P23284|PPIB_HUMAN	23.742	2.33333	2.33333	2.33333	13.7667	3		5.00607e+06		2	3	2	2	3	2	2	3	2	10.2	16.7	14.4	2	5	2	2141400	10068000	2808800
P23381	WARS	sp|P23381|SYWC_HUMAN	sp|P23381|SYWC_HUMAN	53.165	1.33333	1.33333	1.33333	3.3	2		11685000		2	1	1	2	1	1	2	1	1	5.3	2.3	2.3	4	1	1	12058000	11497000	11500000
P23396	RPS3	sp|P23396|RS3_HUMAN	sp|P23396|RS3_HUMAN	26.688	2	2	2	10.6667	1.66667	221	5.81617e+06		2	3	1	2	3	1	2	3	1	10.7	16	5.3	2	3	0	1251400	5487100	10710000
P23527	HIST1H2BO	sp|P23527|H2B1O_HUMAN	sp|P23527|H2B1O_HUMAN	13.906	3	3	0	25.1667	2.66667		18065000		4	3	2	4	3	2	0	0	0	27	30.2	18.3	5	3	0	11367000	27562000	15266000
P23528	CFL1	sp|P23528|COF1_HUMAN	sp|P23528|COF1_HUMAN	18.502	6	6	5	44	6.66667	3	21947000		6	7	5	6	7	5	5	6	4	44	46.4	41.6	6	10	4	11286000	32296000	22259000
P23588	EIF4B	sp|P23588|IF4B_HUMAN	sp|P23588|IF4B_HUMAN	69.15	13.6667	13.6667	13	28.6667	14		170890000		14	14	13	14	14	13	13	14	12	26.8	30.6	28.6	19	14	9	105640000	190260000	216770000
P25398	RPS12	sp|P25398|RS12_HUMAN	sp|P25398|RS12_HUMAN	14.515	0.666667	0.666667	0.666667	4.06667	0.333333		352577		0	1	1	0	1	1	0	1	1	0	6.1	6.1	0	1	0	0	807190	250540
P25685	DNAJB1	sp|P25685|DNJB1_HUMAN	sp|P25685|DNJB1_HUMAN	38.044	0.666667	0.666667	0.666667	2.73333	0.666667		856633		1	1	0	1	1	0	1	1	0	4.1	4.1	0	1	1	0	771600	1798300	0
P25705	ATP5F1A	sp|P25705|ATPA_HUMAN;REV__sp|Q9Y5A7|NUB1_HUMAN;REV__sp|O00522|KRIT1_HUMAN	sp|P25705|ATPA_HUMAN	59.75	4.66667	4.66667	4.66667	11.1	3.33333		7.99487e+06		6	7	1	6	7	1	6	7	1	13.7	16.3	3.3	3	6	1	5517500	13036000	5431100
P26038	MSN	sp|P26038|MOES_HUMAN;REV__sp|Q92752|TENR_HUMAN	sp|P26038|MOES_HUMAN	67.819	6.66667	6.66667	4	11.3667	8.66667		2.12757e+08		6	8	6	6	8	6	4	5	3	10.7	13.7	9.7	10	11	5	269980000	202800000	165490000
P26368	U2AF2	sp|P26368|U2AF2_HUMAN	sp|P26368|U2AF2_HUMAN	53.5	2.66667	2.66667	2.66667	11.3	1.66667	2;79	5103700		4	1	3	4	1	3	4	1	3	14.1	7.4	12.4	2	1	2	12106000	1705800	1499300
P26373	RPL13	sp|P26373|RL13_HUMAN	sp|P26373|RL13_HUMAN	24.261	1	1	1	7.6	0.333333		1.24834e+06		1	1	1	1	1	1	1	1	1	7.6	7.6	7.6	1	0	0	1094900	710210	1939900
P26583	HMGB2	sp|P26583|HMGB2_HUMAN	sp|P26583|HMGB2_HUMAN	24.033	1	1	1	6.7	2		3.87131e+07		1	1	1	1	1	1	1	1	1	6.7	6.7	6.7	3	3	0	5793400	11515000	98831000
P26639	TARS	sp|P26639|SYTC_HUMAN;sp|A2RTX5|SYTC2_HUMAN;sp|Q9BW92|SYTM_HUMAN	sp|P26639|SYTC_HUMAN	83.434	0.666667	0.666667	0.666667	1.26667	0.333333		444190		0	1	1	0	1	1	0	1	1	0	1.9	1.9	0	1	0	0	876330	456240
P26885	FKBP2	sp|P26885|FKBP2_HUMAN	sp|P26885|FKBP2_HUMAN	15.649	1	1	1	9.16667	0.666667		2.24377e+06		2	1	0	2	1	0	2	1	0	19	8.5	0	0	2	0	2956300	3775000	0
P27348	YWHAQ	sp|P27348|1433T_HUMAN	sp|P27348|1433T_HUMAN	27.764	3	1.33333	1	12.8	1		331660		3	5	1	2	2	0	2	1	0	16.3	18.8	3.3	2	1	0	809550	185430	0
P27694	RPA1	sp|P27694|RFA1_HUMAN;sp|P29597|TYK2_HUMAN	sp|P27694|RFA1_HUMAN	68.137	1.33333	1.33333	1.33333	2.03333	0.666667		1.59013e+06		1	1	2	1	1	2	1	1	2	1.5	1.5	3.1	1	1	0	972780	2707400	1090200
P27695	APEX1	sp|P27695|APEX1_HUMAN	sp|P27695|APEX1_HUMAN	35.554	1	1	1	2.8	0.666667		1256990		1	1	1	1	1	1	1	1	1	2.8	2.8	2.8	1	1	0	911430	2009600	849940
P27797	CALR	sp|P27797|CALR_HUMAN	sp|P27797|CALR_HUMAN	48.141	14.3333	14.3333	14.3333	32	29.6667		719090000		13	18	12	13	18	12	13	18	12	25.2	37.9	32.9	37	44	8	417570000	827640000	912060000
P27816	MAP4	sp|P27816|MAP4_HUMAN	sp|P27816|MAP4_HUMAN	121	1.33333	1.33333	1.33333	4	0.333333	521;822;823	1713150		1	1	2	1	1	2	1	1	2	3.5	1.3	7.2	1	0	0	1619600	723950	2795900
P27824	CANX	sp|P27824|CALX_HUMAN	sp|P27824|CALX_HUMAN	67.567	11.3333	11.3333	11.3333	23.8667	20	554;564;583	5.29383e+08		13	13	8	13	13	8	13	13	8	25.8	27.2	18.6	31	26	3	456550000	464130000	667470000
P29401	TKT	sp|P29401|TKT_HUMAN	sp|P29401|TKT_HUMAN	67.877	12	12	12	21.5333	17.3333		2.61053e+08		12	13	11	12	13	11	12	13	11	21	23.9	19.7	19	26	7	90150000	153400000	539610000
P29692	EEF1D	sp|P29692|EF1D_HUMAN	sp|P29692|EF1D_HUMAN	31.121	6.66667	6.66667	6	35.8333	6.66667	129;133;162	25760400		8	7	5	8	7	5	7	6	5	41.3	36.7	29.5	10	7	3	51763000	17295000	8223200
P30040	ERP29	sp|P30040|ERP29_HUMAN	sp|P30040|ERP29_HUMAN	28.993	1.66667	1.66667	1.66667	7.13333	1		1.48814e+06		2	2	1	2	2	1	2	2	1	8.4	8.4	4.6	1	2	0	1181000	2789700	493730
P30041	PRDX6	sp|P30041|PRDX6_HUMAN	sp|P30041|PRDX6_HUMAN	25.035	3.66667	3.66667	3.66667	21.7667	2.33333		2.76401e+06		4	6	1	4	6	1	4	6	1	24.6	35.3	5.4	2	4	1	2165700	5199800	926540
P30043	BLVRB	sp|P30043|BLVRB_HUMAN	sp|P30043|BLVRB_HUMAN	22.119	0.666667	0.666667	0.666667	9.06667	0.666667		911930		1	1	0	1	1	0	1	1	0	13.6	13.6	0	1	1	0	989390	1746400	0
P30044	PRDX5	sp|P30044|PRDX5_HUMAN	sp|P30044|PRDX5_HUMAN	22.086	2.66667	2.66667	2.66667	15.8667	2	182	2825600		0	4	4	0	4	4	0	4	4	0	23.8	23.8	0	4	2	0	5353300	3123500
P30046	DDT	sp|P30046|DOPD_HUMAN;sp|A6NHG4|DDTL_HUMAN	sp|P30046|DOPD_HUMAN;sp|A6NHG4|DDTL_HUMAN	12.712	0.666667	0.666667	0.666667	6.8	0.333333		354303		0	1	1	0	1	1	0	1	1	0	10.2	10.2	0	0	1	0	530480	532430
P30048	PRDX3	sp|P30048|PRDX3_HUMAN	sp|P30048|PRDX3_HUMAN	27.692	1	1	1	4.3	0.333333		807907		1	1	1	1	1	1	1	1	1	4.3	4.3	4.3	0	1	0	284320	1085400	1054000
P30084	ECHS1	sp|P30084|ECHM_HUMAN	sp|P30084|ECHM_HUMAN	31.387	1	1	1	3.1	1.33333		1.1278e+07		1	1	1	1	1	1	1	1	1	3.1	3.1	3.1	2	2	0	2335400	6889500	24609000
P30086	PEBP1	sp|P30086|PEBP1_HUMAN	sp|P30086|PEBP1_HUMAN	21.057	1.66667	1.66667	1.66667	13.3333	1.33333		2544100		2	2	1	2	2	1	2	2	1	16	16	8	2	2	0	1140100	4940400	1551800
P30101	PDIA3	sp|P30101|PDIA3_HUMAN	sp|P30101|PDIA3_HUMAN	56.782	5.33333	5.33333	5.33333	12.7333	3		6.33423e+06		5	8	3	5	8	3	5	8	3	11.9	18.4	7.9	2	7	0	3564600	13720000	1718100
P30533	LRPAP1	sp|P30533|AMRP_HUMAN	sp|P30533|AMRP_HUMAN	41.465	1.66667	1.66667	1.66667	6.26667	0.666667		9.42211e+06		2	2	1	2	2	1	2	2	1	7.3	7.3	4.2	1	1	0	7697000	19927000	642340
P30685	HLA-B	sp|P30685|1B35_HUMAN;sp|P30491|1B53_HUMAN;sp|P30498|1B78_HUMAN;sp|P30490|1B52_HUMAN;sp|P18464|1B51_HUMAN;sp|P10319|1B58_HUMAN	sp|P30685|1B35_HUMAN;sp|P30491|1B53_HUMAN;sp|P30498|1B78_HUMAN;sp|P30490|1B52_HUMAN;sp|P18464|1B51_HUMAN;sp|P10319|1B58_HUMAN	40.455	3	2.33333	0	14.2667	1.66667		4.26367e+07		2	4	3	2	3	2	0	0	0	11	18.5	13.3	2	2	1	21334000	31871000	74705000
P31040	SDHA	sp|P31040|SDHA_HUMAN	sp|P31040|SDHA_HUMAN	72.691	0.666667	0.666667	0.666667	0.933333	0.333333		3083600		0	1	1	0	1	1	0	1	1	0	1.4	1.4	0	1	0	0	5274100	3976700
P31153	MAT2A	sp|P31153|METK2_HUMAN;sp|Q00266|METK1_HUMAN	sp|P31153|METK2_HUMAN	43.66	1	1	1	3.3	0		5.321e+06		1	1	1	1	1	1	1	1	1	3.3	3.3	3.3	0	0	0	158290	12675000	3129700
P31327	CPS1	sp|P31327|CPSM_HUMAN	sp|P31327|CPSM_HUMAN	164.94	14.6667	14.6667	14.6667	12.7	13.6667		4.03797e+07		16	19	9	16	19	9	16	19	9	14.1	16.5	7.5	17	21	3	20439000	65112000	35588000
P31689	DNAJA1	sp|P31689|DNJA1_HUMAN	sp|P31689|DNJA1_HUMAN	44.868	0.666667	0.666667	0.666667	2.53333	0.333333		4.03487e+06		1	1	0	1	1	0	1	1	0	3.8	3.8	0	1	0	0	8142000	3962600	0
P31943	HNRNPH1	sp|P31943|HNRH1_HUMAN;sp|Q9NQA5|TRPV5_HUMAN	sp|P31943|HNRH1_HUMAN	49.229	3.33333	3.33333	1.66667	10.2333	1.66667		1.83373e+07		5	4	1	5	4	1	3	2	0	13.8	13.6	3.3	2	3	0	10257000	30011000	14744000
P31946	YWHAB	sp|P31946|1433B_HUMAN	sp|P31946|1433B_HUMAN	28.082	3	1	1	11.5333	0.333333		992500		3	5	1	2	1	0	2	1	0	12.6	18.7	3.3	1	0	0	1087500	1890000	0
P31947	SFN	sp|P31947|1433S_HUMAN	sp|P31947|1433S_HUMAN	27.774	3.33333	1.66667	1.66667	13.8333	1		2.37596e+06		3	6	1	1	4	0	1	4	0	9.3	29	3.2	0	3	0	765790	6362100	0
P31948	STIP1	sp|P31948|STIP1_HUMAN	sp|P31948|STIP1_HUMAN	62.639	3	3	3	6.1	2.66667		1.14607e+07		3	5	1	3	5	1	3	5	1	5.5	11	1.8	3	5	0	8165700	25408000	808390
P31949	S100A11	sp|P31949|S10AB_HUMAN	sp|P31949|S10AB_HUMAN	11.74	0.666667	0.666667	0.666667	6.03333	0.333333		660863		1	1	0	1	1	0	1	1	0	9.5	8.6	0	0	1	0	305890	1676700	0
P32119	PRDX2	sp|P32119|PRDX2_HUMAN	sp|P32119|PRDX2_HUMAN	21.892	3	2	2	23.0667	4		9592000		4	4	1	3	3	0	3	3	0	31.8	31.8	5.6	6	6	0	15250000	13526000	0
P32969	RPL9	sp|P32969|RL9_HUMAN	sp|P32969|RL9_HUMAN	21.863	0.666667	0.666667	0.666667	3.46667	0.333333		419257		1	1	0	1	1	0	1	1	0	5.2	5.2	0	0	1	0	375280	882490	0
P33316	DUT	sp|P33316|DUT_HUMAN	sp|P33316|DUT_HUMAN	26.563	1.66667	1.66667	1.66667	6.63333	1.66667		2336300		1	3	1	1	3	1	1	3	1	5.2	9.9	4.8	1	3	1	1182600	3940900	1885400
P33991	MCM4	sp|P33991|MCM4_HUMAN;sp|Q9UJA3|MCM8_HUMAN	sp|P33991|MCM4_HUMAN	96.557	3	3	3	2.86667	2.66667		8.30067e+06		4	4	1	4	4	1	4	4	1	3.7	3.7	1.2	5	2	1	4311500	12981000	7609500
P34897	SHMT2	sp|P34897|GLYM_HUMAN	sp|P34897|GLYM_HUMAN	55.992	0.666667	0.666667	0.666667	1.46667	1		4678200		1	0	1	1	0	1	1	0	1	2.2	0	2.2	1	0	2	5609000	0	8425600
P34932	HSPA4	sp|P34932|HSP74_HUMAN	sp|P34932|HSP74_HUMAN	94.33	1	1	1	1.5	0.666667		1586800		2	1	0	2	1	0	2	1	0	3.2	1.3	0	2	0	0	1958700	2801700	0
P35221	CTNNA1	sp|P35221|CTNA1_HUMAN	sp|P35221|CTNA1_HUMAN	100.07	1.33333	1.33333	0.666667	2.2	0.666667	641	1669300		1	2	1	1	2	1	1	1	0	2	3.3	1.3	1	0	1	3868700	1139200	0
P35241	RDX	sp|P35241|RADI_HUMAN	sp|P35241|RADI_HUMAN	68.563	6	3.33333	3.33333	10.4667	2		8.06807e+07		6	6	6	4	3	3	4	3	3	11.1	10.5	9.8	4	1	1	76563000	31789000	133690000
P35251	RFC1	sp|P35251|RFC1_HUMAN	sp|P35251|RFC1_HUMAN	128.25	0.666667	0.666667	0.666667	0.866667	0.666667	329;330;338	59125000	+	0	1	1	0	1	1	0	1	1	0	1.3	1.3	0	1	1	0	34485000	142890000
P35269	GTF2F1	sp|P35269|T2FA_HUMAN	sp|P35269|T2FA_HUMAN	58.24	0.666667	0.666667	0.666667	2.06667	1		1.33183e+06		1	1	0	1	1	0	1	1	0	3.1	3.1	0	1	2	0	528280	3467200	0
P35579	MYH9	sp|P35579|MYH9_HUMAN	sp|P35579|MYH9_HUMAN	226.53	25.6667	25.6667	22	18.5	29.6667	1943	428360000		24	32	21	24	32	21	20	28	18	16.3	23.4	15.8	32	43	14	268680000	730920000	285480000
P35580	MYH10	sp|P35580|MYH10_HUMAN;REV__sp|Q08AF3|SLFN5_HUMAN;sp|P12883|MYH7_HUMAN;sp|P13535|MYH8_HUMAN;sp|Q9Y623|MYH4_HUMAN;sp|P13533|MYH6_HUMAN;sp|Q9UKX2|MYH2_HUMAN;sp|A7E2Y1|MYH7B_HUMAN	sp|P35580|MYH10_HUMAN	229	9.66667	6	6	6.23333	9.33333		6.46713e+07		10	11	8	6	7	5	6	7	5	6.4	6.7	5.6	11	15	2	24203000	78171000	91640000
P35613	BSG	sp|P35613|BASI_HUMAN	sp|P35613|BASI_HUMAN	42.2	2	2	2	6.3	2.66667		37443000		2	3	1	2	3	1	2	3	1	4.9	9.1	4.9	3	4	1	11832000	61775000	38722000
P35658	NUP214	sp|P35658|NU214_HUMAN;sp|Q8NBT2|SPC24_HUMAN;REV__sp|O14524|NEMP1_HUMAN;sp|Q569K6|CC157_HUMAN;sp|Q8TE76|MORC4_HUMAN;REV__sp|Q5TB80|CE162_HUMAN;sp|O15078|CE290_HUMAN	sp|P35658|NU214_HUMAN	213.62	1.33333	1.33333	1.33333	1.1	1.33333	416;437;670	1.1281e+07		1	2	1	1	2	1	1	2	1	0.8	1.7	0.8	2	2	0	5985900	17052000	10805000
P35659	DEK	sp|P35659|DEK_HUMAN	sp|P35659|DEK_HUMAN	42.674	1	1	1	5.3	0.333333		12232200		1	1	1	1	1	1	1	1	1	5.3	5.3	5.3	1	0	0	14066000	13643000	8987600
P35998	PSMC2	sp|P35998|PRS7_HUMAN	sp|P35998|PRS7_HUMAN	48.633	1	1	1	1.4	0.666667		10167000		1	2	0	1	2	0	1	2	0	2.1	2.1	0	1	1	0	15113000	15388000	0
P36578	RPL4	sp|P36578|RL4_HUMAN	sp|P36578|RL4_HUMAN	47.697	0.666667	0.666667	0.666667	2.66667	0.333333		551573		0	1	1	0	1	1	0	1	1	0	4	4	0	0	1	0	763280	891440
P37802	TAGLN2	sp|P37802|TAGL2_HUMAN	sp|P37802|TAGL2_HUMAN	22.391	3	3	3	15.2333	4		1.80664e+07		4	4	1	4	4	1	4	4	1	18.1	19.1	8.5	5	5	2	9227100	19188000	25784000
P37837	TALDO1	sp|P37837|TALDO_HUMAN	sp|P37837|TALDO_HUMAN	37.54	1	1	1	3.3	1		884260		1	1	1	1	1	1	1	1	1	3.3	3.3	3.3	1	1	1	1043100	1200400	409280
P38117	ETFB	sp|P38117|ETFB_HUMAN	sp|P38117|ETFB_HUMAN	27.843	1	1	1	6.3	1.33333		5.71127e+06		1	1	1	1	1	1	1	1	1	6.3	6.3	6.3	2	2	0	3995500	5634200	7504100
P38159	RBMX	sp|P38159|RBMX_HUMAN;sp|Q96E39|RMXL1_HUMAN;sp|O75526|RMXL2_HUMAN	sp|P38159|RBMX_HUMAN;sp|Q96E39|RMXL1_HUMAN	42.331	2.33333	2.33333	2.33333	10.5667	2.33333		8210900		3	3	1	3	3	1	3	3	1	13.8	13.8	4.1	4	3	0	8690200	12507000	3435500
P38646	HSPA9	sp|P38646|GRP75_HUMAN	sp|P38646|GRP75_HUMAN	73.68	6.33333	6.33333	6.33333	14.3333	5		7.84987e+06		6	7	6	6	7	6	6	7	6	14.4	14.6	14	4	7	4	3476500	13017000	7056100
P38919	EIF4A3	sp|P38919|IF4A3_HUMAN	sp|P38919|IF4A3_HUMAN	46.871	1.66667	1	1	5.06667	0.333333		705893		2	2	1	1	1	1	1	1	1	5.8	5.8	3.6	1	0	0	847240	545680	724760
P39019	RPS19	sp|P39019|RS19_HUMAN	sp|P39019|RS19_HUMAN	16.06	2	2	2	13.3333	1.33333		4715530		1	3	2	1	3	2	1	3	2	6.2	16.6	17.2	0	3	1	283990	2721600	11141000
P39656	DDOST	sp|P39656|OST48_HUMAN	sp|P39656|OST48_HUMAN	50.8	1	1	1	3.1	1.33333		951733		1	1	1	1	1	1	1	1	1	3.1	3.1	3.1	1	2	1	1321700	1533500	0
P39687	ANP32A	sp|P39687|AN32A_HUMAN;sp|O43423|AN32C_HUMAN;sp|O95626|AN32D_HUMAN	sp|P39687|AN32A_HUMAN	28.585	2	2	2	11.2	1.66667		15215000		2	2	2	2	2	2	2	2	2	11.2	11.2	11.2	2	1	2	12315000	14598000	18732000
P40222	TXLNA	sp|P40222|TXLNA_HUMAN	sp|P40222|TXLNA_HUMAN	61.89	1	1	1	6.06667	1.33333		4.43613e+06		1	2	0	1	2	0	1	2	0	8.1	10.1	0	2	2	0	3085400	10223000	0
P40227	CCT6A	sp|P40227|TCPZ_HUMAN;sp|Q92526|TCPW_HUMAN	sp|P40227|TCPZ_HUMAN	58.024	0.666667	0.666667	0.666667	1.73333	0.666667		2.12243e+06		1	1	0	1	1	0	1	1	0	2.6	2.6	0	1	1	0	2526200	3841100	0
P40818	USP8	sp|P40818|UBP8_HUMAN	sp|P40818|UBP8_HUMAN	127.52	0.666667	0.666667	0.666667	0.533333	0.333333	577	1537300		1	1	0	1	1	0	1	1	0	0.8	0.8	0	0	1	0	2078400	2533500	0
P40925	MDH1	sp|P40925|MDHC_HUMAN	sp|P40925|MDHC_HUMAN	36.426	1.33333	1.33333	1.33333	5.1	0.666667		908907		1	2	1	1	2	1	1	2	1	3.6	8.1	3.6	0	1	1	621430	1644100	461190
P40926	MDH2	sp|P40926|MDHM_HUMAN	sp|P40926|MDHM_HUMAN	35.503	2.66667	2.66667	2.66667	9.5	1.66667		1994640		3	4	1	3	4	1	3	4	1	10.7	14.2	3.6	1	3	1	1197600	4426800	359520
P42330	AKR1C3	sp|P42330|AK1C3_HUMAN;sp|P17516|AK1C4_HUMAN	sp|P42330|AK1C3_HUMAN	36.853	0.666667	0.666667	0	3.93333	0.666667	118;121	461977		1	1	0	1	1	0	0	0	0	5.9	5.9	0	1	1	0	529180	856750	0
P42765	ACAA2	sp|P42765|THIM_HUMAN	sp|P42765|THIM_HUMAN	41.924	0.666667	0.666667	0.666667	1.86667	0.666667		851967		1	1	0	1	1	0	1	1	0	2.8	2.8	0	1	1	0	1396900	1159000	0
P42892	ECE1	sp|P42892|ECE1_HUMAN	sp|P42892|ECE1_HUMAN	87.163	1	1	1	1.3	1		1.40608e+07		1	1	1	1	1	1	1	1	1	1.3	1.3	1.3	1	1	1	3472300	12567000	26143000
P43034	PAFAH1B1	sp|P43034|LIS1_HUMAN	sp|P43034|LIS1_HUMAN	46.637	0.666667	0.666667	0.666667	2.6	0.666667		777467		1	1	0	1	1	0	1	1	0	3.9	3.9	0	1	1	0	1024600	1307800	0
P43243	MATR3	sp|P43243|MATR3_HUMAN	sp|P43243|MATR3_HUMAN	94.622	5.33333	5.33333	5.33333	10.6	8.33333	188;596;598;604	26149000		6	6	4	6	6	4	6	6	4	9.2	13.2	9.4	10	13	2	19267000	37155000	22025000
P43304	GPD2	sp|P43304|GPDM_HUMAN	sp|P43304|GPDM_HUMAN	80.852	1.66667	1.66667	1.66667	3.26667	1.66667		2797400		2	2	1	2	2	1	2	2	1	3.3	3.3	3.2	2	2	1	1219200	5166600	2006400
P43487	RANBP1	sp|P43487|RANG_HUMAN;sp|Q9C010|IPKB_HUMAN	sp|P43487|RANG_HUMAN	23.31	1	1	1	16.9	4.33333		19089000		1	1	1	1	1	1	1	1	1	16.9	16.9	16.9	4	4	5	11079000	16356000	29832000
P43686	PSMC4	sp|P43686|PRS6B_HUMAN	sp|P43686|PRS6B_HUMAN	47.366	2.33333	2.33333	2.33333	6.2	1.66667		1.17037e+07		2	3	2	2	3	2	2	3	2	5.7	8.1	4.8	2	3	0	10548000	12610000	11953000
P45880	VDAC2	sp|P45880|VDAC2_HUMAN	sp|P45880|VDAC2_HUMAN	31.566	0.666667	0.666667	0.666667	2.73333	0.333333		418110		1	1	0	1	1	0	1	1	0	4.1	4.1	0	0	1	0	237630	1016700	0
P45974	USP5	sp|P45974|UBP5_HUMAN;sp|Q92995|UBP13_HUMAN;REV__sp|Q9UPY3|DICER_HUMAN	sp|P45974|UBP5_HUMAN	95.785	1.33333	1.33333	1.33333	4.13333	1		959433		2	2	0	2	2	0	2	2	0	6.2	6.2	0	2	1	0	1513800	1364500	0
P46060	RANGAP1	sp|P46060|RAGP1_HUMAN	sp|P46060|RAGP1_HUMAN	63.541	0.666667	0.666667	0.666667	1.4	0		2488210		0	1	1	0	1	1	0	1	1	0	2.2	2	0	0	0	0	659030	6805600
P46776	RPL27A	sp|P46776|RL27A_HUMAN	sp|P46776|RL27A_HUMAN	16.561	0.666667	0.666667	0.666667	4.93333	0.333333		249620		1	1	0	1	1	0	1	1	0	7.4	7.4	0	0	1	0	166030	582830	0
P46777	RPL5	sp|P46777|RL5_HUMAN	sp|P46777|RL5_HUMAN	34.362	1.66667	1.66667	1.66667	5.93333	1		1.16919e+07		2	2	1	2	2	1	2	2	1	7.4	7.4	3	1	1	1	5505800	17858000	11712000
P46778	RPL21	sp|P46778|RL21_HUMAN	sp|P46778|RL21_HUMAN	18.565	1.33333	1.33333	1.33333	9.6	0.666667		2003100		2	2	0	2	2	0	2	2	0	14.4	14.4	0	0	2	0	1553800	4455500	0
P46783	RPS10	sp|P46783|RS10_HUMAN;sp|Q9NQ39|RS10L_HUMAN	sp|P46783|RS10_HUMAN	18.898	1.33333	1.33333	1.33333	5.26667	1		61401000		2	0	2	2	0	2	2	0	2	7.9	0	7.9	0	0	3	71743000	0	112460000
P46940	IQGAP1	sp|P46940|IQGA1_HUMAN;sp|Q86VI3|IQGA3_HUMAN	sp|P46940|IQGA1_HUMAN	189.25	2.33333	2.33333	2.33333	2.1	1.33333		3.08299e+06		3	3	1	3	3	1	3	3	1	2.2	3.3	0.8	0	4	0	3065200	5883200	300580
P47712	PLA2G4A	sp|P47712|PA24A_HUMAN	sp|P47712|PA24A_HUMAN	85.238	0.666667	0.666667	0.666667	1.26667	1.66667	268;437;441	2005600		1	1	0	1	1	0	1	1	0	1.9	1.9	0	2	3	0	2271500	3745300	0
P48643	CCT5	sp|P48643|TCPE_HUMAN	sp|P48643|TCPE_HUMAN	59.67	1	1	1	2.13333	1		1026550		1	1	1	1	1	1	1	1	1	2.2	2.2	2	2	1	0	1251700	1634700	193250
P48723	HSPA13	sp|P48723|HSP13_HUMAN	sp|P48723|HSP13_HUMAN	51.927	1	1	1	2.3	0.666667		1.81449e+07		1	1	1	1	1	1	1	1	1	2.3	2.3	2.3	1	1	0	5343200	9478600	39613000
P48960	CD97	sp|P48960|CD97_HUMAN	sp|P48960|CD97_HUMAN	91.868	1	1	1	2.4	1.33333		1.79483e+06		1	2	0	1	2	0	1	2	0	2.4	4.8	0	2	2	0	2004000	3380500	0
P49321	NASP	sp|P49321|NASP_HUMAN	sp|P49321|NASP_HUMAN	85.237	1.33333	1.33333	1.33333	3.6	1.33333		1.91787e+06		1	2	1	1	2	1	1	2	1	2.5	5.8	2.5	2	1	1	2089400	3664200	0
P49327	FASN	sp|P49327|FAS_HUMAN	sp|P49327|FAS_HUMAN	273.42	3	3	3	1.96667	2.66667	1747;1756	6923500		3	3	3	3	3	3	3	3	3	1.8	1.8	2.3	2	4	2	4427500	7652800	8690200
P49368	CCT3	sp|P49368|TCPG_HUMAN	sp|P49368|TCPG_HUMAN	60.533	2.33333	2.33333	2.33333	7.46667	2.33333		1.12233e+08		1	4	2	1	4	2	1	4	2	3.3	12.1	7	2	4	1	1538000	160030000	175130000
P49411	TUFM	sp|P49411|EFTU_HUMAN	sp|P49411|EFTU_HUMAN	49.541	2.33333	2.33333	2.33333	7.36667	4.66667		4.00405e+07		3	3	1	3	3	1	3	3	1	9.7	9.7	2.7	7	7	0	57986000	56095000	6040400
P49450	CENPA	sp|P49450|CENPA_HUMAN	sp|P49450|CENPA_HUMAN	15.99	1	1	1	10	0.666667	17	5.33733e+06		1	1	1	1	1	1	1	1	1	10	10	10	1	1	0	0	7723100	8288900
P49458	SRP9	sp|P49458|SRP09_HUMAN	sp|P49458|SRP09_HUMAN	10.112	1.33333	1.33333	1.33333	15.5	0.666667		1.16863e+07		2	1	1	2	1	1	2	1	1	20.9	12.8	12.8	1	0	1	20497000	14562000	0
P49736	MCM2	sp|P49736|MCM2_HUMAN	sp|P49736|MCM2_HUMAN	101.89	3	3	3	4.3	2.66667		1.63943e+07		5	2	2	5	2	2	5	2	2	6.9	3.2	2.8	5	2	1	19983000	13091000	16109000
P49756	RBM25	sp|P49756|RBM25_HUMAN	sp|P49756|RBM25_HUMAN	100.18	2.66667	2.66667	2.33333	3.9	2.66667		5829500		2	4	2	2	4	2	2	3	2	2.8	5.7	3.2	2	4	2	3266800	12720000	1501700
P49773	HINT1	sp|P49773|HINT1_HUMAN	sp|P49773|HINT1_HUMAN	13.802	0.666667	0.666667	0.666667	12.6667	0.666667		1100800		0	1	1	0	1	1	0	1	1	0	19	19	0	1	1	0	1647900	1654500
P49792	RANBP2	sp|P49792|RBP2_HUMAN	sp|P49792|RBP2_HUMAN	358.2	2	2	1	1.33333	1.33333	799;2454;2456;2457;2458	7.05743e+06		2	3	1	2	3	1	1	1	1	1.5	1.6	0.9	1	3	0	4700700	14931000	1540600
P49902	NT5C2	sp|P49902|5NTC_HUMAN	sp|P49902|5NTC_HUMAN	64.969	0.666667	0.666667	0.666667	2.13333	0.666667		941693		1	1	0	1	1	0	1	1	0	3.2	3.2	0	1	1	0	941680	1883400	0
P49915	GMPS	sp|P49915|GUAA_HUMAN	sp|P49915|GUAA_HUMAN	76.715	1.66667	1.66667	1.66667	2.7	1.66667		3.45373e+06		2	2	1	2	2	1	2	2	1	3.2	3.2	1.7	2	2	1	3706400	3032300	3622500
P50454	SERPINH1	sp|P50454|SERPH_HUMAN	sp|P50454|SERPH_HUMAN	46.44	0.666667	0.666667	0.666667	2.4	0.333333		759933		0	1	1	0	1	1	0	1	1	0	3.6	3.6	0	1	0	0	1703800	576000
P50502	ST13	sp|P50502|F10A1_HUMAN;sp|Q8IZP2|ST134_HUMAN;sp|Q8NFI4|F10A5_HUMAN	sp|P50502|F10A1_HUMAN;sp|Q8IZP2|ST134_HUMAN;sp|Q8NFI4|F10A5_HUMAN	41.331	1	1	1	2.9	0.666667		1069320		1	2	0	1	2	0	1	2	0	2.7	6	0	0	2	0	583460	2624500	0
P50990	CCT8	sp|P50990|TCPQ_HUMAN	sp|P50990|TCPQ_HUMAN	59.62	1	1	1	1.8	1		796893		1	1	1	1	1	1	1	1	1	1.8	1.8	1.8	1	1	1	469330	1421500	499850
P51116	FXR2	sp|P51116|FXR2_HUMAN	sp|P51116|FXR2_HUMAN	74.222	0.666667	0.666667	0.666667	2.46667	1		1.49743e+06		1	1	0	1	1	0	1	1	0	3.7	3.7	0	1	2	0	1057900	3434400	0
P51858	HDGF	sp|P51858|HDGF_HUMAN	sp|P51858|HDGF_HUMAN	26.788	5.33333	5.33333	5.33333	31.5333	5	165	11451100		5	7	4	5	7	4	5	7	4	25.8	34.6	34.2	4	11	0	7375300	14268000	12710000
P51991	HNRNPA3	sp|P51991|ROA3_HUMAN	sp|P51991|ROA3_HUMAN	39.594	2.66667	2.66667	2.66667	7.23333	3		20703000		3	4	1	3	4	1	3	4	1	8.5	9	4.2	5	3	1	15755000	25874000	20480000
P52272	HNRNPM	sp|P52272|HNRPM_HUMAN	sp|P52272|HNRPM_HUMAN	77.515	2.66667	2.66667	2.66667	4.1	0.333333		19723900		2	3	3	2	3	3	2	3	3	3.2	5.1	4	0	1	0	24299000	9913700	24959000
P52294	KPNA1	sp|P52294|IMA5_HUMAN	sp|P52294|IMA5_HUMAN	60.221	0.666667	0.666667	0.666667	1.26667	0.666667		1.33437e+06		1	1	0	1	1	0	1	1	0	1.9	1.9	0	1	1	0	1280600	2722500	0
P52298	NCBP2	sp|P52298|NCBP2_HUMAN	sp|P52298|NCBP2_HUMAN	18.001	0.666667	0.666667	0.666667	9.4	1.33333		3.33533e+06		1	1	0	1	1	0	1	1	0	14.1	14.1	0	1	3	0	5373400	4632600	0
P52565	ARHGDIA	sp|P52565|GDIR1_HUMAN	sp|P52565|GDIR1_HUMAN	23.207	1.33333	1.33333	1.33333	9.93333	1.66667		1.28642e+07		1	2	1	1	2	1	1	2	1	8.3	13.2	8.3	1	3	1	1830500	25646000	11116000
P52597	HNRNPF	sp|P52597|HNRPF_HUMAN	sp|P52597|HNRPF_HUMAN	45.671	1	1	1	2.7	1		817003		1	1	1	1	1	1	1	1	1	2.7	2.7	2.7	1	1	1	842110	1608900	0
P52895	AKR1C2	sp|P52895|AK1C2_HUMAN	sp|P52895|AK1C2_HUMAN	36.735	1	1	1	5.3	2		5613800		1	1	1	1	1	1	1	1	1	5.3	5.3	5.3	3	3	0	3772400	7187500	5881500
P52907	CAPZA1	sp|P52907|CAZA1_HUMAN	sp|P52907|CAZA1_HUMAN	32.922	1	1	0.333333	3.73333	0.666667		1121570		1	2	0	1	2	0	0	1	0	3.5	7.7	0	0	2	0	627310	2737400	0
P53396	ACLY	sp|P53396|ACLY_HUMAN	sp|P53396|ACLY_HUMAN	120.84	2	2	2	1.9	2.33333	455	4.79107e+06		2	3	1	2	3	1	2	3	1	1.7	3	1	2	4	1	4169600	4591200	5612400
P53985	SLC16A1	sp|P53985|MOT1_HUMAN	sp|P53985|MOT1_HUMAN	53.944	1.66667	1.66667	1.66667	5.8	2.66667		8.76413e+06		2	2	1	2	2	1	2	2	1	7.2	7.2	3	5	3	0	9986700	10895000	5410700
P53999	SUB1	sp|P53999|TCP4_HUMAN	sp|P53999|TCP4_HUMAN	14.395	2	2	2	12.5667	2.66667		8.50383e+06		2	2	2	2	2	2	2	2	2	17.3	10.2	10.2	2	3	3	1932600	8609900	14969000
P54652	HSPA2	sp|P54652|HSP72_HUMAN	sp|P54652|HSP72_HUMAN	70.02	6.66667	0.666667	0.666667	12.7667	0.333333		2798200		8	8	4	1	1	0	1	1	0	15	15	8.3	0	1	0	2702400	5692200	0
P55072	VCP	sp|P55072|TERA_HUMAN	sp|P55072|TERA_HUMAN	89.321	9.33333	9.33333	9.33333	16.1667	9.66667		5.26023e+07		9	13	6	9	13	6	9	13	6	17.5	20	11	10	15	4	30894000	65929000	60984000
P55081	MFAP1	sp|P55081|MFAP1_HUMAN	sp|P55081|MFAP1_HUMAN	51.958	1.33333	1.33333	1.33333	4.1	1.66667	267	14716200		2	1	1	2	1	1	2	1	1	7.7	2.3	2.3	3	1	1	4302600	10832000	29014000
P55209	NAP1L1	sp|P55209|NP1L1_HUMAN	sp|P55209|NP1L1_HUMAN	45.374	1.33333	1	1	5.83333	0		1477140		2	1	1	1	1	1	1	1	1	7.7	4.9	4.9	0	0	0	906820	1783100	1741500
P55786	NPEPPS	sp|P55786|PSA_HUMAN;sp|A6NEC2|PSAL_HUMAN	sp|P55786|PSA_HUMAN	103.28	1.33333	1.33333	1.33333	3.13333	1		5.66367e+06		2	1	1	2	1	1	2	1	1	3.8	2.8	2.8	1	1	1	1233300	2096700	13661000
P56192	MARS	sp|P56192|SYMC_HUMAN	sp|P56192|SYMC_HUMAN	101.11	0.666667	0.666667	0.666667	0.8	0.333333	824;825	610060		1	1	0	1	1	0	1	1	0	1.2	1.2	0	0	1	0	797780	1032400	0
P60174	TPI1	sp|P60174|TPIS_HUMAN	sp|P60174|TPIS_HUMAN	30.791	8.33333	8.33333	8.33333	31.2333	11	58	55700000		9	9	7	9	9	7	9	9	7	29.7	33.2	30.8	14	12	7	44533000	53114000	69453000
P60660	MYL6	sp|P60660|MYL6_HUMAN;sp|P14649|MYL6B_HUMAN	sp|P60660|MYL6_HUMAN	16.93	6	6	6	47.4667	5		11930800		5	8	5	5	8	5	5	8	5	39.7	60.3	42.4	6	6	3	8182900	21096000	6513500
P60709	ACTB	sp|P60709|ACTB_HUMAN;sp|A5A3E0|POTEF_HUMAN	sp|P60709|ACTB_HUMAN	41.736	21	0.666667	0.666667	61.8	0.666667		7.09127e+06		24	24	15	1	1	0	1	1	0	66.7	72.3	46.4	1	1	0	9857800	11416000	0
P60842	EIF4A1	sp|P60842|IF4A1_HUMAN	sp|P60842|IF4A1_HUMAN	46.153	3.33333	3.33333	0.666667	10.4333	2.66667		6.51363e+06		4	5	1	4	5	1	1	1	0	12.8	16	2.5	3	5	0	10035000	8764600	741280
P60866	RPS20	sp|P60866|RS20_HUMAN	sp|P60866|RS20_HUMAN	13.373	2	2	2	19.3	1		1.14652e+06		2	2	2	2	2	2	2	2	2	19.3	19.3	19.3	1	2	0	775550	1517700	1146300
P60981	DSTN	sp|P60981|DEST_HUMAN	sp|P60981|DEST_HUMAN	18.506	1.33333	1.33333	1.33333	8.3	1.33333	119;120	1.60667e+06		1	3	0	1	3	0	1	3	0	5.5	19.4	0	1	3	0	422400	4397600	0
P61160	ACTR2	sp|P61160|ARP2_HUMAN	sp|P61160|ARP2_HUMAN	44.76	1	1	1	2.3	0.333333		732667		2	1	0	2	1	0	2	1	0	5.1	1.8	0	0	1	0	1032200	1165800	0
P61221	ABCE1	sp|P61221|ABCE1_HUMAN	sp|P61221|ABCE1_HUMAN	67.314	0.666667	0.666667	0.666667	1	0.333333		4.53097e+06		0	1	1	0	1	1	0	1	1	0	1.5	1.5	0	0	1	0	4018100	9574800
P61224	RAP1B	sp|P61224|RAP1B_HUMAN;sp|A6NIZ1|RP1BL_HUMAN	sp|P61224|RAP1B_HUMAN;sp|A6NIZ1|RP1BL_HUMAN	20.825	1.33333	1.33333	1.33333	7.83333	0.333333		1966710		1	2	1	1	2	1	1	2	1	8.2	8.2	7.1	0	0	1	164330	2062300	3673500
P61254	RPL26	sp|P61254|RL26_HUMAN;sp|Q9UNX3|RL26L_HUMAN	sp|P61254|RL26_HUMAN;sp|Q9UNX3|RL26L_HUMAN	17.258	1	1	1	6.9	1		2.74143e+06		1	1	1	1	1	1	1	1	1	6.9	6.9	6.9	1	1	1	5780600	2443700	0
P61289	PSME3	sp|P61289|PSME3_HUMAN	sp|P61289|PSME3_HUMAN	29.506	0.666667	0.666667	0.666667	3.66667	0.333333		4968600		0	1	1	0	1	1	0	1	1	0	5.5	5.5	0	1	0	0	1726800	13179000
P61353	RPL27	sp|P61353|RL27_HUMAN	sp|P61353|RL27_HUMAN	15.798	0.666667	0.666667	0.666667	11.7333	1		1690300		1	1	0	1	1	0	1	1	0	17.6	17.6	0	2	1	0	2948100	2122800	0
P61513	RPL37A	sp|P61513|RL37A_HUMAN;sp|A6NKH3|RL37L_HUMAN	sp|P61513|RL37A_HUMAN	10.275	0.666667	0.666667	0.666667	6.53333	0		4.49887e+06		0	1	1	0	1	1	0	1	1	0	9.8	9.8	0	0	0	0	2906600	10590000
P61586	RHOA	sp|P61586|RHOA_HUMAN	sp|P61586|RHOA_HUMAN	21.768	1	1	0.333333	7.8	0.666667		333147		1	1	1	1	1	1	0	0	1	7.8	7.8	7.8	0	1	1	303940	695500	0
P61604	HSPE1	sp|P61604|CH10_HUMAN	sp|P61604|CH10_HUMAN	10.932	5	5	5	48.7	4.33333		14879800		4	7	4	4	7	4	4	7	4	41.2	67.6	37.3	4	7	2	6696400	24995000	12948000
P61978	HNRNPK	sp|P61978|HNRPK_HUMAN	sp|P61978|HNRPK_HUMAN	50.976	4.66667	4.66667	4.66667	12.4667	4		4.44233e+07		4	7	3	4	7	3	4	7	3	11.4	15.8	10.2	5	6	1	34755000	28966000	69549000
P61981	YWHAG	sp|P61981|1433G_HUMAN	sp|P61981|1433G_HUMAN	28.302	3.33333	1.66667	1.66667	12.6667	1.66667		4261400		3	5	2	1	3	1	1	3	1	10.1	20.6	7.3	1	3	1	7742800	5041400	0
P62191	PSMC1	sp|P62191|PRS4_HUMAN	sp|P62191|PRS4_HUMAN	49.184	0.666667	0.666667	0.666667	2.13333	0.333333		33367000		1	0	1	1	0	1	1	0	1	3.2	0	3.2	0	0	1	11624000	0	88477000
P62241	RPS8	sp|P62241|RS8_HUMAN	sp|P62241|RS8_HUMAN	24.205	1.33333	1.33333	1.33333	8	1.66667		7437960		1	2	1	1	2	1	1	2	1	5.8	12	6.2	2	3	0	7761700	14255000	297180
P62244	RPS15A	sp|P62244|RS15A_HUMAN	sp|P62244|RS15A_HUMAN	14.839	0.666667	0.666667	0.666667	8.73333	1		1.38597e+06		1	1	0	1	1	0	1	1	0	13.1	13.1	0	2	1	0	2046600	2111300	0
P62258	YWHAE	sp|P62258|1433E_HUMAN	sp|P62258|1433E_HUMAN	29.174	8.66667	8.66667	7.33333	33.2	9		36475200		9	13	4	9	13	4	8	11	3	33.7	47.5	18.4	9	15	3	22481000	83167000	3777600
P62263	RPS14	sp|P62263|RS14_HUMAN	sp|P62263|RS14_HUMAN	16.273	1.66667	1.66667	1.66667	20.5667	1		2.398e+06		1	2	2	1	2	2	1	2	2	11.3	25.2	25.2	1	1	1	531710	1918400	4743900
P62266	RPS23	sp|P62266|RS23_HUMAN	sp|P62266|RS23_HUMAN	15.807	1.66667	1.66667	1.66667	9.33333	1		3097680		2	2	1	2	2	1	2	2	1	9.8	9.8	8.4	0	3	0	988240	3583600	4721200
P62328	TMSB4X	sp|P62328|TYB4_HUMAN	sp|P62328|TYB4_HUMAN	5.0526	1	1	1	25	1.33333		7.00393e+06		1	1	1	1	1	1	1	1	1	25	25	25	1	3	0	9546400	8834900	2630500
P62424	RPL7A	sp|P62424|RL7A_HUMAN	sp|P62424|RL7A_HUMAN	29.995	1.66667	1.66667	1.66667	6.9	1.66667		9.79083e+06		2	2	1	2	2	1	2	2	1	8.3	8.3	4.1	2	3	0	6969400	12648000	9755100
P62701	RPS4X	sp|P62701|RS4X_HUMAN;sp|Q8TD47|RS4Y2_HUMAN;sp|P22090|RS4Y1_HUMAN	sp|P62701|RS4X_HUMAN	29.597	2.66667	2.66667	2.66667	11.4	2		9980300		3	4	1	3	4	1	3	4	1	14.1	16.3	3.8	2	3	1	5531900	11510000	12899000
P62805	HIST1H4A	sp|P62805|H4_HUMAN	sp|P62805|H4_HUMAN	11.367	4.33333	4.33333	4.33333	32.3667	3.33333		10073300		5	7	1	5	7	1	5	7	1	40.8	48.5	7.8	3	6	1	3809700	23656000	2754200
P62826	RAN	sp|P62826|RAN_HUMAN	sp|P62826|RAN_HUMAN	24.423	3.33333	3.33333	3.33333	15.2667	2.66667		6414400		3	5	2	3	5	2	3	5	2	14.8	23.1	7.9	3	4	1	1506700	14591000	3145500
P62851	RPS25	sp|P62851|RS25_HUMAN	sp|P62851|RS25_HUMAN	13.742	1	1	1	7.2	1		3.30123e+06		2	1	0	2	1	0	2	1	0	14.4	7.2	0	2	1	0	7659400	2244300	0
P62857	RPS28	sp|P62857|RS28_HUMAN	sp|P62857|RS28_HUMAN	7.8409	0.666667	0.666667	0.666667	18.3333	0.333333		428610		0	1	1	0	1	1	0	1	1	0	27.5	27.5	0	0	1	0	666750	619080
P62861	FAU	sp|P62861|RS30_HUMAN	sp|P62861|RS30_HUMAN	6.6478	0.666667	0.666667	0.666667	11.2667	0.666667		598243		1	1	0	1	1	0	1	1	0	16.9	16.9	0	1	1	0	426430	1368300	0
P62913	RPL11	sp|P62913|RL11_HUMAN	sp|P62913|RL11_HUMAN	20.252	0.666667	0.666667	0.666667	5.26667	0.666667		745063		1	1	0	1	1	0	1	1	0	7.9	7.9	0	1	1	0	676390	1558800	0
P62937	PPIA	sp|P62937|PPIA_HUMAN;sp|Q9Y536|PAL4A_HUMAN;sp|P0DN26|PAL4F_HUMAN;sp|F5H284|PAL4D_HUMAN;sp|A0A0B4J2A2|PAL4C_HUMAN;sp|A0A075B767|PAL4H_HUMAN;sp|A0A075B759|PAL4E_HUMAN;sp|P0DN37|PAL4G_HUMAN	sp|P62937|PPIA_HUMAN	18.012	7.33333	7.33333	7.33333	52.9333	11.3333		62154000		5	10	7	5	10	7	5	10	7	42.4	59.4	57	10	18	6	36640000	107080000	42742000
P62942	FKBP1A	sp|P62942|FKB1A_HUMAN	sp|P62942|FKB1A_HUMAN	11.951	0.666667	0.666667	0.666667	10.8	0.666667		833833		1	1	0	1	1	0	1	1	0	15.7	16.7	0	1	1	0	1118900	1382600	0
P62979	RPS27A	sp|P62979|RS27A_HUMAN;sp|P62987|RL40_HUMAN;sp|P0CG47|UBB_HUMAN;sp|P0CG48|UBC_HUMAN	sp|P62979|RS27A_HUMAN;sp|P62987|RL40_HUMAN;sp|P0CG47|UBB_HUMAN;sp|P0CG48|UBC_HUMAN	17.965	4.66667	4.66667	4.66667	33.9667	6		33468000		5	6	3	5	6	3	5	6	3	39.1	39.1	23.7	5	9	4	14673000	59567000	26164000
P62995	TRA2B	sp|P62995|TRA2B_HUMAN	sp|P62995|TRA2B_HUMAN	33.665	3.33333	3.33333	2.33333	16.4333	7	201;264	4.86311e+08		3	4	3	3	4	3	2	3	2	14.6	17	17.7	9	10	2	456090000	910930000	91912000
P63000	RAC1	sp|P63000|RAC1_HUMAN;sp|P60763|RAC3_HUMAN;sp|P15153|RAC2_HUMAN	sp|P63000|RAC1_HUMAN;sp|P60763|RAC3_HUMAN;sp|P15153|RAC2_HUMAN	21.45	0.666667	0.666667	0.666667	4.86667	0.333333		566557		1	1	0	1	1	0	1	1	0	7.3	7.3	0	1	0	0	870020	829650	0
P63104	YWHAZ	sp|P63104|1433Z_HUMAN;REV__sp|P53355|DAPK1_HUMAN	sp|P63104|1433Z_HUMAN	27.745	6	4.66667	4	26.4	3.33333		1.44488e+07		7	7	4	6	5	3	5	4	3	29.4	33.9	15.9	4	4	2	7962800	30777000	4606700
P63167	DYNLL1	sp|P63167|DYL1_HUMAN	sp|P63167|DYL1_HUMAN	10.366	1	1	0	13.5	0.666667		1.40237e+06		1	1	1	1	1	1	0	0	0	13.5	13.5	13.5	1	1	0	1136800	1198500	1871800
P63208	SKP1	sp|P63208|SKP1_HUMAN	sp|P63208|SKP1_HUMAN	18.658	0.666667	0.666667	0.666667	3.66667	0.333333		747393		1	1	0	1	1	0	1	1	0	5.5	5.5	0	1	0	0	1321400	920780	0
P63241	EIF5A	sp|P63241|IF5A1_HUMAN;sp|Q6IS14|IF5AL_HUMAN;sp|Q9GZV4|IF5A2_HUMAN	sp|P63241|IF5A1_HUMAN;sp|Q6IS14|IF5AL_HUMAN	16.832	2.33333	2.33333	2.33333	16	4.66667		8.95453e+06		3	3	1	3	3	1	3	3	1	20.1	20.1	7.8	7	7	0	11256000	14777000	830600
P63244	RACK1	sp|P63244|RACK1_HUMAN	sp|P63244|RACK1_HUMAN	35.076	1.33333	1.33333	1.33333	9.86667	1.33333		7088000		1	2	1	1	2	1	1	2	1	8.5	12.6	8.5	1	1	2	2299400	5870600	13094000
P63261	ACTG1	sp|P63261|ACTG_HUMAN	sp|P63261|ACTG_HUMAN	41.792	20.6667	20.6667	0.333333	60.2667	44.3333		4.47497e+08		23	24	15	23	24	15	0	1	0	62.1	72.3	46.4	52	66	15	215810000	922840000	203840000
P63313	TMSB10	sp|P63313|TYB10_HUMAN	sp|P63313|TYB10_HUMAN	5.0256	1	1	1	31.8	1.66667		9.34123e+06		1	1	1	1	1	1	1	1	1	31.8	31.8	31.8	1	3	1	6394300	18535000	3094400
P67809	YBX1	sp|P67809|YBOX1_HUMAN;sp|Q9Y2T7|YBOX2_HUMAN	sp|P67809|YBOX1_HUMAN	35.924	4	4	3.66667	19.3333	5.33333		7.04977e+07		5	4	3	5	4	3	4	4	3	23.8	18.5	15.7	7	8	1	35945000	54368000	121180000
P67870	CSNK2B	sp|P67870|CSK2B_HUMAN	sp|P67870|CSK2B_HUMAN	24.942	0.666667	0.666667	0.666667	6.53333	0.333333	209	2.38883e+06		1	0	1	1	0	1	1	0	1	9.8	0	9.8	1	0	0	6156800	0	1009700
P67936	TPM4	sp|P67936|TPM4_HUMAN	sp|P67936|TPM4_HUMAN	28.521	8.66667	5.66667	4	32.2667	10		7.60503e+07		9	10	7	5	7	5	3	5	4	32.3	36.3	28.2	9	18	3	26616000	116850000	84685000
P68032	ACTC1	sp|P68032|ACTC_HUMAN;sp|P68133|ACTS_HUMAN	sp|P68032|ACTC_HUMAN;sp|P68133|ACTS_HUMAN	42.019	12	0.666667	0	29.4333	2.66667		2.34457e+07		15	13	8	1	1	0	0	0	0	33.4	33.4	21.5	3	5	0	15084000	55253000	0
P68104	EEF1A1	sp|P68104|EF1A1_HUMAN;sp|Q5VTE0|EF1A3_HUMAN	sp|P68104|EF1A1_HUMAN;sp|Q5VTE0|EF1A3_HUMAN	50.14	7.66667	7.66667	4.66667	15.0667	10		27217000		9	9	5	9	9	5	5	6	3	17.1	18.4	9.7	10	14	6	15316000	48476000	17859000
P68363	TUBA1B	sp|P68363|TBA1B_HUMAN;sp|Q9H853|TBA4B_HUMAN	sp|P68363|TBA1B_HUMAN	50.151	9.66667	9.66667	0	28.9	10.6667		3.39173e+07		9	12	8	9	12	8	0	0	0	27.5	35.9	23.3	11	16	5	18073000	52629000	31050000
P68371	TUBB4B	sp|P68371|TBB4B_HUMAN	sp|P68371|TBB4B_HUMAN	49.83	7.33333	7.33333	0.333333	19.5333	9.66667		2.2564e+07		7	10	5	7	10	5	0	1	0	20.2	23.1	15.3	8	16	5	12660000	46493000	8538900
P68431	HIST1H3A	sp|P68431|H31_HUMAN;sp|Q71DI3|H32_HUMAN;sp|Q16695|H31T_HUMAN;sp|Q6NXT2|H3C_HUMAN;sp|P0DPK2|H3Y_HUMAN;sp|P0DPK5|H3X_HUMAN	sp|P68431|H31_HUMAN;sp|Q71DI3|H32_HUMAN;sp|Q16695|H31T_HUMAN;sp|Q6NXT2|H3C_HUMAN	15.404	2.33333	2.33333	0	10.7667	1.33333		4.50943e+06		4	2	1	4	2	1	0	0	0	16.2	11	5.1	1	2	1	4910400	6483700	2134200
P78347	GTF2I	sp|P78347|GTF2I_HUMAN;sp|Q86UP8|GTD2A_HUMAN;sp|Q6EKJ0|GTD2B_HUMAN	sp|P78347|GTF2I_HUMAN	112.42	0.666667	0.666667	0.666667	1.06667	0.666667		1.54237e+06		1	1	0	1	1	0	1	1	0	1.6	1.6	0	1	1	0	1963400	2663700	0
P78363	ABCA4	sp|P78363|ABCA4_HUMAN	sp|P78363|ABCA4_HUMAN	255.94	0.666667	0.666667	0.666667	0.333333	0.333333	401;404	544887	+	0	1	1	0	1	1	0	1	1	0	0.5	0.5	0	1	0	0	621360	1013300
P78527	PRKDC	sp|P78527|PRKDC_HUMAN	sp|P78527|PRKDC_HUMAN	469.08	0.666667	0.666667	0.666667	0.2	0.666667		1.86343e+06		1	1	0	1	1	0	1	1	0	0.3	0.3	0	1	1	0	1761700	3828600	0
P80723	BASP1	sp|P80723|BASP1_HUMAN	sp|P80723|BASP1_HUMAN	22.693	5.66667	5.66667	5.66667	50.2333	4		36064000		5	7	5	5	7	5	5	7	5	48.9	55.1	46.7	2	7	3	22374000	18631000	67187000
P82970	HMGN5	sp|P82970|HMGN5_HUMAN	sp|P82970|HMGN5_HUMAN	31.524	1.33333	1.33333	1.33333	7.66667	1.33333		3.47597e+06		2	2	0	2	2	0	2	2	0	7.8	15.2	0	2	2	0	7685600	2742300	0
P84090	ERH	sp|P84090|ERH_HUMAN	sp|P84090|ERH_HUMAN	12.259	1	1	1	9.3	1		1.52028e+06		1	2	0	1	2	0	1	2	0	10.6	17.3	0	2	1	0	263830	4297000	0
P84098	RPL19	sp|P84098|RL19_HUMAN	sp|P84098|RL19_HUMAN	23.466	0.666667	0.666667	0.666667	4.73333	0.666667		445163		1	1	0	1	1	0	1	1	0	7.1	7.1	0	1	1	0	737950	597540	0
P84101	SERF2	sp|P84101|SERF2_HUMAN	sp|P84101|SERF2_HUMAN	6.8998	1.33333	1.33333	1.33333	19.1667	0.666667		46522000		1	1	2	1	1	2	1	1	2	18.6	18.6	20.3	1	0	1	30887000	18032000	90647000
P84103	SRSF3	sp|P84103|SRSF3_HUMAN	sp|P84103|SRSF3_HUMAN	19.329	0.666667	0.666667	0.666667	3.66667	1		874467		0	1	1	0	1	1	0	1	1	0	5.5	5.5	0	2	1	0	1439600	1183800
P98179	RBM3	sp|P98179|RBM3_HUMAN	sp|P98179|RBM3_HUMAN	17.17	1	1	1	12.1	0.666667		4.38977e+06		1	1	1	1	1	1	1	1	1	12.1	12.1	12.1	1	1	0	2042600	3508400	7618300
Q00341	HDLBP	sp|Q00341|VIGLN_HUMAN	sp|Q00341|VIGLN_HUMAN	141.45	0.666667	0.666667	0.666667	0.8	0.666667		635637		1	1	0	1	1	0	1	1	0	1.2	1.2	0	1	1	0	649910	1257000	0
Q00610	CLTC	sp|Q00610|CLH1_HUMAN	sp|Q00610|CLH1_HUMAN	191.61	1.66667	1.66667	1.66667	1.06667	1	394	4612900		1	2	2	1	2	2	1	2	2	0.6	1.3	1.3	0	2	1	1624800	4995400	7218500
Q00839	HNRNPU	sp|Q00839|HNRPU_HUMAN	sp|Q00839|HNRPU_HUMAN	90.583	3.33333	3.33333	3	6.5	3.33333		1.36527e+07		4	4	2	4	4	2	3	4	2	6.2	9.3	4	4	6	0	4932000	15690000	20336000
Q01082	SPTBN1	sp|Q01082|SPTB2_HUMAN;sp|Q86UT5|NHRF4_HUMAN	sp|Q01082|SPTB2_HUMAN	274.61	3.66667	3.66667	3.66667	2.26667	2.66667	2102	1.97996e+07		3	5	3	3	5	3	3	5	3	1.9	2.9	2	4	3	1	8948900	18319000	32131000
Q01105	SET	sp|Q01105|SET_HUMAN;sp|P0DME0|SETLP_HUMAN	sp|Q01105|SET_HUMAN	33.488	2.66667	2.66667	2.66667	13.1333	3.66667	7	16955000		4	2	2	4	2	2	4	2	2	15.2	12.1	12.1	5	6	0	10423000	15834000	24608000
Q01130	SRSF2	sp|Q01130|SRSF2_HUMAN;sp|Q9BRL6|SRSF8_HUMAN	sp|Q01130|SRSF2_HUMAN	25.476	5	5	5	33.5	8.33333	22;25;26;119;187;189;191;202;204;206;208	7.59857e+08		4	6	5	4	6	5	4	6	5	28.1	35.3	37.1	11	10	4	689800000	946450000	643320000
Q01518	CAP1	sp|Q01518|CAP1_HUMAN	sp|Q01518|CAP1_HUMAN	51.901	2	2	2	5.53333	2	307;308	3666560		2	3	1	2	3	1	2	3	1	6.1	7.8	2.7	3	3	0	2904400	7107400	987880
Q01813	PFKP	sp|Q01813|PFKAP_HUMAN	sp|Q01813|PFKAP_HUMAN	85.595	0.666667	0.666667	0.666667	0.933333	0.666667		891683		1	1	0	1	1	0	1	1	0	1.4	1.4	0	1	1	0	654450	2020600	0
Q02790	FKBP4	sp|Q02790|FKBP4_HUMAN	sp|Q02790|FKBP4_HUMAN	51.804	1	1	1	3.3	1		2388330		1	1	1	1	1	1	1	1	1	3.3	3.3	3.3	1	1	1	877890	1593000	4694100
Q02809	PLOD1	sp|Q02809|PLOD1_HUMAN	sp|Q02809|PLOD1_HUMAN	83.549	1.66667	1.66667	1.66667	3.5	1.33333		5.60547e+06		2	2	1	2	2	1	2	2	1	4	4	2.5	1	2	1	9236100	4503000	3077300
Q02952	AKAP12	sp|Q02952|AKA12_HUMAN	sp|Q02952|AKA12_HUMAN	191.48	1.33333	1.33333	1.33333	1.53333	0.333333		6.16599e+06		2	1	1	2	1	1	2	1	1	2.3	1.5	0.8	1	0	0	8356000	452160	9689800
Q04637	EIF4G1	sp|Q04637|IF4G1_HUMAN	sp|Q04637|IF4G1_HUMAN	175.49	2.33333	2.33333	2.33333	1.46667	1.33333	1209	2.43813e+07		1	2	4	1	2	4	1	2	4	0.8	1.4	2.2	1	2	1	16727000	20490000	35927000
Q04760	GLO1	sp|Q04760|LGUL_HUMAN	sp|Q04760|LGUL_HUMAN	20.777	2	2	2	16.5	0.666667		1.39136e+06		1	3	2	1	3	2	1	3	2	4.9	25	19.6	0	1	1	229890	2508800	1435400
Q05519	SRSF11	sp|Q05519|SRS11_HUMAN	sp|Q05519|SRS11_HUMAN	53.542	0.666667	0.666667	0.666667	1.4	0	366	2534500		1	0	1	1	0	1	1	0	1	2.1	0	2.1	0	0	0	5976700	0	1626800
Q05682	CALD1	sp|Q05682|CALD1_HUMAN;REV__sp|O75334|LIPA2_HUMAN	sp|Q05682|CALD1_HUMAN	93.23	5	5	5	7.96667	6.33333		5.21377e+07		5	6	4	5	6	4	5	6	4	8.8	9	6.1	7	9	3	52173000	67405000	36835000
Q06830	PRDX1	sp|Q06830|PRDX1_HUMAN	sp|Q06830|PRDX1_HUMAN	22.11	10.6667	10.6667	8.33333	46.4	13.3333		4.77529e+08		13	12	7	13	12	7	10	10	5	57.8	48.7	32.7	16	21	3	659790000	756570000	16226000
Q07666	KHDRBS1	sp|Q07666|KHDR1_HUMAN;sp|O75525|KHDR3_HUMAN;sp|Q5VWX1|KHDR2_HUMAN	sp|Q07666|KHDR1_HUMAN	48.227	2	2	2	4.1	4		8.48773e+06		2	2	2	2	2	2	2	2	2	4.1	4.1	4.1	4	4	4	8604200	9564400	7294600
Q08170	SRSF4	sp|Q08170|SRSF4_HUMAN	sp|Q08170|SRSF4_HUMAN	56.678	2	2	2	3.6	0.333333	304;458;460;462;464	1.32343e+07		2	2	2	2	2	2	2	2	2	3.6	3.6	3.6	1	0	0	22839000	3869800	12994000
Q08211	DHX9	sp|Q08211|DHX9_HUMAN	sp|Q08211|DHX9_HUMAN	140.96	0.666667	0.666667	0.666667	0.6	1.33333		1.11387e+06		1	1	0	1	1	0	1	1	0	0.9	0.9	0	2	2	0	1450900	1890700	0
Q08AD1	CAMSAP2	sp|Q08AD1|CAMP2_HUMAN	sp|Q08AD1|CAMP2_HUMAN	168.09	0.666667	0.666667	0.666667	0.6	0.333333		510433		1	1	0	1	1	0	1	1	0	0.9	0.9	0	0	1	0	726870	804430	0
Q08J23	NSUN2	sp|Q08J23|NSUN2_HUMAN	sp|Q08J23|NSUN2_HUMAN	86.47	1.66667	1.66667	1.66667	3.33333	0.333333		8861200		2	2	1	2	2	1	2	2	1	3.7	3.7	2.6	0	1	0	8148700	3561900	14873000
Q09028	RBBP4	sp|Q09028|RBBP4_HUMAN	sp|Q09028|RBBP4_HUMAN	47.655	2	1	1	6.36667	1.66667		1.32246e+07		2	3	1	1	1	1	1	1	1	6.8	8.5	3.8	4	1	0	8650800	3787900	27235000
Q09666	AHNAK	sp|Q09666|AHNK_HUMAN;sp|P48552|NRIP1_HUMAN	sp|Q09666|AHNK_HUMAN	629.09	11.3333	11.3333	11.3333	7.86667	8.33333	490	2.27873e+07		12	15	7	12	15	7	12	15	7	7.9	11.2	4.5	5	10	10	11971000	33042000	23349000
Q0ZGT2	NEXN	sp|Q0ZGT2|NEXN_HUMAN	sp|Q0ZGT2|NEXN_HUMAN	80.657	0.666667	0.666667	0.666667	1.86667	0.333333		1.08477e+06		0	1	1	0	1	1	0	1	1	0	2.8	2.8	0	1	0	0	620420	2633900
Q12765	SCRN1	sp|Q12765|SCRN1_HUMAN	sp|Q12765|SCRN1_HUMAN	46.382	0.666667	0.666667	0.666667	4	0.666667		1.07127e+06		0	1	1	0	1	1	0	1	1	0	6	6	0	1	1	0	1388400	1825400
Q12769	NUP160	sp|Q12769|NU160_HUMAN	sp|Q12769|NU160_HUMAN	162.12	0.666667	0.666667	0.666667	1.06667	0.333333		583317		1	1	0	1	1	0	1	1	0	1.6	1.6	0	1	0	0	564250	1185700	0
Q12797	ASPH	sp|Q12797|ASPH_HUMAN	sp|Q12797|ASPH_HUMAN	85.862	1.66667	1.66667	1.66667	4.66667	1	20;22;23;24;29	8.01047e+06		2	1	2	2	1	2	2	1	2	5.8	2.4	5.8	1	1	1	3274700	9324700	11432000
Q12874	SF3A3	sp|Q12874|SF3A3_HUMAN	sp|Q12874|SF3A3_HUMAN	58.848	1.33333	1.33333	1.33333	4.8	1.33333		6.02383e+06		2	2	0	2	2	0	2	2	0	7.2	7.2	0	2	2	0	5068500	13003000	0
Q12888	TP53BP1	sp|Q12888|TP53B_HUMAN	sp|Q12888|TP53B_HUMAN	213.57	0.666667	0.666667	0.666667	0.6	0	1056;1094	235623		1	1	0	1	1	0	1	1	0	0.9	0.9	0	0	0	0	356840	350030	0
Q12906	ILF3	sp|Q12906|ILF3_HUMAN	sp|Q12906|ILF3_HUMAN	95.337	1.66667	1.66667	1	2.6	1	382	7677200		2	2	1	2	2	1	1	1	1	3.1	3.1	1.6	1	1	1	5646600	8441700	8943300
Q12907	LMAN2	sp|Q12907|LMAN2_HUMAN	sp|Q12907|LMAN2_HUMAN	40.228	0.666667	0.666667	0.666667	2.06667	0.666667		773277		1	1	0	1	1	0	1	1	0	3.1	3.1	0	1	1	0	618230	1701600	0
Q13011	ECH1	sp|Q13011|ECH1_HUMAN	sp|Q13011|ECH1_HUMAN	35.816	1.33333	1.33333	1.33333	5.7	1		27419310		1	2	1	1	2	1	1	2	1	4	8.5	4.6	1	2	0	941930	46289000	35027000
Q13085	ACACA	sp|Q13085|ACACA_HUMAN;sp|O00763|ACACB_HUMAN	sp|Q13085|ACACA_HUMAN	265.55	1	1	1	0.3	0		7.88287e+06		1	1	1	1	1	1	1	1	1	0.3	0.3	0.3	0	0	0	5814000	9268800	8565800
Q13098	GPS1	sp|Q13098|CSN1_HUMAN	sp|Q13098|CSN1_HUMAN	55.536	1	1	1	4.3	1		2.10473e+06		1	1	1	1	1	1	1	1	1	4.3	4.3	4.3	1	1	1	1238400	1789200	3286600
Q13123	IK	sp|Q13123|RED_HUMAN	sp|Q13123|RED_HUMAN	65.601	0.666667	0.666667	0.666667	1.8	0.666667		3.63723e+06		1	1	0	1	1	0	1	1	0	2.7	2.7	0	0	2	0	7098600	3813100	0
Q13151	HNRNPA0	sp|Q13151|ROA0_HUMAN	sp|Q13151|ROA0_HUMAN	30.84	0.666667	0.666667	0.666667	2.6	1		2284200		1	1	0	1	1	0	1	1	0	3.9	3.9	0	1	2	0	2927500	3925100	0
Q13185	CBX3	sp|Q13185|CBX3_HUMAN	sp|Q13185|CBX3_HUMAN	20.811	1.33333	1.33333	0.666667	10.9333	0.333333		895093		1	2	1	1	2	1	0	1	1	8.7	16.4	7.7	0	0	1	132480	1382000	1170800
Q13200	PSMD2	sp|Q13200|PSMD2_HUMAN	sp|Q13200|PSMD2_HUMAN	100.2	1.33333	1.33333	1.33333	2.43333	0.666667		5.87557e+06		1	2	1	1	2	1	1	2	1	2.1	3.1	2.1	1	1	0	5068000	3851400	8707300
Q13201	MMRN1	sp|Q13201|MMRN1_HUMAN	sp|Q13201|MMRN1_HUMAN	138.11	0.666667	0.666667	0.666667	0.733333	0.333333	1022;1023	752060	+	1	1	0	1	1	0	1	1	0	1.1	1.1	0	0	1	0	577080	1679100	0
Q13228	SELENBP1	sp|Q13228|SBP1_HUMAN	sp|Q13228|SBP1_HUMAN	52.39	1	1	1	4.2	1.66667		1.09603e+06		1	1	1	1	1	1	1	1	1	4.2	4.2	4.2	3	1	1	1913300	1374800	0
Q13247	SRSF6	sp|Q13247|SRSF6_HUMAN	sp|Q13247|SRSF6_HUMAN	39.586	3.33333	3.33333	3.33333	13.7667	6.66667	293;295;297;299;301;303;316	6.09507e+07		3	4	3	3	4	3	3	4	3	13.4	16.3	11.6	11	7	2	46425000	67137000	69290000
Q13263	TRIM28	sp|Q13263|TIF1B_HUMAN	sp|Q13263|TIF1B_HUMAN	88.549	1	1	1	2.8	1.33333	49;50	3.86043e+06		2	1	0	2	1	0	2	1	0	6.5	1.9	0	3	1	0	9367200	2214100	0
Q13283	G3BP1	sp|Q13283|G3BP1_HUMAN	sp|Q13283|G3BP1_HUMAN	52.164	4	4	4	13.7333	7.33333	230;231;232	1.69248e+07		5	5	2	5	5	2	5	5	2	18.5	13.7	9	9	13	0	19281000	27112000	4381300
Q13427	PPIG	sp|Q13427|PPIG_HUMAN	sp|Q13427|PPIG_HUMAN	88.616	1.66667	1.66667	1.66667	2.83333	0.333333	358;397	5296000		1	2	2	1	2	2	1	2	2	1.9	3.3	3.3	0	1	0	1570500	4902000	9415500
Q13435	SF3B2	sp|Q13435|SF3B2_HUMAN	sp|Q13435|SF3B2_HUMAN	100.23	2	2	2	3.8	0.666667		30224200		2	2	2	2	2	2	2	2	2	3.8	3.8	3.8	1	0	1	9478600	41084000	40110000
Q13443	ADAM9	sp|Q13443|ADAM9_HUMAN	sp|Q13443|ADAM9_HUMAN	90.555	1	1	1	2.1	1	761	2.55343e+06		1	1	1	1	1	1	1	1	1	2.1	2.1	2.1	1	1	1	2685600	3104700	1870000
Q13501	SQSTM1	sp|Q13501|SQSTM_HUMAN	sp|Q13501|SQSTM_HUMAN	47.687	2.66667	2.66667	2.66667	5.4	0.666667	266;269	13206000		3	3	2	3	3	2	3	3	2	6.6	6.6	3	1	1	0	11436000	14712000	13470000
Q13523	PRPF4B	sp|Q13523|PRP4B_HUMAN	sp|Q13523|PRP4B_HUMAN	116.99	3	3	3	3.66667	2.33333	277;294;354;366;368;852	3.58027e+07		4	3	2	4	3	2	4	3	2	4.3	3.2	3.5	4	3	0	33506000	61473000	12429000
Q13526	PIN1	sp|Q13526|PIN1_HUMAN	sp|Q13526|PIN1_HUMAN	18.243	0.666667	0.666667	0.666667	7.8	1		710373		1	1	0	1	1	0	1	1	0	11.7	11.7	0	2	1	0	1259900	871220	0
Q13541	EIF4EBP1	sp|Q13541|4EBP1_HUMAN	sp|Q13541|4EBP1_HUMAN	12.58	1.33333	1.33333	1.33333	35.3	1.33333	34;37;41;44;45;46;65;68;70;77	14933000		0	2	2	0	2	2	0	2	2	0	43.2	62.7	0	2	2	0	14175000	30624000
Q13595	TRA2A	sp|Q13595|TRA2A_HUMAN	sp|Q13595|TRA2A_HUMAN	32.688	2	1	1	8.2	2.66667	82;260	4.65067e+07		2	2	2	1	1	1	1	1	1	8.2	8.2	8.2	3	4	1	22836000	75809000	40875000
Q13619	CUL4A	sp|Q13619|CUL4A_HUMAN	sp|Q13619|CUL4A_HUMAN	87.679	1.33333	1.33333	0.333333	2.7	1.66667		3.49647e+06		1	2	1	1	2	1	0	1	0	2	4.1	2	2	2	1	1231700	4827700	4430000
Q13813	SPTAN1	sp|Q13813|SPTN1_HUMAN	sp|Q13813|SPTN1_HUMAN	284.54	11.3333	11.3333	11.3333	6.66667	12.6667		49173000		10	14	10	10	14	10	10	14	10	6	8.9	5.1	13	19	6	22902000	62903000	61714000
Q13838	DDX39B	sp|Q13838|DX39B_HUMAN	sp|Q13838|DX39B_HUMAN	48.991	1	1	0	2.3	0.333333		548127		1	1	1	1	1	1	0	0	0	2.3	2.3	2.3	0	1	0	244880	1129100	270400
Q13867	BLMH	sp|Q13867|BLMH_HUMAN	sp|Q13867|BLMH_HUMAN	52.562	0.666667	0.666667	0.666667	2.93333	1		649463		1	1	0	1	1	0	1	1	0	4.4	4.4	0	2	1	0	986910	961480	0
Q14004	CDK13	sp|Q14004|CDK13_HUMAN	sp|Q14004|CDK13_HUMAN	164.92	0.666667	0.666667	0.666667	0.733333	0.333333	340	1.17678e+06	+	1	1	0	1	1	0	1	1	0	1.1	1.1	0	1	0	0	3380200	150130	0
Q14103	HNRNPD	sp|Q14103|HNRPD_HUMAN	sp|Q14103|HNRPD_HUMAN	38.434	2.33333	2.33333	2.33333	8.53333	3.33333		9.29063e+07		2	3	2	2	3	2	2	3	2	7.6	11	7	5	5	0	33070000	30699000	214950000
Q14118	DAG1	sp|Q14118|DAG1_HUMAN	sp|Q14118|DAG1_HUMAN	97.44	0.666667	0.666667	0.666667	1.66667	1		1.34133e+06		0	1	1	0	1	1	0	1	1	0	2.5	2.5	0	1	2	0	1393200	2630800
Q14152	EIF3A	sp|Q14152|EIF3A_HUMAN	sp|Q14152|EIF3A_HUMAN	166.57	14	14	14	15.8667	18		1.84973e+08		17	15	10	17	15	10	17	15	10	18.2	16.6	12.8	26	24	4	132240000	267930000	154750000
Q14244	MAP7	sp|Q14244|MAP7_HUMAN	sp|Q14244|MAP7_HUMAN	84.051	2.33333	2.33333	2.33333	2.83333	1		1.47657e+07		2	2	3	2	2	3	2	2	3	3.3	1.7	3.5	1	2	0	15296000	6605000	22396000
Q14247	CTTN	sp|Q14247|SRC8_HUMAN	sp|Q14247|SRC8_HUMAN	61.585	0.666667	0.666667	0.666667	3.86667	0.333333	399;401	764820		0	1	1	0	1	1	0	1	1	0	5.8	5.8	0	1	0	0	863460	1431000
Q14444	CAPRIN1	sp|Q14444|CAPR1_HUMAN	sp|Q14444|CAPR1_HUMAN	78.365	1.66667	1.66667	1.66667	2.3	0.666667		3311100		2	3	0	2	3	0	2	3	0	1.8	5.1	0	2	0	0	8242600	1690700	0
Q14498	RBM39	sp|Q14498|RBM39_HUMAN;sp|Q86U06|RBM23_HUMAN	sp|Q14498|RBM39_HUMAN	59.379	1.33333	1.33333	1.33333	4.16667	1	97	2790700		2	2	0	2	2	0	2	2	0	5.7	6.8	0	1	2	0	2422600	5949500	0
Q14676	MDC1	sp|Q14676|MDC1_HUMAN	sp|Q14676|MDC1_HUMAN	226.66	1	1	1	1.3	1.66667	168;1481;1482;1485	2.49053e+06		1	2	0	1	2	0	1	2	0	0.9	3	0	3	2	0	4592000	2879600	0
Q14683	SMC1A	sp|Q14683|SMC1A_HUMAN	sp|Q14683|SMC1A_HUMAN	143.23	0.666667	0.666667	0.666667	0.533333	0.333333		784037		1	1	0	1	1	0	1	1	0	0.8	0.8	0	0	1	0	513710	1838400	0
Q14684	RRP1B	sp|Q14684|RRP1B_HUMAN	sp|Q14684|RRP1B_HUMAN	84.427	1	1	1	2.8	0.333333	728	590880		1	1	1	1	1	1	1	1	1	2.8	2.8	2.8	0	0	1	207490	713670	851480
Q14696	MESD	sp|Q14696|MESD_HUMAN	sp|Q14696|MESD_HUMAN	26.076	0.666667	0.666667	0.666667	3.73333	1		937100		1	1	0	1	1	0	1	1	0	5.6	5.6	0	2	1	0	1108700	1702600	0
Q14697	GANAB	sp|Q14697|GANAB_HUMAN	sp|Q14697|GANAB_HUMAN	106.87	4.33333	4.33333	4.33333	7.06667	5		2.1242e+07		5	7	1	5	7	1	5	7	1	7.4	12.2	1.6	7	8	0	42095000	21454000	176920
Q14789	GOLGB1	sp|Q14789|GOGB1_HUMAN	sp|Q14789|GOGB1_HUMAN	376.01	1	1	1	0.3	0		330687		1	1	1	1	1	1	1	1	1	0.3	0.3	0.3	0	0	0	288630	538220	165210
Q14839	CHD4	sp|Q14839|CHD4_HUMAN;sp|Q8TDI0|CHD5_HUMAN	sp|Q14839|CHD4_HUMAN	218	1.66667	1.66667	0.666667	0.866667	1.33333	1535	3.49753e+06		2	2	1	2	2	1	1	1	0	1	1	0.6	1	2	1	6479800	4012800	0
Q14847	LASP1	sp|Q14847|LASP1_HUMAN	sp|Q14847|LASP1_HUMAN	29.717	2	2	2	16.9	2.33333		8.27653e+06		2	2	2	2	2	2	2	2	2	16.9	16.9	16.9	4	2	1	5190000	4494600	15145000
Q14978	NOLC1	sp|Q14978|NOLC1_HUMAN	sp|Q14978|NOLC1_HUMAN	73.602	3	3	3	5.2	2.66667	188;538;698	1.30466e+07		5	4	0	5	4	0	5	4	0	8.6	7	0	4	4	0	31142000	7997700	0
Q14980	NUMA1	sp|Q14980|NUMA1_HUMAN	sp|Q14980|NUMA1_HUMAN	238.26	3.66667	3.66667	3.66667	3.36667	2.33333		1.67868e+07		4	4	3	4	4	3	4	4	3	3.7	4	2.4	3	3	1	24938000	9105300	16317000
Q15019	SEPTIN2	sp|Q15019|SEPT2_HUMAN	sp|Q15019|SEPT2_HUMAN	41.487	1.33333	1.33333	1.33333	5	1	218	2.92617e+06		2	2	0	2	2	0	2	2	0	7.5	7.5	0	1	2	0	1391700	7386800	0
Q15027	ACAP1	sp|Q15027|ACAP1_HUMAN	sp|Q15027|ACAP1_HUMAN	81.535	0.666667	0.666667	0.666667	1.46667	1.33333		2151500		1	1	0	1	1	0	1	1	0	2.2	2.2	0	2	2	0	3470100	2984400	0
Q15029	EFTUD2	sp|Q15029|U5S1_HUMAN	sp|Q15029|U5S1_HUMAN	109.43	1.33333	1.33333	1.33333	2.2	1.66667		1.51361e+07		2	1	1	2	1	1	2	1	1	3.3	2.1	1.2	3	1	1	5899500	2822700	36686000
Q15051	IQCB1	sp|Q15051|IQCB1_HUMAN	sp|Q15051|IQCB1_HUMAN	68.928	0.666667	0.666667	0.666667	2.2	1	363;369	467070000		0	1	1	0	1	1	0	1	1	0	3.3	3.3	0	3	0	0	732960000	668250000
Q15056	EIF4H	sp|Q15056|IF4H_HUMAN	sp|Q15056|IF4H_HUMAN	27.385	3.33333	3.33333	3.33333	23.2667	2.33333		7.23723e+06		3	4	3	3	4	3	3	4	3	24.6	22.6	22.6	2	4	1	2954300	6685400	12072000
Q15084	PDIA6	sp|Q15084|PDIA6_HUMAN	sp|Q15084|PDIA6_HUMAN	48.121	3.33333	3.33333	3.33333	11	3.33333		5.23327e+06		4	4	2	4	4	2	4	4	2	13.2	13.2	6.6	3	6	1	2739800	7470000	5490000
Q15125	EBP	sp|Q15125|EBP_HUMAN	sp|Q15125|EBP_HUMAN	26.352	1	1	1	5.2	0.333333		10096400		1	1	1	1	1	1	1	1	1	5.2	5.2	5.2	1	0	0	6554100	5057100	18678000
Q15149	PLEC	sp|Q15149|PLEC_HUMAN	sp|Q15149|PLEC_HUMAN	531.78	17.6667	17.6667	17.6667	4.4	19.6667		1.18015e+08		20	22	11	20	22	11	20	22	11	4.8	5.4	3	25	30	4	139910000	136660000	77474000
Q15181	PPA1	sp|Q15181|IPYR_HUMAN	sp|Q15181|IPYR_HUMAN	32.66	1	1	1	5.86667	0.666667		1457180		0	1	2	0	1	2	0	1	2	0	5.5	12.1	0	1	1	0	745040	3626500
Q15185	PTGES3	sp|Q15185|TEBP_HUMAN	sp|Q15185|TEBP_HUMAN	18.697	0.666667	0.666667	0.666667	7.06667	0.666667		1.90723e+06		0	1	1	0	1	1	0	1	1	0	10.6	10.6	0	1	1	0	1176300	4545400
Q15233	NONO	sp|Q15233|NONO_HUMAN	sp|Q15233|NONO_HUMAN	54.231	1.66667	1.66667	1.66667	2.7	2		2.07677e+07		2	1	2	2	1	2	2	1	2	2.8	2.5	2.8	3	1	2	34072000	11776000	16455000
Q15269	PWP2	sp|Q15269|PWP2_HUMAN	sp|Q15269|PWP2_HUMAN	102.45	0.666667	0.666667	0.666667	1.8	0.333333		882793		0	1	1	0	1	1	0	1	1	0	2.7	2.7	0	1	0	0	1659200	989180
Q15287	RNPS1	sp|Q15287|RNPS1_HUMAN	sp|Q15287|RNPS1_HUMAN	34.208	1.33333	1.33333	1.33333	5.36667	0	251;266	16369000		1	2	1	1	2	1	1	2	1	4.6	6.9	4.6	0	0	0	10245000	22652000	16210000
Q15293	RCN1	sp|Q15293|RCN1_HUMAN	sp|Q15293|RCN1_HUMAN	38.89	2	2	2	15	1.66667		3.82597e+06		1	3	2	1	3	2	1	3	2	9.4	21.1	14.5	1	2	2	1453400	5816300	4208200
Q15365	PCBP1	sp|Q15365|PCBP1_HUMAN	sp|Q15365|PCBP1_HUMAN	37.497	1	1	1	3.7	0.333333		990517		1	1	1	1	1	1	1	1	1	3.7	3.7	3.7	0	1	0	500330	1914900	556320
Q15393	SF3B3	sp|Q15393|SF3B3_HUMAN	sp|Q15393|SF3B3_HUMAN	135.58	2.33333	2.33333	2.33333	2.63333	1		5.04747e+06		3	2	2	3	2	2	3	2	2	3.3	2.5	2.1	2	1	0	3416900	1890200	9835300
Q15424	SAFB	sp|Q15424|SAFB1_HUMAN	sp|Q15424|SAFB1_HUMAN	102.64	0.666667	0.666667	0.666667	1.26667	0.333333		1.07163e+06		0	1	1	0	1	1	0	1	1	0	1.9	1.9	0	1	0	0	1326600	1888300
Q15637	SF1	sp|Q15637|SF01_HUMAN	sp|Q15637|SF01_HUMAN	68.329	0.666667	0.666667	0.666667	2.6	0		3.21387e+06		0	1	1	0	1	1	0	1	1	0	3.9	3.9	0	0	0	0	6366700	3274900
Q15758	SLC1A5	sp|Q15758|AAAT_HUMAN	sp|Q15758|AAAT_HUMAN	56.598	1.33333	1.33333	1.33333	3.4	0		1.05379e+07		1	1	2	1	1	2	1	1	2	2.8	2.8	4.6	0	0	0	4483600	8040200	19090000
Q15796	SMAD2	sp|Q15796|SMAD2_HUMAN	sp|Q15796|SMAD2_HUMAN	52.306	1.66667	1.66667	1.66667	4.33333	0.666667	8	3.99943e+06		2	2	1	2	2	1	2	2	1	5.1	5.1	2.8	1	1	0	5553900	4778300	1666100
Q15819	UBE2V2	sp|Q15819|UB2V2_HUMAN	sp|Q15819|UB2V2_HUMAN	16.363	0.666667	0.666667	0	4.6	0.333333		387097		0	1	1	0	1	1	0	0	0	0	6.9	6.9	0	1	0	0	477350	683940
Q16513	PKN2	sp|Q16513|PKN2_HUMAN	sp|Q16513|PKN2_HUMAN	112.03	0.666667	0.666667	0.666667	1.73333	0.333333	958	2753500		1	1	0	1	1	0	1	1	0	2.6	2.6	0	1	0	0	4775800	3484700	0
Q16576	RBBP7	sp|Q16576|RBBP7_HUMAN	sp|Q16576|RBBP7_HUMAN	47.82	4.33333	4.33333	3.33333	15.7667	4		9.98103e+06		4	8	1	4	8	1	3	6	1	14.1	26.8	6.4	5	6	1	9326800	18413000	2203300
Q16629	SRSF7	sp|Q16629|SRSF7_HUMAN	sp|Q16629|SRSF7_HUMAN	27.366	2	2	2	9.2	1.66667	173;175;179;181;183	246760000		2	2	2	2	2	2	2	2	2	9.2	9.2	9.2	2	1	2	183120000	226460000	330700000
Q16658	FSCN1	sp|Q16658|FSCN1_HUMAN	sp|Q16658|FSCN1_HUMAN	54.529	0.666667	0.666667	0.666667	1.33333	0.333333		1674680		0	1	1	0	1	1	0	1	1	0	2	2	0	1	0	0	865040	4159000
Q16891	IMMT	sp|Q16891|MIC60_HUMAN	sp|Q16891|MIC60_HUMAN	83.677	1.66667	1.66667	1.66667	3.43333	1.33333		3205200		2	2	1	2	2	1	2	2	1	4.1	4.1	2.1	1	2	1	1905100	5182400	2528100
Q1KMD3	HNRNPUL2	sp|Q1KMD3|HNRL2_HUMAN	sp|Q1KMD3|HNRL2_HUMAN	85.104	0.666667	0.666667	0.666667	2.06667	2		3.72243e+06		1	1	0	1	1	0	1	1	0	3.1	3.1	0	2	4	0	1830600	9336700	0
Q2M2I8	AAK1	sp|Q2M2I8|AAK1_HUMAN	sp|Q2M2I8|AAK1_HUMAN	103.88	1.33333	1.33333	1.33333	1.56667	1.66667	620	4266800		2	1	1	2	1	1	2	1	1	2.5	1.1	1.1	2	3	0	6111800	5303600	1385000
Q2TAY7	SMU1	sp|Q2TAY7|SMU1_HUMAN	sp|Q2TAY7|SMU1_HUMAN	57.543	1	1	1	1.9	0		554210		1	1	1	1	1	1	1	1	1	1.9	1.9	1.9	0	0	0	293980	627570	741080
Q32P28	P3H1	sp|Q32P28|P3H1_HUMAN	sp|Q32P28|P3H1_HUMAN	83.393	1	1	1	1.9	1.66667		1.42026e+07		1	1	1	1	1	1	1	1	1	1.9	1.9	1.9	3	2	0	7302900	22583000	12722000
Q3KQU3	MAP7D1	sp|Q3KQU3|MA7D1_HUMAN	sp|Q3KQU3|MA7D1_HUMAN	92.819	0.666667	0.666667	0.666667	0.933333	0.333333	97	5.36627e+06		0	1	1	0	1	1	0	1	1	0	1.4	1.4	0	1	0	0	11469000	4629800
Q53EL6	PDCD4	sp|Q53EL6|PDCD4_HUMAN	sp|Q53EL6|PDCD4_HUMAN	51.735	1.33333	1.33333	1.33333	4.63333	1		7.23853e+06		1	2	1	1	2	1	1	2	1	4.7	4.7	4.5	1	1	1	5145500	10223000	6347100
Q58FF6	HSP90AB4P	sp|Q58FF6|H90B4_HUMAN	sp|Q58FF6|H90B4_HUMAN	58.264	3.66667	1	1	7.4	1.33333		2.92993e+06		5	4	2	1	1	1	1	1	1	8.9	8.7	4.6	1	2	1	1604200	5509400	1676200
Q5JTD0	TJAP1	sp|Q5JTD0|TJAP1_HUMAN	sp|Q5JTD0|TJAP1_HUMAN	61.82	1	1	1	2.7	0.666667	422	1.13296e+06		1	1	1	1	1	1	1	1	1	2.7	2.7	2.7	1	1	0	796690	823800	1778400
Q5JTV8	TOR1AIP1	sp|Q5JTV8|TOIP1_HUMAN	sp|Q5JTV8|TOIP1_HUMAN	66.248	1	1	1	4.5	1.33333		4.53473e+06		1	1	1	1	1	1	1	1	1	4.5	4.5	4.5	2	2	0	3056600	4944300	5603300
Q5T200	ZC3H13	sp|Q5T200|ZC3HD_HUMAN	sp|Q5T200|ZC3HD_HUMAN	196.63	5.33333	5.33333	5.33333	3.13333	5	207;263;354;364;643;877;1033	6.10207e+07		4	7	5	4	7	5	4	7	5	2.3	3.9	3.2	4	8	3	41646000	88927000	52489000
Q5VTL8	PRPF38B	sp|Q5VTL8|PR38B_HUMAN	sp|Q5VTL8|PR38B_HUMAN	64.467	1	1	1	2.2	0	318;320	2.60553e+06		1	1	1	1	1	1	1	1	1	2.2	2.2	2.2	0	0	0	2480400	1563700	3772500
Q63ZY3	KANK2	sp|Q63ZY3|KANK2_HUMAN	sp|Q63ZY3|KANK2_HUMAN	91.173	1	1	1	2	0		6.34583e+06		1	1	1	1	1	1	1	1	1	2	2	2	0	0	0	5052300	4176900	9808300
Q69YQ0	SPECC1L	sp|Q69YQ0|CYTSA_HUMAN	sp|Q69YQ0|CYTSA_HUMAN	124.6	0.666667	0.666667	0.666667	0.666667	0.333333	130	2.93623e+06	+	0	1	1	0	1	1	0	1	1	0	1	1	0	1	0	0	2691900	6116800
Q69YU5	C12orf73	sp|Q69YU5|CL073_HUMAN	sp|Q69YU5|CL073_HUMAN	8.0224	1	1	1	16.9	0.333333		1.95518e+06		1	1	1	1	1	1	1	1	1	16.9	16.9	16.9	0	0	1	1302100	630750	3932700
Q6IN84	MRM1	sp|Q6IN84|MRM1_HUMAN	sp|Q6IN84|MRM1_HUMAN	38.638	0.666667	0.666667	0.666667	1.53333	0		227613	+	0	1	1	0	1	1	0	1	1	0	2.3	2.3	0	0	0	0	467220	215620
Q6UB35	MTHFD1L	sp|Q6UB35|C1TM_HUMAN	sp|Q6UB35|C1TM_HUMAN	105.79	0.666667	0.666667	0.666667	0.8	0.333333		1205480		1	1	0	1	1	0	1	1	0	1.2	1.2	0	1	0	0	3008100	608340	0
Q6Y7W6	GIGYF2	sp|Q6Y7W6|GGYF2_HUMAN	sp|Q6Y7W6|GGYF2_HUMAN	150.07	1	1	1	1.5	0.666667		1.16273e+06		2	1	0	2	1	0	2	1	0	3.7	0.8	0	2	0	0	1952100	1536100	0
Q6ZSZ6	TSHZ1	sp|Q6ZSZ6|TSH1_HUMAN	sp|Q6ZSZ6|TSH1_HUMAN	117.91	0.666667	0.666667	0.666667	0.8	0.333333	467;473	11410100	+	1	1	0	1	1	0	1	1	0	1.2	1.2	0	1	0	0	28379000	5851300	0
Q6ZTN6	ANKRD13D	sp|Q6ZTN6|AN13D_HUMAN	sp|Q6ZTN6|AN13D_HUMAN	58.475	0.666667	0.666667	0.666667	2.8	0.666667	469	1.93553e+06		1	1	0	1	1	0	1	1	0	4.2	4.2	0	1	1	0	1731900	4074700	0
Q7KZ85	SUPT6H	sp|Q7KZ85|SPT6H_HUMAN	sp|Q7KZ85|SPT6H_HUMAN	199.07	1	1	1	1.2	1	1530;1532	1.03453e+06		1	1	1	1	1	1	1	1	1	1.2	1.2	1.2	1	1	1	1724300	0	1379300
Q7KZF4	SND1	sp|Q7KZF4|SND1_HUMAN	sp|Q7KZF4|SND1_HUMAN	102	1.66667	1.66667	1.66667	3.2	1.66667		4.11383e+06		1	3	1	1	3	1	1	3	1	1.5	5.9	2.2	0	5	0	1686200	7248200	3407100
Q7L2J0	MEPCE	sp|Q7L2J0|MEPCE_HUMAN	sp|Q7L2J0|MEPCE_HUMAN	74.354	0.666667	0.666667	0.666667	0.8	0.333333		1.66193e+06		1	1	0	1	1	0	1	1	0	1.2	1.2	0	0	1	0	1353900	3631900	0
Q7L4I2	RSRC2	sp|Q7L4I2|RSRC2_HUMAN	sp|Q7L4I2|RSRC2_HUMAN	50.559	2	2	2	3.2	2.33333	218;220;222	3785900		2	2	2	2	2	2	2	2	2	3.2	3.2	3.2	3	2	2	3282700	5657200	2417800
Q7L5Y6	DET1	sp|Q7L5Y6|DET1_HUMAN	sp|Q7L5Y6|DET1_HUMAN	63.848	1	1	1	2.2	1		3.54537e+07	+	1	1	1	1	1	1	1	1	1	2.2	2.2	2.2	2	1	0	21334000	50284000	34743000
Q7Z422	SZRD1	sp|Q7Z422|SZRD1_HUMAN	sp|Q7Z422|SZRD1_HUMAN	16.997	1	1	1	16.4	1.66667	37;39	18674600		1	1	1	1	1	1	1	1	1	16.4	16.4	16.4	1	3	1	23430000	29859000	2734800
Q7Z4V5	HDGFL2	sp|Q7Z4V5|HDGR2_HUMAN	sp|Q7Z4V5|HDGR2_HUMAN	74.316	1	1	1	2.8	1.33333		3.78917e+06		2	1	0	2	1	0	2	1	0	4.2	4.2	0	3	1	0	8515500	2852000	0
Q7Z5L9	IRF2BP2	sp|Q7Z5L9|I2BP2_HUMAN	sp|Q7Z5L9|I2BP2_HUMAN	61.024	1	1	1	2.6	0.333333	360;457	2.12473e+06		2	0	1	2	0	1	2	0	1	5.1	0	2.7	1	0	0	3456300	0	2917900
Q7Z6K5	ARPIN	sp|Q7Z6K5|ARPIN_HUMAN	sp|Q7Z6K5|ARPIN_HUMAN	24.943	0.666667	0.666667	0.666667	2.93333	0.666667		2.64517e+06		1	1	0	1	1	0	1	1	0	4.4	4.4	0	1	1	0	3635600	4299900	0
Q7Z6Z7	HUWE1	sp|Q7Z6Z7|HUWE1_HUMAN	sp|Q7Z6Z7|HUWE1_HUMAN	481.89	1	1	1	0.3	0.666667		1.18537e+06		0	2	1	0	2	1	0	2	1	0	0.5	0.4	0	1	1	0	1628200	1927900
Q86TG7	PEG10	sp|Q86TG7|PEG10_HUMAN	sp|Q86TG7|PEG10_HUMAN	80.172	2	2	2	3.4	2.33333		4.53657e+06		2	2	2	2	2	2	2	2	2	3.4	3.4	3.4	3	3	1	3097600	8535300	1976800
Q86UP2	KTN1	sp|Q86UP2|KTN1_HUMAN	sp|Q86UP2|KTN1_HUMAN	156.27	0.666667	0.666667	0.666667	0.533333	0.333333		559370		1	1	0	1	1	0	1	1	0	0.7	0.9	0	0	1	0	336910	1341200	0
Q86V48	LUZP1	sp|Q86V48|LUZP1_HUMAN;REV__CON__P07744;REV__sp|Q13439|GOGA4_HUMAN	sp|Q86V48|LUZP1_HUMAN	120.27	0.666667	0.666667	0.666667	1.33333	0.333333		613533		0	1	1	0	1	1	0	1	1	0	2	2	0	0	1	0	922100	918500
Q86VM9	ZC3H18	sp|Q86VM9|ZCH18_HUMAN	sp|Q86VM9|ZCH18_HUMAN	106.38	0.666667	0.666667	0.666667	0.6	0.666667	534;613;677	25217000		1	0	1	1	0	1	1	0	1	0.9	0	0.9	2	0	0	32569000	0	43082000
Q86VP6	CAND1	sp|Q86VP6|CAND1_HUMAN;sp|O75155|CAND2_HUMAN	sp|Q86VP6|CAND1_HUMAN	136.37	1.66667	1.66667	1.66667	1.9	0.666667		16559600		2	2	1	2	2	1	2	2	1	2.4	2.4	0.9	0	1	1	9579500	37532000	2567300
Q86VY4	TSPYL5	sp|Q86VY4|TSYL5_HUMAN	sp|Q86VY4|TSYL5_HUMAN	45.143	1	1	1	2.6	1.33333	5;10;11	11568000		1	1	1	1	1	1	1	1	1	2.6	2.6	2.6	2	1	1	19238000	15466000	0
Q86XW9	NME9	sp|Q86XW9|TXND6_HUMAN	sp|Q86XW9|TXND6_HUMAN	36.855	1	1	1	3	1	47	8.50373e+06	+	1	1	1	1	1	1	1	1	1	3	3	3	1	1	1	8805200	16706000	0
Q8IUD2	ERC1	sp|Q8IUD2|RB6I2_HUMAN	sp|Q8IUD2|RB6I2_HUMAN	128.08	0.666667	0.666667	0.666667	1.06667	0.333333		1.33493e+06		1	1	0	1	1	0	1	1	0	1.6	1.6	0	1	0	0	2560700	1444100	0
Q8IUE6	HIST2H2AB	sp|Q8IUE6|H2A2B_HUMAN	sp|Q8IUE6|H2A2B_HUMAN	13.995	1.66667	0.666667	0.666667	14.1	0.333333		635523		1	2	2	0	1	1	0	1	1	6.9	17.7	17.7	0	1	0	0	1164400	742170
Q8IVT5	KSR1	sp|Q8IVT5|KSR1_HUMAN	sp|Q8IVT5|KSR1_HUMAN	102.16	1	1	1	1.6	0.666667	270	800737		1	1	1	1	1	1	1	1	1	1.6	1.6	1.6	1	1	0	532320	1546100	323790
Q8IWX8	CHERP	sp|Q8IWX8|CHERP_HUMAN	sp|Q8IWX8|CHERP_HUMAN	103.7	2	2	2	2.93333	1.33333	813;815;817;819	25808600		1	3	2	1	3	2	1	3	2	2.6	3.1	3.1	0	4	0	1129800	37598000	38698000
Q8IYB3	SRRM1	sp|Q8IYB3|SRRM1_HUMAN	sp|Q8IYB3|SRRM1_HUMAN	102.33	14	14	14	15.0333	24	220;260;389;393;402;431;549;560;572;574;581;597;605;614;616;626;696;705;706;707;713;715;738;748;769;791;793;874	9.23677e+08		17	12	13	17	12	13	17	12	13	17.4	13.1	14.6	28	23	21	868970000	969440000	932620000
Q8IYT4	KATNAL2	sp|Q8IYT4|KATL2_HUMAN	sp|Q8IYT4|KATL2_HUMAN	61.252	0.666667	0.666667	0.666667	1.46667	0.666667		490983		1	1	0	1	1	0	1	1	0	2.2	2.2	0	1	1	0	365550	1107400	0
Q8NAV1	PRPF38A	sp|Q8NAV1|PR38A_HUMAN	sp|Q8NAV1|PR38A_HUMAN	37.476	1	1	1	2.6	0.333333	226	1.27236e+07		1	1	1	1	1	1	1	1	1	2.6	2.6	2.6	0	1	0	12920000	19591000	5659900
Q8NBJ7	SUMF2	sp|Q8NBJ7|SUMF2_HUMAN	sp|Q8NBJ7|SUMF2_HUMAN	33.843	0.666667	0.666667	0.666667	3.53333	0.666667		618920		1	1	0	1	1	0	1	1	0	5.3	5.3	0	1	1	0	365760	1491000	0
Q8NBS9	TXNDC5	sp|Q8NBS9|TXND5_HUMAN	sp|Q8NBS9|TXND5_HUMAN	47.628	1.66667	1.66667	1.66667	6.56667	3.33333		1.93813e+07		1	3	1	1	3	1	1	3	1	3.5	12.7	3.5	3	6	1	16749000	41395000	0
Q8NC51	SERBP1	sp|Q8NC51|PAIRB_HUMAN	sp|Q8NC51|PAIRB_HUMAN	44.965	5.66667	5.66667	5.66667	15.1	8.66667		1.53663e+08		7	6	4	7	6	4	7	6	4	19.1	15.7	10.5	12	11	3	172010000	167830000	121150000
Q8NF91	SYNE1	sp|Q8NF91|SYNE1_HUMAN	sp|Q8NF91|SYNE1_HUMAN	1011.1	1	1	1	0.1	0.333333	3810;8360	4.82193e+06		0	2	1	0	2	1	0	2	1	0	0.2	0.1	0	1	0	0	13737000	728780
Q8NGB6	OR4M2	sp|Q8NGB6|OR4M2_HUMAN	sp|Q8NGB6|OR4M2_HUMAN	35.416	0.666667	0.666667	0.666667	2.8	0.666667	290	4.35327e+06	+	1	0	1	1	0	1	1	0	1	4.2	0	4.2	2	0	0	6706000	0	6353800
Q8NGC1	OR11G2	sp|Q8NGC1|O11G2_HUMAN	sp|Q8NGC1|O11G2_HUMAN	38.871	0.666667	0.666667	0.666667	2.33333	0.333333	268	4607900	+	1	1	0	1	1	0	1	1	0	3.5	3.5	0	0	1	0	4565900	9257800	0
Q8NGC9	OR11H4	sp|Q8NGC9|O11H4_HUMAN	sp|Q8NGC9|O11H4_HUMAN	36.886	1	1	1	2.8	1		5.94397e+06	+	1	1	1	1	1	1	1	1	1	2.8	2.8	2.8	1	2	0	3639100	4385100	9807700
Q8TAQ2	SMARCC2	sp|Q8TAQ2|SMRC2_HUMAN	sp|Q8TAQ2|SMRC2_HUMAN	132.88	1	1	1	1.1	1.33333	302	3.17293e+07		1	1	1	1	1	1	1	1	1	1.1	1.1	1.1	3	1	0	45048000	34403000	15737000
Q8TD16	BICD2	sp|Q8TD16|BICD2_HUMAN	sp|Q8TD16|BICD2_HUMAN	93.532	1	1	1	1.2	0.333333	582	1.80547e+07		1	1	1	1	1	1	1	1	1	1.2	1.2	1.2	0	1	0	25061000	16286000	12817000
Q8TEM1	NUP210	sp|Q8TEM1|PO210_HUMAN	sp|Q8TEM1|PO210_HUMAN	205.11	0.666667	0.666667	0.666667	0.533333	0.333333		1.61318e+06		0	1	1	0	1	1	0	1	1	0	0.8	0.8	0	1	0	0	882550	3957000
Q8WUM4	PDCD6IP	sp|Q8WUM4|PDC6I_HUMAN	sp|Q8WUM4|PDC6I_HUMAN	96.022	2	2	2	2.6	0.666667		3035820		2	3	1	2	3	1	2	3	1	3	3.1	1.7	0	2	0	1472400	6720900	914160
Q8WVC0	LEO1	sp|Q8WVC0|LEO1_HUMAN	sp|Q8WVC0|LEO1_HUMAN	75.403	0.666667	0.666667	0.666667	1.4	0.666667		667503		1	1	0	1	1	0	1	1	0	2.1	2.1	0	2	0	0	1362600	639910	0
Q8WWI1	LMO7	sp|Q8WWI1|LMO7_HUMAN	sp|Q8WWI1|LMO7_HUMAN	192.69	0.666667	0.666667	0.666667	0.8	0		3131700		1	1	0	1	1	0	1	1	0	1.2	1.2	0	0	0	0	2279800	7115300	0
Q8WWM7	ATXN2L	sp|Q8WWM7|ATX2L_HUMAN	sp|Q8WWM7|ATX2L_HUMAN	113.37	0.666667	0.666667	0.666667	1.86667	0.333333		1713400		1	0	1	1	0	1	1	0	1	2.8	0	2.8	1	0	0	2834400	0	2305800
Q8WX93	PALLD	sp|Q8WX93|PALLD_HUMAN;sp|Q86TC9|MYPN_HUMAN	sp|Q8WX93|PALLD_HUMAN	150.56	1	1	1	1.4	0.333333	893;1116	10250400		1	1	1	1	1	1	1	1	1	1.4	1.4	1.4	0	1	0	6675000	19044000	5032200
Q8WXH0	SYNE2	sp|Q8WXH0|SYNE2_HUMAN	sp|Q8WXH0|SYNE2_HUMAN	796.43	1	1	1	0.166667	0.333333		4466130		1	1	1	1	1	1	1	1	1	0.1	0.2	0.2	0	1	0	415690	6559200	6423500
Q8WXI7	MUC16	sp|Q8WXI7|MUC16_HUMAN	sp|Q8WXI7|MUC16_HUMAN	1519.2	1	1	1	0.166667	0.666667		3.97987e+06		2	0	1	2	0	1	2	0	1	0.3	0	0.2	2	0	0	4511600	0	7428000
Q8WXI9	GATAD2B	sp|Q8WXI9|P66B_HUMAN	sp|Q8WXI9|P66B_HUMAN	65.26	1	1	1	3.5	3	120	2.00657e+07		1	1	1	1	1	1	1	1	1	3.5	3.5	3.5	4	3	2	17813000	20054000	22330000
Q8WXX0	DNAH7	sp|Q8WXX0|DYH7_HUMAN	sp|Q8WXX0|DYH7_HUMAN	461.15	0.666667	0.666667	0.666667	0.133333	0.333333		667313		1	1	0	1	1	0	1	1	0	0.2	0.2	0	0	1	0	834040	1167900	0
Q8WXX5	DNAJC9	sp|Q8WXX5|DNJC9_HUMAN	sp|Q8WXX5|DNJC9_HUMAN	29.909	1	1	1	7.7	0.666667		2.31795e+06		1	1	1	1	1	1	1	1	1	7.7	7.7	7.7	1	1	0	847660	3024700	3081500
Q8WYP5	AHCTF1	sp|Q8WYP5|ELYS_HUMAN	sp|Q8WYP5|ELYS_HUMAN	252.5	0.666667	0.666667	0.666667	0.533333	0.666667	1216;1222	2.51767e+06		1	1	0	1	1	0	1	1	0	0.8	0.8	0	1	1	0	3095000	4458000	0
Q8WZ42	TTN	sp|Q8WZ42|TITIN_HUMAN	sp|Q8WZ42|TITIN_HUMAN	3816	1	1	1	0	0.666667	26627;26629;26633;33203	967280		1	1	1	1	1	1	1	1	1	0	0	0	0	1	1	922110	1329800	649930
Q92499	DDX1	sp|Q92499|DDX1_HUMAN	sp|Q92499|DDX1_HUMAN	82.431	1	1	1	1.76667	0.666667		1321260		1	1	1	1	1	1	1	1	1	1.9	1.9	1.5	1	1	0	2530000	1034300	399480
Q92597	NDRG1	sp|Q92597|NDRG1_HUMAN	sp|Q92597|NDRG1_HUMAN	42.835	0.666667	0.666667	0.666667	3.2	1	326;328	3.81933e+06		1	1	0	1	1	0	1	1	0	4.8	4.8	0	1	2	0	3603000	7855000	0
Q92688	ANP32B	sp|Q92688|AN32B_HUMAN	sp|Q92688|AN32B_HUMAN	28.787	0.666667	0.666667	0.666667	2.93333	0.333333		556493		0	1	1	0	1	1	0	1	1	0	4.4	4.4	0	1	0	0	991580	677900
Q92734	TFG	sp|Q92734|TFG_HUMAN	sp|Q92734|TFG_HUMAN	43.447	0.666667	0.666667	0.666667	2.83333	0		946787		1	0	1	1	0	1	1	0	1	2.5	0	6	0	0	0	87661	0	2752700
Q92769	HDAC2	sp|Q92769|HDAC2_HUMAN	sp|Q92769|HDAC2_HUMAN	55.364	0.666667	0.666667	0	1.2	0.666667		1132300		1	1	0	1	1	0	0	0	0	1.8	1.8	0	1	1	0	1786200	1610700	0
Q92804	TAF15	sp|Q92804|RBP56_HUMAN	sp|Q92804|RBP56_HUMAN	61.829	1.33333	1.33333	0.666667	2.26667	1		4.80694e+06		1	2	1	1	2	1	1	1	0	1.9	3.4	1.5	1	2	0	2141800	11538000	741030
Q92841	DDX17	sp|Q92841|DDX17_HUMAN	sp|Q92841|DDX17_HUMAN	80.272	0.666667	0.666667	0.666667	1.73333	0.333333		6041200		0	1	1	0	1	1	0	1	1	0	2.6	2.6	0	1	0	0	2245600	15878000
Q92945	KHSRP	sp|Q92945|FUBP2_HUMAN;REV__sp|Q9Y2I7|FYV1_HUMAN	sp|Q92945|FUBP2_HUMAN	73.114	0.666667	0.666667	0.666667	1.53333	1.33333		7.40923e+06		1	1	0	1	1	0	1	1	0	2.3	2.3	0	1	3	0	3203700	19024000	0
Q92973	TNPO1	sp|Q92973|TNPO1_HUMAN	sp|Q92973|TNPO1_HUMAN	102.35	1	1	1	2.1	0.666667		4.44201e+06		1	1	1	1	1	1	1	1	1	2.1	2.1	2.1	1	1	0	597440	3621700	9106900
Q93033	CD101	sp|Q93033|IGSF2_HUMAN	sp|Q93033|IGSF2_HUMAN	115.11	0.666667	0.666667	0.666667	0.6	0		1067700	+	1	1	0	1	1	0	1	1	0	0.9	0.9	0	0	0	0	1474900	1728200	0
Q93077	HIST1H2AC	sp|Q93077|H2A1C_HUMAN;sp|Q7L7L0|H2A3_HUMAN	sp|Q93077|H2A1C_HUMAN;sp|Q7L7L0|H2A3_HUMAN	14.105	3.33333	3.33333	0	19.2333	4.33333		2.94837e+07		3	4	3	3	4	3	0	0	0	17.7	22.3	17.7	4	7	2	34245000	52660000	1546000
Q969H8	MYDGF	sp|Q969H8|MYDGF_HUMAN	sp|Q969H8|MYDGF_HUMAN	18.795	1.66667	1.66667	1.66667	10.0333	0.666667		2.16792e+06		1	3	1	1	3	1	1	3	1	6.4	18.5	5.2	1	0	1	4400600	1620100	483070
Q96A33	CCDC47	sp|Q96A33|CCD47_HUMAN	sp|Q96A33|CCD47_HUMAN	55.873	1	1	1	2.3	0		329413		1	1	1	1	1	1	1	1	1	2.3	2.3	2.3	0	0	0	336480	332630	319130
Q96A49	SYAP1	sp|Q96A49|SYAP1_HUMAN	sp|Q96A49|SYAP1_HUMAN	39.933	1.33333	1.33333	1.33333	6.43333	1.33333	248	1.18276e+07		1	2	1	1	2	1	1	2	1	6.8	6.8	5.7	2	1	1	7078900	15647000	12757000
Q96AE4	FUBP1	sp|Q96AE4|FUBP1_HUMAN	sp|Q96AE4|FUBP1_HUMAN	67.56	2	2	2	5.66667	1.33333		2.39013e+06		1	3	2	1	3	2	1	3	2	4	7.1	5.9	1	3	0	1593900	4359100	1217400
Q96AG4	LRRC59	sp|Q96AG4|LRC59_HUMAN	sp|Q96AG4|LRC59_HUMAN	34.93	1	1	1	3.3	1		5.61573e+06		1	1	1	1	1	1	1	1	1	3.3	3.3	3.3	1	1	1	9869400	6977800	0
Q96B23	C18orf25	sp|Q96B23|CR025_HUMAN	sp|Q96B23|CR025_HUMAN	43.395	0.666667	0.666667	0.666667	3.33333	0.333333		563603		1	1	0	1	1	0	1	1	0	5	5	0	1	0	0	834250	856560	0
Q96B36	AKT1S1	sp|Q96B36|AKTS1_HUMAN	sp|Q96B36|AKTS1_HUMAN	27.383	1	1	1	10.5	0.666667		1478150		1	1	1	1	1	1	1	1	1	10.5	10.5	10.5	1	1	0	632850	1160100	2641500
Q96B49	TOMM6	sp|Q96B49|TOM6_HUMAN	sp|Q96B49|TOM6_HUMAN	8.0019	0.666667	0.666667	0.666667	9	0.333333		3.85407e+06		0	1	1	0	1	1	0	1	1	0	13.5	13.5	0	1	0	0	5664500	5897700
Q96CX2	KCTD12	sp|Q96CX2|KCD12_HUMAN	sp|Q96CX2|KCD12_HUMAN	35.7	1.33333	1.33333	1.33333	9.23333	1	196	5035100		1	2	1	1	2	1	1	2	1	6.8	13.8	7.1	1	2	0	4245400	8664200	2195700
Q96D70	R3HDM4	sp|Q96D70|R3HD4_HUMAN	sp|Q96D70|R3HD4_HUMAN	30.349	0.666667	0.666667	0.666667	3	0.333333		1.73717e+06	+	1	1	0	1	1	0	1	1	0	4.5	4.5	0	0	1	0	2542900	2668600	0
Q96DG6	CMBL	sp|Q96DG6|CMBL_HUMAN	sp|Q96DG6|CMBL_HUMAN	28.048	3	3	3	9.9	2.66667		7832000		3	5	1	3	5	1	3	5	1	12.2	12.2	5.3	3	5	0	4175800	13903000	5417200
Q96EI5	TCEAL4	sp|Q96EI5|TCAL4_HUMAN;sp|Q9H3H9|TCAL2_HUMAN	sp|Q96EI5|TCAL4_HUMAN	24.647	0.666667	0.666667	0.666667	2.8	0		195217		1	1	0	1	1	0	1	1	0	4.2	4.2	0	0	0	0	205610	380040	0
Q96EK6	GNPNAT1	sp|Q96EK6|GNA1_HUMAN	sp|Q96EK6|GNA1_HUMAN	20.749	0.666667	0.666667	0.666667	5.8	0.666667		992267		1	1	0	1	1	0	1	1	0	8.7	8.7	0	1	1	0	853600	2123200	0
Q96FV2	SCRN2	sp|Q96FV2|SCRN2_HUMAN	sp|Q96FV2|SCRN2_HUMAN	46.596	0.666667	0.666667	0.666667	3.93333	1		927633		1	1	0	1	1	0	1	1	0	5.9	5.9	0	2	1	0	1096900	1686000	0
Q96G74	OTUD5	sp|Q96G74|OTUD5_HUMAN	sp|Q96G74|OTUD5_HUMAN	60.625	1	1	1	1.3	0.666667		1.27657e+06		2	1	0	2	1	0	2	1	0	2.8	1.1	0	1	1	0	1362800	2466900	0
Q96GA3	LTV1	sp|Q96GA3|LTV1_HUMAN	sp|Q96GA3|LTV1_HUMAN	54.854	0.666667	0.666667	0.666667	1.93333	0.333333		590930		1	1	0	1	1	0	1	1	0	2.9	2.9	0	0	1	0	807690	965100	0
Q96GF1	RNF185	sp|Q96GF1|RN185_HUMAN	sp|Q96GF1|RN185_HUMAN	20.459	0.666667	0.666667	0.666667	5.93333	0.333333	106	3264700		1	0	1	1	0	1	1	0	1	8.9	0	8.9	1	0	0	4233000	0	5561100
Q96HS1	PGAM5	sp|Q96HS1|PGAM5_HUMAN	sp|Q96HS1|PGAM5_HUMAN	32.004	0.666667	0.666667	0.666667	2.8	0.666667		1.14677e+06		1	1	0	1	1	0	1	1	0	4.2	4.2	0	1	1	0	1334100	2106200	0
Q96I25	RBM17	sp|Q96I25|SPF45_HUMAN	sp|Q96I25|SPF45_HUMAN	44.961	1.33333	1.33333	1.33333	6.46667	1.33333		1711700		2	2	0	2	2	0	2	2	0	9.7	9.7	0	2	2	0	1610700	3524400	0
Q96IZ0	PAWR	sp|Q96IZ0|PAWR_HUMAN	sp|Q96IZ0|PAWR_HUMAN	36.567	0.666667	0.666667	0.666667	5.86667	0.333333		1795300		0	1	1	0	1	1	0	1	1	0	8.8	8.8	0	1	0	0	1154900	4231000
Q96JP5	ZFP91	sp|Q96JP5|ZFP91_HUMAN	sp|Q96JP5|ZFP91_HUMAN	63.444	0.666667	0.666667	0.666667	2.46667	0.666667	82;83	1.46697e+06		1	1	0	1	1	0	1	1	0	3.7	3.7	0	1	1	0	1983200	2417700	0
Q96KA5	CLPTM1L	sp|Q96KA5|CLP1L_HUMAN	sp|Q96KA5|CLP1L_HUMAN	62.228	0.666667	0.666667	0.666667	2	0.666667		760773		1	1	0	1	1	0	1	1	0	3	3	0	1	1	0	531820	1750500	0
Q96P48	ARAP1	sp|Q96P48|ARAP1_HUMAN	sp|Q96P48|ARAP1_HUMAN	162.19	0.666667	0.666667	0.666667	0.4	0.333333		773137	+	0	1	1	0	1	1	0	1	1	0	0.6	0.6	0	1	0	0	1444800	874610
Q96PK6	RBM14	sp|Q96PK6|RBM14_HUMAN	sp|Q96PK6|RBM14_HUMAN	69.491	4.66667	4.66667	4.66667	8.23333	5.33333	215;220;225;582;587	3.94383e+07		6	5	3	6	5	3	6	5	3	10	8.4	6.3	10	6	0	29837000	52105000	36373000
Q96PU5	NEDD4L	sp|Q96PU5|NED4L_HUMAN	sp|Q96PU5|NED4L_HUMAN	111.93	0.666667	0.666667	0.666667	0.933333	1	448;449	3.17942e+06		1	1	0	1	1	0	1	1	0	1.7	1.1	0	2	1	0	727770	8810500	0
Q96RT1	ERBIN	sp|Q96RT1|ERBIN_HUMAN	sp|Q96RT1|ERBIN_HUMAN	158.3	0.666667	0.666667	0.666667	0.466667	0.333333		6.72157e+06		0	1	1	0	1	1	0	1	1	0	0.7	0.7	0	1	0	0	18701000	1463700
Q96SI9	STRBP	sp|Q96SI9|STRBP_HUMAN	sp|Q96SI9|STRBP_HUMAN	73.652	1.33333	0.666667	0.666667	3	0.333333		397447	+	2	2	0	1	1	0	1	1	0	4.5	4.5	0	1	0	0	496200	696140	0
Q96T37	RBM15	sp|Q96T37|RBM15_HUMAN	sp|Q96T37|RBM15_HUMAN	107.19	1	1	1	0.9	1.33333	568	8.41057e+06		1	1	1	1	1	1	1	1	1	0.9	0.9	0.9	2	2	0	7649800	15961000	1620900
Q96T58	SPEN	sp|Q96T58|MINT_HUMAN	sp|Q96T58|MINT_HUMAN	402.24	1.66667	1.66667	1.66667	1	1.66667	1633	7.22153e+06		2	2	1	2	2	1	2	2	1	1.1	1.1	0.8	2	2	1	6914000	9678600	5072000
Q99460	PSMD1	sp|Q99460|PSMD1_HUMAN	sp|Q99460|PSMD1_HUMAN	105.84	0.666667	0.666667	0.666667	1.13333	0.666667	311	794347		1	1	0	1	1	0	1	1	0	1.7	1.7	0	1	1	0	550440	1832600	0
Q99470	SDF2	sp|Q99470|SDF2_HUMAN	sp|Q99470|SDF2_HUMAN	23.026	0.666667	0.666667	0.666667	2.53333	0		114322		1	1	0	1	1	0	1	1	0	3.8	3.8	0	0	0	0	98877	244090	0
Q99497	PARK7	sp|Q99497|PARK7_HUMAN	sp|Q99497|PARK7_HUMAN	19.891	2.33333	2.33333	2.33333	20.8	1		1947800		3	4	0	3	4	0	3	4	0	27	35.4	0	0	3	0	1239300	4604100	0
Q99643	SDHC	sp|Q99643|C560_HUMAN	sp|Q99643|C560_HUMAN	18.61	0.666667	0.666667	0.666667	3.53333	0		796370		1	1	0	1	1	0	1	1	0	5.3	5.3	0	0	0	0	912410	1476700	0
Q99714	HSD17B10	sp|Q99714|HCD2_HUMAN	sp|Q99714|HCD2_HUMAN	26.923	1	1	1	4.6	1		1.52453e+06		1	1	1	1	1	1	1	1	1	4.6	4.6	4.6	1	2	0	0	1890000	2683600
Q99729	HNRNPAB	sp|Q99729|ROAA_HUMAN	sp|Q99729|ROAA_HUMAN	36.224	1.66667	1.66667	1.66667	5.7	1		15603700		1	2	2	1	2	2	1	2	2	3.3	6.9	6.9	0	2	1	7406100	12566000	26839000
Q99733	NAP1L4	sp|Q99733|NP1L4_HUMAN	sp|Q99733|NP1L4_HUMAN	42.823	1.33333	1.33333	1	8	1	125	4.98163e+06		2	1	1	2	1	1	1	1	1	9.6	7.2	7.2	2	1	0	4009400	4145100	6790400
Q99805	TM9SF2	sp|Q99805|TM9S2_HUMAN	sp|Q99805|TM9S2_HUMAN	75.775	0.666667	0.666667	0.666667	1.93333	0.333333		942533		0	1	1	0	1	1	0	1	1	0	2.9	2.9	0	1	0	0	1179200	1648400
Q9BQA1	WDR77	sp|Q9BQA1|MEP50_HUMAN	sp|Q9BQA1|MEP50_HUMAN	36.724	1	1	1	4.4	5.33333	5	2.04574e+07		1	1	1	1	1	1	1	1	1	4.4	4.4	4.4	4	9	3	7519300	33187000	20666000
Q9BQP7	MGME1	sp|Q9BQP7|MGME1_HUMAN	sp|Q9BQP7|MGME1_HUMAN	39.42	0.666667	0.666667	0.666667	2.13333	0		475050		1	1	0	1	1	0	1	1	0	3.2	3.2	0	0	0	0	601650	823500	0
Q9BS26	ERP44	sp|Q9BS26|ERP44_HUMAN	sp|Q9BS26|ERP44_HUMAN	46.971	1.33333	1.33333	1.33333	3.23333	0.666667		1969840		1	2	1	1	2	1	1	2	1	2.5	4.7	2.5	1	1	0	617220	1419700	3872600
Q9BSJ8	ESYT1	sp|Q9BSJ8|ESYT1_HUMAN	sp|Q9BSJ8|ESYT1_HUMAN	122.85	0.666667	0.666667	0.666667	0.666667	0.666667		1.6536e+06		1	1	0	1	1	0	1	1	0	1	1	0	1	1	0	915410	4045400	0
Q9BTV4	TMEM43	sp|Q9BTV4|TMM43_HUMAN	sp|Q9BTV4|TMM43_HUMAN	44.875	1	1	1	3	1	276;277	2.75917e+06		1	1	1	1	1	1	1	1	1	3	3	3	1	2	0	821320	2314900	5141300
Q9BUJ2	HNRNPUL1	sp|Q9BUJ2|HNRL1_HUMAN	sp|Q9BUJ2|HNRL1_HUMAN	95.737	1.33333	1	1	1.3	0.333333		1.80644e+06		2	2	0	1	2	0	1	2	0	1.8	2.1	0	1	0	0	783710	4635600	0
Q9BW71	HIRIP3	sp|Q9BW71|HIRP3_HUMAN	sp|Q9BW71|HIRP3_HUMAN	61.956	2.33333	2.33333	2.33333	3.4	3.66667	84	3.90367e+07		2	3	2	2	3	2	2	3	2	2.3	5.6	2.3	4	5	2	35699000	46467000	34944000
Q9BWD1	ACAT2	sp|Q9BWD1|THIC_HUMAN	sp|Q9BWD1|THIC_HUMAN	41.35	0.666667	0.666667	0.666667	1.86667	1.33333		5775900		1	1	0	1	1	0	1	1	0	2.8	2.8	0	3	1	0	9702600	7625100	0
Q9BXP5	SRRT	sp|Q9BXP5|SRRT_HUMAN;REV__sp|Q8IWL3|HSC20_HUMAN;sp|Q58EX7|PKHG4_HUMAN	sp|Q9BXP5|SRRT_HUMAN	100.67	0.666667	0.666667	0.666667	1.16667	0.666667	67	891800		1	1	0	1	1	0	1	1	0	1.8	1.7	0	1	1	0	1321000	1354400	0
Q9H0A9	SPATC1L	sp|Q9H0A9|SPC1L_HUMAN	sp|Q9H0A9|SPC1L_HUMAN	37.612	1	1	1	3.5	0.666667	241	3.58493e+06	+	1	1	1	1	1	1	1	1	1	3.5	3.5	3.5	1	1	0	1053300	4351900	5349600
Q9H0C1	ZMYND12	sp|Q9H0C1|ZMY12_HUMAN	sp|Q9H0C1|ZMY12_HUMAN	41.817	0.666667	0.666667	0.666667	2.93333	0	182;188	452603	+	1	1	0	1	1	0	1	1	0	4.4	4.4	0	0	0	0	518800	839010	0
Q9H0D6	XRN2	sp|Q9H0D6|XRN2_HUMAN	sp|Q9H0D6|XRN2_HUMAN	108.58	0.666667	0.666667	0.666667	0.933333	0.666667		788330		1	1	0	1	1	0	1	1	0	1.4	1.4	0	1	1	0	807790	1557200	0
Q9H1E3	NUCKS1	sp|Q9H1E3|NUCKS_HUMAN	sp|Q9H1E3|NUCKS_HUMAN	27.296	4	4	4	19.3	6	14;19;202	42178000		5	4	3	5	4	3	5	4	3	19.3	19.3	19.3	9	6	3	45104000	23534000	57896000
Q9H307	PNN	sp|Q9H307|PININ_HUMAN	sp|Q9H307|PININ_HUMAN	81.627	0.666667	0.666667	0.666667	1.46667	0.666667		2169500		1	1	0	1	1	0	1	1	0	2.2	2.2	0	1	1	0	3047700	3460800	0
Q9H7N4	SCAF1	sp|Q9H7N4|SFR19_HUMAN	sp|Q9H7N4|SFR19_HUMAN	139.27	0.666667	0.666667	0.666667	1.2	0.666667	498;500	3.03257e+06		1	1	0	1	1	0	1	1	0	1.8	1.8	0	1	1	0	2699200	6398500	0
Q9HB71	CACYBP	sp|Q9HB71|CYBP_HUMAN	sp|Q9HB71|CYBP_HUMAN	26.21	1.33333	1.33333	1.33333	7.33333	0.666667		5.83167e+06		1	2	1	1	2	1	1	2	1	4.4	11	6.6	0	1	1	4595000	10498000	2402000
Q9HCD5	NCOA5	sp|Q9HCD5|NCOA5_HUMAN	sp|Q9HCD5|NCOA5_HUMAN	65.536	2	2	2	5.56667	3	3;6;9;11;21	4.36377e+07		1	3	2	1	3	2	1	3	2	3.8	8.6	4.3	2	6	1	23006000	45273000	62634000
Q9HDC5	JPH1	sp|Q9HDC5|JPH1_HUMAN	sp|Q9HDC5|JPH1_HUMAN	71.685	1	1	1	2.1	1	461	1.72461e+07		1	1	1	1	1	1	1	1	1	2.1	2.1	2.1	1	1	1	8263200	25589000	17886000
Q9HDC9	APMAP	sp|Q9HDC9|APMAP_HUMAN	sp|Q9HDC9|APMAP_HUMAN	46.48	0.666667	0.666667	0.666667	3.06667	0.666667		324187		1	1	0	1	1	0	1	1	0	4.6	4.6	0	1	1	0	334750	637810	0
Q9NPF5	DMAP1	sp|Q9NPF5|DMAP1_HUMAN	sp|Q9NPF5|DMAP1_HUMAN	52.992	1	1	1	3.6	1.33333	445	2.73477e+06		1	1	1	1	1	1	1	1	1	3.6	3.6	3.6	2	1	1	3378900	3082500	1742900
Q9NQC3	RTN4	sp|Q9NQC3|RTN4_HUMAN	sp|Q9NQC3|RTN4_HUMAN	129.93	1	1	1	1.46667	0.666667	15;182;184	1092750		2	1	0	2	1	0	2	1	0	3.2	1.2	0	2	0	0	2981900	296350	0
Q9NR31	SAR1A	sp|Q9NR31|SAR1A_HUMAN	sp|Q9NR31|SAR1A_HUMAN	22.367	1	1	0	5.6	0.333333		286383		1	1	1	1	1	1	0	0	0	5.6	5.6	5.6	0	1	0	183280	525000	150870
Q9NR45	NANS	sp|Q9NR45|SIAS_HUMAN	sp|Q9NR45|SIAS_HUMAN	40.307	1	1	1	3.9	0.666667		7446600		1	1	1	1	1	1	1	1	1	3.9	3.9	3.9	1	1	0	1327600	6934200	14078000
Q9NSV4	DIAPH3	sp|Q9NSV4|DIAP3_HUMAN	sp|Q9NSV4|DIAP3_HUMAN	136.92	1	1	1	0.8	0.666667		1.57513e+07		1	1	1	1	1	1	1	1	1	0.8	0.8	0.8	1	1	0	10933000	19144000	17177000
Q9NTJ3	SMC4	sp|Q9NTJ3|SMC4_HUMAN	sp|Q9NTJ3|SMC4_HUMAN	147.18	3	3	3	2.6	2.33333		7.43283e+06		4	3	2	4	3	2	4	3	2	3.4	2.7	1.7	3	2	2	8121500	14177000	0
Q9NUP9	LIN7C	sp|Q9NUP9|LIN7C_HUMAN;sp|O14910|LIN7A_HUMAN	sp|Q9NUP9|LIN7C_HUMAN	21.834	0.666667	0.666667	0.666667	6.8	0.333333		799440		1	1	0	1	1	0	1	1	0	10.2	10.2	0	1	0	0	904720	1493600	0
Q9NUU7	DDX19A	sp|Q9NUU7|DD19A_HUMAN;sp|Q9BY66|KDM5D_HUMAN	sp|Q9NUU7|DD19A_HUMAN	53.974	1	1	0	3.1	1.33333		8.28443e+06		1	1	1	1	1	1	0	0	0	3.1	3.1	3.1	1	2	1	883300	10747000	13223000
Q9NVS9	PNPO	sp|Q9NVS9|PNPO_HUMAN	sp|Q9NVS9|PNPO_HUMAN	29.988	0.666667	0.666667	0.666667	5.33333	0.666667		1.32007e+06		1	1	0	1	1	0	1	1	0	8	8	0	0	2	0	1153400	2806800	0
Q9NX40	OCIAD1	sp|Q9NX40|OCAD1_HUMAN	sp|Q9NX40|OCAD1_HUMAN	27.626	0.666667	0.666667	0.666667	3	0.666667		3.26637e+06		1	0	1	1	0	1	1	0	1	4.5	0	4.5	1	0	1	4979100	0	4820000
Q9NX55	HYPK	sp|Q9NX55|HYPK_HUMAN	sp|Q9NX55|HYPK_HUMAN	14.665	1.33333	1.33333	1.33333	14.7	2.66667		1.29197e+07		1	1	2	1	1	2	1	1	2	14.7	14.7	14.7	3	4	1	5278200	13976000	19505000
Q9NXN4	GDAP2	sp|Q9NXN4|GDAP2_HUMAN	sp|Q9NXN4|GDAP2_HUMAN	56.224	1	1	1	2.8	0.333333	417	2.02303e+07	+	1	1	1	1	1	1	1	1	1	2.8	2.8	2.8	0	0	1	14588000	24199000	21904000
Q9NYF8	BCLAF1	sp|Q9NYF8|BCLF1_HUMAN	sp|Q9NYF8|BCLF1_HUMAN	106.12	2	2	2	2.53333	2.66667	177;285;300;385;512;531;658	1.89007e+07		4	1	1	4	1	1	4	1	1	5	1.3	1.3	7	1	0	13624000	8932000	34146000
Q9NZL9	MAT2B	sp|Q9NZL9|MAT2B_HUMAN	sp|Q9NZL9|MAT2B_HUMAN	37.551	0.666667	0.666667	0.666667	2.4	0		474317		1	1	0	1	1	0	1	1	0	3.6	3.6	0	0	0	0	298250	1124700	0
Q9NZM1	MYOF	sp|Q9NZM1|MYOF_HUMAN;sp|O75923|DYSF_HUMAN	sp|Q9NZM1|MYOF_HUMAN	234.71	0.666667	0.666667	0.666667	0.4	0		778627		1	0	1	1	0	1	1	0	1	0.6	0	0.6	0	0	0	743580	0	1592300
Q9P0L0	VAPA	sp|Q9P0L0|VAPA_HUMAN	sp|Q9P0L0|VAPA_HUMAN	27.893	2.33333	2.33333	2.33333	7.6	1.66667		22429000		3	2	2	3	2	2	3	2	2	11.6	5.6	5.6	1	3	1	8651000	23073000	35563000
Q9P258	RCC2	sp|Q9P258|RCC2_HUMAN	sp|Q9P258|RCC2_HUMAN	56.084	0.666667	0.666667	0.666667	4.06667	0.333333		325023		1	1	0	1	1	0	1	1	0	6.1	6.1	0	1	0	0	544610	430460	0
Q9P2B2	PTGFRN	sp|Q9P2B2|FPRP_HUMAN	sp|Q9P2B2|FPRP_HUMAN	98.555	0.666667	0.666667	0.666667	1.6	1.33333		5374500		1	1	0	1	1	0	1	1	0	2.4	2.4	0	3	1	0	7773300	8350200	0
Q9P2B4	CTTNBP2NL	sp|Q9P2B4|CT2NL_HUMAN	sp|Q9P2B4|CT2NL_HUMAN	70.157	0.666667	0.666667	0.666667	2.26667	0.333333	568	1046200		1	1	0	1	1	0	1	1	0	3.4	3.4	0	0	1	0	1226800	1911800	0
Q9UHB6	LIMA1	sp|Q9UHB6|LIMA1_HUMAN;sp|Q9BT23|LIMD2_HUMAN	sp|Q9UHB6|LIMA1_HUMAN	85.225	0.666667	0.666667	0.666667	0.933333	0.333333	609	1.09873e+06		1	0	1	1	0	1	1	0	1	1.7	0	1.1	1	0	0	1796200	0	1500000
Q9UHD1	CHORDC1	sp|Q9UHD1|CHRD1_HUMAN	sp|Q9UHD1|CHRD1_HUMAN	37.489	2	2	2	6	1.33333		8.66273e+06		2	3	1	2	3	1	2	3	1	5.1	7.8	5.1	2	1	1	10180000	9173200	6635000
Q9UHD8	SEPTIN9	sp|Q9UHD8|SEPT9_HUMAN	sp|Q9UHD8|SEPT9_HUMAN	65.401	0.666667	0.666667	0.666667	1.73333	0.666667		510813		1	1	0	1	1	0	1	1	0	2.6	2.6	0	1	1	0	876250	656190	0
Q9UHX1	PUF60	sp|Q9UHX1|PUF60_HUMAN	sp|Q9UHX1|PUF60_HUMAN	59.875	0.666667	0.666667	0.666667	1.43333	0		670347		1	1	0	1	1	0	1	1	0	2.9	1.4	0	0	0	0	353240	1657800	0
Q9UII2	ATP5IF1	sp|Q9UII2|ATIF1_HUMAN	sp|Q9UII2|ATIF1_HUMAN	12.249	1	1	1	10.0667	1.66667		4.80623e+06		1	1	1	1	1	1	1	1	1	10.4	10.4	9.4	2	2	1	4634300	9784400	0
Q9UJY1	HSPB8	sp|Q9UJY1|HSPB8_HUMAN	sp|Q9UJY1|HSPB8_HUMAN	21.604	1	1	1	7.1	1.66667		1.9588e+06		1	1	1	1	1	1	1	1	1	7.1	7.1	7.1	2	3	0	845090	1570900	3460400
Q9UJZ1	STOML2	sp|Q9UJZ1|STML2_HUMAN	sp|Q9UJZ1|STML2_HUMAN	38.534	1	1	1	4.7	0.666667		1.11774e+06		1	2	0	1	2	0	1	2	0	6.2	7.9	0	1	1	0	500410	2852800	0
Q9UK76	JPT1	sp|Q9UK76|JUPI1_HUMAN	sp|Q9UK76|JUPI1_HUMAN	16.014	1	1	1	13.2	1	87	1.34003e+06		1	1	1	1	1	1	1	1	1	9.7	19.5	10.4	1	1	1	1097300	2922800	0
Q9UKM9	RALY	sp|Q9UKM9|RALY_HUMAN	sp|Q9UKM9|RALY_HUMAN	32.463	1	1	1	3.3	2	135	6.27807e+07		1	1	1	1	1	1	1	1	1	3.3	3.3	3.3	2	3	1	87908000	77597000	22837000
Q9UKV3	ACIN1	sp|Q9UKV3|ACINU_HUMAN	sp|Q9UKV3|ACINU_HUMAN	151.86	1.33333	1.33333	1.33333	1.56667	0.333333	386;1004	6833500		2	1	1	2	1	1	2	1	1	2.1	1.3	1.3	0	0	1	6361000	4355500	9784000
Q9ULD0	OGDHL	sp|Q9ULD0|OGDHL_HUMAN	sp|Q9ULD0|OGDHL_HUMAN	114.48	1	1	1	1.1	0.333333	248	1.07338e+07	+	1	1	1	1	1	1	1	1	1	1.1	1.1	1.1	0	1	0	10749000	21307000	145440
Q9UMX0	UBQLN1	sp|Q9UMX0|UBQL1_HUMAN	sp|Q9UMX0|UBQL1_HUMAN	62.518	1	1	0.333333	2.96667	0		1.51791e+06		1	1	1	1	1	1	1	0	0	3.9	2.5	2.5	0	0	0	3080800	658660	814260
Q9UN86	G3BP2	sp|Q9UN86|G3BP2_HUMAN	sp|Q9UN86|G3BP2_HUMAN	54.12	1.33333	1.33333	1.33333	7.33333	1.66667	227	4166800		1	2	1	1	2	1	1	2	1	5.8	11	5.2	1	2	2	4005100	6031100	2464200
Q9UNE7	STUB1	sp|Q9UNE7|CHIP_HUMAN	sp|Q9UNE7|CHIP_HUMAN	34.856	0.666667	0.666667	0.666667	3.06667	0.666667		2.14213e+06		1	1	0	1	1	0	1	1	0	4.6	4.6	0	1	1	0	2729700	3696700	0
Q9UPQ0	LIMCH1	sp|Q9UPQ0|LIMC1_HUMAN	sp|Q9UPQ0|LIMC1_HUMAN	121.87	1	1	1	1	1		1.01863e+07		1	1	1	1	1	1	1	1	1	1	1	1	1	1	1	4023300	6019500	20516000
Q9UQ35	SRRM2	sp|Q9UQ35|SRRM2_HUMAN	sp|Q9UQ35|SRRM2_HUMAN	299.61	43.6667	43.6667	43.6667	18.5667	47	295;351;353;358;534;536;545;771;774;778;810;815;846;848;856;864;866;902;903;908;910;946;950;952;954;983;1003;1061;1205;1208;1320;1413;1434;1472;1492;1497;1499;1501;1502;1527;1531;1571;1577;1579;1581;1582;1592;1596;1598;1600;1601;1690;1691;1718;1720;1727;1857;1878;1880;1923;1925;1927;1974;1975;2018;2020;2022;2030;2032;2034;2042;2044;2046;2067;2069;2071;2100;2102;2104;2394;2397;2398;2407;2409;2581;…	2.26973e+09		52	44	35	52	44	35	52	44	35	21.1	18.5	16.1	66	59	16	2310600000	2776800000	1721800000
Q9UQE7	SMC3	sp|Q9UQE7|SMC3_HUMAN	sp|Q9UQE7|SMC3_HUMAN	141.54	1	1	1	2.53333	1.33333	826	1.94817e+06		1	1	1	1	1	1	1	1	1	3.4	3.4	0.8	2	1	1	3175700	2668800	0
Q9Y230	RUVBL2	sp|Q9Y230|RUVB2_HUMAN	sp|Q9Y230|RUVB2_HUMAN	51.156	0.666667	0.666667	0.666667	1.73333	0		584623		1	1	0	1	1	0	1	1	0	2.6	2.6	0	0	0	0	752970	1000900	0
Q9Y263	PLAA	sp|Q9Y263|PLAP_HUMAN	sp|Q9Y263|PLAP_HUMAN	87.156	1.33333	1.33333	1.33333	4.2	1.33333		5370600		1	2	1	1	2	1	1	2	1	4.5	4.5	3.6	0	3	1	1367500	10123000	4621300
Q9Y295	DRG1	sp|Q9Y295|DRG1_HUMAN	sp|Q9Y295|DRG1_HUMAN	40.542	0.666667	0.666667	0.666667	1.8	0		1.2401e+06		0	1	1	0	1	1	0	1	1	0	2.7	2.7	0	0	0	0	805310	2915000
Q9Y2B0	CNPY2	sp|Q9Y2B0|CNPY2_HUMAN	sp|Q9Y2B0|CNPY2_HUMAN	20.652	2	2	2	15.9	3.33333		1.35388e+07		2	2	2	2	2	2	2	2	2	15.9	15.9	15.9	4	3	3	5878400	9196900	25541000
Q9Y2I1	NISCH	sp|Q9Y2I1|NISCH_HUMAN	sp|Q9Y2I1|NISCH_HUMAN	166.63	1	1	1	0.9	0.666667	449	4.25633e+06		1	1	1	1	1	1	1	1	1	0.9	0.9	0.9	1	1	0	3155600	5014600	4598800
Q9Y2R0	COA3	sp|Q9Y2R0|COA3_HUMAN	sp|Q9Y2R0|COA3_HUMAN	11.731	0.666667	0.666667	0.666667	10.0667	0.666667		1.19283e+06		1	1	0	1	1	0	1	1	0	15.1	15.1	0	1	1	0	1591800	1986700	0
Q9Y2V2	CARHSP1	sp|Q9Y2V2|CHSP1_HUMAN	sp|Q9Y2V2|CHSP1_HUMAN	15.892	1.33333	1.33333	1.33333	9.53333	1.33333	26;30;32;41	2.00527e+06		2	2	0	2	2	0	2	2	0	13.6	15	0	2	2	0	2648200	3367600	0
Q9Y2W1	THRAP3	sp|Q9Y2W1|TR150_HUMAN	sp|Q9Y2W1|TR150_HUMAN	108.66	4.33333	4.33333	4.33333	7.03333	6.33333	243;253;264;315;320;408;682	108807000		6	5	2	6	5	2	6	5	2	10.2	8.1	2.8	8	9	2	198610000	72080000	55731000
Q9Y383	LUC7L2	sp|Q9Y383|LC7L2_HUMAN	sp|Q9Y383|LC7L2_HUMAN	46.513	2.66667	2.66667	2.66667	8.66667	3		25303000		3	4	1	3	4	1	3	4	1	8.9	14.8	2.3	3	6	0	18139000	28542000	29228000
Q9Y3D9	MRPS23	sp|Q9Y3D9|RT23_HUMAN	sp|Q9Y3D9|RT23_HUMAN	21.77	0.666667	0.666667	0.666667	7	0.333333		842667		1	1	0	1	1	0	1	1	0	10.5	10.5	0	0	1	0	1308100	1219900	0
Q9Y3F4	STRAP	sp|Q9Y3F4|STRAP_HUMAN	sp|Q9Y3F4|STRAP_HUMAN	38.438	0.666667	0.666667	0.666667	1.93333	0.666667		500330		1	1	0	1	1	0	1	1	0	2.9	2.9	0	1	1	0	695150	805840	0
Q9Y490	TLN1	sp|Q9Y490|TLN1_HUMAN;sp|Q9Y4G6|TLN2_HUMAN	sp|Q9Y490|TLN1_HUMAN	269.76	1.66667	1.66667	1.66667	0.8	1	344;354	3060260		1	4	0	1	4	0	1	4	0	0.6	1.8	0	0	3	0	874380	8306400	0
Q9Y5B9	SUPT16H	sp|Q9Y5B9|SP16H_HUMAN	sp|Q9Y5B9|SP16H_HUMAN	119.91	1.66667	1.66667	1.66667	2.23333	1.66667		4.29017e+07		1	3	1	1	3	1	1	3	1	1.5	3.7	1.5	1	3	1	26561000	84557000	17587000
Q9Y5S9	RBM8A	sp|Q9Y5S9|RBM8A_HUMAN	sp|Q9Y5S9|RBM8A_HUMAN	19.889	1.33333	1.33333	1.33333	10.7333	1.66667		4095800		2	2	0	2	2	0	2	2	0	16.1	16.1	0	3	2	0	2243400	10044000	0
Q9Y618	NCOR2	sp|Q9Y618|NCOR2_HUMAN	sp|Q9Y618|NCOR2_HUMAN	273.65	0.666667	0.666667	0.666667	0.4	0.333333	943	479850	+	1	1	0	1	1	0	1	1	0	0.6	0.6	0	1	0	0	1020800	418750	0
Q9Y6C9	MTCH2	sp|Q9Y6C9|MTCH2_HUMAN	sp|Q9Y6C9|MTCH2_HUMAN	33.331	1.33333	1.33333	1.33333	5.3	0.333333		4.91013e+07		2	1	1	2	1	1	2	1	1	9.9	3	3	1	0	0	65418000	37514000	44372000
Q9Y6E2	BZW2	sp|Q9Y6E2|BZW2_HUMAN	sp|Q9Y6E2|BZW2_HUMAN	48.162	0.666667	0.666667	0.666667	1.4	0.333333		2.27263e+06		0	1	1	0	1	1	0	1	1	0	2.1	2.1	0	1	0	0	3517400	3300500

## Sheet: PhosID - AHA (pulse) - mod
Uniprot ID	Gene name	Protein IDs	Majority protein IDs	Mol. weight [kDa]	Peptides	Razor + unique peptides	Unique peptides	Sequence coverage [%]	MS/MS count	AHA_Phosphonate site positions	Phosphorylation (STY) site positions	Intensity	Only identified by site	Peptides_replicate 1	Peptides_replicate 2	Peptides_replicate 3	Razor unique peptides_replicate 1	Razor unique peptides_replicate 2	Razor unique peptides_replicate 3	Unique peptides_replicate 1	Unique peptides_replicate 2	Unique peptides_replicate 3	Sequence coverage_replicate 1	Sequence coverage_replicate 2	Sequence coverage_replicate 3	MS/MS count_replicate 1	MS/MS count_replicate 2	MS/MS count_replicate 3	Intensity_replicate 1	Intensity_replicate 2	Intensity_replicate 3
Q9BUK6	MSTO1	sp|Q9BUK6|MSTO1_HUMAN;REV__sp|P04114|APOB_HUMAN	sp|Q9BUK6|MSTO1_HUMAN;REV__sp|P04114|APOB_HUMAN	61.835	1	1	1	1.2	0.666667	70		1.05285e+07		1	1	1	1	1	1	1	1	1	1.2	1.2	1.2	1	1	0	13168000	12310000	6107600
A0A0B4J2F0	PIGBOS1	sp|A0A0B4J2F0|PIOS1_HUMAN	sp|A0A0B4J2F0|PIOS1_HUMAN	6.3133	1	1	1	18.5	0.333333	43		1.06077e+07		1	1	1	1	1	1	1	1	1	18.5	18.5	18.5	1	0	0	13808000	17090000	925140
A0A1B0GV03	GOLGA6L7	sp|A0A1B0GV03|GG6L7_HUMAN	sp|A0A1B0GV03|GG6L7_HUMAN	75.583	0.666667	0.666667	0.666667	0.666667	0	97		22354000	+	1	1	0	1	1	0	1	1	0	1	1	0	0	0	0	34437000	32625000	0
A0AVT1	UBA6	sp|A0AVT1|UBA6_HUMAN	sp|A0AVT1|UBA6_HUMAN	117.97	2	2	2	2.2	1	844;872		2.79927e+07		2	2	2	2	2	2	2	2	2	2.2	2.2	2.2	2	1	0	36077000	35147000	12754000
A0FGR8	ESYT2	sp|A0FGR8|ESYT2_HUMAN	sp|A0FGR8|ESYT2_HUMAN	102.36	2	2	2	2.86667	2.66667	564;629;827		45073000		3	3	0	3	3	0	3	3	0	4.3	4.3	0	5	3	0	79471000	55748000	0
A0MZ66	SHTN1	sp|A0MZ66|SHOT1_HUMAN	sp|A0MZ66|SHOT1_HUMAN	71.639	0.666667	0.666667	0.666667	1.4	0	507		10900000		1	1	0	1	1	0	1	1	0	2.1	2.1	0	0	0	0	21050000	11650000	0
A1L0T0	ILVBL	sp|A1L0T0|ILVBL_HUMAN	sp|A1L0T0|ILVBL_HUMAN	67.867	2.66667	2.66667	2.66667	7.93333	1.33333	138;288;320;542		3.19477e+07		4	2	2	4	2	2	4	2	2	12.2	5.7	5.9	3	1	0	52324000	38546000	4973000
A1X283	SH3PXD2B	sp|A1X283|SPD2B_HUMAN	sp|A1X283|SPD2B_HUMAN	101.58	1	1	1	1.2	0.333333	53;55		1.68745e+07		1	1	1	1	1	1	1	1	1	1.2	1.2	1.2	1	0	0	26138000	19227000	5258400
A4D0S4	LAMB4	sp|A4D0S4|LAMB4_HUMAN	sp|A4D0S4|LAMB4_HUMAN	193.54	1	1	1	0.5	1	1203		150090000	+	1	1	1	1	1	1	1	1	1	0.5	0.5	0.5	1	1	1	266780000	119730000	63760000
A4D126	CRPPA	sp|A4D126|ISPD_HUMAN	sp|A4D126|ISPD_HUMAN	49.872	1	1	1	3.3	0	105	98	3.65343e+07	+	1	1	1	1	1	1	1	1	1	3.3	3.3	3.3	0	0	0	44846000	40593000	24164000
A5YKK6	CNOT1	sp|A5YKK6|CNOT1_HUMAN	sp|A5YKK6|CNOT1_HUMAN	266.94	1	1	1	0.5	0	2154		1.07328e+07		1	1	1	1	1	1	1	1	1	0.5	0.5	0.5	0	0	0	15158000	15283000	1757500
A6NCE7	MAP1LC3B2	sp|A6NCE7|MP3B2_HUMAN;sp|Q9GZQ8|MLP3B_HUMAN;sp|Q9H492|MLP3A_HUMAN	sp|A6NCE7|MP3B2_HUMAN;sp|Q9GZQ8|MLP3B_HUMAN;sp|Q9H492|MLP3A_HUMAN	14.628	1	1	1	11.2	1.66667	60		69226000		1	1	1	1	1	1	1	1	1	11.2	11.2	11.2	2	2	1	114580000	76777000	16321000
A6NDG6	PGP	sp|A6NDG6|PGP_HUMAN	sp|A6NDG6|PGP_HUMAN	34.006	2	2	2	11.8	1.33333	179;200		5.55243e+07		2	2	2	2	2	2	2	2	2	11.8	11.8	11.8	3	1	0	100110000	56326000	10137000
A6NHL2	TUBAL3	sp|A6NHL2|TBAL3_HUMAN	sp|A6NHL2|TBAL3_HUMAN	49.908	5	1	1	9.6	1.33333	161;320;405		17679200		5	5	5	1	1	1	1	1	1	9.6	9.6	9.6	1	1	2	30756000	15631000	6650600
A6ZKI3	RTL8C	sp|A6ZKI3|RTL8C_HUMAN	sp|A6ZKI3|RTL8C_HUMAN	13.171	1	1	1	8	1	1		1.23913e+07		1	1	1	1	1	1	1	1	1	8	8	8	1	1	1	23602000	13572000	0
A8MQ03	CYSRT1	sp|A8MQ03|CRTP1_HUMAN	sp|A8MQ03|CRTP1_HUMAN	15.313	0.666667	0.666667	0.666667	4.13333	0.666667	1		1.79243e+07		0	1	1	0	1	1	0	1	1	0	6.2	6.2	0	1	1	0	37574000	16199000
P62308	SNRPG	sp|P62308|RUXG_HUMAN;sp|A8MWD9|RUXGL_HUMAN	sp|P62308|RUXG_HUMAN;sp|A8MWD9|RUXGL_HUMAN	8.496	1	1	1	17.1	0	69		5.98233e+06		1	1	1	1	1	1	1	1	1	17.1	17.1	17.1	0	0	0	1789300	8580500	7577200
C9J7I0	UMAD1	sp|C9J7I0|UMAD1_HUMAN	sp|C9J7I0|UMAD1_HUMAN	15.2	0.666667	0.666667	0.666667	2.93333	0.333333	1		2.44477e+06	+	1	0	1	1	0	1	1	0	1	4.4	0	4.4	1	0	0	5419300	0	1915000
E9PAV3	NACA	sp|E9PAV3|NACAM_HUMAN;sp|Q13765|NACA_HUMAN;sp|Q9BZK3|NACP4_HUMAN	sp|E9PAV3|NACAM_HUMAN;sp|Q13765|NACA_HUMAN	205.42	2	2	2	1.33333	2.33333	2048;2074		1.25262e+08		1	2	3	1	2	3	1	2	3	0.6	1.3	2.1	2	3	2	123580000	187130000	65075000
O00116	AGPS	sp|O00116|ADAS_HUMAN	sp|O00116|ADAS_HUMAN	72.911	1.66667	1.66667	1.66667	3.06667	1.66667	123;263;638		3.29478e+07		3	1	1	3	1	1	3	1	1	5.6	1.8	1.8	3	1	1	63187000	26549000	9107500
O00148	DDX39A	sp|O00148|DX39A_HUMAN	sp|O00148|DX39A_HUMAN	49.129	5	2.33333	2.33333	11	2	139;200;206;242;246;350;363		4.17383e+07		5	6	4	2	3	2	2	3	2	10.8	15.2	7	2	3	1	52014000	52985000	20216000
O00151	PDLIM1	sp|O00151|PDLI1_HUMAN	sp|O00151|PDLI1_HUMAN	36.071	2	2	2	10.6	2	104;125		39792000		2	2	2	2	2	2	2	2	2	10.6	10.6	10.6	2	3	1	48592000	51808000	18976000
O00154	ACOT7	sp|O00154|BACH_HUMAN	sp|O00154|BACH_HUMAN	41.796	2	2	2	7.7	1.33333	60;79;254		45843600		2	2	2	2	2	2	2	2	2	6.3	8.4	8.4	1	1	2	82490000	46970000	8070800
O00161	SNAP23	sp|O00161|SNP23_HUMAN	sp|O00161|SNP23_HUMAN	23.354	2.66667	2.66667	2.66667	23.7	2.66667	1;44;152;169		3.70827e+07		2	2	4	2	2	4	2	2	4	20.4	20.4	30.3	2	2	4	39311000	38767000	33170000
O00165	HAX1	sp|O00165|HAX1_HUMAN	sp|O00165|HAX1_HUMAN	31.62	0.666667	0.666667	0.666667	1.93333	0.666667	1		512093		0	1	1	0	1	1	0	1	1	0	2.9	2.9	0	1	1	0	480180	1056100
O00170	AIP	sp|O00170|AIP_HUMAN	sp|O00170|AIP_HUMAN	37.636	1	1	1	5.8	0.333333	170		7.17257e+06		1	1	1	1	1	1	1	1	1	5.8	5.8	5.8	0	0	1	8970600	6604200	5942900
O00178	GTPBP1	sp|O00178|GTPB1_HUMAN	sp|O00178|GTPB1_HUMAN	72.453	1	1	1	1.3	1	378		8061000		1	1	1	1	1	1	1	1	1	1.3	1.3	1.3	1	1	1	11354000	10817000	2012000
O00193	SMAP	sp|O00193|SMAP_HUMAN	sp|O00193|SMAP_HUMAN	20.332	2	2	2	9.3	4.66667	88	15	196550000		2	2	2	2	2	2	2	2	2	9.3	9.3	9.3	6	5	3	268210000	181820000	139620000
O00203	AP3B1	sp|O00203|AP3B1_HUMAN;sp|Q13367|AP3B2_HUMAN	sp|O00203|AP3B1_HUMAN	121.32	1	1	1	0.833333	1	69;471;928		5.66557e+06		2	1	0	2	1	0	2	1	0	1.9	0.6	0	2	1	0	9544500	7452200	0
O00217	NDUFS8	sp|O00217|NDUS8_HUMAN	sp|O00217|NDUS8_HUMAN	23.705	2	2	2	7.33333	1	41;147		39731000		3	3	0	3	3	0	3	3	0	11	11	0	1	2	0	71138000	48055000	0
O00220	TNFRSF10A	sp|O00220|TR10A_HUMAN	sp|O00220|TR10A_HUMAN	50.089	1	1	1	3.4	1	411;413		1.1088e+07		1	1	1	1	1	1	1	1	1	3.4	3.4	3.4	1	1	1	11344000	16219000	5701100
O00231	PSMD11	sp|O00231|PSD11_HUMAN	sp|O00231|PSD11_HUMAN	47.463	5.33333	5.33333	5.33333	14.4333	4.66667	212;254;260;368;407		100186000		6	6	4	6	6	4	6	6	4	14.9	14.9	13.5	4	7	3	121030000	143990000	35538000
O00232	PSMD12	sp|O00232|PSD12_HUMAN	sp|O00232|PSD12_HUMAN	52.904	5.33333	5.33333	5.33333	12.8667	5.33333	16;60;312;315;326;436;451		1.46483e+08		6	6	4	6	6	4	6	6	4	14.9	14.9	8.8	4	8	4	190790000	211060000	37598000
O00233	PSMD9	sp|O00233|PSMD9_HUMAN	sp|O00233|PSMD9_HUMAN	24.682	1	1	1	7.2	0.333333	52		10399600		1	1	1	1	1	1	1	1	1	7.2	7.2	7.2	0	1	0	10722000	11984000	8492800
O00244	ATOX1	sp|O00244|ATOX1_HUMAN	sp|O00244|ATOX1_HUMAN	7.4016	1	1	1	25	1.66667	48		3.61571e+07		1	1	1	1	1	1	1	1	1	25	25	25	2	2	1	41365000	57825000	9281200
O00264	PGRMC1	sp|O00264|PGRC1_HUMAN	sp|O00264|PGRC1_HUMAN	21.671	1	1	1	4.1	2	91	181	47374000		1	1	1	1	1	1	1	1	1	4.1	4.1	4.1	2	2	2	56755000	64536000	20831000
O00267	SUPT5H	sp|O00267|SPT5H_HUMAN	sp|O00267|SPT5H_HUMAN	121	1	1	1	1.1	1	260;1011		1.38197e+07		1	1	1	1	1	1	1	1	1	1.1	1.1	1.1	1	1	1	25584000	15875000	0
O00273	DFFA	sp|O00273|DFFA_HUMAN	sp|O00273|DFFA_HUMAN	36.521	1	1	1	4.8	1	1		4.41893e+07		1	1	1	1	1	1	1	1	1	4.8	4.8	4.8	1	1	1	41506000	51267000	39795000
O00299	CLIC1	sp|O00299|CLIC1_HUMAN	sp|O00299|CLIC1_HUMAN	26.922	2	2	2	8.7	2.33333	1;32		2.54193e+07		2	2	2	2	2	2	2	2	2	8.7	8.7	8.7	2	2	3	33893000	29090000	13275000
O00303	EIF3F	sp|O00303|EIF3F_HUMAN	sp|O00303|EIF3F_HUMAN	37.563	5	5	5	14	5.66667	156;221;228;231;253;309		1.50154e+08		5	5	5	5	5	5	5	5	5	14	14	14	5	8	4	134050000	253480000	62931000
O00330	PDHX	sp|O00330|ODPX_HUMAN	sp|O00330|ODPX_HUMAN	54.122	1	1	1	3.4	0	61		6.04267e+06		1	1	1	1	1	1	1	1	1	3.4	3.4	3.4	0	0	0	5882000	8279300	3966700
O00410	IPO5	sp|O00410|IPO5_HUMAN	sp|O00410|IPO5_HUMAN	123.63	13.6667	13.6667	12.6667	17.3667	22.6667	61;181;274;346;358;364;366;426;450;493;574;581;627;631;707;727;770;1047		7.57383e+08		15	14	12	15	14	12	14	13	11	18.5	17.9	15.7	24	23	21	969980000	1016000000	286170000
O00422	SAP18	sp|O00422|SAP18_HUMAN	sp|O00422|SAP18_HUMAN	17.561	5	5	5	29.4	3.66667	43;62;110;120		1.33579e+08		5	6	4	5	6	4	5	6	4	30.7	30.7	26.8	4	4	3	156140000	176750000	67848000
O00425	IGF2BP3	sp|O00425|IF2B3_HUMAN	sp|O00425|IF2B3_HUMAN	63.704	2	2	1.33333	4.6	1.33333	158;264;453		4.73927e+07		3	3	0	3	3	0	2	2	0	6.9	6.9	0	3	1	0	86492000	55686000	0
O00429	DNM1L	sp|O00429|DNM1L_HUMAN	sp|O00429|DNM1L_HUMAN	81.876	2.66667	2.66667	2.66667	3.83333	2.66667	1;613;671;716		4.53753e+07		3	2	3	3	2	3	3	2	3	4.6	3.1	3.8	4	2	2	77316000	35211000	23599000
O00461	GOLIM4	sp|O00461|GOLI4_HUMAN	sp|O00461|GOLI4_HUMAN	81.879	1.33333	1.33333	1.33333	2	2.66667	120;458		7.13197e+07		2	1	1	2	1	1	2	1	1	2.6	1.7	1.7	4	2	2	99261000	90781000	23917000
O00469	PLOD2	sp|O00469|PLOD2_HUMAN	sp|O00469|PLOD2_HUMAN	84.685	7	7	7	9.46667	8.66667	56;374;376;476;491;583;613;709		3.18403e+08		8	7	6	8	7	6	8	7	6	11.1	9.4	7.9	10	9	7	416180000	388350000	150680000
O00483	NDUFA4	sp|O00483|NDUA4_HUMAN	sp|O00483|NDUA4_HUMAN	9.3697	0.666667	0.666667	0.666667	8.2	0.666667	1		1.37437e+07		1	1	0	1	1	0	1	1	0	12.3	12.3	0	1	1	0	31094000	10137000	0
O00487	PSMD14	sp|O00487|PSDE_HUMAN	sp|O00487|PSDE_HUMAN	34.577	5	5	5	13.9	5.66667	95;98;167;168;216;248;265	266	1.3284e+08		5	5	5	5	5	5	5	5	5	13.9	13.9	13.9	5	7	5	144490000	172300000	81731000
O00488	ZNF593	sp|O00488|ZN593_HUMAN	sp|O00488|ZN593_HUMAN	15.199	0.666667	0.666667	0.666667	9.46667	0.333333	130		11021000	+	1	1	0	1	1	0	1	1	0	14.2	14.2	0	1	0	0	15132000	17931000	0
O00499	BIN1	sp|O00499|BIN1_HUMAN	sp|O00499|BIN1_HUMAN	64.699	1.33333	1.33333	1.33333	3.93333	0.333333	112;126		1.79765e+07		1	2	1	1	2	1	1	2	1	2.5	5.9	3.4	0	0	1	26835000	24113000	2981600
O00541	PES1	sp|O00541|PESC_HUMAN	sp|O00541|PESC_HUMAN	68.002	0.666667	0.666667	0.666667	1.33333	0.666667	504		1.06297e+07		1	1	0	1	1	0	1	1	0	2	2	0	1	1	0	15630000	16259000	0
O00560	SDCBP	sp|O00560|SDCB1_HUMAN	sp|O00560|SDCB1_HUMAN	32.444	7.66667	7.66667	7.66667	32.4667	17.3333	1;57;92;188;282;287;291		5.61897e+08		8	8	7	8	8	7	8	8	7	32.6	32.6	32.2	20	18	14	805940000	633180000	246570000
O00566	MPHOSPH10	sp|O00566|MPP10_HUMAN	sp|O00566|MPP10_HUMAN	78.863	1	1	1	1.43333	0.333333	210;499;500		3466400		1	0	2	1	0	2	1	0	2	1.2	0	3.1	0	0	1	6502000	0	3897200
O00567	NOP56	sp|O00567|NOP56_HUMAN	sp|O00567|NOP56_HUMAN	66.049	1.33333	1.33333	1.33333	2.8	1	236;289;421	273;283;287	6085800		2	2	0	2	2	0	2	2	0	4.2	4.2	0	1	2	0	13595000	4662400	0
O00571	DDX3X	sp|O00571|DDX3X_HUMAN;sp|O15523|DDX3Y_HUMAN	sp|O00571|DDX3X_HUMAN;sp|O15523|DDX3Y_HUMAN	73.243	2.66667	2.66667	2.66667	3.43333	0.666667	330;370;379		21262767		4	3	1	4	3	1	4	3	1	4.4	4.4	1.5	2	0	0	39878000	23836000	74301
O00592	PODXL	sp|O00592|PODXL_HUMAN	sp|O00592|PODXL_HUMAN	58.635	1	1	1	1.4	1.33333	443		8.50177e+07		1	1	1	1	1	1	1	1	1	1.4	1.4	1.4	1	1	2	89030000	104220000	61803000
O00625	PIR	sp|O00625|PIR_HUMAN	sp|O00625|PIR_HUMAN	32.113	2	2	2	7.9	3	85;93;126		137411000		2	2	2	2	2	2	2	2	2	7.9	7.9	7.9	2	4	3	177960000	153460000	80813000
O00743	PPP6C	sp|O00743|PPP6_HUMAN	sp|O00743|PPP6_HUMAN	35.144	1.33333	1.33333	1.33333	3.06667	0.666667	1;247		3.97477e+06		1	2	1	1	2	1	1	2	1	2	4.6	2.6	1	1	0	0	9076500	2847800
O00764	PDXK	sp|O00764|PDXK_HUMAN	sp|O00764|PDXK_HUMAN	35.102	1.66667	1.66667	1.66667	7.56667	2	93;221;287	89	65087000		1	2	2	1	2	2	1	2	2	5.4	7.4	9.9	2	3	1	71108000	106140000	18013000
O14497	ARID1A	sp|O14497|ARI1A_HUMAN	sp|O14497|ARI1A_HUMAN	242.04	1.33333	1.33333	1.33333	0.733333	0.666667	1273;1373		1.20047e+07		2	2	0	2	2	0	2	2	0	1.1	1.1	0	1	1	0	24164000	11850000	0
O14521	SDHD	sp|O14521|DHSD_HUMAN	sp|O14521|DHSD_HUMAN	17.043	1	1	1	4.4	0.333333	155		5397620	+	1	1	1	1	1	1	1	1	1	4.4	4.4	4.4	0	1	0	6206400	9020200	966260
O14530	TXNDC9	sp|O14530|TXND9_HUMAN	sp|O14530|TXND9_HUMAN	26.534	1.33333	1.33333	1.33333	10.3333	1.33333	39;192		45023000		2	2	0	2	2	0	2	2	0	15.5	15.5	0	3	1	0	85529000	49540000	0
O14561	NDUFAB1	sp|O14561|ACPM_HUMAN	sp|O14561|ACPM_HUMAN	17.417	3	3	3	15.4	8.33333	105;139		473660000		3	3	3	3	3	3	3	3	3	15.4	15.4	15.4	8	9	8	548580000	662130000	210270000
O14562	UBFD1	sp|O14562|UBFD1_HUMAN	sp|O14562|UBFD1_HUMAN	33.382	3.66667	3.66667	3.66667	16	4	151;203;221;253		1.02708e+08		4	3	4	4	3	4	4	3	4	17.2	13.6	17.2	5	3	4	148560000	122700000	36863000
O14579	COPE	sp|O14579|COPE_HUMAN	sp|O14579|COPE_HUMAN	34.482	4.33333	4.33333	4.33333	19.2	5.33333	86;108;151;208		1.49786e+08		4	4	5	4	4	5	4	4	5	19.2	19.2	19.2	5	6	5	183050000	192970000	73339000
O14613	CDC42EP2	sp|O14613|BORG1_HUMAN	sp|O14613|BORG1_HUMAN	22.483	0.666667	0.666667	0.666667	5.73333	0.666667	29		4054000		1	1	0	1	1	0	1	1	0	8.6	8.6	0	1	1	0	7268000	4894000	0
O14617	AP3D1	sp|O14617|AP3D1_HUMAN;REV__sp|Q6PCB5|RSBNL_HUMAN;REV__sp|O14617|AP3D1_HUMAN	sp|O14617|AP3D1_HUMAN	130.16	1	1	1	0.6	0	1		8.44203e+06		1	1	1	1	1	1	1	1	1	0.6	0.6	0.6	0	0	0	12409000	8188100	4729000
O14640	DVL1	sp|O14640|DVL1_HUMAN;sp|P54792|DVLP1_HUMAN	sp|O14640|DVL1_HUMAN;sp|P54792|DVLP1_HUMAN	75.186	1.66667	0.666667	0.666667	5.86667	0	52		1433400	+	2	2	1	1	1	0	1	1	0	8.1	8.1	1.4	0	0	0	2389400	1910800	0
O14641	DVL2	sp|O14641|DVL2_HUMAN	sp|O14641|DVL2_HUMAN	78.947	2.33333	2.33333	1.33333	4.03333	1.66667	60;99;430		3.08598e+07		3	2	2	3	2	2	2	1	1	6.1	3	3	3	1	1	68893000	15599000	8087300
O14653	GOSR2	sp|O14653|GOSR2_HUMAN	sp|O14653|GOSR2_HUMAN	24.775	0.666667	0.666667	0.666667	3.13333	1.33333	1		2.53907e+07		1	1	0	1	1	0	1	1	0	4.7	4.7	0	2	2	0	45382000	30790000	0
O14656	TOR1A	sp|O14656|TOR1A_HUMAN	sp|O14656|TOR1A_HUMAN	37.808	1.66667	1.66667	1.66667	5	0.666667	175;304		5.21157e+07		1	2	2	1	2	2	1	2	2	3	6	6	0	1	1	34128000	95491000	26728000
O14657	TOR1B	sp|O14657|TOR1B_HUMAN	sp|O14657|TOR1B_HUMAN	37.978	1	1	1	3.9	1.33333	311		1.80843e+07		1	1	1	1	1	1	1	1	1	3.9	3.9	3.9	1	1	2	0	46805000	7448000
O14735	CDIPT	sp|O14735|CDIPT_HUMAN	sp|O14735|CDIPT_HUMAN	23.539	1	1	1	5.2	1	122		2.17533e+07		1	1	1	1	1	1	1	1	1	5.2	5.2	5.2	1	1	1	27352000	27232000	10676000
O14737	PDCD5	sp|O14737|PDCD5_HUMAN	sp|O14737|PDCD5_HUMAN	14.285	1.66667	1.66667	1.66667	12.5333	2.66667	77		1.06566e+08		1	2	2	1	2	2	1	2	2	8.8	14.4	14.4	1	3	4	62489000	119810000	137400000
O14744	PRMT5	sp|O14744|ANM5_HUMAN	sp|O14744|ANM5_HUMAN	72.683	3.66667	3.66667	3.66667	8	3.66667	4;43;362;500		8.93497e+07		4	4	3	4	4	3	4	4	3	8.6	8.6	6.8	6	4	1	118490000	130190000	19369000
O14745	SLC9A3R1	sp|O14745|NHRF1_HUMAN	sp|O14745|NHRF1_HUMAN	38.868	1	1	1	3.1	1	207;346		28856000		1	1	1	1	1	1	1	1	1	2.5	3.4	3.4	1	1	1	40906000	26228000	19434000
O14763	TNFRSF10B	sp|O14763|TR10B_HUMAN	sp|O14763|TR10B_HUMAN	47.878	0.666667	0.666667	0.666667	1.33333	0.666667	364		1.41067e+07		1	1	0	1	1	0	1	1	0	2	2	0	1	1	0	21971000	20349000	0
O14776	TCERG1	sp|O14776|TCRG1_HUMAN;sp|Q5VWI1|TCRGL_HUMAN	sp|O14776|TCRG1_HUMAN	123.9	1.66667	1.66667	1.66667	1.73333	1.66667	644;835		2.18773e+07		1	2	2	1	2	2	1	2	2	1.2	2	2	1	2	2	19320000	33436000	12876000
O14818	PSMA7	sp|O14818|PSA7_HUMAN;sp|Q8TAA3|PSMA8_HUMAN	sp|O14818|PSA7_HUMAN	27.887	2	2	2	11.7	2.33333	71;211		6.38353e+07		2	2	2	2	2	2	2	2	2	11.7	11.7	11.7	3	2	2	74127000	68061000	49318000
O14880	MGST3	sp|O14880|MGST3_HUMAN	sp|O14880|MGST3_HUMAN	16.516	0.666667	0.666667	0.666667	9.66667	0.333333	43		2.54157e+07		1	1	0	1	1	0	1	1	0	14.5	14.5	0	1	0	0	31172000	45075000	0
O14908	GIPC1	sp|O14908|GIPC1_HUMAN	sp|O14908|GIPC1_HUMAN	36.049	0.666667	0.666667	0.666667	1.6	0.666667	220		15523400		1	0	1	1	0	1	1	0	1	2.4	0	2.4	1	0	1	40644000	0	5926200
O14925	TIMM23	sp|O14925|TIM23_HUMAN;sp|Q5SRD1|TI23B_HUMAN	sp|O14925|TIM23_HUMAN;sp|Q5SRD1|TI23B_HUMAN	21.943	1.33333	1.33333	1.33333	6.23333	1.66667	106;119		29956000		1	2	1	1	2	1	1	2	1	4.8	9.1	4.8	2	2	1	32710000	40628000	16530000
O14929	HAT1	sp|O14929|HAT1_HUMAN	sp|O14929|HAT1_HUMAN	49.512	3.66667	3.66667	3.66667	11.3667	3	7;241;313;342	361	1.02022e+08		4	3	4	4	3	4	4	3	4	10.5	8.8	14.8	5	2	2	169830000	101060000	35175000
O14936	CASK	sp|O14936|CSKP_HUMAN	sp|O14936|CSKP_HUMAN	105.12	1.66667	1.66667	1.66667	2.4	0.333333	501;507		116397000		3	2	0	3	2	0	3	2	0	4.8	2.4	0	0	1	0	334450000	14741000	0
O14949	UQCRQ	sp|O14949|QCR8_HUMAN	sp|O14949|QCR8_HUMAN	9.9062	1	1	1	12.2	2.33333	1		78570900		1	1	1	1	1	1	1	1	1	12.2	12.2	12.2	2	3	2	145170000	83402000	7140700
P19105	MYL12A	sp|P19105|ML12A_HUMAN;sp|O14950|ML12B_HUMAN	sp|P19105|ML12A_HUMAN;sp|O14950|ML12B_HUMAN	19.794	6.66667	6.66667	2	42.3	16.3333	24;39;56;129		1.31389e+09		6	7	7	6	7	7	1	2	3	42.1	42.1	42.7	12	18	19	1328600000	1692100000	920980000
O14964	HGS	sp|O14964|HGS_HUMAN	sp|O14964|HGS_HUMAN	86.191	1.33333	1.33333	1.33333	1.63333	1.66667	135;176		3.45513e+07		1	1	2	1	1	2	1	1	2	1.3	1.3	2.3	2	1	2	43233000	39592000	20829000
O14967	CLGN	sp|O14967|CLGN_HUMAN	sp|O14967|CLGN_HUMAN	70.038	3	3	3	6.1	4	179;449;534		7.66353e+07		3	3	3	3	3	3	3	3	3	6.1	6.1	6.1	2	4	6	57178000	95858000	76870000
O14974	PPP1R12A	sp|O14974|MYPT1_HUMAN	sp|O14974|MYPT1_HUMAN	115.28	3.33333	3.33333	3.33333	3.33333	4	308;955;982;997		6.38333e+07		4	3	3	4	3	3	4	3	3	4.7	3	2.3	5	3	4	107080000	54262000	30158000
O14979	HNRNPDL	sp|O14979|HNRDL_HUMAN	sp|O14979|HNRDL_HUMAN	46.437	1	1	1	2.9	2	150		243720000		1	1	1	1	1	1	1	1	1	2.9	2.9	2.9	2	2	2	307640000	266460000	157060000
O14980	XPO1	sp|O14980|XPO1_HUMAN	sp|O14980|XPO1_HUMAN	123.38	3.66667	3.66667	3.66667	2.93333	3.33333	45;259;420;717	422	120909000		5	3	3	5	3	3	5	3	3	3.6	2.6	2.6	5	4	1	209400000	120010000	33317000
O15020	SPTBN2	sp|O15020|SPTN2_HUMAN	sp|O15020|SPTN2_HUMAN	271.32	3.33333	0.666667	0.666667	1.8	0	111;188;436;1569		2.79263e+06	+	4	4	2	1	1	0	1	1	0	2.2	2.2	1	0	0	0	4247300	4130600	0
O15027	SEC16A	sp|O15027|SC16A_HUMAN	sp|O15027|SC16A_HUMAN	251.89	3.33333	3.33333	3.33333	2.46667	2.66667	1638;1726;2181	587;592;593	45885000		4	3	3	4	3	3	4	3	3	3.1	1.8	2.5	3	3	2	90372000	29860000	17423000
O15031	PLXNB2	sp|O15031|PLXB2_HUMAN	sp|O15031|PLXB2_HUMAN	205.12	1.66667	1.66667	1.66667	0.833333	0.333333	1123;1546;1751;1818		7372100		2	2	1	2	2	1	2	2	1	1.4	0.7	0.4	0	1	0	6470500	14289000	1356800
O15042	U2SURP	sp|O15042|SR140_HUMAN	sp|O15042|SR140_HUMAN	118.29	0.666667	0.666667	0.666667	0.533333	0	836		3.75223e+06		0	1	1	0	1	1	0	1	1	0	0.8	0.8	0	0	0	0	4504100	6752600
O15061	SYNM	sp|O15061|SYNEM_HUMAN	sp|O15061|SYNEM_HUMAN	172.77	0.666667	0.666667	0.666667	0.4	0	164		5521000	+	1	1	0	1	1	0	1	1	0	0.6	0.6	0	0	0	0	12005000	4558000	0
O15067	PFAS	sp|O15067|PUR4_HUMAN	sp|O15067|PUR4_HUMAN	144.73	3.33333	3.33333	3.33333	2.9	4	255;447;1218;1295		111475000		3	5	2	3	5	2	3	5	2	2.3	4.8	1.6	4	6	2	127990000	184580000	21855000
O15091	PRORP	sp|O15091|MRPP3_HUMAN	sp|O15091|MRPP3_HUMAN	67.315	1	1	1	1.4	0.333333	51		8.89797e+07	+	1	1	1	1	1	1	1	1	1	1.4	1.4	1.4	0	0	1	123890000	99192000	43857000
O15116	LSM1	sp|O15116|LSM1_HUMAN	sp|O15116|LSM1_HUMAN	15.179	0.666667	0.666667	0.666667	8.53333	0.666667	1		4.84717e+06		1	1	0	1	1	0	1	1	0	12.8	12.8	0	1	1	0	6848700	7692800	0
O15126	SCAMP1	sp|O15126|SCAM1_HUMAN	sp|O15126|SCAM1_HUMAN	37.92	1	1	1	3.8	1	308		1.36913e+07		1	1	1	1	1	1	1	1	1	3.8	3.8	3.8	1	1	1	14187000	26887000	0
O15144	ARPC2	sp|O15144|ARPC2_HUMAN	sp|O15144|ARPC2_HUMAN	34.333	3.66667	3.66667	3.66667	12.5333	5.33333	1;115;152;182		2.17102e+08		4	4	3	4	4	3	4	4	3	14.3	14.3	9	5	6	5	295070000	302600000	53635000
O15145	ARPC3	sp|O15145|ARPC3_HUMAN	sp|O15145|ARPC3_HUMAN	20.546	3.33333	3.33333	3.33333	18.1333	4.66667	9;19;129;169		206843000		3	3	4	3	3	4	3	3	4	15.7	15.7	23	4	6	4	227250000	351870000	41409000
O15155	BET1	sp|O15155|BET1_HUMAN	sp|O15155|BET1_HUMAN	13.289	1	1	1	15.3	1.33333	67		3.53507e+07		1	1	1	1	1	1	1	1	1	15.3	15.3	15.3	1	2	1	43510000	50228000	12314000
O15160	POLR1C	sp|O15160|RPAC1_HUMAN	sp|O15160|RPAC1_HUMAN	39.249	2.33333	2.33333	2.33333	6.06667	2	10;87		4.93481e+07		3	3	1	3	3	1	3	3	1	7.2	7.2	3.8	2	3	1	71322000	72066000	4656200
O15173	PGRMC2	sp|O15173|PGRC2_HUMAN	sp|O15173|PGRC2_HUMAN	23.818	0.666667	0.666667	0.666667	2.06667	0.666667	188	211	1.01933e+07		1	1	0	1	1	0	1	1	0	3.1	3.1	0	1	1	0	12564000	18016000	0
O15230	LAMA5	sp|O15230|LAMA5_HUMAN	sp|O15230|LAMA5_HUMAN	399.73	1.66667	1.66667	1.66667	0.5	1.33333	274;909		23993200		2	2	1	2	2	1	2	2	1	0.6	0.6	0.3	2	1	1	36321000	26822000	8836600
O15260	SURF4	sp|O15260|SURF4_HUMAN	sp|O15260|SURF4_HUMAN	30.394	1.66667	1.66667	1.66667	4.96667	2.66667	141;148		1.5191e+08		2	2	1	2	2	1	2	2	1	5.6	5.6	3.7	3	3	2	210840000	209260000	35631000
O15269	SPTLC1	sp|O15269|SPTC1_HUMAN	sp|O15269|SPTC1_HUMAN	52.743	0.666667	0.666667	0.666667	1.66667	0.333333	420		8640000		1	1	0	1	1	0	1	1	0	2.5	2.5	0	1	0	0	11648000	14272000	0
O15294	OGT	sp|O15294|OGT1_HUMAN	sp|O15294|OGT1_HUMAN	116.92	2.33333	2.33333	2.33333	2.86667	1.66667	18;382;401		3.13832e+07		3	3	1	3	3	1	3	3	1	3.7	3.7	1.2	3	2	0	65886000	26521000	1742500
O15305	PMM2	sp|O15305|PMM2_HUMAN	sp|O15305|PMM2_HUMAN	28.082	3.66667	3.66667	3.66667	13.5333	3.66667	28;126;212;227		6.59173e+07		4	5	2	4	5	2	4	5	2	13.4	19.5	7.7	4	4	3	98494000	67921000	31337000
O15347	HMGB3	sp|O15347|HMGB3_HUMAN	sp|O15347|HMGB3_HUMAN	22.98	4.33333	4.33333	4.33333	13.6667	4.66667	63;75;130		301710000		3	5	5	3	5	5	3	5	5	11	15	15	3	5	6	218980000	396930000	289220000
O15355	PPM1G	sp|O15355|PPM1G_HUMAN	sp|O15355|PPM1G_HUMAN	59.271	2.33333	2.33333	2.33333	6.73333	1	32;362;417		6.17383e+07		2	3	2	2	3	2	2	3	2	5.9	8.8	5.5	1	1	1	66487000	78151000	40577000
O15357	INPPL1	sp|O15357|SHIP2_HUMAN	sp|O15357|SHIP2_HUMAN	138.6	1.66667	1.66667	1.66667	1.76667	1.66667	243;1201		2.89255e+07		2	2	1	2	2	1	2	2	1	2.1	2.1	1.1	2	2	1	47816000	33591000	5369400
O15371	EIF3D	sp|O15371|EIF3D_HUMAN	sp|O15371|EIF3D_HUMAN	63.972	1.66667	1.66667	1.66667	7.4	0.666667	5;348		1.69472e+07		2	2	1	2	2	1	2	2	1	8.8	8.8	4.6	1	1	0	22780000	23587000	4474700
O15372	EIF3H	sp|O15372|EIF3H_HUMAN	sp|O15372|EIF3H_HUMAN	39.93	3	3	3	9.06667	2.66667	174;247;253;264;343		6.47323e+07		3	3	3	3	3	3	3	3	3	10.2	10.2	6.8	3	3	2	76704000	86990000	30503000
O15381	NVL	sp|O15381|NVL_HUMAN	sp|O15381|NVL_HUMAN	95.05	1	1	1	0.9	1	846		1.67333e+07	+	1	1	1	1	1	1	1	1	1	0.9	0.9	0.9	1	1	1	14428000	23983000	11789000
O15382	BCAT2	sp|O15382|BCAT2_HUMAN	sp|O15382|BCAT2_HUMAN	44.287	1.33333	1.33333	1.33333	2.86667	1.33333	41;124;389		12827700		1	2	1	1	2	1	1	2	1	2	4.6	2	1	2	1	7642000	23649000	7192100
Q96NM4	TOX2	sp|Q96NM4|TOX2_HUMAN;sp|O15405|TOX3_HUMAN;sp|O94842|TOX4_HUMAN	sp|Q96NM4|TOX2_HUMAN;sp|O15405|TOX3_HUMAN;sp|O94842|TOX4_HUMAN	51.604	1	1	1	2.9	1.66667	292		3.15103e+07		1	1	1	1	1	1	1	1	1	2.9	2.9	2.9	2	1	2	43834000	36539000	14158000
O15427	SLC16A3	sp|O15427|MOT4_HUMAN	sp|O15427|MOT4_HUMAN	49.469	1.33333	1.33333	1.33333	3.93333	1	1		1.2107e+08		1	1	2	1	1	2	1	1	2	3	3	5.8	1	1	1	126610000	154980000	81621000
O15431	SLC31A1	sp|O15431|COPT1_HUMAN	sp|O15431|COPT1_HUMAN	21.09	0.666667	0.666667	0.666667	6.66667	0.666667	106;117		1.13423e+07		0	1	1	0	1	1	0	1	1	0	10	10	0	1	1	0	26025000	8002000
O15460	P4HA2	sp|O15460|P4HA2_HUMAN	sp|O15460|P4HA2_HUMAN	60.901	2	2	2	4.5	2.33333	65;345;402		5.40987e+07		2	2	2	2	2	2	2	2	2	4.5	4.5	4.5	3	2	2	83648000	67071000	11577000
O15498	YKT6	sp|O15498|YKT6_HUMAN	sp|O15498|YKT6_HUMAN	22.417	1	1	1	8.1	0.666667	157		1.88023e+07		1	1	1	1	1	1	1	1	1	8.1	8.1	8.1	1	0	1	27966000	18833000	9607800
O15511	ARPC5	sp|O15511|ARPC5_HUMAN	sp|O15511|ARPC5_HUMAN	16.32	2.33333	2.33333	2	22.9667	4	51;107;124		98206000		2	2	3	2	2	3	2	2	2	21.2	21.2	26.5	4	4	4	136210000	117450000	40958000
O15533	TAPBP	sp|O15533|TPSN_HUMAN	sp|O15533|TPSN_HUMAN	47.625	2	2	2	4.7	2	93;297		9.87317e+07		2	2	2	2	2	2	2	2	2	4.7	4.7	4.7	2	3	1	90428000	149620000	56147000
O15541	RNF113A	sp|O15541|R113A_HUMAN	sp|O15541|R113A_HUMAN	38.787	0.666667	0.666667	0.666667	3.66667	1	114		6.89503e+06		0	1	1	0	1	1	0	1	1	0	5.5	5.5	0	1	2	0	14293000	6392100
O43143	DHX15	sp|O43143|DHX15_HUMAN	sp|O43143|DHX15_HUMAN	90.932	6.33333	6.33333	5.33333	7.2	5.66667	199;246;273;291;494;655;668		1.8293e+08		6	8	5	6	8	5	5	7	4	7.7	8.9	5	7	8	2	278920000	257920000	11949000
O43169	CYB5B	sp|O43169|CYB5B_HUMAN	sp|O43169|CYB5B_HUMAN	16.694	1	1	1	10	1.66667	5		3.58983e+07		1	1	1	1	1	1	1	1	1	10	10	10	2	2	1	38997000	49180000	19518000
O43172	PRPF4	sp|O43172|PRP4_HUMAN	sp|O43172|PRP4_HUMAN	58.449	0.666667	0.666667	0.666667	1	1	211;330		1.08518e+07		1	1	0	1	1	0	1	1	0	1.5	1.5	0	1	2	0	9671500	22884000	0
O43175	PHGDH	sp|O43175|SERA_HUMAN	sp|O43175|SERA_HUMAN	56.65	6.33333	6.33333	6.33333	12.5	8	128;139;164;169;343;477		4.36323e+08		6	7	6	6	7	6	6	7	6	11.8	13.9	11.8	8	8	8	503250000	681350000	124370000
O43237	DYNC1LI2	sp|O43237|DC1L2_HUMAN	sp|O43237|DC1L2_HUMAN	54.099	2.33333	2.33333	1.33333	3.23333	1.33333	1;71;170		2.73737e+07		2	2	3	2	2	3	1	1	2	2.8	2.8	4.1	1	1	2	43459000	12472000	26190000
O43242	PSMD3	sp|O43242|PSMD3_HUMAN	sp|O43242|PSMD3_HUMAN	60.977	0.666667	0.666667	0.666667	1	0.666667	192		1.19233e+07		1	1	0	1	1	0	1	1	0	1.5	1.5	0	1	1	0	19071000	16699000	0
O43290	SART1	sp|O43290|SNUT1_HUMAN	sp|O43290|SNUT1_HUMAN	90.254	2.33333	2.33333	2.33333	4.63333	3	159;396;759		4.13463e+07		3	2	2	3	2	2	3	2	2	5.9	4	4	4	3	2	49204000	42092000	32743000
O43303	CCP110	sp|O43303|CP110_HUMAN	sp|O43303|CP110_HUMAN	113.42	0.666667	0.666667	0.666667	0.533333	0.333333	56		1.94513e+07	+	1	0	1	1	0	1	1	0	1	0.8	0	0.8	1	0	0	38982000	0	19372000
O43390	HNRNPR	sp|O43390|HNRPR_HUMAN	sp|O43390|HNRPR_HUMAN	70.942	3	3	1.66667	5.46667	4.33333	19;102;197		2.64727e+08		3	3	3	3	3	3	2	2	1	6	6	4.4	4	5	4	327570000	283610000	183000000
O43395	PRPF3	sp|O43395|PRPF3_HUMAN	sp|O43395|PRPF3_HUMAN	77.528	2	2	2	5.4	1	196;482		3.50716e+07		2	2	2	2	2	2	2	2	2	5.4	5.4	5.4	2	1	0	50461000	46727000	8026700
O43396	TXNL1	sp|O43396|TXNL1_HUMAN	sp|O43396|TXNL1_HUMAN	32.251	3	3	3	15.6	4	1;47;124		120936000		3	3	3	3	3	3	3	3	3	15.6	15.6	15.6	5	4	3	178560000	126400000	57848000
O43399	TPD52L2	sp|O43399|TPD54_HUMAN	sp|O43399|TPD54_HUMAN	22.237	3	3	3	21.8	8.66667	1;22;158		518940000		3	3	3	3	3	3	3	3	3	21.8	21.8	21.8	9	9	8	582360000	652090000	322370000
O43414	ERI3	sp|O43414|ERI3_HUMAN	sp|O43414|ERI3_HUMAN	37.238	1.33333	1.33333	1.33333	2.9	0.666667	294;320		14031300		1	1	2	1	1	2	1	1	2	2.1	2.1	4.5	1	1	0	17270000	22130000	2693900
O43447	PPIH	sp|O43447|PPIH_HUMAN	sp|O43447|PPIH_HUMAN	19.208	1	1	1	5.1	1.33333	151		5.87347e+07		1	1	1	1	1	1	1	1	1	5.1	5.1	5.1	2	1	1	78808000	69924000	27472000
O43488	AKR7A2	sp|O43488|ARK72_HUMAN;sp|Q8NHP1|ARK74_HUMAN	sp|O43488|ARK72_HUMAN	39.589	2	2	2	6.6	3.33333	45;47;51		69426000		2	2	2	2	2	2	2	2	2	6.7	6.7	6.4	3	5	2	70514000	118420000	19344000
O43491	EPB41L2	sp|O43491|E41L2_HUMAN;sp|Q9Y2J2|E41L3_HUMAN	sp|O43491|E41L2_HUMAN	112.59	5.33333	5.33333	4.66667	6.36667	4.33333	1;163;403;564;630;877;986		1.04485e+08		7	6	3	7	6	3	6	5	3	8.4	7.3	3.4	8	3	2	201690000	80968000	30798000
O43504	LAMTOR5	sp|O43504|LTOR5_HUMAN	sp|O43504|LTOR5_HUMAN	9.6138	1	1	1	15.4	2	1;13		57939000		1	1	1	1	1	1	1	1	1	15.4	15.4	15.4	1	2	3	33172000	98305000	42340000
O43583	DENR	sp|O43583|DENR_HUMAN	sp|O43583|DENR_HUMAN	22.092	0.666667	0.666667	0.666667	7.4	0.333333	47		7.29423e+06		0	1	1	0	1	1	0	1	1	0	11.1	11.1	0	1	0	0	16235000	5647700
O43592	XPOT	sp|O43592|XPOT_HUMAN	sp|O43592|XPOT_HUMAN	109.96	2.33333	2.33333	2.33333	2.4	2.33333	380;481;482;625		3.17683e+07		2	3	2	2	3	2	2	3	2	2.2	3.1	1.9	1	4	2	36143000	44300000	14862000
O43598	DNPH1	sp|O43598|DNPH1_HUMAN	sp|O43598|DNPH1_HUMAN	19.108	1.66667	1.66667	1.66667	7.1	2	5;130		2.55957e+07		1	1	3	1	1	3	1	1	3	4.6	4.6	12.1	1	1	4	11878000	12675000	52234000
O43615	TIMM44	sp|O43615|TIM44_HUMAN	sp|O43615|TIM44_HUMAN	51.355	1.66667	1.66667	1.66667	4.63333	1	263;379		3.62517e+07		2	2	1	2	2	1	2	2	1	5.5	5.5	2.9	1	2	0	41987000	56614000	10154000
O43617	TRAPPC3	sp|O43617|TPPC3_HUMAN	sp|O43617|TPPC3_HUMAN	20.274	2	2	2	11.7	3.33333	47;144		1.00879e+08		2	2	2	2	2	2	2	2	2	11.7	11.7	11.7	4	3	3	105280000	141670000	55688000
O43633	CHMP2A	sp|O43633|CHM2A_HUMAN	sp|O43633|CHM2A_HUMAN	25.104	6.33333	6.33333	6.33333	22.7	8	1;26;79;99;103;110;126;127;138		2.75647e+08		7	6	6	7	6	6	7	6	6	24.8	21.2	22.1	7	9	8	293240000	418160000	115540000
O43660	PLRG1	sp|O43660|PLRG1_HUMAN	sp|O43660|PLRG1_HUMAN	57.193	1	1	1	3.3	0	117;178		1.11037e+07		1	2	0	1	2	0	1	2	0	4.3	5.6	0	0	0	0	14795000	18516000	0
O43670	ZNF207	sp|O43670|ZN207_HUMAN	sp|O43670|ZN207_HUMAN	50.75	1	1	1	3.3	2.33333	55		1.01435e+08		1	1	1	1	1	1	1	1	1	3.3	3.3	3.3	3	3	1	161910000	129510000	12886000
O43681	ASNA1	sp|O43681|ASNA_HUMAN	sp|O43681|ASNA_HUMAN	38.792	1.66667	1.66667	1.66667	8.56667	2.33333	158;306		4.51873e+07		2	2	1	2	2	1	2	2	1	10.1	10.1	5.5	2	4	1	55235000	71117000	9210000
O43684	BUB3	sp|O43684|BUB3_HUMAN	sp|O43684|BUB3_HUMAN	37.154	4	4	4	14	7	1;49;81;167		242096000		4	4	4	4	4	4	4	4	4	14	14	14	11	6	4	377230000	256010000	93048000
O43707	ACTN4	sp|O43707|ACTN4_HUMAN;sp|Q08043|ACTN3_HUMAN	sp|O43707|ACTN4_HUMAN	104.85	14	14	10.3333	20.0333	33	240;258;295;328;379;669;679;729;767;883		2.58533e+09		14	14	14	14	14	14	10	10	11	20	20	20.1	41	31	27	3885900000	2399600000	1470500000
O43709	BUD23	sp|O43709|BUD23_HUMAN	sp|O43709|BUD23_HUMAN	31.88	0.666667	0.666667	0.666667	3.8	0.333333	187		16222900	+	1	0	1	1	0	1	1	0	1	5.7	0	5.7	1	0	0	38869000	0	9799700
O43715	TRIAP1	sp|O43715|TRIA1_HUMAN	sp|O43715|TRIA1_HUMAN	8.7858	1.33333	1.33333	1.33333	23.6667	1.66667	1;11;65		5.25497e+07		1	2	1	1	2	1	1	2	1	18.4	34.2	18.4	1	2	2	61167000	68154000	28328000
O43719	HTATSF1	sp|O43719|HTSF1_HUMAN	sp|O43719|HTSF1_HUMAN	85.852	1	1	1	1.9	2	160		6.91757e+07		1	1	1	1	1	1	1	1	1	1.9	1.9	1.9	3	2	1	82989000	98195000	26343000
O43747	AP1G1	sp|O43747|AP1G1_HUMAN	sp|O43747|AP1G1_HUMAN	91.35	1.33333	1.33333	1.33333	2.83333	0.666667	26;228		22187400		1	2	1	1	2	1	1	2	1	1.3	4.3	2.9	1	1	0	25592000	38044000	2926200
O43752	STX6	sp|O43752|STX6_HUMAN	sp|O43752|STX6_HUMAN	29.176	1	1	1	3.9	1	3		9.68743e+06		1	1	1	1	1	1	1	1	1	3.9	3.9	3.9	1	1	1	0	21932000	7130300
O43765	SGTA	sp|O43765|SGTA_HUMAN	sp|O43765|SGTA_HUMAN	34.063	2	2	2	5.4	3	71;165	301;305	1.04411e+08		2	2	2	2	2	2	2	2	2	5.4	5.4	5.4	3	3	3	111830000	155800000	45602000
O43768	ENSA	sp|O43768|ENSA_HUMAN	sp|O43768|ENSA_HUMAN	13.389	2.66667	2.66667	1.66667	20.3667	4.66667	55;72		205610000		3	3	2	3	3	2	2	2	1	22.3	22.3	16.5	5	5	4	307830000	193040000	115960000
O43776	NARS	sp|O43776|SYNC_HUMAN	sp|O43776|SYNC_HUMAN	62.942	2	2	2	2.43333	2	34;145;449		4.40597e+07		1	2	3	1	2	3	1	2	3	1.1	2.4	3.8	1	2	3	36880000	57907000	37392000
O43809	NUDT21	sp|O43809|CPSF5_HUMAN	sp|O43809|CPSF5_HUMAN	26.227	2	2	2	6.73333	2	1;67;125		5.88141e+07		2	3	1	2	3	1	2	3	1	6.6	10.1	3.5	2	3	1	70270000	102110000	4062400
O43813	LANCL1	sp|O43813|LANC1_HUMAN	sp|O43813|LANC1_HUMAN	45.283	2	2	2	3.86667	3.66667	47;151		1.04313e+08		3	3	0	3	3	0	3	3	0	5.8	5.8	0	6	5	0	200020000	112920000	0
O43823	AKAP8	sp|O43823|AKAP8_HUMAN	sp|O43823|AKAP8_HUMAN	76.107	1.33333	1.33333	1.33333	1.56667	1	187;205		1.65918e+07		2	1	1	2	1	1	2	1	1	2.3	1.2	1.2	2	0	1	37079000	9368200	3328300
O43837	IDH3B	sp|O43837|IDH3B_HUMAN	sp|O43837|IDH3B_HUMAN	42.183	1.66667	1.66667	1.66667	4.23333	1	130;152;363		1.37597e+07		3	2	0	3	2	0	3	2	0	8.3	4.4	0	2	1	0	21494000	19785000	0
O43852	CALU	sp|O43852|CALU_HUMAN	sp|O43852|CALU_HUMAN	37.106	6.66667	6.66667	6.66667	23.7	11.6667	152;153;162;188;197	47	9.53273e+08		6	6	8	6	6	8	6	6	8	19.7	19.7	31.7	11	11	13	1036700000	1224600000	598520000
O43854	EDIL3	sp|O43854|EDIL3_HUMAN	sp|O43854|EDIL3_HUMAN	53.764	2	2	2	3.8	2	259;346;348		4.13687e+07		2	2	2	2	2	2	2	2	2	3.8	3.8	3.8	2	2	2	42578000	49929000	31599000
O43865	AHCYL1	sp|O43865|SAHH2_HUMAN;sp|Q96HN2|SAHH3_HUMAN	sp|O43865|SAHH2_HUMAN	58.951	4.66667	4.66667	4.66667	10.9333	4.66667	3;7;31;48;276;308		1.42356e+08		5	4	5	5	4	5	5	4	5	11.5	9.8	11.5	6	4	4	297760000	93315000	35994000
O60216	RAD21	sp|O60216|RAD21_HUMAN;sp|Q9H4I0|RD21L_HUMAN	sp|O60216|RAD21_HUMAN	71.689	1	1	1	1.6	1.33333	563		3.11677e+07		1	1	1	1	1	1	1	1	1	1.6	1.6	1.6	2	1	1	56940000	36563000	0
O60232	ZNRD2	sp|O60232|ZNRD2_HUMAN	sp|O60232|ZNRD2_HUMAN	21.474	3.66667	3.66667	3.66667	23.1	4.66667	38;48;150		118594000		4	4	3	4	4	3	4	4	3	27.6	27.6	14.1	4	4	6	126450000	163300000	66032000
O60239	SH3BP5	sp|O60239|3BP5_HUMAN	sp|O60239|3BP5_HUMAN	50.424	0.666667	0.666667	0.666667	1.73333	0.333333	252		5824100	+	1	1	0	1	1	0	1	1	0	2.6	2.6	0	1	0	0	10726000	6746300	0
O60245	PCDH7	sp|O60245|PCDH7_HUMAN	sp|O60245|PCDH7_HUMAN	116.07	0.666667	0.666667	0.666667	0.4	0.666667	386		3.93123e+06	+	0	1	1	0	1	1	0	1	1	0	0.6	0.6	0	1	1	0	7914700	3879000
O60256	PRPSAP2	sp|O60256|KPRB_HUMAN	sp|O60256|KPRB_HUMAN	40.925	2.33333	2.33333	2.33333	7.83333	3.33333	46;245;296		43313700		3	3	1	3	3	1	3	3	1	10.8	10.8	1.9	5	5	0	59537000	67365000	3039100
O60264	SMARCA5	sp|O60264|SMCA5_HUMAN;sp|P28370|SMCA1_HUMAN	sp|O60264|SMCA5_HUMAN	121.9	1.33333	1.33333	1.33333	1.33333	1	451;901		1.81887e+07		2	2	0	2	2	0	2	2	0	2	2	0	3	0	0	32722000	21844000	0
O60271	SPAG9	sp|O60271|JIP4_HUMAN;sp|Q9UPT6|JIP3_HUMAN	sp|O60271|JIP4_HUMAN	146.2	2.33333	2.33333	2.33333	1.76667	1	353;534;544		1.87487e+07		3	2	2	3	2	2	3	2	2	2.3	1.1	1.9	1	1	1	27496000	18687000	10063000
O60313	OPA1	sp|O60313|OPA1_HUMAN	sp|O60313|OPA1_HUMAN	111.63	2	2	2	2.5	1.66667	307;455;533		3.55528e+07		3	2	1	3	2	1	3	2	1	3.6	2.8	1.1	2	2	1	55038000	42125000	9495500
O60343	TBC1D4	sp|O60343|TBCD4_HUMAN	sp|O60343|TBCD4_HUMAN	146.56	0.666667	0.666667	0.666667	0.466667	0.333333	1214		8.38867e+06	+	1	1	0	1	1	0	1	1	0	0.7	0.7	0	1	0	0	14215000	10951000	0
O60437	PPL	sp|O60437|PEPL_HUMAN	sp|O60437|PEPL_HUMAN	204.74	0.666667	0.666667	0.666667	0.533333	0.333333	1588		8.75237e+06		1	1	0	1	1	0	1	1	0	0.8	0.8	0	1	0	0	18512000	7745100	0
O60499	STX10	sp|O60499|STX10_HUMAN	sp|O60499|STX10_HUMAN	28.114	1	1	1	5.6	0.333333	106		5.98207e+06		1	1	1	1	1	1	1	1	1	5.6	5.6	5.6	1	0	0	8386300	6719400	2840500
O60502	OGA	sp|O60502|OGA_HUMAN	sp|O60502|OGA_HUMAN	102.91	1.33333	1.33333	1.33333	2.2	1.33333	180;492;499;653		1.34767e+07		2	2	0	2	2	0	2	2	0	3.3	3.3	0	1	3	0	14605000	25825000	0
O60506	SYNCRIP	sp|O60506|HNRPQ_HUMAN	sp|O60506|HNRPQ_HUMAN	69.602	3.66667	2.33333	2.33333	8.2	4.33333	99;194;195;334		182346000		3	3	5	2	2	3	2	2	3	7.1	7.1	10.4	5	5	3	204760000	257490000	84788000
O60518	RANBP6	sp|O60518|RNBP6_HUMAN	sp|O60518|RNBP6_HUMAN	124.71	2	1	1	1.3	0	366;715		8.79263e+06		2	2	2	1	1	1	1	1	1	1.3	1.3	1.3	0	0	0	16361000	5007000	5009900
O60563	CCNT1	sp|O60563|CCNT1_HUMAN	sp|O60563|CCNT1_HUMAN	80.684	1	1	1	1.4	0.333333	462		3.52651e+06		1	1	1	1	1	1	1	1	1	1.4	1.4	1.4	1	0	0	6993400	3410600	175540
O60568	PLOD3	sp|O60568|PLOD3_HUMAN	sp|O60568|PLOD3_HUMAN	84.784	5.33333	5.33333	5.33333	7.56667	9.33333	417;614;634;650;732		299270000		5	6	5	5	6	5	5	6	5	6.8	8	7.9	9	11	8	359240000	411120000	127450000
O60610	DIAPH1	sp|O60610|DIAP1_HUMAN	sp|O60610|DIAP1_HUMAN	141.35	7.33333	7.33333	7.33333	5.8	5.33333	124;146;159;248;502;869;1090;1144;1243	126;137	1.5567e+08		8	9	5	8	9	5	8	9	5	6.3	7.2	3.9	7	7	2	157460000	261820000	47729000
O60658	PDE8A	sp|O60658|PDE8A_HUMAN;sp|O95263|PDE8B_HUMAN	sp|O60658|PDE8A_HUMAN;sp|O95263|PDE8B_HUMAN	93.303	0.666667	0.666667	0.666667	0.933333	0.333333	387		5727400		1	1	0	1	1	0	1	1	0	1.4	1.4	0	1	0	0	12858000	4324200	0
O60664	PLIN3	sp|O60664|PLIN3_HUMAN	sp|O60664|PLIN3_HUMAN	47.074	4.33333	4.33333	4.33333	11.5333	5.66667	135;177;184;300;329		257610000		5	4	4	5	4	4	5	4	4	13.4	10.6	10.6	7	6	4	403360000	254460000	115010000
O60684	KPNA6	sp|O60684|IMA7_HUMAN;sp|O15131|IMA6_HUMAN	sp|O60684|IMA7_HUMAN	60.029	4.66667	4.66667	2.33333	8.06667	6.66667	1;4;27;304;433		1.86665e+08		4	6	4	4	6	4	2	3	2	8	8.2	8	5	10	5	160150000	354390000	45456000
O60701	UGDH	sp|O60701|UGDH_HUMAN	sp|O60701|UGDH_HUMAN	55.023	2.33333	2.33333	2.33333	7.36667	1.33333	26;306;358		71321700		2	3	2	2	3	2	2	3	2	5.7	10.7	5.7	1	3	0	78539000	125760000	9666100
O60716	CTNND1	sp|O60716|CTND1_HUMAN	sp|O60716|CTND1_HUMAN	108.17	0.666667	0.666667	0.666667	1	0.666667	926		1.14622e+07		1	1	0	1	1	0	1	1	0	1.5	1.5	0	2	0	0	25675000	8711700	0
O60749	SNX2	sp|O60749|SNX2_HUMAN	sp|O60749|SNX2_HUMAN	58.47	3.33333	3.33333	3.33333	7.33333	2.33333	118;216;299;350		6.48993e+07		4	4	2	4	4	2	4	4	2	8.5	8.5	5	4	2	1	88455000	81414000	24829000
O60762	DPM1	sp|O60762|DPM1_HUMAN	sp|O60762|DPM1_HUMAN	29.634	0.666667	0.666667	0.666667	3.06667	0.333333	106		10140000		1	1	0	1	1	0	1	1	0	4.6	4.6	0	1	0	0	19123000	11297000	0
O60763	USO1	sp|O60763|USO1_HUMAN	sp|O60763|USO1_HUMAN	107.89	1.66667	1.66667	1.66667	1.5	1	172;763		2.48335e+07		2	2	1	2	2	1	2	2	1	1.8	1.8	0.9	1	2	0	34416000	32671000	7413400
O60784	TOM1	sp|O60784|TOM1_HUMAN	sp|O60784|TOM1_HUMAN	53.818	0.666667	0.666667	0.666667	1.73333	0.333333	226		2.02297e+07		1	0	1	1	0	1	1	0	1	2.6	0	2.6	0	0	1	38716000	0	21973000
Q99595	TIMM17A	sp|Q99595|TI17A_HUMAN;sp|O60830|TI17B_HUMAN	sp|Q99595|TI17A_HUMAN;sp|O60830|TI17B_HUMAN	18.023	1	1	1	7	0.666667	1		1.9928e+07		1	1	1	1	1	1	1	1	1	7	7	7	1	1	0	26974000	23836000	8973900
O60831	PRAF2	sp|O60831|PRAF2_HUMAN	sp|O60831|PRAF2_HUMAN	19.258	1.66667	1.66667	1.66667	14.4333	1.33333	1;163		2.39247e+07		2	2	1	2	2	1	2	2	1	16.3	16.3	10.7	1	3	0	23246000	39726000	8802200
O60832	DKC1	sp|O60832|DKC1_HUMAN;sp|Q96C57|CSTOS_HUMAN;REV__sp|P18615|NELFE_HUMAN;REV__sp|P30101|PDIA3_HUMAN;REV__sp|Q5T5S1|CC183_HUMAN;REV__sp|P25440|BRD2_HUMAN;REV__sp|P51532|SMCA4_HUMAN	sp|O60832|DKC1_HUMAN	57.673	0.666667	0.666667	0.666667	1.2	0.333333	204		8.08183e+06		1	1	0	1	1	0	1	1	0	1.8	1.8	0	0	1	0	14510000	9735500	0
O60884	DNAJA2	sp|O60884|DNJA2_HUMAN	sp|O60884|DNJA2_HUMAN	45.745	1.66667	1.66667	1.66667	5	1.66667	269;317		37583200		2	2	1	2	2	1	2	2	1	6.3	6.3	2.4	2	2	1	53318000	57616000	1815600
O60885	BRD4	sp|O60885|BRD4_HUMAN;sp|Q15059|BRD3_HUMAN	sp|O60885|BRD4_HUMAN;sp|Q15059|BRD3_HUMAN	152.22	3.33333	3.33333	3	1.63333	3	425;442;452	1117	2.23138e+07		4	3	3	4	3	3	4	3	2	2.1	1.6	1.2	3	3	3	42706000	19425000	4810500
O60888	CUTA	sp|O60888|CUTA_HUMAN	sp|O60888|CUTA_HUMAN	19.116	2	2	2	7.8	4	121;122		1.12289e+08		2	2	2	2	2	2	2	2	2	7.8	7.8	7.8	3	5	4	83156000	174680000	79032000
O60925	PFDN1	sp|O60925|PFD1_HUMAN	sp|O60925|PFD1_HUMAN	14.21	1.66667	1.66667	1.66667	12.6	3	67;115;117		7.74247e+07		1	2	2	1	2	2	1	2	2	10.7	10.7	16.4	1	4	4	91888000	54544000	85842000
P19484	TFEB	sp|P19484|TFEB_HUMAN;sp|O75030|MITF_HUMAN	sp|P19484|TFEB_HUMAN;sp|O75030|MITF_HUMAN	52.864	1	1	1	1.9	0.666667	321		7.37203e+06		1	1	1	1	1	1	1	1	1	1.9	1.9	1.9	1	1	0	13961000	7450500	704600
O75083	WDR1	sp|O75083|WDR1_HUMAN	sp|O75083|WDR1_HUMAN	66.193	2.66667	2.66667	2.66667	5.3	2.66667	371;394		1.37876e+08		3	2	3	3	2	3	3	2	3	5.8	4.3	5.8	4	2	2	181470000	177140000	55019000
O75116	ROCK2	sp|O75116|ROCK2_HUMAN	sp|O75116|ROCK2_HUMAN	160.9	2.33333	2.33333	1.66667	1.83333	1.33333	1;10;812;1042;1068		1.75316e+07		3	3	1	3	3	1	2	2	1	2.4	2.4	0.7	3	0	1	34817000	16552000	1225900
O75131	CPNE3	sp|O75131|CPNE3_HUMAN	sp|O75131|CPNE3_HUMAN	60.13	2	2	2	3.2	1.33333	117;145		29543600		2	3	1	2	3	1	2	3	1	3.7	3.7	2.2	1	3	0	32657000	54431000	1542800
O75150	RNF40	sp|O75150|BRE1B_HUMAN	sp|O75150|BRE1B_HUMAN	113.68	3.66667	3.66667	3.33333	5.4	1	47;350;564;675	678	51390000		5	3	3	5	3	3	4	3	3	7	4.6	4.6	2	0	1	85567000	45128000	23475000
O75153	CLUH	sp|O75153|CLU_HUMAN	sp|O75153|CLU_HUMAN	146.67	2.66667	2.66667	2.66667	3.53333	1.66667	179;621;889		1.68809e+07		3	3	2	3	3	2	3	3	2	3.7	3.7	3.2	2	2	1	25588000	20714000	4340800
O75175	CNOT3	sp|O75175|CNOT3_HUMAN	sp|O75175|CNOT3_HUMAN	81.871	1	1	1	0.9	0.333333	182		1.73766e+07		1	1	1	1	1	1	1	1	1	0.9	0.9	0.9	0	1	0	25490000	16645000	9994900
O75179	ANKRD17	sp|O75179|ANR17_HUMAN	sp|O75179|ANR17_HUMAN	274.25	2	2	0.666667	1.33333	1	222;569;700;1290		3.88768e+07		3	1	2	3	1	2	1	0	1	2.2	0.4	1.4	3	0	0	95821000	12358000	8451500
O75208	COQ9	sp|O75208|COQ9_HUMAN	sp|O75208|COQ9_HUMAN	35.509	1.66667	1.66667	1.66667	7.96667	2.33333	192;302		3.28003e+07		2	2	1	2	2	1	2	2	1	9.1	9.1	5.7	3	3	1	43507000	41852000	13042000
O75223	GGCT	sp|O75223|GGCT_HUMAN	sp|O75223|GGCT_HUMAN	21.007	1	1	1	9	0.333333	127		1.65946e+07		1	1	1	1	1	1	1	1	1	9	9	9	0	1	0	20782000	21907000	7094700
O75251	NDUFS7	sp|O75251|NDUS7_HUMAN	sp|O75251|NDUS7_HUMAN	23.563	1	1	1	4.2	0.666667	141		9.38663e+06		1	1	1	1	1	1	1	1	1	4.2	4.2	4.2	1	1	0	25703000	0	2456900
O75306	NDUFS2	sp|O75306|NDUS2_HUMAN	sp|O75306|NDUS2_HUMAN	52.545	1.66667	1.66667	1.66667	3.1	1.33333	210;375		4.10332e+07		2	2	1	2	2	1	2	2	1	3.9	3.9	1.5	1	2	1	56110000	57892000	9097500
O75312	ZPR1	sp|O75312|ZPR1_HUMAN	sp|O75312|ZPR1_HUMAN	50.925	2	2	2	5.9	1	321;446		2.10577e+07		2	2	2	2	2	2	2	2	2	5.9	5.9	5.9	0	1	2	15510000	30108000	17555000
O75340	PDCD6	sp|O75340|PDCD6_HUMAN	sp|O75340|PDCD6_HUMAN	21.868	2.66667	2.66667	2.66667	13.4	8.66667	71;109		684910000		3	3	2	3	3	2	3	3	2	14.1	14.1	12	9	11	6	626310000	1190800000	237620000
O75347	TBCA	sp|O75347|TBCA_HUMAN	sp|O75347|TBCA_HUMAN	12.855	4	4	4	20.4	10	40;62;63		330130000		4	4	4	4	4	4	4	4	4	20.4	20.4	20.4	10	12	8	388590000	364190000	237610000
O75348	ATP6V1G1	sp|O75348|VATG1_HUMAN;sp|O95670|VATG2_HUMAN	sp|O75348|VATG1_HUMAN;sp|O95670|VATG2_HUMAN	13.757	1	1	1	7.6	1.66667	81		4.78067e+07		1	1	1	1	1	1	1	1	1	7.6	7.6	7.6	1	1	3	1947200	95574000	45899000
O75351	VPS4B	sp|O75351|VPS4B_HUMAN	sp|O75351|VPS4B_HUMAN	49.301	1	1	1	2.9	1.66667	411;414		4.00317e+07		1	1	1	1	1	1	1	1	1	2.9	2.9	2.9	2	2	1	45378000	52646000	22071000
O75367	H2AFY	sp|O75367|H2AY_HUMAN;sp|Q9P0M6|H2AW_HUMAN	sp|O75367|H2AY_HUMAN	39.617	1	1	1	4	1	342	129	3.57634e+07		1	1	1	1	1	1	1	1	1	4	4	4	2	1	0	53303000	52013000	1974100
O75369	FLNB	sp|O75369|FLNB_HUMAN	sp|O75369|FLNB_HUMAN	278.16	15.3333	15.3333	15.3333	8.23333	23	270;491;549;633;696;700;1129;1589;1766;1798;2020;2129;2148;2162;2293;2441;2445		8.41817e+08		15	17	14	15	17	14	15	17	14	8.2	9	7.5	21	27	21	1044300000	1010500000	470650000
O75390	CS	sp|O75390|CISY_HUMAN	sp|O75390|CISY_HUMAN	51.712	1.66667	1.66667	1.66667	4.23333	2.33333	67;373;452;458		98966000		2	1	2	2	1	2	2	1	2	5.4	1.9	5.4	3	2	2	145580000	131370000	19948000
O75391	SPAG7	sp|O75391|SPAG7_HUMAN	sp|O75391|SPAG7_HUMAN	26.034	1.33333	1.33333	1.33333	9.66667	1.33333	12;182;207		1.62251e+07		1	1	2	1	1	2	1	1	2	4.4	10.1	14.5	1	1	2	32767000	4231400	11677000
O75396	SEC22B	sp|O75396|SC22B_HUMAN	sp|O75396|SC22B_HUMAN	24.593	4.66667	4.66667	4.66667	21.7333	5.66667	1;6;20;149		337773000		5	5	4	5	5	4	5	5	4	23.3	23.3	18.6	8	5	4	425640000	534720000	52959000
O75400	PRPF40A	sp|O75400|PR40A_HUMAN	sp|O75400|PR40A_HUMAN	108.8	2.66667	2.66667	2.66667	3.03333	2.33333	145;421;649		5.50033e+07		2	2	4	2	2	4	2	2	4	2.5	2.5	4.1	2	2	3	53407000	51759000	59844000
O75410	TACC1	sp|O75410|TACC1_HUMAN	sp|O75410|TACC1_HUMAN	87.793	3	3	2.33333	4.13333	1.66667	563;652;661;672		4.50217e+07		3	3	3	3	3	3	2	2	3	3.4	3.4	5.6	1	2	2	66652000	47773000	20640000
O75436	VPS26A	sp|O75436|VP26A_HUMAN	sp|O75436|VP26A_HUMAN	38.169	4.33333	4.33333	4.33333	12.6333	4.33333	112;207;236;261		9.13593e+07		4	5	4	4	5	4	4	5	4	11.6	14.7	11.6	4	6	3	99645000	156510000	17923000
O75439	PMPCB	sp|O75439|MPPB_HUMAN	sp|O75439|MPPB_HUMAN	54.366	2.33333	2.33333	2.33333	5.93333	2.33333	331;408;484		41671000		3	3	1	3	3	1	3	3	1	7.8	7.8	2.2	3	3	1	53030000	71983000	0
O75475	PSIP1	sp|O75475|PSIP1_HUMAN	sp|O75475|PSIP1_HUMAN	60.103	2.66667	2.66667	2.66667	4.7	2.66667	396;413;418;426	102;106	83382000		4	3	1	4	3	1	4	3	1	7.9	4.5	1.7	4	3	1	168590000	54587000	26969000
O75477	ERLIN1	sp|O75477|ERLN1_HUMAN	sp|O75477|ERLN1_HUMAN	39.171	2	2	2	9.2	2.66667	161;188;306		2.97187e+07		2	2	2	2	2	2	2	2	2	8	9.8	9.8	4	3	1	23544000	50800000	14812000
O75506	HSBP1	sp|O75506|HSBP1_HUMAN	sp|O75506|HSBP1_HUMAN	8.5435	4.33333	4.33333	4.33333	81.6	7.33333	23;30;41;56		279620000		5	4	4	5	4	4	5	4	4	81.6	81.6	81.6	9	8	5	400320000	295590000	142950000
O75521	ECI2	sp|O75521|ECI2_HUMAN	sp|O75521|ECI2_HUMAN	43.585	2	2	2	4.6	1.66667	154;168;299		3.51435e+07		2	2	2	2	2	2	2	2	2	4.1	4.1	5.6	2	3	0	39032000	58381000	8017600
O75531	BANF1	sp|O75531|BAF_HUMAN;sp|Q9ULM3|YETS2_HUMAN	sp|O75531|BAF_HUMAN	10.058	5.33333	5.33333	5.33333	33.7333	8.66667	1;15		373294000		6	5	5	6	5	5	6	5	5	36	29.2	36	10	11	5	451860000	577690000	90332000
O75533	SF3B1	sp|O75533|SF3B1_HUMAN	sp|O75533|SF3B1_HUMAN	145.83	5	5	5	5.86667	7.66667	126;346;407;869;876;962;1006		1.62788e+08		5	5	5	5	5	5	5	5	5	6.1	5.4	6.1	10	9	4	275760000	156930000	55673000
O75534	CSDE1	sp|O75534|CSDE1_HUMAN	sp|O75534|CSDE1_HUMAN	88.884	2.66667	2.66667	2.66667	3.6	3.66667	177;350;639;771;783		1.02971e+08		4	4	0	4	4	0	4	4	0	5.4	5.4	0	7	4	0	220250000	88664000	0
O75643	SNRNP200	sp|O75643|U520_HUMAN	sp|O75643|U520_HUMAN	244.5	10	10	10	5.13333	10	350;515;517;527;544;551;641;741;963;1122;1126;1167;1367;1542;1627		2.45404e+08		13	11	6	13	11	6	13	11	6	6.9	5.7	2.8	13	13	4	352190000	329330000	54693000
O75674	TOM1L1	sp|O75674|TM1L1_HUMAN	sp|O75674|TM1L1_HUMAN	52.988	0.666667	0.666667	0.666667	1.26667	0.666667	211		7.91993e+06		1	1	0	1	1	0	1	1	0	1.9	1.9	0	1	1	0	14855000	8904800	0
O75688	PPM1B	sp|O75688|PPM1B_HUMAN;sp|P35813|PPM1A_HUMAN	sp|O75688|PPM1B_HUMAN;sp|P35813|PPM1A_HUMAN	52.642	0.666667	0.666667	0.666667	1.66667	0.333333	188		7.62333e+06		1	1	0	1	1	0	1	1	0	2.5	2.5	0	1	0	0	12782000	10088000	0
O75695	RP2	sp|O75695|XRP2_HUMAN	sp|O75695|XRP2_HUMAN	39.641	2.33333	2.33333	2.33333	5.36667	1.66667	41;257;324		2.98496e+07		2	3	2	2	3	2	2	3	2	4.9	6.9	4.3	1	3	1	28534000	52890000	8124700
O75718	CRTAP	sp|O75718|CRTAP_HUMAN	sp|O75718|CRTAP_HUMAN	46.561	1	1	1	3.7	0.333333	229		6832200		1	1	1	1	1	1	1	1	1	3.7	3.7	3.7	0	0	1	7856100	5704800	6935700
O75781	PALM	sp|O75781|PALM_HUMAN	sp|O75781|PALM_HUMAN	42.075	0.666667	0.666667	0.666667	2.4	0.333333	1		9.39567e+06		1	1	0	1	1	0	1	1	0	3.6	3.6	0	1	0	0	14829000	13358000	0
O75794	CDC123	sp|O75794|CD123_HUMAN	sp|O75794|CD123_HUMAN	39.134	0.666667	0.666667	0.666667	2.4	0.666667	118		20667000		1	1	0	1	1	0	1	1	0	3.6	3.6	0	1	1	0	32406000	29595000	0
O75821	EIF3G	sp|O75821|EIF3G_HUMAN	sp|O75821|EIF3G_HUMAN	35.611	2	2	2	6.9	1.66667	146;178		4.82157e+07		2	2	2	2	2	2	2	2	2	6.9	6.9	6.9	2	2	1	42853000	49571000	52223000
O75822	EIF3J	sp|O75822|EIF3J_HUMAN	sp|O75822|EIF3J_HUMAN	29.062	2	2	2	17.7	2	148	11	1.35764e+08		2	2	2	2	2	2	2	2	2	19	19	15.1	2	1	3	146070000	185800000	75423000
O75832	PSMD10	sp|O75832|PSD10_HUMAN	sp|O75832|PSD10_HUMAN	24.428	1	1	1	4.4	0.333333	143		5.20223e+07		1	1	1	1	1	1	1	1	1	4.4	4.4	4.4	0	1	0	50757000	88362000	16948000
O75844	ZMPSTE24	sp|O75844|FACE1_HUMAN	sp|O75844|FACE1_HUMAN	54.812	2	2	2	6.56667	3.33333	59;164;241		8.34453e+07		2	2	2	2	2	2	2	2	2	6.9	5.9	6.9	4	5	1	88656000	138670000	23010000
O75874	IDH1	sp|O75874|IDHC_HUMAN	sp|O75874|IDHC_HUMAN	46.659	4.66667	4.66667	4.66667	16.9667	12.6667	13;18;180;182;199;254;259;398		715140000		5	5	4	5	5	4	5	5	4	18.8	18.8	13.3	13	17	8	650250000	1225800000	269370000
O75915	ARL6IP5	sp|O75915|PRAF3_HUMAN	sp|O75915|PRAF3_HUMAN	21.614	4.66667	4.66667	4.66667	19.1	6.33333	1;152;162		1.45359e+08		5	5	4	5	5	4	5	5	4	19.1	19.1	19.1	7	8	4	202500000	208950000	24628000
O75934	BCAS2	sp|O75934|SPF27_HUMAN	sp|O75934|SPF27_HUMAN	26.131	2.66667	2.66667	2.66667	14.2	2.33333	84;145;170		5.14633e+07		3	3	2	3	3	2	3	3	2	16.4	16.4	9.8	3	3	1	65827000	55075000	33488000
O75937	DNAJC8	sp|O75937|DNJC8_HUMAN	sp|O75937|DNJC8_HUMAN	29.841	0.666667	0.666667	0.666667	5.4	0.333333	21		8.84097e+06		1	0	1	1	0	1	1	0	1	5.5	0	10.7	0	0	1	7276900	0	19246000
O75940	SMNDC1	sp|O75940|SPF30_HUMAN	sp|O75940|SPF30_HUMAN	26.711	2	2	2	11.8	1.33333	145;221		4.11257e+07		2	2	2	2	2	2	2	2	2	11.8	11.8	11.8	1	1	2	66656000	36254000	20467000
O75947	ATP5PD	sp|O75947|ATP5H_HUMAN	sp|O75947|ATP5H_HUMAN	18.491	0.666667	0.666667	0.666667	8.66667	0.333333	131		3.21597e+06		0	1	1	0	1	1	0	1	1	0	13	13	0	0	1	0	4557000	5090900
O75955	FLOT1	sp|O75955|FLOT1_HUMAN	sp|O75955|FLOT1_HUMAN	47.355	2.66667	2.66667	2.66667	8.93333	4	209;307;318;388		1.03209e+08		3	2	3	3	2	3	3	2	3	10.1	6.6	10.1	4	4	4	153410000	98076000	58140000
O75962	TRIO	sp|O75962|TRIO_HUMAN	sp|O75962|TRIO_HUMAN	346.9	1.66667	1.66667	1.66667	0.8	0.333333	63		43531000		2	2	1	2	2	1	2	2	1	0.9	0.9	0.6	1	0	0	42126000	70330000	18137000
O75976	CPD	sp|O75976|CBPD_HUMAN	sp|O75976|CBPD_HUMAN	152.93	2.66667	2.66667	2.66667	2.03333	2.33333	138;563;789;1207		25982000		3	3	2	3	3	2	3	3	2	2.2	2.2	1.7	2	3	2	31763000	34138000	12045000
O76003	GLRX3	sp|O76003|GLRX3_HUMAN	sp|O76003|GLRX3_HUMAN	37.432	2.33333	2.33333	2.33333	6.8	3	147;150;165;249;252		6.74853e+07		2	2	3	2	2	3	2	2	3	6	6	8.4	3	4	2	74052000	99707000	28697000
O76061	STC2	sp|O76061|STC2_HUMAN	sp|O76061|STC2_HUMAN	33.248	1	1	1	3	0.666667	159		1.68977e+07		1	1	1	1	1	1	1	1	1	3	3	3	0	1	1	23282000	18477000	8934000
O76070	SNCG	sp|O76070|SYUG_HUMAN	sp|O76070|SYUG_HUMAN	13.331	2.33333	2.33333	2.33333	21.2667	1.66667	1;38		1.95729e+08		3	3	1	3	3	1	3	3	1	25.2	25.2	13.4	3	2	0	376620000	200870000	9695900
O76094	SRP72	sp|O76094|SRP72_HUMAN	sp|O76094|SRP72_HUMAN	74.605	1.33333	1.33333	1.33333	2.06667	1	315;379		2.28517e+07		2	2	0	2	2	0	2	2	0	3.1	3.1	0	1	2	0	32095000	36460000	0
O94760	DDAH1	sp|O94760|DDAH1_HUMAN	sp|O94760|DDAH1_HUMAN	31.121	1.66667	1.66667	1.66667	6.1	1.33333	104;105;119;256		4.79267e+07		1	2	2	1	2	2	1	2	2	3.2	8.1	7	1	1	2	18054000	30389000	95337000
O94776	MTA2	sp|O94776|MTA2_HUMAN	sp|O94776|MTA2_HUMAN	75.022	2.33333	2.33333	1.66667	3.06667	1.66667	5;235;557;625		21312000		4	3	0	4	3	0	3	2	0	5.2	4	0	3	2	0	47397000	16539000	0
O94808	GFPT2	sp|O94808|GFPT2_HUMAN	sp|O94808|GFPT2_HUMAN	76.93	1.33333	0.666667	0.666667	3.33333	0	566		6.91533e+06	+	2	2	0	1	1	0	1	1	0	5	5	0	0	0	0	10679000	10067000	0
O94826	TOMM70	sp|O94826|TOM70_HUMAN	sp|O94826|TOM70_HUMAN	67.454	3	3	3	5.73333	3.66667	251;328;462;567		84069000		3	3	3	3	3	3	3	3	3	6.2	6.2	4.8	4	4	3	106250000	122730000	23227000
O94855	SEC24D	sp|O94855|SC24D_HUMAN	sp|O94855|SC24D_HUMAN	113.01	3	2.33333	2.33333	3.73333	1.33333	300;374;691;901		2.38272e+07		4	3	2	3	2	2	3	2	2	5.2	3.1	2.9	2	2	0	45464000	21661000	4356700
O94875	SORBS2	sp|O94875|SRBS2_HUMAN	sp|O94875|SRBS2_HUMAN	124.11	0.666667	0.666667	0.666667	0.666667	0	849		4.24523e+06		1	1	0	1	1	0	1	1	0	1	1	0	0	0	0	7759200	4976500	0
O94885	SASH1	sp|O94885|SASH1_HUMAN	sp|O94885|SASH1_HUMAN	136.65	1	1	1	0.8	0.666667	200		8639400		1	1	1	1	1	1	1	1	1	0.8	0.8	0.8	1	1	0	10764000	8506000	6648200
O94888	UBXN7	sp|O94888|UBXN7_HUMAN	sp|O94888|UBXN7_HUMAN	54.862	0.666667	0.666667	0.666667	1.46667	0	416		5.64637e+06		1	1	0	1	1	0	1	1	0	2.2	2.2	0	0	0	0	12042000	4897100	0
O94901	SUN1	sp|O94901|SUN1_HUMAN	sp|O94901|SUN1_HUMAN	90.063	2.33333	2.33333	2.33333	3.2	1.66667	427;462;577		4.79273e+07		3	3	1	3	3	1	3	3	1	4.2	4.2	1.2	3	2	0	81652000	58873000	3256800
O94905	ERLIN2	sp|O94905|ERLN2_HUMAN	sp|O94905|ERLN2_HUMAN	37.839	3.33333	3.33333	3.33333	11.6333	3	159;186;266;284		5.89953e+07		4	4	2	4	4	2	4	4	2	14.5	14.5	5.9	2	5	2	58536000	96637000	21813000
O94906	PRPF6	sp|O94906|PRP6_HUMAN	sp|O94906|PRP6_HUMAN	106.92	0.666667	0.666667	0.666667	0.466667	0.666667	253		1.08637e+07		1	1	0	1	1	0	1	1	0	0.7	0.7	0	1	1	0	18995000	13596000	0
O94919	ENDOD1	sp|O94919|ENDD1_HUMAN	sp|O94919|ENDD1_HUMAN	55.016	1	1	1	3.8	0.666667	295		1.86424e+07		1	1	1	1	1	1	1	1	1	3.8	3.8	3.8	1	1	0	23303000	23115000	9509100
O94925	GLS	sp|O94925|GLSK_HUMAN	sp|O94925|GLSK_HUMAN	73.46	2.66667	2.66667	2.66667	4.26667	2.33333	179;181;194;359		9.55903e+07		3	3	2	3	3	2	3	3	2	4.6	4.6	3.6	2	3	2	126690000	126600000	33481000
O94973	AP2A2	sp|O94973|AP2A2_HUMAN	sp|O94973|AP2A2_HUMAN	103.96	0.666667	0.666667	0.666667	0.866667	0.666667	161		3.00463e+07		1	1	0	1	1	0	1	1	0	1.3	1.3	0	1	1	0	60213000	29926000	0
O94979	SEC31A	sp|O94979|SC31A_HUMAN	sp|O94979|SC31A_HUMAN	133.01	2.33333	2.33333	2.33333	2.5	3	334;634	799;1163	7.09527e+07		4	2	1	4	2	1	4	2	1	4.9	1.9	0.7	5	3	1	130930000	79111000	2817200
O94992	HEXIM1	sp|O94992|HEXI1_HUMAN	sp|O94992|HEXI1_HUMAN	40.623	1.66667	1.66667	1.66667	4.26667	2	193;210;282		133213000		2	2	1	2	2	1	2	2	1	5.3	5.3	2.2	3	2	1	270720000	101940000	26979000
O95139	NDUFB6	sp|O95139|NDUB6_HUMAN	sp|O95139|NDUB6_HUMAN	15.489	2.66667	2.66667	2.66667	20.8667	1	120		31155000		3	3	2	3	3	2	3	3	2	21.9	21.9	18.8	1	2	0	41449000	38616000	13400000
O95155	UBE4B	sp|O95155|UBE4B_HUMAN	sp|O95155|UBE4B_HUMAN	146.18	2.66667	2.66667	2.66667	1.43333	1	1;971;1055		35848600		4	3	1	4	3	1	4	3	1	2.2	1.5	0.6	2	1	0	63323000	39356000	4866800
O95202	LETM1	sp|O95202|LETM1_HUMAN	sp|O95202|LETM1_HUMAN	83.353	4	4	4	8.9	4.66667	271;350;421;515		1.32579e+08		4	4	4	4	4	4	4	4	4	8.9	8.9	8.9	4	6	4	117200000	187230000	93306000
O95210	STBD1	sp|O95210|STBD1_HUMAN	sp|O95210|STBD1_HUMAN	39.007	0.666667	0.666667	0.666667	2.6	0	257		5.48877e+06	+	1	1	0	1	1	0	1	1	0	3.9	3.9	0	0	0	0	9514800	6951500	0
O95232	LUC7L3	sp|O95232|LC7L3_HUMAN	sp|O95232|LC7L3_HUMAN	51.466	2	2	2	3.9	2	158;159;213		5.75253e+07		2	2	2	2	2	2	2	2	2	3.9	3.9	3.9	3	1	2	90592000	58186000	23798000
O95239	KIF4A	sp|O95239|KIF4A_HUMAN;sp|Q2VIQ3|KIF4B_HUMAN	sp|O95239|KIF4A_HUMAN	139.88	1	1	1	1.66667	0.666667	98;416	1038	1.72707e+07		2	1	0	2	1	0	2	1	0	3.1	1.9	0	2	0	0	47718000	4094000	0
O95273	CCNDBP1	sp|O95273|CCDB1_HUMAN	sp|O95273|CCDB1_HUMAN	40.262	2	2	2	7.5	0.666667	51;176		26082000		2	2	2	2	2	2	2	2	2	7.5	7.5	7.5	2	0	0	41922000	24668000	11656000
O95302	FKBP9	sp|O95302|FKBP9_HUMAN;sp|Q75LS8|FKB9L_HUMAN	sp|O95302|FKBP9_HUMAN	63.083	3	3	3	5.63333	3.33333	101;213;541		8.54377e+07		3	3	3	3	3	3	3	3	3	5.8	5.8	5.3	3	3	4	61421000	83502000	111390000
O95361	TRIM16	sp|O95361|TRI16_HUMAN;sp|Q309B1|TR16L_HUMAN	sp|O95361|TRI16_HUMAN	63.954	3.33333	3.33333	3.33333	8.83333	3	7;217;272;483	423	1.18029e+08		4	3	3	4	3	3	4	3	3	10.5	8	8	4	2	3	226870000	88970000	38248000
O95372	LYPLA2	sp|O95372|LYPA2_HUMAN	sp|O95372|LYPA2_HUMAN	24.737	1.66667	1.66667	1.66667	5.76667	1.66667	68;107		60007900		2	2	1	2	2	1	2	2	1	6.9	6.9	3.5	2	2	1	106750000	67176000	6097700
O95373	IPO7	sp|O95373|IPO7_HUMAN	sp|O95373|IPO7_HUMAN	119.52	5.33333	5.33333	5.33333	5.53333	8.33333	1;14;174;412;1037		1.67618e+08		6	5	5	6	5	5	6	5	5	6.8	4.9	4.9	9	10	6	236680000	207690000	58483000
O95394	PGM3	sp|O95394|AGM1_HUMAN	sp|O95394|AGM1_HUMAN	59.851	1.66667	1.66667	1.66667	2.3	1	1;342		1.86733e+07		2	2	1	2	2	1	2	2	1	2.8	2.8	1.3	0	2	1	28861000	23002000	4157000
O95400	CD2BP2	sp|O95400|CD2B2_HUMAN	sp|O95400|CD2B2_HUMAN	37.646	1	1	1	3.2	1.66667	209		3.37543e+07		1	1	1	1	1	1	1	1	1	3.2	3.2	3.2	2	2	1	38825000	28863000	33575000
O95433	AHSA1	sp|O95433|AHSA1_HUMAN	sp|O95433|AHSA1_HUMAN	38.274	5.66667	5.66667	5.66667	24.3	8.33333	136;148;163;168;252;302		2.40176e+08		5	6	6	5	6	6	5	6	6	24.3	24.3	24.3	11	7	7	340020000	284690000	95817000
O95456	PSMG1	sp|O95456|PSMG1_HUMAN	sp|O95456|PSMG1_HUMAN	32.854	1	1	1	4.9	0.666667	277		11131600		1	1	1	1	1	1	1	1	1	4.9	4.9	4.9	1	1	0	13883000	15483000	4028800
O95466	FMNL1	sp|O95466|FMNL1_HUMAN	sp|O95466|FMNL1_HUMAN	121.85	0.666667	0.666667	0.666667	0.666667	0	870		3204000		1	0	1	1	0	1	1	0	1	1	0	1	0	0	0	7866400	0	1745600
O95477	ABCA1	sp|O95477|ABCA1_HUMAN;sp|Q9BZC7|ABCA2_HUMAN	sp|O95477|ABCA1_HUMAN;sp|Q9BZC7|ABCA2_HUMAN	254.3	1.33333	1.33333	1.33333	0.933333	0.333333	1037;2104	1028	2.98707e+07	+	2	2	0	2	2	0	2	2	0	1.4	1.4	0	0	1	0	34012000	55600000	0
O95487	SEC24B	sp|O95487|SC24B_HUMAN	sp|O95487|SC24B_HUMAN	137.42	1.66667	1.66667	1.66667	1.23333	1	1116	1224	2.13093e+07		3	2	0	3	2	0	3	2	0	2.4	1.3	0	3	0	0	48212000	15716000	0
O95544	NADK	sp|O95544|NADK_HUMAN	sp|O95544|NADK_HUMAN	49.228	0.666667	0.666667	0.666667	1.2	0	369		6.06343e+06	+	1	1	0	1	1	0	1	1	0	1.8	1.8	0	0	0	0	10793000	7397300	0
O95573	ACSL3	sp|O95573|ACSL3_HUMAN	sp|O95573|ACSL3_HUMAN	80.419	2.33333	2.33333	2.33333	3.76667	1.33333	1;285;401		3.05107e+07		3	3	1	3	3	1	3	3	1	5.1	5.1	1.1	2	2	0	38198000	52468000	866180
O95613	PCNT	sp|O95613|PCNT_HUMAN	sp|O95613|PCNT_HUMAN	378.03	1.33333	1.33333	1.33333	0.4	0.333333	2978		1.04817e+08		1	2	1	1	2	1	1	2	1	0.3	0.6	0.3	0	1	0	130350000	150240000	33862000
O95630	STAMBP	sp|O95630|STABP_HUMAN	sp|O95630|STABP_HUMAN	48.076	1	1	1	2.4	0	136		9.22513e+06		1	1	1	1	1	1	1	1	1	2.4	2.4	2.4	0	0	0	12548000	9841600	5285800
O95721	SNAP29	sp|O95721|SNP29_HUMAN	sp|O95721|SNP29_HUMAN	28.97	2.33333	2.33333	2.33333	11.3667	3	67;184;211;223		5.77187e+07		3	2	2	3	2	2	3	2	2	14.3	10.5	9.3	4	1	4	93309000	42823000	37024000
O95747	OXSR1	sp|O95747|OXSR1_HUMAN;sp|O95081|AGFG2_HUMAN	sp|O95747|OXSR1_HUMAN	58.022	3	3	1	6.5	3	92;193;267		4.11283e+07		3	3	3	3	3	3	1	1	1	6.5	6.5	6.5	3	4	2	53307000	52150000	17928000
O95757	HSPA4L	sp|O95757|HS74L_HUMAN	sp|O95757|HS74L_HUMAN	94.511	3.66667	2.66667	2.66667	3.9	2	157;607;609;690;713;734		2.75219e+07		5	4	2	4	3	1	4	3	1	6	4.2	1.5	4	2	0	43216000	33680000	5669600
O95777	LSM8	sp|O95777|LSM8_HUMAN	sp|O95777|LSM8_HUMAN	10.403	2	2	2	18.8	3	1;22		8.23983e+07		2	2	2	2	2	2	2	2	2	18.8	18.8	18.8	3	3	3	119150000	88502000	39543000
O95782	AP2A1	sp|O95782|AP2A1_HUMAN	sp|O95782|AP2A1_HUMAN	107.54	1.66667	1.66667	1.66667	2.36667	2.66667	161;870		3.40094e+07		2	2	1	2	2	1	2	2	1	2.8	2.8	1.5	4	3	1	54532000	38870000	8626300
O95793	STAU1	sp|O95793|STAU1_HUMAN;sp|Q9NUL3|STAU2_HUMAN	sp|O95793|STAU1_HUMAN	63.182	3	3	3	6.46667	2.33333	321;454;544;563		3.81037e+07		4	2	3	4	2	3	4	2	3	7.8	5	6.6	5	0	2	59685000	32871000	21755000
O95801	TTC4	sp|O95801|TTC4_HUMAN	sp|O95801|TTC4_HUMAN	44.678	1	1	1	1.8	0.666667	46		10811400		1	1	1	1	1	1	1	1	1	1.8	1.8	1.8	1	1	0	16277000	10915000	5242200
O95816	BAG2	sp|O95816|BAG2_HUMAN	sp|O95816|BAG2_HUMAN	23.772	2.33333	2.33333	2.33333	21.6667	2.66667	59;88;136		7.02663e+07		2	3	2	2	3	2	2	3	2	18.5	28	18.5	2	4	2	58895000	100550000	51354000
O95817	BAG3	sp|O95817|BAG3_HUMAN	sp|O95817|BAG3_HUMAN	61.594	2.66667	2.66667	2.66667	6.23333	4.66667	119;141;453	136	1.30685e+08		3	3	2	3	3	2	3	3	2	7.1	7.1	4.5	6	4	4	183570000	145660000	62826000
O95831	AIFM1	sp|O95831|AIFM1_HUMAN	sp|O95831|AIFM1_HUMAN	66.9	5	5	5	11.6	6.33333	171;242;353;364;469		2.15673e+08		5	5	5	5	5	5	5	5	5	11.6	11.6	11.6	7	7	5	246600000	315020000	85400000
O95861	BPNT1	sp|O95861|BPNT1_HUMAN	sp|O95861|BPNT1_HUMAN	33.392	4	4	4	13.9667	3.66667	9;56;210;279		8.68017e+07		5	5	2	5	5	2	5	5	2	16.9	16.9	8.1	7	4	0	146560000	102560000	11285000
O95881	TXNDC12	sp|O95881|TXD12_HUMAN	sp|O95881|TXD12_HUMAN	19.206	2	2	2	16.9	4.33333	58;151		187960000		2	2	2	2	2	2	2	2	2	16.9	16.9	16.9	3	6	4	156360000	280680000	126840000
O95999	BCL10	sp|O95999|BCL10_HUMAN	sp|O95999|BCL10_HUMAN	26.251	1	1	1	7.7	0.333333	1		10598900		1	1	1	1	1	1	1	1	1	7.7	7.7	7.7	1	0	0	19542000	8863300	3391400
O96000	NDUFB10	sp|O96000|NDUBA_HUMAN	sp|O96000|NDUBA_HUMAN	20.776	0.666667	0.666667	0.666667	5.4	0.666667	100		8.81787e+06		0	1	1	0	1	1	0	1	1	0	8.1	8.1	0	1	1	0	18371000	8082600
O96005	CLPTM1	sp|O96005|CLPT1_HUMAN	sp|O96005|CLPT1_HUMAN	76.096	2	2	2	3.4	2.33333	193;222		1.18731e+08		2	2	2	2	2	2	2	2	2	3.4	3.4	3.4	1	3	3	95731000	190770000	69691000
O96008	TOMM40	sp|O96008|TOM40_HUMAN	sp|O96008|TOM40_HUMAN	37.893	2.33333	2.33333	2.33333	7.26667	3.33333	98;176		195514000		3	3	1	3	3	1	3	3	1	9.4	9.4	3	3	6	1	210870000	334750000	40922000
O96019	ACTL6A	sp|O96019|ACL6A_HUMAN;sp|O94805|ACL6B_HUMAN	sp|O96019|ACL6A_HUMAN	47.46	2.66667	2.66667	2.66667	9.26667	1	82;122;204		50880000		3	3	2	3	3	2	3	3	2	10.3	10.3	7.2	2	1	0	82926000	58234000	11480000
P00338	LDHA	sp|P00338|LDHA_HUMAN;sp|P07864|LDHC_HUMAN	sp|P00338|LDHA_HUMAN	36.688	8.33333	8.33333	8.33333	15.9	21	62;63;174;276		1.95903e+09		8	8	9	8	8	9	8	8	9	13.6	13.6	20.5	27	27	9	2680900000	2987400000	208780000
P00367	GLUD1	sp|P00367|DHE3_HUMAN;sp|P49448|DHE4_HUMAN;sp|A6NF36|CC182_HUMAN	sp|P00367|DHE3_HUMAN;sp|P49448|DHE4_HUMAN	61.397	4.33333	4.33333	4.33333	9.76667	3.66667	69;168;207;226;317;514		9.65913e+07		3	6	4	3	6	4	3	6	4	6.6	14.5	8.2	4	6	1	130770000	138700000	20304000
P00387	CYB5R3	sp|P00387|NB5R3_HUMAN	sp|P00387|NB5R3_HUMAN	34.234	2.33333	2.33333	2.33333	12.9667	7.66667	134;177;187		173755000		3	3	1	3	3	1	3	3	1	16.3	16.3	6.3	10	10	3	265720000	241180000	14365000
P00390	GSR	sp|P00390|GSHR_HUMAN	sp|P00390|GSHR_HUMAN	56.256	4.66667	4.66667	4.66667	10.8667	7.66667	260;273;450;465;479		3.39017e+08		5	4	5	5	4	5	5	4	5	13.4	9	10.2	7	9	7	389170000	412300000	215580000
P00403	MT-CO2	sp|P00403|COX2_HUMAN	sp|P00403|COX2_HUMAN	25.565	2	2	2	11.5	2	86;221		2.74318e+07		2	2	2	2	2	2	2	2	2	11.5	11.5	11.5	3	2	1	28420000	44572000	9303300
P00491	PNP	sp|P00491|PNPH_HUMAN	sp|P00491|PNPH_HUMAN	32.118	5	5	5	19.5667	9.66667	80;81;87;162;170;219;247		2.83824e+08		6	6	3	6	6	3	6	6	3	22.1	22.1	14.5	10	14	5	325760000	480420000	45291000
P00492	HPRT1	sp|P00492|HPRT_HUMAN	sp|P00492|HPRT_HUMAN	24.579	3	3	3	11	4.66667	43;95		1.5261e+08		3	3	3	3	3	3	3	3	3	11	11	11	4	5	5	167460000	233200000	57169000
P00505	GOT2	sp|P00505|AATM_HUMAN	sp|P00505|AATM_HUMAN	47.517	7	7	7	15.1	11.3333	60;174;281;293;315;402		500520000		7	7	7	7	7	7	7	7	7	15.1	15.1	15.1	11	12	11	479960000	652610000	368990000
P00558	PGK1	sp|P00558|PGK1_HUMAN	sp|P00558|PGK1_HUMAN	44.614	14	14	13	36.3667	51.6667	1;21;29;61;72;176;190;227;240;251;312;356		5.32173e+09		14	14	14	14	14	14	13	13	13	36.2	36.2	36.7	58	58	39	6993200000	6580600000	2391400000
P00568	AK1	sp|P00568|KAD1_HUMAN	sp|P00568|KAD1_HUMAN	21.635	3	3	3	12.7333	3.33333	61		122044000		3	3	3	3	3	3	3	3	3	12.9	12.9	12.4	5	3	2	193320000	129010000	43802000
P00966	ASS1	sp|P00966|ASSY_HUMAN	sp|P00966|ASSY_HUMAN	46.53	0.666667	0.666667	0.666667	2.13333	0.333333	147		6352700		1	1	0	1	1	0	1	1	0	3.2	3.2	0	0	1	0	5234100	13824000	0
P01023	A2M	sp|P01023|A2MG_HUMAN	sp|P01023|A2MG_HUMAN	163.29	2	2	2	1.2	0	121;1378		1.80661e+07		2	2	2	2	2	2	2	2	2	1.2	1.2	1.2	0	0	0	25546000	23018000	5634200
P01111	NRAS	sp|P01111|RASN_HUMAN;sp|P01112|RASH_HUMAN	sp|P01111|RASN_HUMAN;sp|P01112|RASH_HUMAN	21.229	1	1	1	6.9	0.666667	111		1.22073e+07		1	1	1	1	1	1	1	1	1	6.9	6.9	6.9	0	1	1	16046000	20576000	0
P01116	KRAS	sp|P01116|RASK_HUMAN	sp|P01116|RASK_HUMAN	21.656	0.666667	0.666667	0.666667	4.6	0.666667	111		20734000		1	1	0	1	1	0	1	1	0	6.9	6.9	0	1	1	0	28576000	33626000	0
P01210	PENK	sp|P01210|PENK_HUMAN	sp|P01210|PENK_HUMAN	30.787	0.666667	0.666667	0.666667	2	0	257		3.48273e+06	+	1	0	1	1	0	1	1	0	1	3	0	3	0	0	0	6097100	0	4351100
P01215	CGA	sp|P01215|GLHA_HUMAN	sp|P01215|GLHA_HUMAN	13.075	3.33333	3.33333	3.33333	14.9667	3.33333	71;95		2.00247e+08		4	4	2	4	4	2	4	4	2	16.4	16.4	12.1	2	5	3	227330000	300910000	72500000
P01891	HLA-A	sp|P01891|1A68_HUMAN;sp|P16190|1A33_HUMAN;sp|P30512|1A29_HUMAN;sp|P30459|1A74_HUMAN;sp|P10314|1A32_HUMAN;sp|P16189|1A31_HUMAN;sp|Q09160|1A80_HUMAN	sp|P01891|1A68_HUMAN;sp|P16190|1A33_HUMAN	40.908	4.66667	4.66667	0	15.7333	7.66667	69;162;213		5.21497e+08		5	5	4	5	5	4	0	0	0	17.3	17.3	12.6	9	9	5	859940000	601260000	103290000
P02461	COL3A1	sp|P02461|CO3A1_HUMAN;CON__P04258	sp|P02461|CO3A1_HUMAN	138.56	4	4	4	3.5	2.33333	1225;1235;1379;1393		55145000		4	4	4	4	4	4	4	4	4	3.5	3.5	3.5	2	2	3	68126000	74050000	23259000
P02511	CRYAB	sp|P02511|CRYAB_HUMAN	sp|P02511|CRYAB_HUMAN	20.159	2.33333	2.33333	2.33333	17.9	3.33333	1;68		1.45517e+08		2	2	3	2	2	3	2	2	3	15.4	15.4	22.9	4	3	3	219100000	124370000	93080000
P02545	LMNA	sp|P02545|LMNA_HUMAN	sp|P02545|LMNA_HUMAN	74.139	16.3333	16.3333	16.3333	22.7	37.6667	1;187;200;345;348;352;371;464;540	22;390;392	3445400000		16	14	19	16	14	19	16	14	19	21.7	18.1	28.3	45	29	39	5552800000	2949600000	1833800000
P02786	TFRC	sp|P02786|TFR1_HUMAN;sp|Q9UP52|TFR2_HUMAN	sp|P02786|TFR1_HUMAN	84.87	4.66667	4.66667	4.66667	7.46667	8.66667	283;349;365;432;436;671		4.58087e+08		5	5	4	5	5	4	5	5	4	7.8	7.8	6.8	9	11	6	366680000	871710000	135870000
P02792	FTL	sp|P02792|FRIL_HUMAN	sp|P02792|FRIL_HUMAN	20.019	1.66667	1.66667	1.66667	8.36667	4	101;145		1.35896e+08		1	2	2	1	2	2	1	2	2	5.7	9.7	9.7	3	4	5	100900000	267480000	39309000
P02794	FTH1	sp|P02794|FRIH_HUMAN	sp|P02794|FRIH_HUMAN	21.225	5.33333	5.33333	5.33333	35.3333	9.33333	1;101;159	179	9.07857e+08		4	6	6	4	6	6	4	6	6	26.2	39.9	39.9	5	13	10	456510000	1291900000	975160000
P03886	MT-ND1	sp|P03886|NU1M_HUMAN	sp|P03886|NU1M_HUMAN	35.66	0.666667	0.666667	0.666667	4.2	0.333333	53		3338900	+	1	1	0	1	1	0	1	1	0	6.3	6.3	0	0	1	0	4565600	5451100	0
P04040	CAT	sp|P04040|CATA_HUMAN	sp|P04040|CATA_HUMAN	59.755	1	1	1	2.8	2.33333	12		50217000		1	1	1	1	1	1	1	1	1	2.8	2.8	2.8	3	3	1	55870000	59674000	35107000
P04062	GBA	sp|P04062|GLCM_HUMAN	sp|P04062|GLCM_HUMAN	59.716	2	2	2	5.6	1.66667	319;489		7.92627e+07		2	2	2	2	2	2	2	2	2	5.6	5.6	5.6	0	2	3	62168000	133710000	41910000
P04075	ALDOA	sp|P04075|ALDOA_HUMAN;sp|P05062|ALDOB_HUMAN	sp|P04075|ALDOA_HUMAN	39.42	10	10	9	33.3333	21	1;165;233;251		3144750000		8	7	15	8	7	15	8	7	12	29.1	25.3	45.6	24	23	16	5335600000	3252900000	845750000
P04080	CSTB	sp|P04080|CYTB_HUMAN	sp|P04080|CYTB_HUMAN	11.139	4	4	4	34.7	6.33333	1;2		2.64163e+08		4	3	5	4	3	5	4	3	5	30.6	30.6	42.9	6	7	6	326890000	325280000	140320000
P04083	ANXA1	sp|P04083|ANXA1_HUMAN	sp|P04083|ANXA1_HUMAN	38.714	5	5	5	14.7333	12	3;127;300;308;318		1.09604e+09		4	5	6	4	5	6	4	5	6	10.7	15	18.5	10	14	12	1121300000	1561800000	605010000
P04156	PRNP	sp|P04156|PRIO_HUMAN	sp|P04156|PRIO_HUMAN	27.661	0.666667	0.666667	0.666667	3.13333	0.666667	213		15641000		1	1	0	1	1	0	1	1	0	4.7	4.7	0	1	1	0	24470000	22453000	0
P04179	SOD2	sp|P04179|SODM_HUMAN	sp|P04179|SODM_HUMAN	24.75	1.66667	1.66667	1.66667	12.2	2	47		4.29753e+07		1	3	1	1	3	1	1	3	1	6.8	23	6.8	1	4	1	19408000	96039000	13479000
P04406	GAPDH	sp|P04406|G3P_HUMAN;sp|O60733|PLPL9_HUMAN	sp|P04406|G3P_HUMAN	36.053	13	13	12	45.8667	74.6667	105;130;133;175;231;328;331		1.38709e+10		14	13	12	14	13	12	13	12	11	51.6	46.3	39.7	78	86	60	16436000000	20949000000	4227600000
P04632	CAPNS1	sp|P04632|CPNS1_HUMAN;sp|Q96L46|CPNS2_HUMAN	sp|P04632|CPNS1_HUMAN	28.315	2	2	2	8.2	4.66667	1;147;151		8.08767e+07		2	2	2	2	2	2	2	2	2	8.2	8.2	8.2	4	4	6	85388000	79857000	77385000
P04792	HSPB1	sp|P04792|HSPB1_HUMAN	sp|P04792|HSPB1_HUMAN	22.782	4	4	4	28.4667	21.6667	169	78;82;83;86	1186670000		3	3	6	3	3	6	3	3	6	21.5	21.5	42.4	27	20	18	1670500000	1384800000	504710000
P04843	RPN1	sp|P04843|RPN1_HUMAN	sp|P04843|RPN1_HUMAN	68.569	2	2	2	5.3	4.33333	230;551	542;549	286060000		2	2	2	2	2	2	2	2	2	5.3	5.3	5.3	5	5	3	292180000	395250000	170750000
P04844	RPN2	sp|P04844|RPN2_HUMAN	sp|P04844|RPN2_HUMAN	69.283	3	3	3	5.4	6.33333	219;237;620		131726000		3	3	3	3	3	3	3	3	3	5.4	5.4	5.4	5	8	6	127520000	189930000	77728000
P04899	GNAI2	sp|P04899|GNAI2_HUMAN	sp|P04899|GNAI2_HUMAN	40.45	2	1	1	7.6	1	88;199		36349300		2	2	2	1	1	1	1	1	1	7.6	7.6	7.6	1	1	1	49175000	50406000	9466900
P04920	SLC4A2	sp|P04920|B3A2_HUMAN	sp|P04920|B3A2_HUMAN	137.01	2.66667	2.66667	2.66667	2.96667	3.33333	580;663;1071		5.67357e+07		3	3	2	3	3	2	3	3	2	3.3	3.3	2.3	4	4	2	89404000	63349000	17454000
P05023	ATP1A1	sp|P05023|AT1A1_HUMAN;sp|P50993|AT1A2_HUMAN;sp|Q13733|AT1A4_HUMAN;sp|P20648|ATP4A_HUMAN;sp|P54707|AT12A_HUMAN	sp|P05023|AT1A1_HUMAN	112.89	12	12	5.33333	11.4333	26	32;158;164;178;267;507;615;673;734;949		1.58175e+09		12	13	11	12	13	11	5	6	5	10.4	12	11.9	22	33	23	1736700000	2367900000	640660000
P05026	ATP1B1	sp|P05026|AT1B1_HUMAN	sp|P05026|AT1B1_HUMAN	35.061	0.666667	0.666667	0.666667	4.6	0	121		9.49467e+06		1	1	0	1	1	0	1	1	0	6.9	6.9	0	0	0	0	13665000	14819000	0
P05067	APP	sp|P05067|A4_HUMAN	sp|P05067|A4_HUMAN	86.942	4	4	4	6.6	3	170;493;531;580;594		7.09137e+07		3	4	5	3	4	5	3	4	5	5.2	6.2	8.4	2	3	4	87462000	88490000	36789000
P05091	ALDH2	sp|P05091|ALDH2_HUMAN;sp|P00352|AL1A1_HUMAN;sp|P47895|AL1A3_HUMAN;sp|O94788|AL1A2_HUMAN	sp|P05091|ALDH2_HUMAN	56.381	1	1	1	2.7	1	208		2.51593e+07		1	1	1	1	1	1	1	1	1	2.7	2.7	2.7	1	1	1	27056000	37701000	10721000
P05141	SLC25A5	sp|P05141|ADT2_HUMAN;sp|Q9H0C2|ADT4_HUMAN	sp|P05141|ADT2_HUMAN	32.852	7.66667	7.66667	4	13.6667	9	1;201;238;239;240;250		5.04227e+08		7	9	7	7	9	7	4	5	3	13.4	13.8	13.8	7	17	3	522540000	858860000	131280000
P05161	ISG15	sp|P05161|ISG15_HUMAN	sp|P05161|ISG15_HUMAN	17.887	2	2	2	10.9	5	1;150		223040000		2	2	2	2	2	2	2	2	2	10.9	10.9	10.9	5	6	4	202830000	371660000	94630000
P05186	ALPL	sp|P05186|PPBT_HUMAN;REV__sp|Q86WI3|NLRC5_HUMAN	sp|P05186|PPBT_HUMAN	57.304	1.33333	1.33333	1.33333	3.8	0.666667	56;209		1.01972e+07		1	2	1	1	2	1	1	2	1	2.1	5.7	3.6	0	1	1	8546700	18597000	3448000
P05198	EIF2S1	sp|P05198|IF2A_HUMAN	sp|P05198|IF2A_HUMAN	36.112	5.66667	5.66667	5.66667	16.8	6.66667	223;237;255;273		1.91643e+08		5	6	6	5	6	6	5	6	6	16.8	16.8	16.8	6	7	7	203900000	264360000	106670000
P05231	IL6	sp|P05231|IL6_HUMAN	sp|P05231|IL6_HUMAN	23.718	0.666667	0.666667	0.666667	5.66667	0.333333	189		3759000		0	1	1	0	1	1	0	1	1	0	8.5	8.5	0	1	0	0	6973000	4304000
P05388	RPLP0	sp|P05388|RLA0_HUMAN;sp|Q8NHW5|RLA0L_HUMAN	sp|P05388|RLA0_HUMAN;sp|Q8NHW5|RLA0L_HUMAN	34.273	3.66667	3.66667	3.66667	9.76667	6.66667	40;45;55;101		420610000		4	4	3	4	4	3	4	4	3	10.4	10.4	8.5	7	7	6	531680000	493270000	236880000
P05413	FABP3	sp|P05413|FABPH_HUMAN	sp|P05413|FABPH_HUMAN	14.858	1	1	1	7.5	1	1		12294300		1	1	1	1	1	1	1	1	1	7.5	7.5	7.5	1	1	1	12296000	17623000	6963900
P05455	SSB	sp|P05455|LA_HUMAN	sp|P05455|LA_HUMAN	46.836	5.33333	5.33333	5.33333	8.43333	6	10;80;142;223		2.28927e+08		7	6	3	7	6	3	7	6	3	9.6	9.6	6.1	6	7	5	311240000	247360000	128180000
P05556	ITGB1	sp|P05556|ITB1_HUMAN	sp|P05556|ITB1_HUMAN	88.414	3	3	3	3	11.3333	170;173;193		6.01487e+08		3	3	3	3	3	3	3	3	3	3	3	3	14	12	8	779690000	807310000	217460000
P05783	KRT18	sp|P05783|K1C18_HUMAN;CON__H-INV:HIT000015463;CON__Q92764;sp|Q92764|KRT35_HUMAN;CON__Q497I4	sp|P05783|K1C18_HUMAN	48.057	15.6667	15.6667	11.3333	32.7	26.6667	1;58;74;84;174;213;249;313;402		1433490000		17	15	15	17	15	15	12	11	11	35.1	32.1	30.9	33	25	22	2255100000	1341800000	703570000
P06132	UROD	sp|P06132|DCUP_HUMAN	sp|P06132|DCUP_HUMAN	40.786	1.66667	1.66667	1.66667	7.06667	2	1;258		4.15753e+07		2	2	1	2	2	1	2	2	1	8.4	8.4	4.4	2	3	1	50171000	61769000	12786000
P06454	PTMA	sp|P06454|PTMA_HUMAN	sp|P06454|PTMA_HUMAN	12.203	4.33333	4.33333	4.33333	18	4.33333	1		2.92307e+08		4	4	5	4	4	5	4	4	5	13.5	13.5	27	3	1	9	261160000	129420000	486340000
P06576	ATP5F1B	sp|P06576|ATPB_HUMAN	sp|P06576|ATPB_HUMAN	56.559	14	14	14	31.2333	38.3333	113;145;217;250;272;339;342;408;478		2.45693e+09		14	14	14	14	14	14	14	14	14	30.1	31.8	31.8	34	45	36	2085500000	3636900000	1648400000
P06703	S100A6	sp|P06703|S10A6_HUMAN	sp|P06703|S10A6_HUMAN	10.18	4	4	4	18.9	7.33333	57		1.06757e+09		4	4	4	4	4	4	4	4	4	18.9	18.9	18.9	8	8	6	1297700000	1347700000	557320000
P06730	EIF4E	sp|P06730|IF4E_HUMAN;sp|A6NMX2|I4E1B_HUMAN	sp|P06730|IF4E_HUMAN	25.097	1	1	1	5.1	1	101		20435000		1	1	1	1	1	1	1	1	1	5.1	5.1	5.1	1	1	1	24381000	24737000	12187000
P06733	ENO1	sp|P06733|ENOA_HUMAN	sp|P06733|ENOA_HUMAN	47.168	17.3333	17.3333	17	42.3667	70.3333	1;58;94;97;165;169;182;244;368		12279300000		15	15	22	15	15	22	15	15	21	36.6	38	52.5	69	71	71	14578000000	15234000000	7025900000
P06737	PYGL	sp|P06737|PYGL_HUMAN;sp|P11217|PYGM_HUMAN	sp|P06737|PYGL_HUMAN	97.147	1	1	1	0.9	1	801		1.55592e+07		1	1	1	1	1	1	1	1	1	0.9	0.9	0.9	1	1	1	20176000	21049000	5452500
P06744	GPI	sp|P06744|G6PI_HUMAN;sp|Q8N196|SIX5_HUMAN	sp|P06744|G6PI_HUMAN	63.146	11.3333	11.3333	8	19.7	13.6667	65;67;84;119;357;401;437;493		6.99483e+08		11	11	12	11	11	12	8	8	8	18.8	18.8	21.5	16	16	9	838970000	913780000	345700000
P06748	NPM1	sp|P06748|NPM_HUMAN	sp|P06748|NPM_HUMAN	32.575	8.33333	8.33333	8.33333	29.6	14.6667	65;81;251;278	70;125	1.52698e+09		8	8	9	8	8	9	8	8	9	28.6	28.6	31.6	14	16	14	1549000000	2092000000	939930000
P06753	TPM3	sp|P06753|TPM3_HUMAN	sp|P06753|TPM3_HUMAN	32.95	7	0.666667	0.666667	22.1	0.666667	2;9;11;128;282		19247000		6	6	9	1	1	0	1	1	0	18.6	18.6	29.1	1	1	0	38054000	19687000	0
P06756	ITGAV	sp|P06756|ITAV_HUMAN	sp|P06756|ITAV_HUMAN	116.04	2.33333	2.33333	2.33333	2.33333	4.33333	64;737;939		1.02931e+08		2	3	2	2	3	2	2	3	2	1.9	3.2	1.9	4	6	3	106320000	139480000	62994000
P06865	HEXA	sp|P06865|HEXA_HUMAN	sp|P06865|HEXA_HUMAN	60.702	1.33333	1.33333	1.33333	1.96667	1.33333	339		45474000		2	1	1	2	1	1	2	1	1	2.1	1.9	1.9	1	1	2	51152000	53070000	32200000
P06899	HIST1H2BJ	sp|P06899|H2B1J_HUMAN;sp|Q16778|H2B2E_HUMAN;sp|P33778|H2B1B_HUMAN	sp|P06899|H2B1J_HUMAN;sp|Q16778|H2B2E_HUMAN;sp|P33778|H2B1B_HUMAN	13.904	3.66667	1	0	26.4333	0.333333	1;60;63		4.93282e+07	+	3	3	5	1	1	1	0	0	0	22.2	22.2	34.9	1	0	0	130630000	12788000	4566500
P07099	EPHX1	sp|P07099|HYEP_HUMAN	sp|P07099|HYEP_HUMAN	52.948	2	2	2	4.1	1.33333	294;383;426		8.73811e+07		2	3	1	2	3	1	2	3	1	3.5	5.9	2.9	1	3	0	25398000	236310000	435320
P07108	DBI	sp|P07108|ACBP_HUMAN	sp|P07108|ACBP_HUMAN	10.044	2.66667	2.66667	2.66667	44.4667	6.66667	1;25;47		1204460000		3	3	2	3	3	2	3	3	2	50.6	50.6	32.2	9	7	4	1372500000	1850000000	390880000
P07195	LDHB	sp|P07195|LDHB_HUMAN	sp|P07195|LDHB_HUMAN	36.638	9.33333	9.33333	9.33333	26.4	24.6667	34;63;64;175;234;277		3.84753e+09		9	9	10	9	9	10	9	9	10	25.4	25.4	28.4	21	30	23	4620100000	5628900000	1293600000
P07203	GPX1	sp|P07203|GPX1_HUMAN	sp|P07203|GPX1_HUMAN	22.088	1	1	1	8.4	0.666667	110		7.97577e+06		1	1	1	1	1	1	1	1	1	8.4	8.4	8.4	1	1	0	9822700	10943000	3161600
P07237	P4HB	sp|P07237|PDIA1_HUMAN	sp|P07237|PDIA1_HUMAN	57.116	7.66667	7.66667	7.66667	16.7333	20.3333	324;356;425		4830330000		7	6	10	7	6	10	7	6	10	15.2	12	23	17	24	20	5157400000	8554300000	779290000
P07305	H1F0	sp|P07305|H10_HUMAN	sp|P07305|H10_HUMAN	20.863	1.66667	1.66667	1.66667	11.1667	1.33333	1;31		2.38733e+07		1	1	3	1	1	3	1	1	3	6.7	6.7	20.1	1	1	2	27018000	24542000	20060000
P07339	CTSD	sp|P07339|CATD_HUMAN	sp|P07339|CATD_HUMAN	44.552	4.33333	4.33333	4.33333	13.4667	7	36;201;219;326		249400000		3	5	5	3	5	5	3	5	5	10.4	15	15	5	9	7	153590000	404880000	189730000
P07355	ANXA2	sp|P07355|ANXA2_HUMAN;sp|A6NMY6|AXA2L_HUMAN	sp|P07355|ANXA2_HUMAN;sp|A6NMY6|AXA2L_HUMAN	38.604	11.3333	11.3333	11.3333	24.7667	26.6667	1;171;217;240;278;292;300		5.58243e+09		12	10	12	12	10	12	12	10	12	26.5	21.8	26	28	30	22	7426900000	7729200000	1591200000
P07437	TUBB	sp|P07437|TBB5_HUMAN	sp|P07437|TBB5_HUMAN	49.67	12.3333	2	1	27.7	5	73;164;233;257;267;299;300;330;363;388		7.83227e+08		13	12	12	2	2	2	1	1	1	30.4	24.8	27.9	5	5	5	1005100000	1053500000	291080000
P07602	PSAP	sp|P07602|SAP_HUMAN	sp|P07602|SAP_HUMAN	58.112	3.66667	3.66667	3.66667	9.76667	6.66667	76;125;237;277;279		4.23237e+08		4	4	3	4	4	3	4	4	3	11.1	11.1	7.1	7	8	5	397200000	701840000	170670000
P07686	HEXB	sp|P07686|HEXB_HUMAN	sp|P07686|HEXB_HUMAN	63.111	3	3	3	6.23333	2	226;273;371;522;556		4.37483e+07		2	3	4	2	3	4	2	3	4	4.1	6.7	7.9	1	1	4	26620000	67619000	37006000
P07737	PFN1	sp|P07737|PROF1_HUMAN	sp|P07737|PROF1_HUMAN	15.054	8	8	5	52.6	12.6667	12;86;114;131	7	3.01647e+09		8	10	6	8	10	6	5	6	4	55	55.7	47.1	14	16	8	4120000000	4661400000	268000000
P07814	EPRS	sp|P07814|SYEP_HUMAN	sp|P07814|SYEP_HUMAN	170.59	14.3333	14.3333	14.3333	11.3667	22	195;234;299;322;326;466;487;527;655;1080;1126;1251;1424;1430;1474		794880000		15	15	13	15	15	13	15	15	13	11.5	11.5	11.1	26	24	16	1110700000	1087000000	186940000
P07858	CTSB	sp|P07858|CATB_HUMAN	sp|P07858|CATB_HUMAN	37.821	1.66667	1.66667	1.66667	5.93333	1	240;274;275		29382500		2	2	1	2	2	1	2	2	1	7.7	7.7	2.4	0	2	1	34666000	45240000	8241500
P07900	HSP90AA1	sp|P07900|HS90A_HUMAN;sp|Q14568|HS902_HUMAN;sp|Q58FG0|HS905_HUMAN;sp|Q58FG1|HS904_HUMAN	sp|P07900|HS90A_HUMAN	84.659	20	13.6667	13.6667	30.0667	34.6667	98;180;402;474;484;610;625;628	231;252;263	2.43447e+09		18	18	24	13	13	15	13	13	15	27.9	28.1	34.2	38	33	33	3772900000	2079800000	1450700000
P07910	HNRNPC	sp|P07910|HNRPC_HUMAN;sp|P0DMR1|HNRC4_HUMAN;sp|O60812|HNRC1_HUMAN;sp|B7ZW38|HNRC3_HUMAN;sp|B2RXH8|HNRC2_HUMAN	sp|P07910|HNRPC_HUMAN	33.67	6	6	6	23	7.66667	14;74;136	260;299	2.81303e+08		5	6	7	5	6	7	5	6	7	18.3	23.9	26.8	11	9	3	336740000	304620000	202550000
P07942	LAMB1	sp|P07942|LAMB1_HUMAN	sp|P07942|LAMB1_HUMAN	198.04	5.66667	5.66667	5.66667	3.66667	4.66667	148;182;265;751;1263;1360;1361;1594;1721		123201000		7	5	5	7	5	5	7	5	5	4.3	3.7	3	6	3	5	208220000	95850000	65533000
P07954	FH	sp|P07954|FUMH_HUMAN	sp|P07954|FUMH_HUMAN	54.636	6	6	6	18.9	7.33333	88;121;151;164;368;454		1.67056e+08		6	7	5	6	7	5	6	7	5	20.2	20.2	16.3	6	10	6	203740000	237290000	60139000
P08069	IGF1R	sp|P08069|IGF1R_HUMAN;sp|P14616|INSRR_HUMAN;sp|P06213|INSR_HUMAN	sp|P08069|IGF1R_HUMAN	154.79	1.33333	1.33333	1.33333	1.63333	0.666667	826;1012;1156		1.1599e+07		2	1	1	2	1	1	2	1	1	3.1	0.6	1.2	2	0	0	25241000	5554900	4001200
P08133	ANXA6	sp|P08133|ANXA6_HUMAN	sp|P08133|ANXA6_HUMAN	75.872	9.33333	9.33333	9.33333	14.6667	12.6667	33;90;127;242;304;414;433;548;569;626		4.92153e+08		11	10	7	11	10	7	11	10	7	16.8	16.8	10.4	19	15	4	771960000	606240000	98258000
P08134	RHOC	sp|P08134|RHOC_HUMAN	sp|P08134|RHOC_HUMAN	22.006	1.66667	0.666667	0.666667	5.5	1	173		3.98573e+07		2	2	1	1	1	0	1	1	0	6.2	6.2	4.1	1	2	0	45372000	74200000	0
P08195	SLC3A2	sp|P08195|4F2_HUMAN	sp|P08195|4F2_HUMAN	67.993	3.66667	3.66667	3.66667	9.06667	10.6667	1;102;125;133		4.41213e+08		2	4	5	2	4	5	2	4	5	5.6	9.4	12.2	14	12	6	483030000	585550000	255060000
P08236	GUSB	sp|P08236|BGLR_HUMAN	sp|P08236|BGLR_HUMAN	74.731	1	1	1	1.1	0	465		2.02678e+07		1	1	1	1	1	1	1	1	1	1.1	1.1	1.1	0	0	0	20303000	32934000	7566300
P08238	HSP90AB1	sp|P08238|HS90B_HUMAN;sp|Q58FF7|H90B3_HUMAN	sp|P08238|HS90B_HUMAN	83.263	20	20	12.6667	29.2333	26.3333	93;394;466;513;617;620;621	226;255	2.70483e+09		18	21	21	18	21	21	12	14	12	27.3	28.6	31.8	30	26	23	3040400000	3578300000	1495800000
P08240	SRPRA	sp|P08240|SRPRA_HUMAN	sp|P08240|SRPRA_HUMAN	69.81	3.66667	3.66667	3.66667	6.06667	3	323;338;375;486;636		75359500		5	4	2	5	4	2	5	4	2	8.3	6.6	3.3	5	3	1	147050000	71629000	7399500
P08243	ASNS	sp|P08243|ASNS_HUMAN	sp|P08243|ASNS_HUMAN	64.369	3.66667	3.66667	3.66667	8	3	59;201;497;498		8.79273e+07		4	4	3	4	4	3	4	4	3	8	8	8	2	5	2	78039000	171090000	14653000
P08559	PDHA1	sp|P08559|ODPA_HUMAN;sp|P29803|ODPAT_HUMAN	sp|P08559|ODPA_HUMAN	43.295	3.66667	3.66667	3.66667	7.4	5	68;318;324		1.28213e+08		3	4	4	3	4	4	3	4	4	7.4	7.4	7.4	4	7	4	173060000	171030000	40550000
P08579	SNRPB2	sp|P08579|RU2B_HUMAN	sp|P08579|RU2B_HUMAN	25.486	2.33333	1	1	8.93333	0.666667	48;79;218		28121200		3	3	1	1	1	1	1	1	1	11.6	11.6	3.6	1	1	0	37595000	38242000	8526600
P08581	MET	sp|P08581|MET_HUMAN	sp|P08581|MET_HUMAN	155.54	1.33333	1.33333	1.33333	1.2	0.333333	362;463;995		10536000		2	2	0	2	2	0	2	2	0	1.8	1.8	0	1	0	0	19678000	11930000	0
P08621	SNRNP70	sp|P08621|RU17_HUMAN	sp|P08621|RU17_HUMAN	51.556	2	2	2	4.83333	2	88;134		1.13041e+08		2	3	1	2	3	1	2	3	1	5.3	5.5	3.7	3	3	0	166780000	149950000	22392000
P08648	ITGA5	sp|P08648|ITA5_HUMAN	sp|P08648|ITA5_HUMAN	114.54	1	1	1	1	1.66667	737		4.69903e+07		1	1	1	1	1	1	1	1	1	1	1	1	2	1	2	37277000	78102000	25592000
P08670	VIM	sp|P08670|VIME_HUMAN;sp|P17661|DESM_HUMAN;sp|P41219|PERI_HUMAN;sp|Q16352|AINX_HUMAN;sp|P07197|NFM_HUMAN;sp|P07196|NFL_HUMAN	sp|P08670|VIME_HUMAN	53.651	17	17	17	26.6333	31.3333	14;154;183;193;344;372;391		2.17558e+09		17	14	20	17	14	20	17	14	20	25.1	21.5	33.3	38	32	24	3143600000	2651400000	731750000
P08708	RPS17	sp|P08708|RS17_HUMAN	sp|P08708|RS17_HUMAN	15.55	2.66667	2.66667	2.66667	28.6333	3.66667	58;126		1.18031e+08		3	2	3	3	2	3	3	2	3	31.1	23.7	31.1	3	5	3	134140000	183140000	36814000
P08754	GNAI3	sp|P08754|GNAI3_HUMAN;sp|P19087|GNAT2_HUMAN;sp|A8MTJ3|GNAT3_HUMAN;sp|P09471|GNAO_HUMAN	sp|P08754|GNAI3_HUMAN	40.532	3	3	0	7.6	4.33333	18;198	16	2.32123e+08		3	3	3	3	3	3	0	0	0	7.6	7.6	7.6	5	6	2	273150000	277940000	145280000
P08758	ANXA5	sp|P08758|ANXA5_HUMAN	sp|P08758|ANXA5_HUMAN	35.936	5	5	5	17.2	9	259;273;299		5.22377e+08		4	5	6	4	5	6	4	5	6	12.8	16.9	21.9	10	9	8	672950000	634410000	259770000
P08865	RPSA	sp|P08865|RSSA_HUMAN	sp|P08865|RSSA_HUMAN	32.854	4.33333	4.33333	4.33333	17.7333	7.33333	10;34		507770000		3	5	5	3	5	5	3	5	5	13.2	20	20	6	10	6	350020000	824160000	349130000
P08962	CD63	sp|P08962|CD63_HUMAN	sp|P08962|CD63_HUMAN	25.636	4.66667	4.66667	4.66667	15.2667	4	112;123;139;160;238		198183000		5	5	4	5	5	4	5	5	4	16.4	16.4	13	3	6	3	212420000	308800000	73329000
P09012	SNRPA	sp|P09012|SNRPA_HUMAN	sp|P09012|SNRPA_HUMAN	31.279	3.33333	3.33333	2	17.3667	4.33333	51;82;144;147;275		1.04802e+08		4	4	2	4	4	2	2	2	2	19.5	19.5	13.1	5	6	2	115730000	151880000	46795000
P09038	FGF2	sp|P09038|FGF2_HUMAN	sp|P09038|FGF2_HUMAN	30.77	1	1	1	3.5	1.33333	284		1.49959e+07		1	1	1	1	1	1	1	1	1	3.5	3.5	3.5	1	2	1	16256000	24129000	4602800
P09104	ENO2	sp|P09104|ENOG_HUMAN	sp|P09104|ENOG_HUMAN	47.268	2.33333	1.66667	1.66667	6.13333	1	244;411		1.98823e+07		2	3	2	2	2	1	2	2	1	6.9	6.9	4.6	2	0	1	21941000	27281000	10425000
P09132	SRP19	sp|P09132|SRP19_HUMAN	sp|P09132|SRP19_HUMAN	16.156	1	1	1	8.3	0.333333	111		19349700		1	1	1	1	1	1	1	1	1	8.3	8.3	8.3	0	1	0	21921000	31930000	4198100
P09211	GSTP1	sp|P09211|GSTP1_HUMAN	sp|P09211|GSTP1_HUMAN	23.356	4.66667	4.66667	4.66667	20.1667	15	1;20;92		1500150000		4	5	5	4	5	5	4	5	5	16.7	21.9	21.9	15	18	12	1788800000	2199300000	512350000
P09234	SNRPC	sp|P09234|RU1C_HUMAN	sp|P09234|RU1C_HUMAN	17.394	1	1	1	7.5	1	42		90360000		1	1	1	1	1	1	1	1	1	7.5	7.5	7.5	1	1	1	126230000	144850000	0
P09382	LGALS1	sp|P09382|LEG1_HUMAN	sp|P09382|LEG1_HUMAN	14.716	3.33333	3.33333	3.33333	24.9333	7.66667	121		8.13157e+08		2	2	6	2	2	6	2	2	6	14.8	14.8	45.2	10	7	6	1114000000	914000000	411470000
P09417	QDPR	sp|P09417|DHPR_HUMAN	sp|P09417|DHPR_HUMAN	25.789	3.66667	3.66667	3.66667	26.0667	1.66667	56;107;147;171		43456500		4	4	3	4	4	3	4	4	3	27	27	24.2	2	3	0	45784000	75918000	8667500
P09429	HMGB1	sp|P09429|HMGB1_HUMAN;sp|B2RPK0|HGB1A_HUMAN;sp|P23497|SP100_HUMAN	sp|P09429|HMGB1_HUMAN;sp|B2RPK0|HGB1A_HUMAN	24.893	7	7	6.33333	22.6667	9	63;75;132		9.30553e+08		7	6	8	7	6	8	6	6	7	19.1	19.1	29.8	10	9	8	1348600000	946820000	496240000
P09488	GSTM1	sp|P09488|GSTM1_HUMAN;sp|Q03013|GSTM4_HUMAN	sp|P09488|GSTM1_HUMAN	25.712	3.33333	3.33333	1	13.4667	3.33333	3;35;198;212	127	7.28305e+07		5	4	1	5	4	1	1	1	1	19.3	16.5	4.6	6	4	0	131580000	83830000	3081600
P09493	TPM1	sp|P09493|TPM1_HUMAN	sp|P09493|TPM1_HUMAN	32.708	8.33333	2.66667	2.33333	31.8	2.66667	1;8;10;127;281	247	7.02123e+07		7	8	10	2	3	3	2	3	2	28.5	28.9	38	2	3	3	63434000	110200000	37003000
P09496	CLTA	sp|P09496|CLCA_HUMAN	sp|P09496|CLCA_HUMAN	27.076	2	2	2	10.5	3.33333	118;234		122276000		2	2	2	2	2	2	2	2	2	10.5	10.5	10.5	3	3	4	204900000	135370000	26558000
P09497	CLTB	sp|P09497|CLCB_HUMAN	sp|P09497|CLCB_HUMAN	25.19	2	2	2	3.9	1.66667	220		8.18583e+07		2	2	2	2	2	2	2	2	2	3.9	3.9	3.9	1	1	3	98260000	87455000	59860000
P09525	ANXA4	sp|P09525|ANXA4_HUMAN	sp|P09525|ANXA4_HUMAN	35.882	1.33333	1.33333	1.33333	5.63333	1	17;280		2.10805e+07		1	2	1	1	2	1	1	2	1	4.7	7.5	4.7	1	1	1	18533000	37455000	7253600
P09543	CNP	sp|P09543|CN37_HUMAN	sp|P09543|CN37_HUMAN	47.578	2	2	2	4	1.33333	80;236		6.33233e+07		2	2	2	2	2	2	2	2	2	4	4	4	1	2	1	72797000	89793000	27380000
P09601	HMOX1	sp|P09601|HMOX1_HUMAN	sp|P09601|HMOX1_HUMAN	32.818	4.33333	4.33333	4.33333	19.3333	5.66667	1;9;34;111;186;191		200299000		5	4	4	5	4	4	5	4	4	19.8	19.1	19.1	7	6	4	239560000	293150000	68187000
P09622	DLD	sp|P09622|DLDH_HUMAN	sp|P09622|DLDH_HUMAN	54.177	3.66667	3.66667	3.66667	9.26667	4	100;113;361;438		1.63273e+08		3	5	3	3	5	3	3	5	3	8.3	11.2	8.3	2	7	3	113350000	264740000	111730000
P09651	HNRNPA1	sp|P09651|ROA1_HUMAN;sp|Q32P51|RA1L2_HUMAN	sp|P09651|ROA1_HUMAN;sp|Q32P51|RA1L2_HUMAN	38.746	8.66667	8.66667	8.66667	27.4333	13.3333	46;137;186	6	1.39349e+09		10	9	7	10	9	7	10	9	7	28.8	25.3	28.2	18	16	6	2365800000	1623300000	191380000
P09758	TACSTD2	sp|P09758|TACD2_HUMAN	sp|P09758|TACD2_HUMAN	35.709	0.666667	0.666667	0.666667	3.33333	0.666667	62		1.07907e+07		1	1	0	1	1	0	1	1	0	5	5	0	1	1	0	14038000	18334000	0
P09874	PARP1	sp|P09874|PARP1_HUMAN	sp|P09874|PARP1_HUMAN	113.08	9.66667	9.66667	9.66667	10.2333	13	35;38;43;143;615;675;682;686;746;890;900		4.12773e+08		9	10	10	9	10	10	9	10	10	9.3	10.7	10.7	17	15	7	613130000	498670000	126520000
P09884	POLA1	sp|P09884|DPOLA_HUMAN	sp|P09884|DPOLA_HUMAN	165.91	1	1	1	1	0.333333	519		5.4096e+06		1	1	1	1	1	1	1	1	1	1	1	1	1	0	0	10156000	5215000	857790
P09960	LTA4H	sp|P09960|LKHA4_HUMAN	sp|P09960|LKHA4_HUMAN	69.284	2	2	2	4.4	2.66667	87;241		68042000		2	2	2	2	2	2	2	2	2	4.4	4.4	4.4	3	3	2	97938000	82890000	23298000
P09972	ALDOC	sp|P09972|ALDOC_HUMAN	sp|P09972|ALDOC_HUMAN	39.455	1.66667	0.666667	0.666667	5.73333	0	40		7799000		1	1	3	1	1	0	1	1	0	3.8	3.8	9.6	0	0	0	11635000	11762000	0
P0CB38	PABPC4L	sp|P0CB38|PAB4L_HUMAN	sp|P0CB38|PAB4L_HUMAN	41.853	0.666667	0.666667	0.666667	1.06667	0.333333	1		8.64233e+06	+	1	1	0	1	1	0	1	1	0	1.6	1.6	0	0	1	0	13702000	12225000	0
P0CG12	DERPC	sp|P0CG12|DERPC_HUMAN	sp|P0CG12|DERPC_HUMAN	51.391	3.33333	3.33333	3.33333	12.3333	2.33333	102;156;177;267;313;334		6.96213e+07		4	4	2	4	4	2	4	4	2	14.1	14.1	8.8	3	2	2	102200000	76063000	30601000
P0DMV9	HSPA1B	sp|P0DMV9|HS71B_HUMAN;sp|P0DMV8|HS71A_HUMAN	sp|P0DMV9|HS71B_HUMAN;sp|P0DMV8|HS71A_HUMAN	70.051	9.33333	9.33333	4.33333	14.6	29	87;122;381;518;549		11723800000		9	7	12	9	7	12	5	3	5	13.6	11.2	19	32	26	29	18232000000	11643000000	5296400000
P0DP25	CALM3	sp|P0DP25|CALM3_HUMAN;sp|P0DP24|CALM2_HUMAN;sp|P0DP23|CALM1_HUMAN;sp|P27482|CALL3_HUMAN;sp|P02585|TNNC2_HUMAN	sp|P0DP25|CALM3_HUMAN;sp|P0DP24|CALM2_HUMAN;sp|P0DP23|CALM1_HUMAN	16.837	7	7	7	38.2667	12	1;37;77;110;125		8.81913e+08		6	5	10	6	5	10	6	5	10	32.9	28.2	53.7	12	10	14	1835000000	633970000	176770000
P0DPB5	POLR1D	sp|P0DPB5|RPC22_HUMAN;sp|P0DPB6|RPAC2_HUMAN	sp|P0DPB5|RPC22_HUMAN;sp|P0DPB6|RPAC2_HUMAN	14.332	1	1	1	8.2	1	1		18654000		1	1	1	1	1	1	1	1	1	8.2	8.2	8.2	1	1	1	18301000	17367000	20294000
P10109	FDX1	sp|P10109|ADX_HUMAN	sp|P10109|ADX_HUMAN	19.393	1	1	1	9.2	1	160		14041900		1	1	1	1	1	1	1	1	1	9.2	9.2	9.2	1	1	1	15394000	21062000	5669700
P10155	RO60	sp|P10155|RO60_HUMAN	sp|P10155|RO60_HUMAN	60.67	2	2	2	3.3	1.33333	162;537		2.60902e+07		2	2	2	2	2	2	2	2	2	3.3	3.3	3.3	2	2	0	38952000	29821000	9497500
P10412	HIST1H1E	sp|P10412|H14_HUMAN	sp|P10412|H14_HUMAN	21.865	2.33333	2.33333	1.66667	12.0333	1	1	18	3.35497e+07		1	1	5	1	1	5	1	1	3	9.1	7.8	19.2	0	1	2	8236000	47616000	44797000
P10515	DLAT	sp|P10515|ODP2_HUMAN	sp|P10515|ODP2_HUMAN	68.996	3.66667	3.66667	3.66667	9.1	2.33333	103;412;499;645		64101000		4	4	3	4	4	3	4	4	3	10.8	10.8	5.7	2	4	1	65093000	103220000	23990000
P10586	PTPRF	sp|P10586|PTPRF_HUMAN;sp|P23468|PTPRD_HUMAN;sp|Q13332|PTPRS_HUMAN	sp|P10586|PTPRF_HUMAN	212.88	0.666667	0.666667	0.666667	0.6	0	1078		2.37123e+06		1	0	1	1	0	1	1	0	1	0.9	0	0.9	0	0	0	5796300	0	1317400
P10599	TXN	sp|P10599|THIO_HUMAN	sp|P10599|THIO_HUMAN	11.737	2.66667	2.66667	2.66667	26.6667	2	74		41727000		3	2	3	3	2	3	3	2	3	29.5	21	29.5	2	2	2	45222000	44914000	35045000
P10606	COX5B	sp|P10606|COX5B_HUMAN	sp|P10606|COX5B_HUMAN	13.696	1	1	1	5.4	0.333333	52		2.62377e+07		1	1	1	1	1	1	1	1	1	5.4	5.4	5.4	0	1	0	42118000	19523000	17072000
P10619	CTSA	sp|P10619|PPGB_HUMAN	sp|P10619|PPGB_HUMAN	54.465	3	3	3	5.4	4	313;377;470		8.18283e+07		3	3	3	3	3	3	3	3	3	5.4	5.4	5.4	4	4	4	92698000	112770000	40017000
P10644	PRKAR1A	sp|P10644|KAP0_HUMAN;sp|P31321|KAP1_HUMAN	sp|P10644|KAP0_HUMAN	42.981	6.33333	6.33333	6.33333	14.8	7	1;47;125;236;245	83	4.18996e+08		7	7	5	7	7	5	7	7	5	15	15	14.4	9	7	5	742040000	438390000	76559000
P10646	TFPI	sp|P10646|TFPI1_HUMAN	sp|P10646|TFPI1_HUMAN	35.015	2	2	2	8.9	2.33333	50;162		3.48307e+07		2	2	2	2	2	2	2	2	2	8.9	8.9	8.9	2	3	2	48997000	25606000	29889000
P10809	HSPD1	sp|P10809|CH60_HUMAN	sp|P10809|CH60_HUMAN	61.054	14.3333	14.3333	14.3333	28.3333	44	40;55;190;217;356;477;495;506;513;558;561;564;568;572		8.09167e+09		11	13	19	11	13	19	11	13	19	21.5	25.8	37.7	34	46	52	7366400000	9432300000	7476300000
P10909	CLU	sp|P10909|CLUS_HUMAN	sp|P10909|CLUS_HUMAN	52.494	1	1	1	1.8	2	431		2.73922e+08		1	1	1	1	1	1	1	1	1	1.8	1.8	1.8	2	2	2	470540000	297620000	53605000
P11021	HSPA5	sp|P11021|BIP_HUMAN	sp|P11021|BIP_HUMAN	72.332	18	18	17.6667	27.8333	51.6667	148;153;196;263;332;339;541;594		23169000000		16	17	21	16	17	21	16	17	20	23.7	25.2	34.6	42	58	55	17438000000	32633000000	19436000000
P11047	LAMC1	sp|P11047|LAMC1_HUMAN	sp|P11047|LAMC1_HUMAN	177.6	4.33333	4.33333	4.33333	3.33333	4.66667	1083;1291;1314;1464		7.91527e+07		4	4	5	4	4	5	4	4	5	3.7	2.6	3.7	4	5	5	65514000	137300000	34644000
P11117	ACP2	sp|P11117|PPAL_HUMAN	sp|P11117|PPAL_HUMAN	48.344	1	1	1	3.3	2.33333	73		1.1442e+08		1	1	1	1	1	1	1	1	1	3.3	3.3	3.3	3	3	1	58769000	210300000	74190000
P11142	HSPA8	sp|P11142|HSP7C_HUMAN	sp|P11142|HSP7C_HUMAN	70.897	16.6667	15	13.3333	21.9667	54.6667	61;87;93;122;237;518;549		1.01071e+10		15	14	21	14	13	18	14	12	14	17	17.6	31.3	59	57	48	15201000000	10992000000	4128400000
P11166	SLC2A1	sp|P11166|GTR1_HUMAN	sp|P11166|GTR1_HUMAN	54.083	2.66667	2.66667	2.66667	3.6	4.33333	244		1.4584e+08		3	3	2	3	3	2	3	3	2	3.9	3.9	3	5	6	2	198950000	169770000	68801000
P11172	UMPS	sp|P11172|UMPS_HUMAN	sp|P11172|UMPS_HUMAN	52.221	0.666667	0.666667	0.666667	1.26667	0	179;465		2.44257e+07		1	1	0	1	1	0	1	1	0	1.9	1.9	0	0	0	0	43739000	29538000	0
P11177	PDHB	sp|P11177|ODPB_HUMAN	sp|P11177|ODPB_HUMAN	39.233	3.33333	3.33333	3.33333	13.3	5	268;276;284;310;332		9.51687e+07		3	3	4	3	3	4	3	3	4	12.3	12.3	15.3	5	7	3	112170000	142200000	31136000
P11182	DBT	sp|P11182|ODB2_HUMAN	sp|P11182|ODB2_HUMAN	53.486	1	1	1	3.53333	0.666667	182;348		1.46533e+07		1	2	0	1	2	0	1	2	0	4.4	6.2	0	1	1	0	12514000	31446000	0
P11233	RALA	sp|P11233|RALA_HUMAN;sp|P11234|RALB_HUMAN	sp|P11233|RALA_HUMAN	23.567	1.66667	1.66667	1.66667	8.43333	1.66667	19;172		6.26337e+07		2	2	1	2	2	1	2	2	1	10.2	10.2	4.9	2	2	1	102290000	79564000	6047000
P11387	TOP1	sp|P11387|TOP1_HUMAN;sp|Q969P6|TOP1M_HUMAN	sp|P11387|TOP1_HUMAN	90.725	4.33333	4.33333	4.33333	6.13333	4.66667	263;378;428;581;644;645;699		89669500		5	7	1	5	7	1	5	7	1	6.9	9.8	1.7	6	8	0	112210000	154090000	2708500
P11388	TOP2A	sp|P11388|TOP2A_HUMAN	sp|P11388|TOP2A_HUMAN	174.38	6	6	4.33333	3.96667	5.33333	239;273;381;537;539;631;669;809;943;1040;1207;1227	1525	1.29838e+08		11	6	1	11	6	1	8	4	1	7.3	4.2	0.4	14	1	1	318430000	55475000	15610000
P11413	G6PD	sp|P11413|G6PD_HUMAN	sp|P11413|G6PD_HUMAN	59.256	5.33333	5.33333	5.33333	10.3	7	159;207;212;411;450;496		3.1607e+08		6	5	5	6	5	5	6	5	5	10.9	8.9	11.1	8	6	7	449980000	425620000	72609000
P11441	UBL4A	sp|P11441|UBL4A_HUMAN	sp|P11441|UBL4A_HUMAN	17.776	0.666667	0.666667	0.666667	5.06667	0.666667	151		13602000		1	1	0	1	1	0	1	1	0	7.6	7.6	0	1	1	0	23704000	17102000	0
P11498	PC	sp|P11498|PYC_HUMAN	sp|P11498|PYC_HUMAN	129.63	6.33333	6.33333	6.33333	7.26667	6.66667	75;566;641;743;754;854;900;1116;1143		1.35868e+08		9	7	3	9	7	3	9	7	3	10	8.2	3.6	11	7	2	253650000	139090000	14863000
P11586	MTHFD1	sp|P11586|C1TC_HUMAN	sp|P11586|C1TC_HUMAN	101.56	3.33333	3.33333	3.33333	5.53333	2	82;221;304;615;706;864		53435000		5	2	3	5	2	3	5	2	3	7.8	4	4.8	4	1	1	110950000	30677000	18678000
P11717	IGF2R	sp|P11717|MPRI_HUMAN	sp|P11717|MPRI_HUMAN	274.37	5	5	5	2.43333	3.66667	556;704;797;832;852;1772	1774;2409	1.57527e+08		3	5	7	3	5	7	3	5	7	1.6	2.6	3.1	0	3	8	107030000	228620000	136930000
P11766	ADH5	sp|P11766|ADHX_HUMAN	sp|P11766|ADHX_HUMAN	39.724	1.66667	1.66667	1.66667	4	2.66667	123;362		5.06873e+07		2	1	2	2	1	2	2	1	2	4.8	2.4	4.8	3	3	2	75885000	53050000	23127000
P11802	CDK4	sp|P11802|CDK4_HUMAN	sp|P11802|CDK4_HUMAN	33.729	1	1	1	3	0.666667	75		1.21753e+07		1	1	1	1	1	1	1	1	1	3	3	3	1	1	0	23426000	12696000	403800
P11940	PABPC1	sp|P11940|PABP1_HUMAN;sp|Q9H361|PABP3_HUMAN;sp|Q4VXU2|PAP1L_HUMAN;sp|Q96DU9|PABP5_HUMAN	sp|P11940|PABP1_HUMAN;sp|Q9H361|PABP3_HUMAN	70.67	10.3333	10.3333	6	19.1333	18.6667	46;72;85;158;161;202;251;283;383;410;490;573		1082010000		11	11	9	11	11	9	7	7	4	21.4	21.4	14.6	19	20	17	1245700000	1744900000	255430000
P12004	PCNA	sp|P12004|PCNA_HUMAN	sp|P12004|PCNA_HUMAN	28.768	5.66667	5.66667	5.66667	27.6	8.33333	68;75;116;119;139;229;244		4.29643e+08		6	5	6	6	5	6	6	5	6	30.7	21.8	30.3	11	7	7	699450000	399120000	190360000
P12081	HARS	sp|P12081|SYHC_HUMAN;sp|P11487|FGF3_HUMAN;REV__sp|Q86YG4|NT5D4_HUMAN	sp|P12081|SYHC_HUMAN	57.41	4	4	2	6.93333	2.66667	104;141;163;220;369		9.80933e+07		4	5	3	4	5	3	2	3	1	7.5	8.8	4.5	4	2	2	123450000	132210000	38620000
P12236	SLC25A6	sp|P12236|ADT3_HUMAN	sp|P12236|ADT3_HUMAN	32.866	5.66667	2	1	13.3	3.33333	1;201;238;239;240;250		1.48503e+08		5	6	6	2	2	2	1	1	1	13.1	13.4	13.4	4	5	1	172690000	223110000	49708000
P12268	IMPDH2	sp|P12268|IMDH2_HUMAN	sp|P12268|IMDH2_HUMAN	55.804	3.33333	3.33333	3.33333	7.66667	3.33333	414;420;482;483		7.05163e+07		3	4	3	3	4	3	3	4	3	7.8	7.8	7.4	4	4	2	108110000	79769000	23670000
P12270	TPR	sp|P12270|TPR_HUMAN	sp|P12270|TPR_HUMAN	267.29	13.6667	13.6667	13.6667	5.73333	11	240;378;489;505;601;727;763;968;1009;1029;1256;1263;1269;1273;1278;1293;1320;1686		309960000		14	15	12	14	15	12	14	15	12	6.1	6.5	4.6	12	12	9	396280000	384050000	149550000
P12277	CKB	sp|P12277|KCRB_HUMAN;sp|P06732|KCRM_HUMAN	sp|P12277|KCRB_HUMAN	42.644	5.66667	5.66667	5.66667	19.6667	17.3333	30;179;207;363;377		966260000		6	6	5	6	6	5	6	6	5	21.5	21.5	16	21	18	13	1135600000	1385700000	377480000
P12429	ANXA3	sp|P12429|ANXA3_HUMAN	sp|P12429|ANXA3_HUMAN	36.375	1.66667	1.66667	1.66667	5.66667	3.33333	40;276		2.04337e+08		2	2	1	2	2	1	2	2	1	7.1	7.1	2.8	3	4	3	241800000	265420000	105790000
P12694	BCKDHA	sp|P12694|ODBA_HUMAN	sp|P12694|ODBA_HUMAN	50.47	0.666667	0.666667	0.666667	2.86667	0.333333	416		4.15717e+06		1	1	0	1	1	0	1	1	0	4.3	4.3	0	1	0	0	7760700	4710800	0
P12814	ACTN1	sp|P12814|ACTN1_HUMAN;sp|P35609|ACTN2_HUMAN	sp|P12814|ACTN1_HUMAN	103.06	15.6667	12	12	21.4667	23	221;239;276;306;354;360;586;650;660;710;748;830;845	619	1081620000		16	17	14	12	13	11	12	13	11	21.1	23	20.3	24	23	22	1484100000	1402000000	358760000
P12955	PEPD	sp|P12955|PEPD_HUMAN	sp|P12955|PEPD_HUMAN	54.548	1.33333	1.33333	1.33333	3.03333	1.66667	108;190		3.14553e+07		1	2	1	1	2	1	1	2	1	1.8	5.5	1.8	1	3	1	23810000	58297000	12259000
P12956	XRCC6	sp|P12956|XRCC6_HUMAN;sp|P51449|RORG_HUMAN	sp|P12956|XRCC6_HUMAN	69.842	8	8	8	11.7	18	167;203;346;348;446;453;580		603100000		8	8	8	8	8	8	8	8	8	11.7	11.7	11.7	18	21	15	739550000	885040000	184710000
P12980	LYL1	sp|P12980|LYL1_HUMAN	sp|P12980|LYL1_HUMAN	29.938	1	1	1	3.2	0	196		50190000	+	1	1	1	1	1	1	1	1	1	3.2	3.2	3.2	0	0	0	68043000	44089000	38438000
P13010	XRCC5	sp|P13010|XRCC5_HUMAN	sp|P13010|XRCC5_HUMAN	82.704	7.33333	7.33333	7.33333	8.16667	11	40;331;357;434;461		539170000		8	8	6	8	8	6	8	8	6	8.5	8.5	7.5	12	13	8	760200000	694350000	162960000
P13073	COX4I1	sp|P13073|COX41_HUMAN	sp|P13073|COX41_HUMAN	19.576	5.33333	5.33333	5.33333	25.6333	6	39;75;93		3.69977e+08		6	5	5	6	5	5	6	5	5	29	25.4	22.5	6	6	6	397710000	426130000	286090000
P13489	RNH1	sp|P13489|RINI_HUMAN	sp|P13489|RINI_HUMAN	49.973	1	1	1	4.1	1.66667	244		6.19813e+07		1	1	1	1	1	1	1	1	1	4.1	4.1	4.1	1	3	1	21901000	155170000	8872800
P13639	EEF2	sp|P13639|EF2_HUMAN	sp|P13639|EF2_HUMAN	95.337	21.6667	21.6667	20.6667	19.3	53.6667	1;22;156;157;231;256;257;305;383;395;396;401;430;453;454;494;697;781	435	3609400000		23	21	21	23	21	21	22	20	20	20.5	17.8	19.6	57	60	44	4081600000	5189900000	1556700000
P13667	PDIA4	sp|P13667|PDIA4_HUMAN	sp|P13667|PDIA4_HUMAN	72.932	8.33333	8.33333	8.33333	13.2	26.6667	279;358;373;374;488;540;583		1503980000		8	8	9	8	8	9	8	8	9	13.2	13.2	13.2	23	31	26	1595100000	2014900000	901940000
P13674	P4HA1	sp|P13674|P4HA1_HUMAN	sp|P13674|P4HA1_HUMAN	61.049	1	1	1	1.5	1	252		42599000		1	1	1	1	1	1	1	1	1	1.5	1.5	1.5	1	1	1	47029000	56369000	24399000
P13693	TPT1	sp|P13693|TCTP_HUMAN;sp|Q56UQ5|TPT1L_HUMAN;sp|Q9HAU6|TCTP8_HUMAN	sp|P13693|TCTP_HUMAN	19.595	5.33333	5.33333	5.33333	27.5333	10.3333	13;115;169		6.13073e+08		6	5	5	6	5	5	6	5	5	28.5	25.6	28.5	11	10	10	843660000	692670000	302890000
P13797	PLS3	sp|P13797|PLST_HUMAN;sp|P13796|PLSL_HUMAN;sp|Q14651|PLSI_HUMAN	sp|P13797|PLST_HUMAN	70.81	13	13	13	17.9	27.3333	1;4;46;61;149;169;265;325;340;457;592		1.76757e+09		12	14	13	12	14	13	12	14	13	17.9	17.9	17.9	25	27	30	2110800000	2174900000	1017000000
P13798	APEH	sp|P13798|ACPH_HUMAN	sp|P13798|ACPH_HUMAN	81.224	2	2	2	2.9	2.33333	58;670	112	7.24847e+07		2	2	2	2	2	2	2	2	2	2.9	2.9	2.9	2	2	3	92508000	85958000	38988000
P13804	ETFA	sp|P13804|ETFA_HUMAN	sp|P13804|ETFA_HUMAN	35.079	2	2	2	8.7	3	261;326		1.58619e+08		2	2	2	2	2	2	2	2	2	8.7	8.7	8.7	2	4	3	178420000	222430000	75008000
P13861	PRKAR2A	sp|P13861|KAP2_HUMAN;sp|P31323|KAP3_HUMAN	sp|P13861|KAP2_HUMAN	45.518	5	5	5	16.2667	5	155;212;251;271;375;378;392		7.55277e+07		6	5	4	6	5	4	6	5	4	18.8	16.6	13.4	4	6	5	123280000	69204000	34099000
P13929	ENO3	sp|P13929|ENOB_HUMAN	sp|P13929|ENOB_HUMAN	46.986	4.33333	4	3.66667	13	11.6667	165;169;244;368;411		3.07077e+08		4	5	4	4	5	3	4	4	3	13.6	13.6	11.8	12	15	8	342520000	419130000	159580000
P13995	MTHFD2	sp|P13995|MTDC_HUMAN	sp|P13995|MTDC_HUMAN	37.895	0.666667	0.666667	0.666667	2.66667	0.666667	103		1.06073e+07		0	1	1	0	1	1	0	1	1	0	4	4	0	1	1	0	19577000	12245000
P14174	MIF	sp|P14174|MIF_HUMAN	sp|P14174|MIF_HUMAN	12.476	2.66667	2.66667	2.66667	20.5667	9	1;3;102		1.2246e+09		2	3	3	2	3	3	2	3	3	10.4	33	18.3	8	8	11	1297800000	1820600000	555390000
P14209	CD99	sp|P14209|CD99_HUMAN	sp|P14209|CD99_HUMAN	18.848	1	1	1	7.6	2	166		8.52507e+07		1	1	1	1	1	1	1	1	1	7.6	7.6	7.6	2	2	2	124350000	109040000	22362000
P14314	PRKCSH	sp|P14314|GLU2B_HUMAN	sp|P14314|GLU2B_HUMAN	59.425	8.66667	8.66667	8.66667	12.1333	24.3333	130;175;356;387;490		2.46023e+09		8	9	9	8	9	9	8	9	9	10.6	12.9	12.9	21	25	27	1877800000	3959500000	1543400000
P14324	FDPS	sp|P14324|FPPS_HUMAN	sp|P14324|FPPS_HUMAN	48.275	1	1	1	4.3	4.66667	99		462690000		1	1	1	1	1	1	1	1	1	4.3	4.3	4.3	6	4	4	898460000	373420000	116190000
P14550	AKR1A1	sp|P14550|AK1A1_HUMAN	sp|P14550|AK1A1_HUMAN	36.573	2	2	2	7.1	4.33333	286;302		123112000		2	2	2	2	2	2	2	2	2	7.1	7.1	7.1	6	5	2	131960000	192660000	44716000
P14618	PKM	sp|P14618|KPYM_HUMAN;sp|P30613|KPYR_HUMAN	sp|P14618|KPYM_HUMAN	57.936	15.6667	15.6667	15.6667	35.2667	46.3333	22;69;149;239;291;312;313;330;334;360;377;494;525		8.77187e+09		16	14	17	16	14	17	16	14	17	36.5	29.9	39.4	60	56	23	11982000000	12091000000	2242600000
P14625	HSP90B1	sp|P14625|ENPL_HUMAN;sp|Q58FF3|ENPLL_HUMAN;REV__sp|Q8TCB0|IFI44_HUMAN	sp|P14625|ENPL_HUMAN	92.468	21.6667	21	21	26.2333	74	85;86;154;293;336;425;426;471;531;541;622;658;697		7.74363e+09		21	20	24	20	19	24	20	19	24	25.5	24.4	28.8	68	85	69	7119200000	11550000000	4561700000
P63162	SNRPN	sp|P63162|RSMN_HUMAN;sp|P14678|RSMB_HUMAN	sp|P63162|RSMN_HUMAN;sp|P14678|RSMB_HUMAN	24.614	2.66667	2.66667	2.66667	12.8	4.66667	9;17;38;142		160118000		4	2	2	4	2	2	4	2	2	19.2	9.6	9.6	6	5	3	264650000	200190000	15514000
P14735	IDE	sp|P14735|IDE_HUMAN	sp|P14735|IDE_HUMAN	117.97	4.33333	4.33333	4.33333	4.1	3	195;649;870;877;943		63264000		5	5	3	5	5	3	5	5	3	4.7	4.7	2.9	3	4	2	96559000	82202000	11031000
P14854	COX6B1	sp|P14854|CX6B1_HUMAN	sp|P14854|CX6B1_HUMAN	10.192	1	1	1	8.1	1.33333	5		4.54453e+07		1	1	1	1	1	1	1	1	1	8.1	8.1	8.1	1	1	2	57928000	54338000	24070000
P14866	HNRNPL	sp|P14866|HNRPL_HUMAN	sp|P14866|HNRPL_HUMAN	64.132	7.33333	7.33333	7.33333	21	7.33333	345;385;423;426;444;567		4.34027e+08		7	8	7	7	8	7	7	8	7	21.7	23.6	17.7	9	9	4	439430000	643070000	219580000
P14868	DARS	sp|P14868|SYDC_HUMAN	sp|P14868|SYDC_HUMAN	57.136	3.66667	3.66667	3.66667	10	4.66667	18;34;404;478		93803000		4	4	3	4	4	3	4	4	3	11	11	8	4	6	4	70862000	174470000	36077000
P14923	JUP	sp|P14923|PLAK_HUMAN	sp|P14923|PLAK_HUMAN	81.744	7.33333	7.33333	7.33333	12.6	9.33333	1;4;7;43;164;180;193;273;354;631		2.56918e+08		9	9	4	9	9	4	9	9	4	15	15	7.8	13	9	6	370530000	337560000	62663000
P14927	UQCRB	sp|P14927|QCR7_HUMAN	sp|P14927|QCR7_HUMAN	13.53	2	2	2	26.1	4	33;60		1.74763e+08		2	2	2	2	2	2	2	2	2	26.1	26.1	26.1	4	5	3	190550000	254110000	79630000
P15104	GLUL	sp|P15104|GLNA_HUMAN	sp|P15104|GLNA_HUMAN	42.064	1	1	1	2.93333	0.666667	1;18		14961600		2	1	0	2	1	0	2	1	0	5.9	2.9	0	2	0	0	36140000	8744800	0
P15121	AKR1B1	sp|P15121|ALDR_HUMAN	sp|P15121|ALDR_HUMAN	35.853	2.66667	2.66667	2.66667	11.1	2.66667	169;254		59394000		3	3	2	3	3	2	3	3	2	11.1	11.1	11.1	2	5	1	57983000	110160000	10039000
P15151	PVR	sp|P15151|PVR_HUMAN	sp|P15151|PVR_HUMAN	45.302	1.66667	1.66667	1.66667	6.43333	1.66667	75;163		6.78223e+07		2	2	1	2	2	1	2	2	1	8.2	8.2	2.9	1	3	1	54643000	92877000	55947000
P15170	GSPT1	sp|P15170|ERF3A_HUMAN	sp|P15170|ERF3A_HUMAN	55.755	4.66667	4.66667	2	11.5333	9.33333	95;100;205;222;313;334;335		2.81963e+08		4	5	5	4	5	5	2	2	2	10.6	12	12	8	9	11	252460000	353650000	239780000
P15291	B4GALT1	sp|P15291|B4GT1_HUMAN	sp|P15291|B4GT1_HUMAN	43.92	2.66667	2.66667	2.66667	6.2	5	163;273;326		1.46414e+08		4	2	2	4	2	2	4	2	2	8.3	4.3	6	7	6	2	228890000	174090000	36263000
P15311	EZR	sp|P15311|EZRI_HUMAN	sp|P15311|EZRI_HUMAN	69.412	16	11.6667	11.6667	22.8667	16.3333	12;158;188;200;285;292;305;340;341;348;394;558		8.81143e+08		19	18	11	14	14	7	14	14	7	25.4	23.9	19.3	23	21	5	1349500000	1093900000	200030000
P15328	FOLR1	sp|P15328|FOLR1_HUMAN	sp|P15328|FOLR1_HUMAN	29.819	1	1	1	4.3	1.33333	38		1.47129e+07		1	1	1	1	1	1	1	1	1	4.3	4.3	4.3	1	1	2	0	8056600	36082000
P15374	UCHL3	sp|P15374|UCHL3_HUMAN	sp|P15374|UCHL3_HUMAN	26.182	4.66667	4.66667	4.66667	20.7333	5	87;111;129;213		115214000		5	5	4	5	5	4	5	5	4	20.9	20.9	20.4	5	8	2	172340000	131560000	41742000
P15529	CD46	sp|P15529|MCP_HUMAN	sp|P15529|MCP_HUMAN	43.747	1	1	1	2.3	2	253		4.64017e+07		1	1	1	1	1	1	1	1	1	2.3	2.3	2.3	2	2	2	59563000	64193000	15449000
P15531	NME1	sp|P15531|NDKA_HUMAN	sp|P15531|NDKA_HUMAN	17.149	7.66667	2.66667	2.66667	43.1667	3.66667	41;68;76;90		616180000		6	7	10	2	3	3	2	3	3	32.2	41.4	55.9	2	5	4	643340000	945920000	259280000
P15559	NQO1	sp|P15559|NQO1_HUMAN	sp|P15559|NQO1_HUMAN	30.867	1.66667	1.66667	1.66667	5.33333	1.66667	22		1.76366e+08		1	1	3	1	1	3	1	1	3	2.9	2.9	10.2	2	2	1	248300000	265570000	15229000
P15586	GNS	sp|P15586|GNS_HUMAN	sp|P15586|GNS_HUMAN	62.081	3	3	3	5.6	3.66667	139;391;394;535		3.88583e+07		3	3	3	3	3	3	3	3	3	5.6	5.6	5.6	2	4	5	25061000	53701000	37813000
P15880	RPS2	sp|P15880|RS2_HUMAN	sp|P15880|RS2_HUMAN	31.324	2	2	2	7.2	1	61;215		42792000		2	2	2	2	2	2	2	2	2	7.2	7.2	7.2	2	1	0	43599000	73251000	11526000
P15924	DSP	sp|P15924|DESP_HUMAN	sp|P15924|DESP_HUMAN	331.77	1	1	1	0.2	0	563		14991200		1	1	1	1	1	1	1	1	1	0.2	0.2	0.2	0	0	0	13426000	25716000	5831600
P15927	RPA2	sp|P15927|RFA2_HUMAN	sp|P15927|RFA2_HUMAN	29.247	2	2	2	7.4	2	97;237		75403000		2	2	2	2	2	2	2	2	2	7.4	7.4	7.4	2	3	1	94928000	103450000	27831000
P15941	MUC1	sp|P15941|MUC1_HUMAN	sp|P15941|MUC1_HUMAN	122.1	1	1	1	0.9	1	1076		9903100		1	1	1	1	1	1	1	1	1	0.9	0.9	0.9	1	1	1	10424000	10418000	8867300
P16070	CD44	sp|P16070|CD44_HUMAN	sp|P16070|CD44_HUMAN	81.537	3	3	3	3.86667	8.66667	709;725;738		6.02757e+08		3	4	2	3	4	2	3	4	2	4.6	4.6	2.4	10	10	6	884810000	823290000	100170000
P16083	NQO2	sp|P16083|NQO2_HUMAN	sp|P16083|NQO2_HUMAN	25.918	1	1	1	7.4	2	155		35226000		1	1	1	1	1	1	1	1	1	7.4	7.4	7.4	2	2	2	31273000	49127000	25278000
P16144	ITGB4	sp|P16144|ITB4_HUMAN	sp|P16144|ITB4_HUMAN	202.16	1.66667	1.66667	1.66667	0.866667	0.333333	1282		5.36763e+06	+	2	2	1	2	2	1	2	2	1	1.1	1.1	0.4	1	0	0	7899700	6781800	1421400
P16152	CBR1	sp|P16152|CBR1_HUMAN	sp|P16152|CBR1_HUMAN	30.375	5.33333	5.33333	5	25.5333	8	1;111;142;172;235		3.4926e+08		5	6	5	5	6	5	5	6	4	22.4	28.2	26	11	9	4	543030000	422970000	81779000
P16220	CREB1	sp|P16220|CREB1_HUMAN	sp|P16220|CREB1_HUMAN	36.688	1	1	1	8.5	1.33333	268		2.15353e+07		1	1	1	1	1	1	1	1	1	8.5	8.5	8.5	1	1	2	22504000	21359000	20743000
P16401	HIST1H1B	sp|P16401|H15_HUMAN	sp|P16401|H15_HUMAN	22.58	1	1	1	7.5	2.33333	1	18	2.83157e+07		1	1	1	1	1	1	1	1	1	7.5	7.5	7.5	1	2	4	23157000	31183000	30607000
P16402	HIST1H1D	sp|P16402|H13_HUMAN	sp|P16402|H13_HUMAN	22.35	1.33333	0.666667	0.666667	8.13333	0.666667	1	18	6923700		1	0	3	1	0	1	1	0	1	7.7	0	16.7	0	0	2	4280100	0	16491000
P16403	HIST1H1C	sp|P16403|H12_HUMAN;sp|P22492|H1T_HUMAN	sp|P16403|H12_HUMAN	21.364	1.66667	1	1	11.1333	3.33333	1		80824000		1	1	3	1	1	1	1	1	1	8	8	17.4	2	3	5	71631000	104220000	66621000
P16435	POR	sp|P16435|NCPR_HUMAN	sp|P16435|NCPR_HUMAN	76.689	6.33333	6.33333	6.33333	9.2	7.33333	184;260;263;301;346;511;530		1.51031e+08		7	7	5	7	7	5	7	7	5	12.6	9.2	5.8	7	10	5	187750000	235670000	29672000
P16615	ATP2A2	sp|P16615|AT2A2_HUMAN;sp|O14983|AT2A1_HUMAN;sp|Q93084|AT2A3_HUMAN	sp|P16615|AT2A2_HUMAN	114.76	14	14	14	12.1	15.3333	1;126;207;220;239;361;452;536;545;622;719;756	537;538	4.48783e+08		16	15	11	16	15	11	16	15	11	13.5	13.5	9.3	18	18	10	683660000	525020000	137670000
P16949	STMN1	sp|P16949|STMN1_HUMAN	sp|P16949|STMN1_HUMAN	17.302	1.33333	1.33333	1	8.73333	0.666667	116		4.93253e+07		1	1	2	1	1	2	1	1	1	6.7	6.7	12.8	1	0	1	51020000	29143000	67813000
P16989	YBX3	sp|P16989|YBOX3_HUMAN	sp|P16989|YBOX3_HUMAN	40.089	3.33333	3.33333	3.33333	17.3333	0.666667	1;267		60436000		3	3	4	3	3	4	3	3	4	16.7	11.6	23.7	1	1	0	75980000	73462000	31866000
P17174	GOT1	sp|P17174|AATC_HUMAN	sp|P17174|AATC_HUMAN	46.247	4.33333	4.33333	4.33333	12.4	5	1;213;288;327;334		61590000		4	5	4	4	5	4	4	5	4	11.6	13.3	12.3	3	5	7	46172000	83740000	54858000
P17342	NPR3	sp|P17342|ANPRC_HUMAN;sp|Q8IZS8|CA2D3_HUMAN	sp|P17342|ANPRC_HUMAN;sp|Q8IZS8|CA2D3_HUMAN	59.807	1.66667	1.66667	1.66667	2.1	0.333333	337		14476700		2	2	1	2	2	1	2	2	1	2.6	2.6	1.1	1	0	0	22102000	20160000	1168100
P17480	UBTF	sp|P17480|UBF1_HUMAN	sp|P17480|UBF1_HUMAN	89.405	2.33333	2.33333	2.33333	2.6	1	137;325;379;444		37388500		4	2	1	4	2	1	4	2	1	4.7	2.2	0.9	2	1	0	89282000	18988000	3895500
P17612	PRKACA	sp|P17612|KAPCA_HUMAN;sp|P22694|KAPCB_HUMAN;sp|P22612|KAPCG_HUMAN	sp|P17612|KAPCA_HUMAN;sp|P22694|KAPCB_HUMAN	40.589	2	2	2	6.6	1	59;72	198	2.98921e+07		2	2	2	2	2	2	2	2	2	6.6	6.6	6.6	1	2	0	38004000	43025000	8647200
P17655	CAPN2	sp|P17655|CAN2_HUMAN	sp|P17655|CAN2_HUMAN	79.994	4.66667	4.66667	4.66667	8.13333	6.33333	361;383;580;583;638		1.58269e+08		5	5	4	5	5	4	5	5	4	8.4	8.4	7.6	6	8	5	186780000	216790000	71238000
P17707	AMD1	sp|P17707|DCAM_HUMAN	sp|P17707|DCAM_HUMAN	38.339	1	1	1	3.6	0.666667	1		9.30443e+06		1	1	1	1	1	1	1	1	1	3.6	3.6	3.6	0	1	1	11717000	10422000	5774300
P17813	ENG	sp|P17813|EGLN_HUMAN	sp|P17813|EGLN_HUMAN	70.577	0.666667	0.666667	0.666667	2.13333	0.333333	183		7.60167e+06		1	0	1	1	0	1	1	0	1	3.2	0	3.2	0	0	1	11191000	0	11614000
P17844	DDX5	sp|P17844|DDX5_HUMAN	sp|P17844|DDX5_HUMAN	69.147	2	1	1	3.33333	1.33333	277;333;337;369		4.48457e+07		4	2	0	2	1	0	2	1	0	6.7	3.3	0	3	1	0	119020000	15517000	0
P17931	LGALS3	sp|P17931|LEG3_HUMAN	sp|P17931|LEG3_HUMAN	26.152	2	2	2	6	4.66667	130		1.42673e+08		2	2	2	2	2	2	2	2	2	6	6	6	5	4	5	174330000	146510000	107180000
P17980	PSMC3	sp|P17980|PRS6A_HUMAN	sp|P17980|PRS6A_HUMAN	49.203	9.66667	9.66667	9.66667	30.7	12	36;69;175;225;259;310;366;373;405;421		424300000		10	10	9	10	10	9	10	10	9	31.7	31.7	28.7	12	11	13	447560000	558040000	267300000
P17987	TCP1	sp|P17987|TCPA_HUMAN	sp|P17987|TCPA_HUMAN	60.343	7.66667	7.66667	7.66667	17.3667	14.6667	1;23;44;295;306;384		3.66027e+08		8	8	7	8	8	7	8	8	7	17.6	17.6	16.9	15	19	10	486920000	489140000	122020000
P18031	PTPN1	sp|P18031|PTN1_HUMAN	sp|P18031|PTN1_HUMAN	49.966	1	1	1	2.3	1	133		2.09361e+07		1	1	1	1	1	1	1	1	1	2.3	2.3	2.3	2	1	0	29648000	29459000	3701200
P18085	ARF4	sp|P18085|ARF4_HUMAN	sp|P18085|ARF4_HUMAN	20.511	2.66667	1.66667	1.66667	16.1333	4.33333	22;110;134;139		147546000		3	3	2	2	2	1	2	2	1	18.9	18.9	10.6	7	5	1	215550000	216290000	10798000
P18206	VCL	sp|P18206|VINC_HUMAN	sp|P18206|VINC_HUMAN	123.8	22	22	22	22.0667	47.3333	74;94;168;174;190;195;209;237;327;331;350;377;533;534;587;591;698;709;741;748;797;799;898;899;900;998;1001;1073		2289820000		22	23	21	22	23	21	22	23	21	21.8	22.4	22	53	50	39	3243900000	2829000000	796560000
P18583	SON	sp|P18583|SON_HUMAN	sp|P18583|SON_HUMAN	263.83	5.66667	5.66667	5.66667	3.33333	6.33333	266;290;1033;1034;1545;2069;2313;2316;2364	2009	1.45988e+08		8	3	6	8	3	6	8	3	6	4.2	2.1	3.7	12	2	5	319400000	52614000	65949000
P18615	NELFE	sp|P18615|NELFE_HUMAN	sp|P18615|NELFE_HUMAN	43.239	1.33333	1.33333	1.33333	6.13333	0.666667	1;56;335		18678000		1	2	1	1	2	1	1	2	1	4.5	9.2	4.7	1	1	0	10823000	40923000	4288000
P18621	RPL17	sp|P18621|RL17_HUMAN	sp|P18621|RL17_HUMAN	21.397	1	1	1	5.4	2.33333	94;125	129	5.17837e+07		1	1	1	1	1	1	1	1	1	5.4	5.4	5.4	3	3	1	50394000	94258000	10699000
P18669	PGAM1	sp|P18669|PGAM1_HUMAN;sp|P15259|PGAM2_HUMAN;sp|Q8N0Y7|PGAM4_HUMAN	sp|P18669|PGAM1_HUMAN	28.804	6.33333	6.33333	6.33333	19.8333	17	126;230;243		1.38732e+09		7	6	6	7	6	6	7	6	6	20.1	19.7	19.7	20	17	14	1779800000	1825700000	556470000
P18754	RCC1	sp|P18754|RCC1_HUMAN	sp|P18754|RCC1_HUMAN	44.969	1	1	1	3.26667	2.33333	163	11	7.95617e+07		2	1	0	2	1	0	2	1	0	6.2	3.6	0	6	1	0	188830000	49855000	0
P18846	ATF1	sp|P18846|ATF1_HUMAN	sp|P18846|ATF1_HUMAN	29.232	0.666667	0.666667	0.666667	6.4	0.666667	196		9056300		0	1	1	0	1	1	0	1	1	0	9.6	9.6	0	1	1	0	18314000	8854900
P18858	LIG1	sp|P18858|DNLI1_HUMAN	sp|P18858|DNLI1_HUMAN	101.73	1.33333	1.33333	1.33333	2.3	0.666667	543	183	20428300		2	1	1	2	1	1	2	1	1	3.5	1.7	1.7	2	0	0	54979000	5553500	752400
P18859	ATP5PF	sp|P18859|ATP5J_HUMAN	sp|P18859|ATP5J_HUMAN	12.587	1	1	1	13.9	1.66667	81;87		6.07597e+07		1	1	1	1	1	1	1	1	1	13.9	13.9	13.9	2	2	1	54404000	89278000	38597000
P19174	PLCG1	sp|P19174|PLCG1_HUMAN	sp|P19174|PLCG1_HUMAN	148.53	1	1	1	1	0.666667	228		5.50253e+06		1	1	1	1	1	1	1	1	1	1	1	1	1	1	0	7833800	7059100	1614700
P19237	TNNI1	sp|P19237|TNNI1_HUMAN	sp|P19237|TNNI1_HUMAN	21.692	0.666667	0.666667	0.666667	4.66667	0.666667	168;171		6.27937e+07	+	1	1	0	1	1	0	1	1	0	7	7	0	1	1	0	99630000	88751000	0
P19338	NCL	sp|P19338|NUCL_HUMAN	sp|P19338|NUCL_HUMAN	76.613	4.33333	4.33333	4.33333	5.4	4.33333	17;630	67	2.42193e+08		3	2	8	3	2	8	3	2	8	3.7	2.5	10	3	5	5	302070000	108880000	315630000
P19367	HK1	sp|P19367|HXK1_HUMAN;sp|Q2TB90|HKDC1_HUMAN;sp|P52790|HXK3_HUMAN	sp|P19367|HXK1_HUMAN	102.48	5.66667	5.66667	3	4.7	5	63;455;483;511;748;875		149154000		5	7	5	5	7	5	3	4	2	3.6	5.7	4.8	5	6	4	164190000	226510000	56762000
P19388	POLR2E	sp|P19388|RPAB1_HUMAN	sp|P19388|RPAB1_HUMAN	24.551	2	2	2	10.8333	1.66667	94;110;121		32713000		2	2	2	2	2	2	2	2	2	11	11	10.5	2	1	2	54382000	31888000	11869000
P19525	EIF2AK2	sp|P19525|E2AK2_HUMAN	sp|P19525|E2AK2_HUMAN	62.094	0.666667	0.666667	0.666667	0.866667	0.333333	252		8525600		1	1	0	1	1	0	1	1	0	1.3	1.3	0	1	0	0	15729000	9847800	0
P19623	SRM	sp|P19623|SPEE_HUMAN	sp|P19623|SPEE_HUMAN	33.824	4	4	4	19.6333	3.66667	1;140;193;274		1.27688e+08		4	5	3	4	5	3	4	5	3	20.5	22.2	16.2	4	5	2	167020000	179840000	36203000
P19971	TYMP	sp|P19971|TYPH_HUMAN	sp|P19971|TYPH_HUMAN	49.955	0.666667	0.666667	0.666667	1.8	0.333333	346		9442200		1	1	0	1	1	0	1	1	0	2.7	2.7	0	1	0	0	19138000	9188600	0
P20020	ATP2B1	sp|P20020|AT2B1_HUMAN;sp|Q16720|AT2B3_HUMAN;sp|Q01814|AT2B2_HUMAN	sp|P20020|AT2B1_HUMAN	134.68	6	6	2.66667	5.26667	5.33333	38;267;331;482;706;814		1.23693e+08		6	7	5	6	7	5	3	3	2	5.2	5.8	4.8	6	6	4	152900000	160690000	57488000
P20042	EIF2S2	sp|P20042|IF2B_HUMAN	sp|P20042|IF2B_HUMAN	38.388	8	8	8	20.6	10	1;6;12;24;187;194;204	2	347900000		8	8	8	8	8	8	8	8	8	19.5	19.5	22.8	10	12	8	472700000	416230000	154770000
P20073	ANXA7	sp|P20073|ANXA7_HUMAN	sp|P20073|ANXA7_HUMAN	52.739	5.66667	5.66667	4.66667	13.0333	7.33333	270;366;380;386;429;469		2.08023e+08		6	5	6	6	5	6	5	4	5	13.7	11.7	13.7	7	7	8	289940000	230210000	103920000
P20290	BTF3	sp|P20290|BTF3_HUMAN	sp|P20290|BTF3_HUMAN	22.168	2	2	2	17.5	3.33333	50;108		141768000		2	2	2	2	2	2	2	2	2	17.5	17.5	17.5	3	3	4	196410000	138150000	90744000
P20339	RAB5A	sp|P20339|RAB5A_HUMAN;sp|O95057|DIRA1_HUMAN;sp|Q96HU8|DIRA2_HUMAN	sp|P20339|RAB5A_HUMAN	23.658	2	1	1	11.2	0.333333	88;168		7.07387e+06		2	2	2	1	1	1	1	1	1	11.2	11.2	11.2	0	1	0	6632300	8495600	6093700
P20340	RAB6A	sp|P20340|RAB6A_HUMAN;sp|Q9NRW1|RAB6B_HUMAN;sp|Q14964|RB39A_HUMAN;sp|Q53S08|RAB6D_HUMAN;sp|Q9H0N0|RAB6C_HUMAN	sp|P20340|RAB6A_HUMAN	23.593	7	7	7	32.7	9.33333	1;55;122;151;177;188		243373000		7	7	7	7	7	7	7	7	7	32.7	32.7	32.7	11	10	7	299740000	347310000	83069000
P20618	PSMB1	sp|P20618|PSB1_HUMAN	sp|P20618|PSB1_HUMAN	26.489	2	2	2	14.1	5.66667	172;186		2.55847e+08		2	2	2	2	2	2	2	2	2	14.1	14.1	14.1	6	6	5	282140000	362140000	123260000
P20645	M6PR	sp|P20645|MPRD_HUMAN	sp|P20645|MPRD_HUMAN	30.993	1.66667	1.66667	1.66667	3.46667	1.33333	142		3.05707e+07		2	2	1	2	2	1	2	2	1	3.6	3.6	3.2	1	2	1	12396000	58737000	20579000
P20674	COX5A	sp|P20674|COX5A_HUMAN	sp|P20674|COX5A_HUMAN	16.762	1	1	1	10	3.66667	82		2.49883e+08		1	1	1	1	1	1	1	1	1	10	10	10	3	4	4	214500000	398360000	136790000
P20700	LMNB1	sp|P20700|LMNB1_HUMAN	sp|P20700|LMNB1_HUMAN	66.408	9.66667	9.66667	9	18.7333	10	11;211;249;281;294;298;338;372;466	23;391	4.60302e+08		11	11	7	11	11	7	10	10	7	20.5	19.8	15.9	14	9	7	826460000	481150000	73295000
P20810	CAST	sp|P20810|ICAL_HUMAN	sp|P20810|ICAL_HUMAN	76.572	6	6	6	15.0333	11.3333	106;286;412;455;591		387170000		6	5	7	6	5	7	6	5	7	13.6	13.6	17.9	12	12	10	507500000	454830000	199180000
P20908	COL5A1	sp|P20908|CO5A1_HUMAN	sp|P20908|CO5A1_HUMAN	183.56	1	1	1	0.6	0.333333	538;1625		1.65997e+07		2	1	0	2	1	0	2	1	0	1.4	0.4	0	1	0	0	34470000	15329000	0
Q9UQ88	CDK11A	sp|Q9UQ88|CD11A_HUMAN;sp|P21127|CD11B_HUMAN	sp|Q9UQ88|CD11A_HUMAN;sp|P21127|CD11B_HUMAN	91.361	1.66667	1.66667	1.66667	2.06667	1	531;662		23675000		2	2	1	2	2	1	2	2	1	2.6	2.6	1	2	1	0	36288000	29919000	4818000
P21266	GSTM3	sp|P21266|GSTM3_HUMAN	sp|P21266|GSTM3_HUMAN	26.559	4.33333	4.33333	4.33333	20.4667	3.66667	7;90;144;189;216		1.70194e+08		4	5	4	4	5	4	4	5	4	17.8	24	19.6	4	5	2	224150000	243060000	43371000
P21281	ATP6V1B2	sp|P21281|VATB2_HUMAN;sp|P15313|VATB1_HUMAN	sp|P21281|VATB2_HUMAN	56.5	2.33333	2.33333	2.33333	4.83333	2	127;327;410		4.45441e+07		2	4	1	2	4	1	2	4	1	3.7	9	1.8	2	4	0	19886000	106900000	6846200
P21283	ATP6V1C1	sp|P21283|VATC1_HUMAN	sp|P21283|VATC1_HUMAN	43.941	2.33333	2.33333	2.33333	6.86667	1.33333	1;76;109		3.03604e+07		3	3	1	3	3	1	3	3	1	8.6	8.6	3.4	1	3	0	29246000	59150000	2685300
P21291	CSRP1	sp|P21291|CSRP1_HUMAN	sp|P21291|CSRP1_HUMAN	20.567	3	3	3	16.4333	4.33333	38		5.24697e+08		2	3	4	2	3	4	2	3	4	13.5	14	21.8	5	5	3	923140000	496370000	154580000
P21333	FLNA	sp|P21333|FLNA_HUMAN	sp|P21333|FLNA_HUMAN	280.74	29.3333	29.3333	29.3333	13.9	44.3333	28;297;660;746;1316;1400;1403;1462;1810;1842;1958;1960;2174;2207;2474;2490;2589	2143;2145;2152	4068500000		30	26	32	30	26	32	30	26	32	13.3	12.8	15.6	51	46	36	5432900000	4894400000	1878200000
P21399	ACO1	sp|P21399|ACOC_HUMAN;sp|O00408|PDE2A_HUMAN	sp|P21399|ACOC_HUMAN	98.398	5	5	5	6.23333	4.66667	342;464;608;719;847		1.20922e+08		5	5	5	5	5	5	5	5	5	6.1	6.1	6.5	6	6	2	184140000	153530000	25095000
P21796	VDAC1	sp|P21796|VDAC1_HUMAN	sp|P21796|VDAC1_HUMAN	30.772	1.66667	1.66667	1.66667	9.3	2.66667	1;129		1.73977e+08		1	1	3	1	1	3	1	1	3	6.7	6.7	14.5	2	3	3	146780000	295250000	79900000
P21912	SDHB	sp|P21912|SDHB_HUMAN	sp|P21912|SDHB_HUMAN	31.629	3.66667	3.66667	3.66667	15.0333	4.66667	58;133;213;219		1.04767e+08		4	4	3	4	4	3	4	4	3	16.1	16.1	12.9	4	7	3	110040000	174450000	29810000
P21964	COMT	sp|P21964|COMT_HUMAN	sp|P21964|COMT_HUMAN	30.037	2.33333	2.33333	2.33333	5.4	2.66667	90;152		8.73153e+07		3	3	1	3	3	1	3	3	1	6.6	6.6	3	3	4	1	123140000	109020000	29786000
P22059	OSBP	sp|P22059|OSBP1_HUMAN;sp|Q969R2|OSBP2_HUMAN	sp|P22059|OSBP1_HUMAN	89.42	1	1	1	2	0.666667	446		5.76467e+06		1	1	1	1	1	1	1	1	1	2	2	2	1	1	0	8364100	6918700	2011200
P22061	PCMT1	sp|P22061|PIMT_HUMAN	sp|P22061|PIMT_HUMAN	24.636	5	5	5	23.0667	6.66667	32;191;205;209		238030000		5	6	4	5	6	4	5	6	4	21.6	28.2	19.4	8	7	5	353020000	253980000	107090000
P22102	GART	sp|P22102|PUR2_HUMAN	sp|P22102|PUR2_HUMAN	107.77	5.66667	5.66667	5.66667	8.66667	6.33333	114;175;212;233;449;785;911		1.43146e+08		7	6	4	7	6	4	7	6	4	10.5	9	6.5	9	6	4	213240000	192240000	23957000
P22234	PAICS	sp|P22234|PUR6_HUMAN	sp|P22234|PUR6_HUMAN	47.079	3.66667	3.66667	3.66667	9.53333	5	190;244;272		2.64093e+08		4	4	3	4	4	3	4	4	3	9.6	9.6	9.4	6	6	3	399840000	288310000	104130000
P22307	SCP2	sp|P22307|NLTP_HUMAN	sp|P22307|NLTP_HUMAN	58.993	2.33333	2.33333	2.33333	4.96667	3	499;512;533		86023000		2	3	2	2	3	2	2	3	2	3.8	7.3	3.8	3	4	2	172550000	63558000	21961000
P22314	UBA1	sp|P22314|UBA1_HUMAN	sp|P22314|UBA1_HUMAN	117.85	6.33333	6.33333	6.33333	5.5	9.66667	67;582;584;844;859;1015		427890000		7	6	6	7	6	6	7	6	6	6	5	5.5	10	10	9	550390000	516090000	217190000
P22392	NME2	sp|P22392|NDKB_HUMAN	sp|P22392|NDKB_HUMAN	17.298	6.66667	6.66667	0.333333	29.1667	18	38;90		1460820000		5	5	10	5	5	10	0	0	1	18.4	18.4	50.7	18	19	17	1976200000	1994100000	412160000
P22570	FDXR	sp|P22570|ADRO_HUMAN	sp|P22570|ADRO_HUMAN	53.836	0.666667	0.666667	0.666667	1.2	0.666667	485		1.17057e+07		1	1	0	1	1	0	1	1	0	1.8	1.8	0	1	1	0	11956000	23161000	0
P22626	HNRNPA2B1	sp|P22626|ROA2_HUMAN	sp|P22626|ROA2_HUMAN	37.429	12	12	12	33.9	27	53;193;327		2.52657e+09		11	11	14	11	11	14	11	11	14	31.4	30.9	39.4	34	31	16	4032000000	3199200000	348500000
P22695	UQCRC2	sp|P22695|QCR2_HUMAN	sp|P22695|QCR2_HUMAN	48.442	4.66667	4.66667	4.66667	14.3	6.66667	218;240;438		262251000		4	5	5	4	5	5	4	5	5	14.3	14.3	14.3	7	8	5	287060000	416710000	82983000
P22830	FECH	sp|P22830|HEMH_HUMAN	sp|P22830|HEMH_HUMAN	47.862	1	1	1	3.5	0.333333	99		8289500		1	1	1	1	1	1	1	1	1	3.5	3.5	3.5	1	0	0	10582000	13082000	1204500
P23193	TCEA1	sp|P23193|TCEA1_HUMAN;sp|Q15560|TCEA2_HUMAN	sp|P23193|TCEA1_HUMAN	33.969	5.66667	5.66667	5.66667	17.1667	14.3333	1;36;48;147;223;228;250		4.15903e+08		6	6	5	6	6	5	6	6	5	17.3	17.3	16.9	15	17	11	430820000	612360000	204530000
P23229	ITGA6	sp|P23229|ITA6_HUMAN	sp|P23229|ITA6_HUMAN	126.6	3.33333	3.33333	3.33333	3.53333	3.66667	115;415;602;1014		45479000		3	3	4	3	3	4	3	3	4	3	3.1	4.5	2	4	5	39640000	58561000	38236000
P23246	SFPQ	sp|P23246|SFPQ_HUMAN	sp|P23246|SFPQ_HUMAN	76.149	12	12	12	16.4	25	357;500;523;557;563;578;579;600;603;612;618;620;683		9.72633e+08		13	15	8	13	15	8	13	15	8	17.7	18.1	13.4	27	34	14	1264800000	1352100000	301000000
P23258	TUBG1	sp|P23258|TBG1_HUMAN;sp|Q9NRH3|TBG2_HUMAN	sp|P23258|TBG1_HUMAN;sp|Q9NRH3|TBG2_HUMAN	51.169	0.666667	0.666667	0.666667	3.13333	0.333333	270		7591800		1	0	1	1	0	1	1	0	1	4.7	0	4.7	1	0	0	19977000	0	2798400
P23284	PPIB	sp|P23284|PPIB_HUMAN	sp|P23284|PPIB_HUMAN	23.742	5.66667	5.66667	5.66667	23.4667	19.6667	101;140;176		3.74423e+09		5	6	6	5	6	6	5	6	6	19.4	25.5	25.5	18	21	20	4129300000	5266300000	1837100000
P23368	ME2	sp|P23368|MAOM_HUMAN	sp|P23368|MAOM_HUMAN	65.443	0.666667	0.666667	0.666667	1.26667	0.333333	539		8.96033e+06		1	1	0	1	1	0	1	1	0	1.9	1.9	0	0	1	0	13631000	13250000	0
P23381	WARS	sp|P23381|SYWC_HUMAN	sp|P23381|SYWC_HUMAN	53.165	5.66667	5.66667	5.66667	13.3	7.33333	143;195;350;425;461		328640000		5	7	5	5	7	5	5	7	5	12.7	16.8	10.4	6	8	8	241470000	545140000	199310000
P23396	RPS3	sp|P23396|RS3_HUMAN	sp|P23396|RS3_HUMAN	26.688	2.66667	2.66667	2.66667	13.5667	4.33333	127;189;236	221	137482000		3	2	3	3	2	3	3	2	3	16	10.7	14	5	4	4	137090000	189650000	85706000
P23434	GCSH	sp|P23434|GCSH_HUMAN	sp|P23434|GCSH_HUMAN	18.884	1	1	1	11.6	1	147		12529400		1	1	1	1	1	1	1	1	1	11.6	11.6	11.6	1	1	1	9402500	23423000	4762700
P23467	PTPRB	sp|P23467|PTPRB_HUMAN	sp|P23467|PTPRB_HUMAN	224.3	0.666667	0.666667	0.666667	0.466667	0.333333	1392	1400	1.00727e+07	+	0	1	1	0	1	1	0	1	1	0	0.7	0.7	0	0	1	0	11755000	18463000
P23526	AHCY	sp|P23526|SAHH_HUMAN	sp|P23526|SAHH_HUMAN	47.716	5.66667	5.66667	5.66667	12.0667	10.6667	29;33;127;167;168;210;290		5.04177e+08		6	6	5	6	6	5	6	6	5	13.7	13.7	8.8	9	14	9	567120000	729480000	215930000
P23527	HIST1H2BO	sp|P23527|H2B1O_HUMAN	sp|P23527|H2B1O_HUMAN	13.906	3.33333	3.33333	0	24.8667	21	1;60;63		5.93537e+08		3	3	4	3	3	4	0	0	0	22.2	22.2	30.2	24	20	19	691920000	676140000	412550000
P23528	CFL1	sp|P23528|COF1_HUMAN	sp|P23528|COF1_HUMAN	18.502	6.33333	6.33333	4	40.7333	7.33333	1;18;115	3	2.66207e+09		6	5	8	6	5	8	4	3	5	34.9	34.3	53	8	7	7	2236700000	2516900000	3232600000
P23588	EIF4B	sp|P23588|IF4B_HUMAN	sp|P23588|IF4B_HUMAN	69.15	7.66667	7.66667	7.33333	15.2	2.66667	474;533		1.96903e+08		7	6	10	7	6	10	7	6	9	13.4	10.1	22.1	2	3	3	218020000	196140000	176550000
P23786	CPT2	sp|P23786|CPT2_HUMAN	sp|P23786|CPT2_HUMAN	73.776	1.66667	1.66667	1.66667	2.7	1	155;647		17972110		2	2	1	2	2	1	2	2	1	3.3	3.3	1.5	2	1	0	26622000	27069000	225330
P23921	RRM1	sp|P23921|RIR1_HUMAN	sp|P23921|RIR1_HUMAN	90.069	3.66667	3.66667	3.66667	4.83333	5.33333	31;170;172;655;723;736		1.23074e+08		5	5	1	5	5	1	5	5	1	6.8	6.8	0.9	9	6	1	258250000	106500000	4470600
P24534	EEF1B2	sp|P24534|EF1B_HUMAN	sp|P24534|EF1B_HUMAN	24.763	2	2	2	11.1	5.33333	1;155		7.23473e+08		2	2	2	2	2	2	2	2	2	11.1	11.1	11.1	7	5	4	971440000	629010000	569970000
P24539	ATP5PB	sp|P24539|AT5F1_HUMAN	sp|P24539|AT5F1_HUMAN	28.908	0.666667	0.666667	0.666667	2.86667	1	215		4.83817e+07		1	1	0	1	1	0	1	1	0	4.3	4.3	0	1	2	0	41595000	103550000	0
P24666	ACP1	sp|P24666|PPAC_HUMAN	sp|P24666|PPAC_HUMAN	18.042	0.666667	0.666667	0.666667	4.2	0.666667	71		3.56447e+07		1	1	0	1	1	0	1	1	0	6.3	6.3	0	2	0	0	85012000	21922000	0
P24752	ACAT1	sp|P24752|THIL_HUMAN	sp|P24752|THIL_HUMAN	45.199	2	2	2	6.1	2	91;366		5.24837e+07		2	2	2	2	2	2	2	2	2	6.1	6.1	6.1	3	2	1	66696000	63938000	26817000
P24928	POLR2A	sp|P24928|RPB1_HUMAN	sp|P24928|RPB1_HUMAN	217.17	1	1	1	0.6	0	520		1.26739e+07		1	1	1	1	1	1	1	1	1	0.6	0.6	0.6	0	0	0	19621000	15907000	2493600
P24941	CDK2	sp|P24941|CDK2_HUMAN	sp|P24941|CDK2_HUMAN	33.929	1	1	0	2	0.333333	1		3.07268e+06		1	1	1	1	1	1	0	0	0	2	2	2	1	0	0	5998600	3042100	177330
P25205	MCM3	sp|P25205|MCM3_HUMAN	sp|P25205|MCM3_HUMAN	90.98	1.66667	1.66667	1.66667	2.26667	1.66667	204;568		5.79083e+07		2	1	2	2	1	2	2	1	2	2.6	1.6	2.6	2	1	2	110030000	28651000	35044000
P25325	MPST	sp|P25325|THTM_HUMAN	sp|P25325|THTM_HUMAN	33.178	1	1	0	2	1	116		5242200		1	1	1	1	1	1	0	0	0	2	2	2	1	1	1	6190300	7742400	1793900
P25398	RPS12	sp|P25398|RS12_HUMAN	sp|P25398|RS12_HUMAN	14.515	2	2	2	26.7667	2.33333	12;60		2.85287e+07		1	2	3	1	2	3	1	2	3	13.6	30.3	36.4	1	3	3	21493000	34917000	29176000
P25685	DNAJB1	sp|P25685|DNJB1_HUMAN	sp|P25685|DNJB1_HUMAN	38.044	1	1	1	2.4	0.333333	293		4.70737e+07		1	1	1	1	1	1	1	1	1	2.4	2.4	2.4	1	0	0	89027000	41645000	10549000
P25705	ATP5F1A	sp|P25705|ATPA_HUMAN;REV__sp|Q9Y5A7|NUB1_HUMAN;REV__sp|O00522|KRIT1_HUMAN	sp|P25705|ATPA_HUMAN	59.75	6.33333	6.33333	6.33333	13.6333	12	51;95;105;189;269;324		8.19313e+08		6	7	6	6	7	6	6	7	6	13.6	13.7	13.6	13	12	11	972410000	960440000	525090000
P25786	PSMA1	sp|P25786|PSA1_HUMAN	sp|P25786|PSA1_HUMAN	29.555	5.66667	5.66667	5.66667	20.0333	5.33333	26;88;159;180;261		1.25028e+08		6	5	6	6	5	6	6	5	6	20.9	18.3	20.9	6	6	4	182900000	149830000	42355000
P25787	PSMA2	sp|P25787|PSA2_HUMAN	sp|P25787|PSA2_HUMAN	25.898	1	1	1	6	2	79		8.44767e+07		1	1	1	1	1	1	1	1	1	6	6	6	2	2	2	106950000	115540000	30940000
P25788	PSMA3	sp|P25788|PSA3_HUMAN	sp|P25788|PSA3_HUMAN	28.433	3	3	3	12.5	5.33333	28;76;185		2.11697e+08		3	3	3	3	3	3	3	3	3	12.5	12.5	12.5	5	6	5	240780000	269600000	124710000
P25789	PSMA4	sp|P25789|PSA4_HUMAN	sp|P25789|PSA4_HUMAN	29.483	2	2	2	15.3	2.33333	72;174		102304000		2	2	2	2	2	2	2	2	2	15.3	15.3	15.3	2	3	2	127720000	148690000	30502000
P26038	MSN	sp|P26038|MOES_HUMAN;REV__sp|Q92752|TENR_HUMAN	sp|P26038|MOES_HUMAN	67.819	21	21	12.3333	36.0333	49	12;182;200;285;292;305;322;348;421;433;451;467;543;549;577		3225010000		23	20	20	23	20	20	13	11	13	38.3	33.1	36.7	58	58	31	4917500000	3852400000	905130000
P26196	DDX6	sp|P26196|DDX6_HUMAN	sp|P26196|DDX6_HUMAN	54.416	2	2	2	6.96667	0.666667	42;242		53157500		3	2	1	3	2	1	3	2	1	10.1	7.9	2.9	2	0	0	89377000	68404000	1691500
P26358	DNMT1	sp|P26358|DNMT1_HUMAN	sp|P26358|DNMT1_HUMAN	183.16	2	2	2	1.66667	0.333333	122;380;1199;1451		1.5503e+07		3	2	1	3	2	1	3	2	1	2.4	1.9	0.7	1	0	0	34393000	10819000	1296900
P26368	U2AF2	sp|P26368|U2AF2_HUMAN	sp|P26368|U2AF2_HUMAN	53.5	4.33333	4.33333	4.33333	10.4667	5	105;212;446	2;79	1.69406e+08		4	4	5	4	4	5	4	4	5	9.5	10.3	11.6	5	5	5	212810000	222510000	72897000
P26373	RPL13	sp|P26373|RL13_HUMAN	sp|P26373|RL13_HUMAN	24.261	1.33333	1.33333	1.33333	8.7	1.33333	155		2.53813e+07		1	1	2	1	1	2	1	1	2	6.2	6.2	13.7	1	2	1	0	71390000	4753800
P26447	S100A4	sp|P26447|S10A4_HUMAN	sp|P26447|S10A4_HUMAN	11.728	1	1	1	10.9	3.33333	12		3.80233e+08		1	1	1	1	1	1	1	1	1	10.9	10.9	10.9	5	4	1	565540000	410020000	165140000
P26583	HMGB2	sp|P26583|HMGB2_HUMAN	sp|P26583|HMGB2_HUMAN	24.033	4	3.33333	3.33333	13.7	4.66667	63;75;132		2.32943e+08		4	4	4	3	4	3	3	4	3	12.4	16.3	12.4	6	5	3	379910000	219660000	99260000
P26599	PTBP1	sp|P26599|PTBP1_HUMAN	sp|P26599|PTBP1_HUMAN	57.221	2.66667	2.66667	2.66667	5.26667	4	1;391		145942000		3	3	2	3	3	2	3	3	2	7.2	6	2.6	5	4	3	191200000	179760000	66866000
P26639	TARS	sp|P26639|SYTC_HUMAN;sp|A2RTX5|SYTC2_HUMAN;sp|Q9BW92|SYTM_HUMAN	sp|P26639|SYTC_HUMAN	83.434	9.66667	9.66667	9.66667	13.9667	17	13;60;229;291;419;469;600;622;647		901360000		10	11	8	10	11	8	10	11	8	13.8	16.6	11.5	17	20	14	894730000	1327000000	482350000
P26640	VARS	sp|P26640|SYVC_HUMAN	sp|P26640|SYVC_HUMAN	140.47	2	2	2	1.86667	2	296;615;658;930		2.94336e+07		2	2	2	2	2	2	2	2	2	1.8	1.8	2	3	2	1	47997000	33256000	7047700
P26641	EEF1G	sp|P26641|EF1G_HUMAN	sp|P26641|EF1G_HUMAN	50.118	3.33333	3.33333	3.33333	8.5	5.66667	213;263	43;46	377060000		4	3	3	4	3	3	4	3	3	11.7	6.9	6.9	6	6	5	489470000	491250000	150460000
P26885	FKBP2	sp|P26885|FKBP2_HUMAN	sp|P26885|FKBP2_HUMAN	15.649	4	4	4	19	7	54;96		2.75367e+08		4	4	4	4	4	4	4	4	4	19	19	19	2	13	6	217170000	447660000	161270000
P27105	STOM	sp|P27105|STOM_HUMAN	sp|P27105|STOM_HUMAN	31.73	5	5	5	27.8	6.33333	174;207;228;239;275		3.66047e+08		4	6	5	4	6	5	4	6	5	27.1	31.6	24.7	4	9	6	310760000	673200000	114180000
P27144	AK4	sp|P27144|KAD4_HUMAN	sp|P27144|KAD4_HUMAN	25.268	1	1	1	4.5	0.333333	53		1.2529e+07		1	1	1	1	1	1	1	1	1	4.5	4.5	4.5	0	1	0	15607000	16006000	5974100
P27348	YWHAQ	sp|P27348|1433T_HUMAN	sp|P27348|1433T_HUMAN	27.764	5	1.66667	1	17.7333	5.33333	22;26;121;160;218		402060000		5	5	5	2	2	1	1	1	1	17.6	17.6	18	7	6	3	557250000	437440000	211490000
P27361	MAPK3	sp|P27361|MK03_HUMAN	sp|P27361|MK03_HUMAN	43.135	0.666667	0.666667	0.666667	1.6	0	310		4.12933e+06		1	1	0	1	1	0	1	1	0	2.4	2.4	0	0	0	0	8117700	4270300	0
P27449	ATP6V0C	sp|P27449|VATL_HUMAN	sp|P27449|VATL_HUMAN	15.736	1	1	1	11.6	1	44;47		3.50733e+07		1	1	1	1	1	1	1	1	1	11.6	11.6	11.6	0	1	2	24768000	61088000	19364000
P27635	RPL10	sp|P27635|RL10_HUMAN;sp|Q96L21|RL10L_HUMAN	sp|P27635|RL10_HUMAN	24.604	3.66667	3.66667	3.66667	16.3667	5.33333	102;115;136;184		200236000		4	4	3	4	4	3	4	4	3	18.7	18.7	11.7	9	6	1	328040000	256630000	16038000
P27694	RPA1	sp|P27694|RFA1_HUMAN;sp|P29597|TYK2_HUMAN	sp|P27694|RFA1_HUMAN	68.137	5.66667	5.66667	5.66667	7.06667	6.33333	1;14;349;592;608		191058000		6	7	4	6	7	4	6	7	4	7.5	7.5	6.2	6	9	4	299310000	220470000	53394000
P27708	CAD	sp|P27708|PYR1_HUMAN	sp|P27708|PYR1_HUMAN	242.98	2.33333	1.33333	1.33333	1.63333	0.333333	522;1303;2179		24609800		2	3	2	1	2	1	1	2	1	1.5	1.9	1.5	1	0	0	49452000	20448000	3929400
P27797	CALR	sp|P27797|CALR_HUMAN	sp|P27797|CALR_HUMAN	48.141	15	15	15	35.9667	39	122;131;257		1.71837e+09		14	15	16	14	15	16	14	15	16	32.1	37.2	38.6	31	44	42	1251100000	2262300000	1641700000
P27816	MAP4	sp|P27816|MAP4_HUMAN	sp|P27816|MAP4_HUMAN	121	14	14	14	16.0667	22	250;258;264;292;296;300;306;362;370;450;478;506;514;540;592;741;894	521;822;823	8.93777e+08		15	13	14	15	13	14	15	13	14	17.8	14.6	15.8	26	18	22	1171600000	866050000	643680000
P27824	CANX	sp|P27824|CALX_HUMAN	sp|P27824|CALX_HUMAN	67.567	16	16	16	25.4	38	109;123;188;387;512	554;564;583	4004200000		16	16	16	16	16	16	16	16	16	25.5	24.7	26	39	39	36	4014900000	5291200000	2706500000
P28062	PSMB8	sp|P28062|PSB8_HUMAN	sp|P28062|PSB8_HUMAN	30.354	0.666667	0.666667	0.666667	2.4	0.333333	158		5499300		1	1	0	1	1	0	1	1	0	3.6	3.6	0	0	1	0	8684900	7813000	0
P28066	PSMA5	sp|P28066|PSA5_HUMAN	sp|P28066|PSA5_HUMAN	26.411	3.66667	3.66667	3.66667	22.8	5.33333	59;156;228		2.56697e+08		3	4	4	3	4	4	3	4	4	22.8	22.8	22.8	4	8	4	216830000	391360000	161900000
P28070	PSMB4	sp|P28070|PSB4_HUMAN	sp|P28070|PSB4_HUMAN	29.204	4	4	4	22	5.33333	50;71;88;95		3.98885e+08		4	4	4	4	4	4	4	4	4	22	22	22	4	8	4	159110000	952820000	84726000
P28074	PSMB5	sp|P28074|PSB5_HUMAN	sp|P28074|PSB5_HUMAN	28.48	1	1	1	3.8	3	145		1.01074e+08		1	1	1	1	1	1	1	1	1	3.8	3.8	3.8	3	3	3	104650000	137800000	60771000
P28289	TMOD1	sp|P28289|TMOD1_HUMAN	sp|P28289|TMOD1_HUMAN	40.569	0.666667	0.666667	0.666667	2.8	0.333333	285		2837880	+	1	0	1	1	0	1	1	0	1	4.2	0	4.2	1	0	0	7649000	0	864640
P28290	ITPRID2	sp|P28290|ITPI2_HUMAN	sp|P28290|ITPI2_HUMAN	138.38	1.66667	1.66667	1.66667	1.16667	0.333333	224;296	737	1.23027e+07		2	1	2	2	1	2	2	1	2	1.4	0.7	1.4	1	0	0	20454000	9228300	7225700
P28331	NDUFS1	sp|P28331|NDUS1_HUMAN	sp|P28331|NDUS1_HUMAN	79.467	6	6	6	8.73333	5	58;94;329;473;502;513;632;696		8.89333e+07		7	6	5	7	6	5	7	6	5	11.1	8.5	6.6	6	5	4	137020000	90584000	39196000
P28347	TEAD1	sp|P28347|TEAD1_HUMAN;sp|Q15561|TEAD4_HUMAN;sp|Q99594|TEAD3_HUMAN;sp|Q15562|TEAD2_HUMAN	sp|P28347|TEAD1_HUMAN;sp|Q15561|TEAD4_HUMAN;sp|Q99594|TEAD3_HUMAN;sp|Q15562|TEAD2_HUMAN	47.945	1	1	1	2.3	1.33333	66		4.07213e+07		1	1	1	1	1	1	1	1	1	2.3	2.3	2.3	2	1	1	82316000	39848000	0
P28482	MAPK1	sp|P28482|MK01_HUMAN	sp|P28482|MK01_HUMAN	41.389	4	4	4	11.4	6	13;293;333		1.50351e+08		4	4	4	4	4	4	4	4	4	11.4	11.4	11.4	7	8	3	268600000	164050000	18404000
P28799	GRN	sp|P28799|GRN_HUMAN	sp|P28799|GRN_HUMAN	63.544	1	1	1	2.4	1	207		1.25583e+07		1	1	1	1	1	1	1	1	1	2.4	2.4	2.4	1	1	1	17135000	20540000	0
P29083	GTF2E1	sp|P29083|T2EA_HUMAN	sp|P29083|T2EA_HUMAN	49.452	0.666667	0.666667	0.666667	1.4	0	429		4.21387e+06	+	1	1	0	1	1	0	1	1	0	2.1	2.1	0	0	0	0	7088600	5553000	0
P29144	TPP2	sp|P29144|TPP2_HUMAN	sp|P29144|TPP2_HUMAN	138.35	1	1	1	0.5	0.666667	1033		1.14686e+07		1	1	1	1	1	1	1	1	1	0.5	0.5	0.5	0	1	1	14580000	17378000	2447900
P29218	IMPA1	sp|P29218|IMPA1_HUMAN	sp|P29218|IMPA1_HUMAN	30.188	2	2	2	5.4	2.33333	34;53;174;179		2.76813e+07		1	3	2	1	3	2	1	3	2	2.5	8.3	5.4	1	4	2	16990000	42207000	23847000
P29317	EPHA2	sp|P29317|EPHA2_HUMAN	sp|P29317|EPHA2_HUMAN	108.27	1	1	1	1.1	0	939		7.98983e+06		1	1	1	1	1	1	1	1	1	1.1	1.1	1.1	0	0	0	10326000	12513000	1130500
P29373	CRABP2	sp|P29373|RABP2_HUMAN	sp|P29373|RABP2_HUMAN	15.693	1	1	1	7.2	0.333333	28		11424000		1	1	1	1	1	1	1	1	1	7.2	7.2	7.2	1	0	0	22904000	8893200	2474800
P29401	TKT	sp|P29401|TKT_HUMAN	sp|P29401|TKT_HUMAN	67.877	15	15	15	28.9667	31.6667	1;135;199;266;303;604		5.12497e+09		13	13	19	13	13	19	13	13	19	25.8	25.8	35.3	31	35	29	6123800000	6428900000	2822200000
P29692	EEF1D	sp|P29692|EF1D_HUMAN	sp|P29692|EF1D_HUMAN	31.121	7	7	7	28.2333	13	29;135	129;133;162	7.74153e+08		6	6	9	6	6	9	6	6	9	20.3	20.3	44.1	18	11	10	1020500000	808470000	493490000
P29966	MARCKS	sp|P29966|MARCS_HUMAN	sp|P29966|MARCS_HUMAN	31.554	2.33333	2.33333	2.33333	6.5	2.33333	1	150;159	98245000		3	1	3	3	1	3	3	1	3	8.7	2.1	8.7	4	1	2	238450000	22276000	34009000
P29992	GNA11	sp|P29992|GNA11_HUMAN;sp|O95837|GNA14_HUMAN;sp|P50148|GNAQ_HUMAN	sp|P29992|GNA11_HUMAN;sp|O95837|GNA14_HUMAN;sp|P50148|GNAQ_HUMAN	42.123	1	1	1	3.1	1	312		1.01212e+07		1	1	1	1	1	1	1	1	1	3.1	3.1	3.1	1	1	1	14190000	11498000	4675500
P30040	ERP29	sp|P30040|ERP29_HUMAN	sp|P30040|ERP29_HUMAN	28.993	2.66667	2.66667	2.66667	13.4	11	102;154;221		4.82393e+08		2	3	3	2	3	3	2	3	3	8.8	18	13.4	9	14	10	422030000	746270000	278880000
P30041	PRDX6	sp|P30041|PRDX6_HUMAN	sp|P30041|PRDX6_HUMAN	25.035	6.33333	6.33333	6.33333	27.2333	11.6667	1;116;127;188		501100000		6	7	6	6	7	6	6	7	6	21.9	31.7	28.1	11	13	11	598220000	674960000	230120000
P30043	BLVRB	sp|P30043|BLVRB_HUMAN	sp|P30043|BLVRB_HUMAN	22.119	3.66667	3.66667	3.66667	19.4	3.66667	87;98;185		1.22275e+08		3	4	4	3	4	4	3	4	4	14.6	21.8	21.8	4	4	3	174200000	161000000	31626000
P30044	PRDX5	sp|P30044|PRDX5_HUMAN	sp|P30044|PRDX5_HUMAN	22.086	2.33333	2.33333	2.33333	6.83333	6.66667	183	182	8.02377e+08		2	2	3	2	2	3	2	2	3	5.6	5.6	9.3	5	7	8	991210000	1147900000	268020000
P30046	DDT	sp|P30046|DOPD_HUMAN;sp|A6NHG4|DDTL_HUMAN	sp|P30046|DOPD_HUMAN;sp|A6NHG4|DDTL_HUMAN	12.712	2	2	2	24.6	4	1;115		2.88067e+08		2	2	2	2	2	2	2	2	2	24.6	24.6	24.6	3	5	4	328060000	410960000	125180000
P30048	PRDX3	sp|P30048|PRDX3_HUMAN	sp|P30048|PRDX3_HUMAN	27.692	1.33333	1.33333	1.33333	8.03333	3	156		1.33123e+08		1	1	2	1	1	2	1	1	2	6.6	6.6	10.9	3	4	2	140030000	150780000	108560000
P30084	ECHS1	sp|P30084|ECHM_HUMAN	sp|P30084|ECHM_HUMAN	31.387	4.33333	4.33333	4.33333	18.6333	4.33333	189;191;239;250;276		118240000		5	5	3	5	5	3	5	5	3	20.7	20.7	14.5	6	5	2	147380000	180130000	27210000
P30085	CMPK1	sp|P30085|KCY_HUMAN	sp|P30085|KCY_HUMAN	22.222	3	3	3	12.2	1.66667	76;80;169		6.20087e+07		3	3	3	3	3	3	3	3	3	12.2	12.2	12.2	1	1	3	74256000	82691000	29079000
P30086	PEBP1	sp|P30086|PEBP1_HUMAN	sp|P30086|PEBP1_HUMAN	21.057	1.33333	1.33333	1.33333	7.33333	1	1;92		2.03893e+07		2	2	0	2	2	0	2	2	0	7	15	0	2	1	0	42110000	19058000	0
P30101	PDIA3	sp|P30101|PDIA3_HUMAN	sp|P30101|PDIA3_HUMAN	56.782	9	9	9	13.7333	25.6667	247;284;285;338;434		2.73367e+09		8	8	11	8	8	11	8	8	11	10.9	10.9	19.4	27	31	19	3514200000	3463000000	1223800000
P30153	PPP2R1A	sp|P30153|2AAA_HUMAN;sp|P30154|2AAB_HUMAN	sp|P30153|2AAA_HUMAN	65.308	10.6667	10.6667	10.6667	17.9	20.6667	180;208;262;291;323;350;489;521;528		779740000		11	11	10	11	11	10	11	11	10	18.8	18.8	16.1	24	21	17	988320000	928090000	422810000
P30405	PPIF	sp|P30405|PPIF_HUMAN	sp|P30405|PPIF_HUMAN	22.04	1.33333	1.33333	1.33333	11.2333	1	103;178		4.26527e+07		1	1	2	1	1	2	1	1	2	10.1	10.1	13.5	1	1	1	34481000	54170000	39307000
P30419	NMT1	sp|P30419|NMT1_HUMAN	sp|P30419|NMT1_HUMAN	56.806	2	2	2	3.6	2	81;341		8.5006e+07		2	2	2	2	2	2	2	2	2	3.6	3.6	3.6	2	2	2	126050000	120870000	8097900
P30464	HLA-B	sp|P30464|1B15_HUMAN;sp|P30484|1B46_HUMAN;sp|P30495|1B56_HUMAN;sp|P18465|1B57_HUMAN;sp|P30481|1B44_HUMAN;sp|P30485|1B47_HUMAN;sp|P30461|1B13_HUMAN;sp|P30483|1B45_HUMAN;sp|P03989|1B27_HUMAN;sp|P30511|HLAF_HUMAN	sp|P30464|1B15_HUMAN;sp|P30484|1B46_HUMAN;sp|P30495|1B56_HUMAN;sp|P18465|1B57_HUMAN;sp|P30481|1B44_HUMAN;sp|P30485|1B47_HUMAN;sp|P30461|1B13_HUMAN;sp|P30483|1B45_HUMAN;sp|P03989|1B27_HUMAN	40.388	1.66667	1	0	5.8	3	36;122		3.73994e+08		2	2	1	1	1	1	0	0	0	7.2	7.2	3	3	3	3	494990000	587240000	39753000
P30519	HMOX2	sp|P30519|HMOX2_HUMAN	sp|P30519|HMOX2_HUMAN	36.032	4	4	4	14.1333	4	30;101;206;213;231		118991000		4	5	3	4	5	3	4	5	3	11.7	18.4	12.3	5	4	3	145830000	167290000	43853000
P30520	ADSS	sp|P30520|PURA2_HUMAN;sp|Q8N142|PURA1_HUMAN	sp|P30520|PURA2_HUMAN	50.097	2.66667	2.66667	2.66667	5.4	1	181;368;452		30309000		2	3	3	2	3	3	2	3	3	3.7	5.7	6.8	1	1	1	36644000	43887000	10396000
P30530	AXL	sp|P30530|UFO_HUMAN	sp|P30530|UFO_HUMAN	98.336	1	1	1	2	0.666667	551;648		12368000		2	1	0	2	1	0	2	1	0	4.3	1.7	0	2	0	0	31533000	5571000	0
P30533	LRPAP1	sp|P30533|AMRP_HUMAN	sp|P30533|AMRP_HUMAN	41.465	2.66667	2.66667	2.66667	7.3	2.33333	56		80491000		3	3	2	3	3	2	3	3	2	7.3	7.3	7.3	2	3	2	113250000	90707000	37516000
P30622	CLIP1	sp|P30622|CLIP1_HUMAN	sp|P30622|CLIP1_HUMAN	162.24	7.66667	7.66667	7.66667	6.7	5.66667	416;513;666;728;890;905;934;936;982;1092;1098;1213		206664000		10	8	5	10	8	5	10	8	5	8.6	7.3	4.2	6	6	5	313770000	262000000	44222000
P30626	SRI	sp|P30626|SORCN_HUMAN	sp|P30626|SORCN_HUMAN	21.676	2	2	2	14.1	3.66667	81;86;90;132		2.28077e+08		2	2	2	2	2	2	2	2	2	14.1	14.1	14.1	2	4	5	247500000	300170000	136560000
P30685	HLA-B	sp|P30685|1B35_HUMAN;sp|P30491|1B53_HUMAN;sp|P30498|1B78_HUMAN;sp|P30490|1B52_HUMAN;sp|P18464|1B51_HUMAN;sp|P10319|1B58_HUMAN	sp|P30685|1B35_HUMAN;sp|P30491|1B53_HUMAN;sp|P30498|1B78_HUMAN;sp|P30490|1B52_HUMAN;sp|P18464|1B51_HUMAN;sp|P10319|1B58_HUMAN	40.455	1.66667	1.66667	0	7.2	4.33333	36		1.39565e+08		2	2	1	2	2	1	0	0	0	8.6	8.6	4.4	7	6	0	197420000	217990000	3283900
P30740	SERPINB1	sp|P30740|ILEU_HUMAN;sp|P50453|SPB9_HUMAN;sp|O75830|SPI2_HUMAN	sp|P30740|ILEU_HUMAN	42.741	1.66667	1.66667	1.66667	5.73333	1	1;156		2.17427e+07		2	1	2	2	1	2	2	1	2	6.6	4	6.6	2	1	0	25486000	25270000	14472000
P30825	SLC7A1	sp|P30825|CTR1_HUMAN;sp|P52569|CTR2_HUMAN	sp|P30825|CTR1_HUMAN	67.638	3	3	3	4	5.66667	13;365		2.22591e+08		3	3	3	3	3	3	3	3	3	4	4	4	5	8	4	260310000	330860000	76604000
P30837	ALDH1B1	sp|P30837|AL1B1_HUMAN	sp|P30837|AL1B1_HUMAN	57.206	2.33333	2.33333	2.33333	6	4.66667	208;410		1.45924e+08		3	2	2	3	2	2	3	2	2	6	6	6	6	5	3	201250000	200700000	35823000
P30838	ALDH3A1	sp|P30838|AL3A1_HUMAN;sp|P48448|AL3B2_HUMAN;sp|P43353|AL3B1_HUMAN	sp|P30838|AL3A1_HUMAN	50.394	2	2	2	5.13333	1.66667	295;366;434		27001000		3	3	0	3	3	0	3	3	0	7.7	7.7	0	3	2	0	61076000	19927000	0
P31040	SDHA	sp|P31040|SDHA_HUMAN	sp|P31040|SDHA_HUMAN	72.691	6.33333	6.33333	6.33333	11.9333	10.3333	279;347;410;494;519		5.04613e+08		7	7	5	7	7	5	7	7	5	13	13	9.8	12	13	6	755800000	620750000	137290000
P31150	GDI1	sp|P31150|GDIA_HUMAN	sp|P31150|GDIA_HUMAN	50.582	8.66667	6.66667	6.66667	26.5667	9.33333	33;66;82;90;132;134;168;336;424;434		2.58533e+08		8	9	9	6	7	7	6	7	7	28	28	23.7	6	10	12	216770000	383510000	175320000
P31153	MAT2A	sp|P31153|METK2_HUMAN;sp|Q00266|METK1_HUMAN	sp|P31153|METK2_HUMAN	43.66	3	3	3	7.8	8.33333	64;189		3.38527e+08		3	3	3	3	3	3	3	3	3	7.8	7.8	7.8	10	9	6	521550000	393390000	100640000
P31327	CPS1	sp|P31327|CPSM_HUMAN	sp|P31327|CPSM_HUMAN	164.94	34	34	33	25.8333	68.3333	96;179;254;311;313;365;462;508;542;585;607;616;769;792;799;815;829;862;881;887;899;1076;1178;1209;1283;1312;1350		4.17317e+09		31	35	36	31	35	36	30	34	35	23.1	28.1	26.3	66	83	56	4786800000	6026500000	1706200000
P31689	DNAJA1	sp|P31689|DNJA1_HUMAN	sp|P31689|DNJA1_HUMAN	44.868	4.33333	4.33333	4.33333	14.6333	5.33333	158;169;178;308		2.92211e+08		4	5	4	4	5	4	4	5	4	13.4	17.1	13.4	9	4	3	582460000	260290000	33882000
P31930	UQCRC1	sp|P31930|QCR1_HUMAN	sp|P31930|QCR1_HUMAN	52.645	1	1	1	4.2	3.33333	229		1.70606e+08		1	1	1	1	1	1	1	1	1	4.2	4.2	4.2	3	4	3	138000000	298300000	75519000
P31937	HIBADH	sp|P31937|3HIDH_HUMAN	sp|P31937|3HIDH_HUMAN	35.329	2.66667	2.66667	2.66667	12	3	50;54;150;155;246		8.86787e+07		2	3	3	2	3	3	2	3	3	10.4	12.8	12.8	2	6	1	78034000	162750000	25252000
P31939	ATIC	sp|P31939|PUR9_HUMAN	sp|P31939|PUR9_HUMAN	64.615	8.33333	8.33333	8.33333	16.6667	9.33333	1;60;88;158;204;288;312;367;476		2.73314e+08		10	10	5	10	10	5	10	10	5	20.6	20.3	9.1	12	13	3	395670000	394690000	29581000
P31942	HNRNPH3	sp|P31942|HNRH3_HUMAN	sp|P31942|HNRH3_HUMAN	36.926	2	2	2	8.86667	1.33333	1;5;290;302;304		3.81912e+07		2	3	1	2	3	1	2	3	1	8.1	12.1	6.4	2	1	1	42857000	62334000	9382500
P31943	HNRNPH1	sp|P31943|HNRH1_HUMAN;sp|Q9NQA5|TRPV5_HUMAN	sp|P31943|HNRH1_HUMAN	49.229	5.33333	5.33333	3.33333	14.4	8	1;2;78;93;202;204;293		4.3154e+08		6	6	4	6	6	4	3	3	4	15.8	17.6	9.8	10	9	5	785210000	422970000	86441000
P31947	SFN	sp|P31947|1433S_HUMAN	sp|P31947|1433S_HUMAN	27.774	8.66667	6.33333	6.33333	31.5667	20	22;26;123;155;162;202;220		1344840000		8	8	10	6	6	7	6	6	7	29.4	29.4	35.9	21	20	19	1884300000	1448200000	702020000
P31948	STIP1	sp|P31948|STIP1_HUMAN	sp|P31948|STIP1_HUMAN	62.639	15.3333	15.3333	15.3333	24.2667	39.6667	1;115;125;130;214;259;380;441;448;490;499;504;511;535		3.21743e+09		15	15	16	15	15	16	15	15	16	23.4	23.4	26	38	42	39	3709200000	3837200000	2105900000
P31949	S100A11	sp|P31949|S10AB_HUMAN	sp|P31949|S10AB_HUMAN	11.74	2	2	2	24.8	5.33333	43;63;64		2.38437e+08		2	2	2	2	2	2	2	2	2	24.8	24.8	24.8	4	7	5	273340000	273790000	168180000
P32004	L1CAM	sp|P32004|L1CAM_HUMAN	sp|P32004|L1CAM_HUMAN	140	6	6	6	5.3	7.66667	124;131;172;235;400;741		399860000		5	6	7	5	6	7	5	6	7	4.5	5.7	5.7	7	6	10	457370000	477830000	264380000
P32321	DCTD	sp|P32321|DCTD_HUMAN	sp|P32321|DCTD_HUMAN	20.016	0.666667	0.666667	0.666667	4.13333	0.333333	147		5.24813e+06		1	1	0	1	1	0	1	1	0	6.2	6.2	0	0	1	0	4878400	10866000	0
P32322	PYCR1	sp|P32322|P5CR1_HUMAN	sp|P32322|P5CR1_HUMAN	33.36	2.66667	2.66667	2.66667	11.9	3	31;37;216;271		78287000		2	4	2	2	4	2	2	4	2	9.7	15	11	3	5	1	68040000	144040000	22781000
P32455	GBP1	sp|P32455|GBP1_HUMAN	sp|P32455|GBP1_HUMAN	67.93	4	4	2.33333	5.83333	3	22;55;339;505;535		7.68382e+07		4	5	3	4	5	3	2	3	2	5.9	7.4	4.2	4	4	1	132720000	88459000	9335700
P32456	GBP2	sp|P32456|GBP2_HUMAN;sp|Q96PP8|GBP5_HUMAN;sp|Q8N8V2|GBP7_HUMAN	sp|P32456|GBP2_HUMAN	67.208	2.66667	1	1	3.6	1	55;337;377;503		1.77607e+07		4	3	1	2	1	0	2	1	0	5.6	4.2	1	2	1	0	37810000	15472000	0
P32754	HPD	sp|P32754|HPPD_HUMAN	sp|P32754|HPPD_HUMAN	44.934	1	1	1	2.36667	0.333333	238		6.51597e+06		2	0	1	2	0	1	2	0	1	4.8	0	2.3	1	0	0	16350000	0	3197900
P32969	RPL9	sp|P32969|RL9_HUMAN	sp|P32969|RL9_HUMAN	21.863	1.66667	1.66667	1.66667	11.1	0.666667	80;128		6.12402e+07		2	2	1	2	2	1	2	2	1	13	13	7.3	0	2	0	60226000	119780000	3714500
P33176	KIF5B	sp|P33176|KINH_HUMAN	sp|P33176|KINH_HUMAN	109.68	5.66667	5.66667	5.66667	6.36667	8.33333	105;180;453;554;740;771		152325000		6	6	5	6	6	5	6	6	5	6.3	7.3	5.5	9	9	7	230530000	169430000	57015000
P33316	DUT	sp|P33316|DUT_HUMAN	sp|P33316|DUT_HUMAN	26.563	3	3	3	12.7	3.33333	112;149		1.67815e+08		3	3	3	3	3	3	3	3	3	12.7	12.7	12.7	6	3	1	312970000	175190000	15286000
P33527	ABCC1	sp|P33527|MRP1_HUMAN	sp|P33527|MRP1_HUMAN	171.59	1.66667	1.66667	1.33333	1.2	1.66667	495;849;1492		3.56207e+07		1	3	1	1	3	1	1	2	1	0.8	2	0.8	1	2	2	33054000	63513000	10295000
P33991	MCM4	sp|P33991|MCM4_HUMAN;sp|Q9UJA3|MCM8_HUMAN	sp|P33991|MCM4_HUMAN	96.557	3.33333	3.33333	3.33333	4.26667	1.66667	548;717;726;839		3.3661e+07		2	4	4	2	4	4	2	4	4	1.9	5.3	5.6	2	2	1	47701000	43563000	9718900
P33992	MCM5	sp|P33992|MCM5_HUMAN	sp|P33992|MCM5_HUMAN	82.285	5.66667	5.66667	5.66667	10.8667	3.66667	144;184;241;379;419;531;715		117993000		7	6	4	7	6	4	7	6	4	13.2	11.2	8.2	8	3	0	221980000	119730000	12269000
P33993	MCM7	sp|P33993|MCM7_HUMAN	sp|P33993|MCM7_HUMAN	81.307	2.66667	2.66667	2.66667	4.03333	3.33333	131;237;621;639		9.56899e+07		4	3	1	4	3	1	4	3	1	5.8	4.2	2.1	6	3	1	222510000	57406000	7153600
P34741	SDC2	sp|P34741|SDC2_HUMAN	sp|P34741|SDC2_HUMAN	22.16	0.666667	0.666667	0.666667	4.83333	0.333333	121		9.47133e+06		0	1	1	0	1	1	0	1	1	0	7.5	7	0	1	0	0	18302000	10112000
P34897	SHMT2	sp|P34897|GLYM_HUMAN	sp|P34897|GLYM_HUMAN	55.992	7	7	6	14.1	12.3333	193;237;252;361;498		6.36217e+08		7	7	7	7	7	7	6	6	6	14.1	14.1	14.1	14	15	8	664600000	972780000	271270000
P34932	HSPA4	sp|P34932|HSP74_HUMAN	sp|P34932|HSP74_HUMAN	94.33	14.6667	14.6667	13.6667	18.1	22.6667	120;157;309;522;549;561;604;606;628;710;731;742;745;759;837		998140000		15	14	15	15	14	15	14	13	14	17.9	17.7	18.7	23	25	20	1270300000	1272600000	451520000
P35052	GPC1	sp|P35052|GPC1_HUMAN	sp|P35052|GPC1_HUMAN	61.68	1.66667	1.66667	1.66667	3.4	1	99;297		6.19647e+07		1	2	2	1	2	2	1	2	2	2	4.1	4.1	0	1	2	59708000	102080000	24106000
P35080	PFN2	sp|P35080|PROF2_HUMAN	sp|P35080|PROF2_HUMAN	15.046	1.33333	1.33333	1.33333	7.13333	1	114;131		18967900		1	2	1	1	2	1	1	2	1	5.7	10	5.7	1	1	1	18926000	32919000	5058700
P35221	CTNNA1	sp|P35221|CTNA1_HUMAN	sp|P35221|CTNA1_HUMAN	100.07	12.6667	12.6667	9.33333	15.3333	16.6667	1;144;190;207;319;352;484;560;584;631;673;756;826	641	8.97637e+08		14	13	11	14	13	11	10	10	8	17.1	15.1	13.8	20	18	12	1696600000	768810000	227500000
P35222	CTNNB1	sp|P35222|CTNB1_HUMAN	sp|P35222|CTNB1_HUMAN	85.496	4.33333	4.33333	4.33333	6.63333	3.66667	8;131;174;194;282;480		8.99627e+07		5	5	3	5	5	3	5	5	3	7.6	7.6	4.7	5	4	2	152040000	88230000	29618000
P35237	SERPINB6	sp|P35237|SPB6_HUMAN	sp|P35237|SPB6_HUMAN	42.621	4.66667	4.66667	4.66667	13.2667	5	90;199;200;230;282;291;305		109686000		4	6	4	4	6	4	4	6	4	11.4	16.2	12.2	5	8	2	124770000	146460000	57828000
P35241	RDX	sp|P35241|RADI_HUMAN	sp|P35241|RADI_HUMAN	68.563	12.6667	4	4	19.1667	2.66667	12;200;285;292;305;348;583		101073000		14	13	11	4	4	4	4	4	4	19.7	18.2	19.6	2	5	1	120840000	161340000	21039000
P35244	RPA3	sp|P35244|RFA3_HUMAN	sp|P35244|RFA3_HUMAN	13.569	2	2	2	14.9	3.33333	4;5;40		8.79073e+07		2	2	2	2	2	2	2	2	2	14.9	14.9	14.9	3	3	4	99469000	118560000	45693000
P35269	GTF2F1	sp|P35269|T2FA_HUMAN	sp|P35269|T2FA_HUMAN	58.24	0.666667	0.666667	0.666667	2.46667	0	62		1.28977e+07		1	1	0	1	1	0	1	1	0	3.7	3.7	0	0	0	0	21278000	17415000	0
P35270	SPR	sp|P35270|SPRE_HUMAN;REV__sp|Q16649|NFIL3_HUMAN	sp|P35270|SPRE_HUMAN	28.048	1.66667	1.66667	1.66667	9.43333	1.33333	205;218		3.82153e+07		2	2	1	2	2	1	2	2	1	10.7	10.7	6.9	1	3	0	48123000	62097000	4425800
P35354	PTGS2	sp|P35354|PGH2_HUMAN;sp|P23219|PGH1_HUMAN	sp|P35354|PGH2_HUMAN	68.995	2	2	2	4.96667	1.33333	247;259;521		3.99623e+07		2	3	1	2	3	1	2	3	1	5.1	7.5	2.3	0	3	1	10270000	95242000	14375000
P35573	AGL	sp|P35573|GDE_HUMAN	sp|P35573|GDE_HUMAN	174.76	0.666667	0.666667	0.666667	0.333333	0.333333	1212		5.94017e+06		1	1	0	1	1	0	1	1	0	0.5	0.5	0	1	0	0	10237000	7583500	0
P35579	MYH9	sp|P35579|MYH9_HUMAN	sp|P35579|MYH9_HUMAN	226.53	66.3333	66.3333	55	32.6	141.667	86;137;146;161;162;318;323;326;329;337;365;425;484;547;586;589;627;642;658;734;743;809;847;848;871;879;941;1028;1190;1369;1373;1489;1506;1510;1537;1565;1594;1607;1617;1647;1651;1678;1682;1797;1910	1943	9.04543e+09		67	66	66	67	66	66	56	55	54	32.8	32.3	32.7	139	151	135	10310000000	11983000000	4843300000
P35580	MYH10	sp|P35580|MYH10_HUMAN;REV__sp|Q08AF3|SLFN5_HUMAN;sp|P12883|MYH7_HUMAN;sp|P13535|MYH8_HUMAN;sp|Q9Y623|MYH4_HUMAN;sp|P13533|MYH6_HUMAN;sp|Q9UKX2|MYH2_HUMAN;sp|A7E2Y1|MYH7B_HUMAN	sp|P35580|MYH10_HUMAN	229	26	17.6667	17.6667	15	17.6667	90;141;372;387;491;593;649;665;741;878;948;983;1004;1035;1197;1569;1622;1654;1752;1856		478450000		24	27	27	16	19	18	16	19	18	14.6	14.2	16.2	18	20	15	536460000	645240000	253650000
P35606	COPB2	sp|P35606|COPB2_HUMAN	sp|P35606|COPB2_HUMAN	102.49	2	2	2	3.1	1.66667	79;605;730	859;861	4.42983e+07		3	3	0	3	3	0	3	3	0	5.7	3.6	0	3	2	0	86236000	46659000	0
P35613	BSG	sp|P35613|BASI_HUMAN	sp|P35613|BASI_HUMAN	42.2	3	3	3	13.8	8.66667	239;292		6.25363e+08		3	3	3	3	3	3	3	3	3	13.8	13.8	13.8	9	11	6	611740000	951910000	312440000
P35637	FUS	sp|P35637|FUS_HUMAN	sp|P35637|FUS_HUMAN	53.425	3.33333	3	3	10.0333	6.66667	254;321;464		1.9972e+08		4	3	3	4	3	2	4	3	2	10.3	10.3	9.5	8	7	5	339370000	187560000	72229000
P35658	NUP214	sp|P35658|NU214_HUMAN;sp|Q8NBT2|SPC24_HUMAN;REV__sp|O14524|NEMP1_HUMAN;sp|Q569K6|CC157_HUMAN;sp|Q8TE76|MORC4_HUMAN;REV__sp|Q5TB80|CE162_HUMAN;sp|O15078|CE290_HUMAN	sp|P35658|NU214_HUMAN	213.62	4.33333	4.33333	4.33333	3.03333	3.33333	5;91;662;703	416;437;670	7.71763e+07		5	3	5	5	3	5	5	3	5	3.5	2	3.6	6	2	2	131560000	71517000	28452000
P35659	DEK	sp|P35659|DEK_HUMAN	sp|P35659|DEK_HUMAN	42.674	5	5	5	13.5333	8.66667	68;156;184;343		335531000		5	6	4	5	6	4	5	6	4	11.2	13.1	16.3	9	13	4	428530000	486680000	91383000
P35790	CHKA	sp|P35790|CHKA_HUMAN	sp|P35790|CHKA_HUMAN	52.248	1	1	1	1.8	0.333333	253		4.11213e+06	+	1	1	1	1	1	1	1	1	1	1.8	1.8	1.8	0	1	0	5890600	5246900	1198900
P35998	PSMC2	sp|P35998|PRS7_HUMAN	sp|P35998|PRS7_HUMAN	48.633	4	4	4	14.3333	4.33333	163;164;263;332;394		1.24666e+08		4	3	5	4	3	5	4	3	5	13.2	13.9	15.9	6	4	3	190660000	130660000	52679000
P36542	ATP5F1C	sp|P36542|ATPG_HUMAN	sp|P36542|ATPG_HUMAN	32.996	2.33333	2	2	6.7	1.66667	50;129;267		5.60827e+07		2	2	3	2	2	2	2	2	2	6	6	8.1	1	2	2	89174000	53657000	25417000
P36543	ATP6V1E1	sp|P36543|VATE1_HUMAN;sp|Q96A05|VATE2_HUMAN	sp|P36543|VATE1_HUMAN	26.145	3.66667	3.66667	3.66667	17.5667	7	16;54;72;76;207;208		250620000		4	4	3	4	4	3	4	4	3	19.5	19.5	13.7	6	9	6	249820000	370890000	131150000
P36578	RPL4	sp|P36578|RL4_HUMAN	sp|P36578|RL4_HUMAN	47.697	0.666667	0.666667	0.666667	1.73333	0.666667	95;101;284		7.12443e+06		1	1	0	1	1	0	1	1	0	2.6	2.6	0	1	1	0	12711000	8662300	0
P36639	NUDT1	sp|P36639|8ODP_HUMAN	sp|P36639|8ODP_HUMAN	22.519	1	1	1	3	0	63		5.70553e+06		1	1	1	1	1	1	1	1	1	3	3	3	0	0	0	11887000	4870600	358980
P36776	LONP1	sp|P36776|LONM_HUMAN;REV__sp|Q96AP0|ACD_HUMAN	sp|P36776|LONM_HUMAN	106.49	7.66667	7.66667	7.66667	8.9	9	206;317;318;435;494;552;569;810		2.98517e+08		7	8	8	7	8	8	7	8	8	8.9	8.9	8.9	5	13	9	213330000	497930000	184290000
P36871	PGM1	sp|P36871|PGM1_HUMAN	sp|P36871|PGM1_HUMAN	61.448	6.33333	6.33333	6.33333	12.5	10.6667	225;295;335;366;449	115;117	3.03363e+08		6	6	7	6	6	7	6	6	7	11.9	11.9	13.7	13	12	7	406290000	416070000	87728000
P36952	SERPINB5	sp|P36952|SPB5_HUMAN	sp|P36952|SPB5_HUMAN	42.1	3	3	3	12.5	7	228;264;307		272990000		3	3	3	3	3	3	3	3	3	12.5	12.5	12.5	8	7	6	401900000	321020000	96050000
P36954	POLR2I	sp|P36954|RPB9_HUMAN	sp|P36954|RPB9_HUMAN	14.523	1	1	1	12	0.333333	1		1.02314e+07		1	1	1	1	1	1	1	1	1	12	12	12	0	0	1	9538000	13477000	7679100
P36957	DLST	sp|P36957|ODO2_HUMAN	sp|P36957|ODO2_HUMAN	48.755	2	2	2	4.6	3.66667	281;338		2.07897e+08		2	2	2	2	2	2	2	2	2	4.6	4.6	4.6	3	4	4	162410000	301190000	160090000
P37108	SRP14	sp|P37108|SRP14_HUMAN	sp|P37108|SRP14_HUMAN	14.57	1.66667	1.66667	1.66667	10.8	2.66667	81;91		230420000		2	1	2	2	1	2	2	1	2	12.5	7.4	12.5	4	1	3	393080000	234320000	63860000
P37235	HPCAL1	sp|P37235|HPCL1_HUMAN;sp|P84074|HPCA_HUMAN;sp|P61601|NCALD_HUMAN	sp|P37235|HPCL1_HUMAN;sp|P84074|HPCA_HUMAN;sp|P61601|NCALD_HUMAN	22.313	2	2	2	9.8	1.66667	131;136;156		6.46913e+07		2	2	2	2	2	2	2	2	2	9.8	9.8	9.8	2	2	1	90577000	80560000	22937000
P37268	FDFT1	sp|P37268|FDFT_HUMAN	sp|P37268|FDFT_HUMAN	48.115	1.66667	1.66667	1.66667	4.4	1	31;150;154		29032100		2	2	1	2	2	1	2	2	1	5.3	5.3	2.6	3	0	0	60410000	18854000	7832300
P37802	TAGLN2	sp|P37802|TAGL2_HUMAN	sp|P37802|TAGL2_HUMAN	22.391	9	9	8	42.7	24.3333	85;90;122;130;178;189;194		3415000000		9	9	9	9	9	9	8	8	8	42.7	42.7	42.7	24	25	24	4446200000	3895700000	1903100000
P37837	TALDO1	sp|P37837|TALDO_HUMAN	sp|P37837|TALDO_HUMAN	37.54	5	5	5	12.1667	9.33333	11;234;303;330		445840000		5	5	5	5	5	5	5	5	5	11.3	11.3	13.9	9	11	8	594420000	469260000	273840000
P37840	SNCA	sp|P37840|SYUA_HUMAN;sp|Q16143|SYUB_HUMAN	sp|P37840|SYUA_HUMAN;sp|Q16143|SYUB_HUMAN	14.46	1	1	1	4.3	1.33333	1;5		2.51827e+07		1	1	1	1	1	1	1	1	1	4.3	4.3	4.3	0	2	2	15957000	38321000	21270000
P38117	ETFB	sp|P38117|ETFB_HUMAN	sp|P38117|ETFB_HUMAN	27.843	2.33333	2.33333	2.33333	10.0667	2	81;199		6.41427e+07		2	3	2	2	3	2	2	3	2	7.1	13.3	9.8	3	3	0	103690000	67500000	21238000
P38159	RBMX	sp|P38159|RBMX_HUMAN;sp|Q96E39|RMXL1_HUMAN;sp|O75526|RMXL2_HUMAN	sp|P38159|RBMX_HUMAN;sp|Q96E39|RMXL1_HUMAN	42.331	4	4	4	11.8	4.66667	1;40;177		2.16637e+08		4	4	4	4	4	4	4	4	4	11.8	11.8	11.8	4	5	5	230560000	265590000	153760000
P38571	LIPA	sp|P38571|LICH_HUMAN	sp|P38571|LICH_HUMAN	45.418	0.666667	0.666667	0.666667	1	0.333333	395		5159100	+	0	1	1	0	1	1	0	1	1	0	1.5	1.5	0	1	0	0	9079000	6398300
P38606	ATP6V1A	sp|P38606|VATA_HUMAN	sp|P38606|VATA_HUMAN	68.303	2.66667	2.66667	2.66667	6.53333	2.66667	205;318;368;608		8.39583e+07		4	2	2	4	2	2	4	2	2	9.2	5.2	5.2	3	4	1	142010000	84782000	25083000
P38646	HSPA9	sp|P38646|GRP75_HUMAN	sp|P38646|GRP75_HUMAN	73.68	20.3333	20.3333	20.3333	25.8	41.6667	103;172;370;389;392;493;561;584;596;618;650;655		4.27777e+09		19	20	22	19	20	22	19	20	22	24.7	24.7	28	39	41	45	3882000000	4956200000	3995100000
P38919	EIF4A3	sp|P38919|IF4A3_HUMAN	sp|P38919|IF4A3_HUMAN	46.871	10	9.33333	9.33333	20.4333	15.3333	7;133;170;183;192;233;297;307;311;320		7.18537e+08		11	11	8	10	10	8	10	10	8	22.6	22.6	16.1	19	20	7	979430000	967990000	208190000
P39019	RPS19	sp|P39019|RS19_HUMAN	sp|P39019|RS19_HUMAN	16.06	1	1	1	7.83333	0.666667	88		1.84668e+07		1	1	1	1	1	1	1	1	1	6.9	6.9	9.7	1	1	0	27506000	27601000	293290
P39687	ANP32A	sp|P39687|AN32A_HUMAN;sp|O43423|AN32C_HUMAN;sp|O95626|AN32D_HUMAN	sp|P39687|AN32A_HUMAN	28.585	1	1	1	4.53333	0.333333	1		3.57907e+06		1	1	1	1	1	1	1	1	1	2.4	6.4	4.8	1	0	0	0	2298300	8438900
P39748	FEN1	sp|P39748|FEN1_HUMAN	sp|P39748|FEN1_HUMAN	42.592	2.33333	2.33333	2.33333	8.16667	2	1;65;67;180;191;310		37867700		3	3	1	3	3	1	3	3	1	9.7	13.2	1.6	3	3	0	51954000	59915000	1734100
P39880	CUX1	sp|P39880|CUX1_HUMAN	sp|P39880|CUX1_HUMAN	164.19	3	3	1.33333	3.13333	1.33333	364;717;981;1185		3.46673e+07		4	3	2	4	3	2	2	1	1	4.1	3.3	2	2	1	1	56364000	28256000	19382000
P40121	CAPG	sp|P40121|CAPG_HUMAN	sp|P40121|CAPG_HUMAN	38.498	3.66667	3.66667	3.66667	19.5333	5	107;220;261;320		9.90337e+07		4	4	3	4	4	3	4	4	3	20.7	20.7	17.2	6	5	4	124710000	125500000	46891000
P40123	CAP2	sp|P40123|CAP2_HUMAN	sp|P40123|CAP2_HUMAN	52.823	1.66667	1.66667	1.66667	3.76667	1	4;476		2.88249e+07		2	2	1	2	2	1	2	2	1	4.6	4.6	2.1	1	1	1	44571000	38109000	3794600
P40222	TXLNA	sp|P40222|TXLNA_HUMAN	sp|P40222|TXLNA_HUMAN	61.89	8	8	8	14.7333	10	176;303;347;372;376;431;446		276400000		8	8	8	8	8	8	8	8	8	12.5	12.5	19.2	10	10	10	393610000	305060000	130530000
P40227	CCT6A	sp|P40227|TCPZ_HUMAN;sp|Q92526|TCPW_HUMAN	sp|P40227|TCPZ_HUMAN	58.024	5	5	5	12.8667	10	46;67;143;221;418		6.12407e+08		5	5	5	5	5	5	5	5	5	11.3	16	11.3	12	10	8	972210000	671340000	193670000
P40261	NNMT	sp|P40261|NNMT_HUMAN	sp|P40261|NNMT_HUMAN	29.574	2.66667	2.66667	2.66667	10.3667	3	1;196;205		3.56703e+07		3	2	3	3	2	3	3	2	3	11.4	8.3	11.4	3	2	4	36493000	51071000	19447000
P40429	RPL13A	sp|P40429|RL13A_HUMAN;sp|Q6NVV1|R13P3_HUMAN	sp|P40429|RL13A_HUMAN	23.577	1	1	1	3.9	1.33333	118		3.03019e+07		1	1	1	1	1	1	1	1	1	3.9	3.9	3.9	2	1	1	49215000	39360000	2330800
P40763	STAT3	sp|P40763|STAT3_HUMAN	sp|P40763|STAT3_HUMAN	88.067	2.66667	2.66667	2.66667	4.16667	2	99;206;213;304;726		3.62967e+07		4	4	0	4	4	0	4	4	0	7.3	5.2	0	6	0	0	75468000	33422000	0
P40818	USP8	sp|P40818|UBP8_HUMAN	sp|P40818|UBP8_HUMAN	127.52	1.33333	1.33333	1.33333	1.8	0	372	577	1.05262e+07		2	1	1	2	1	1	2	1	1	2.4	1.5	1.5	0	0	0	17025000	7382400	7171300
P40855	PEX19	sp|P40855|PEX19_HUMAN	sp|P40855|PEX19_HUMAN	32.806	1	1	1	5.7	1	148		20740700		1	1	1	1	1	1	1	1	1	5.7	5.7	5.7	1	1	1	32765000	22638000	6819100
P40925	MDH1	sp|P40925|MDHC_HUMAN	sp|P40925|MDHC_HUMAN	36.426	2.33333	2.33333	2.33333	4.8	2.66667	1;244;313		1.89303e+08		2	2	3	2	2	3	2	2	3	4.8	4.8	4.8	2	2	4	155370000	234230000	178310000
P40926	MDH2	sp|P40926|MDHM_HUMAN	sp|P40926|MDHM_HUMAN	35.503	3.66667	3.66667	3.66667	14.7	6.66667	108;251;266;315		8.68657e+08		4	4	3	4	4	3	4	4	3	16	16.9	11.2	4	10	6	511130000	1197900000	896940000
P40939	HADHA	sp|P40939|ECHA_HUMAN	sp|P40939|ECHA_HUMAN	82.999	6	6	6	10.8667	8	106;201;273;497;506;622;652		195999000		7	6	5	7	6	5	7	6	5	12.6	10.7	9.3	12	11	1	254100000	312180000	21717000
P41091	EIF2S3	sp|P41091|IF2G_HUMAN;sp|Q2VIR3|IF2GL_HUMAN	sp|P41091|IF2G_HUMAN;sp|Q2VIR3|IF2GL_HUMAN	51.109	1	1	1	3.4	0.333333	405		9.36153e+06		1	1	1	1	1	1	1	1	1	3.4	3.4	3.4	0	0	1	8066600	14155000	5863000
P41208	CETN2	sp|P41208|CETN2_HUMAN;sp|Q12798|CETN1_HUMAN	sp|P41208|CETN2_HUMAN	19.738	4	4	4	19.2	4.33333	19;72;84;93	20	1.07359e+08		4	4	4	4	4	4	4	4	4	19.2	19.2	19.2	6	3	4	186680000	99167000	36231000
P41221	WNT5A	sp|P41221|WNT5A_HUMAN	sp|P41221|WNT5A_HUMAN	42.339	0.666667	0.666667	0.666667	2.26667	0.666667	218		12048000		1	1	0	1	1	0	1	1	0	3.4	3.4	0	0	2	0	11383000	24761000	0
P41227	NAA10	sp|P41227|NAA10_HUMAN;sp|Q9BSU3|NAA11_HUMAN	sp|P41227|NAA10_HUMAN	26.458	1.66667	1.66667	1.66667	7.23333	2.33333	60;98;154		48212900		2	2	1	2	2	1	2	2	1	8.5	8.5	4.7	3	3	1	72597000	65165000	6876700
P41236	PPP1R2	sp|P41236|IPP2_HUMAN;sp|Q6NXS1|IPP2B_HUMAN;sp|Q96PQ5|IPP2L_HUMAN	sp|P41236|IPP2_HUMAN;sp|Q6NXS1|IPP2B_HUMAN	23.015	2.33333	2.33333	2.33333	20	1.66667	25;50;66		5.04983e+07		2	2	3	2	2	3	2	2	3	19	19	22	2	1	2	82820000	51275000	17400000
P41250	GARS	sp|P41250|GARS_HUMAN	sp|P41250|GARS_HUMAN	83.165	6.66667	6.66667	6.66667	9.93333	9.66667	124;202;281;348;555;585;628		3.74537e+08		7	8	5	7	8	5	7	8	5	9.2	11.8	8.8	10	12	7	367920000	608320000	147370000
P41252	IARS	sp|P41252|SYIC_HUMAN	sp|P41252|SYIC_HUMAN	144.5	11	11	11	9.33333	15	1;111;179;259;337;422;805;825;899;913		4.01323e+08		13	12	8	13	12	8	13	12	8	11	10.5	6.5	16	20	9	540210000	588890000	74868000
P42126	ECI1	sp|P42126|ECI1_HUMAN	sp|P42126|ECI1_HUMAN	32.816	2	2	2	7.6	4.33333	60;292		3.61217e+08		2	2	2	2	2	2	2	2	2	7.6	7.6	7.6	3	3	7	446500000	444240000	192910000
P42166	TMPO	sp|P42166|LAP2A_HUMAN	sp|P42166|LAP2A_HUMAN	75.491	2	1	1	7.43333	0.333333	593	74;160	6.62867e+06		3	1	2	1	1	1	1	1	1	10.2	4.2	7.9	1	0	0	11822000	6650500	1413500
P42167	TMPO	sp|P42167|LAP2B_HUMAN	sp|P42167|LAP2B_HUMAN	50.67	3	3	2	13.5667	3.33333	348;382	74;160	1.38705e+08		4	2	3	4	2	3	2	2	2	17.8	8.6	14.3	7	2	1	282850000	116590000	16674000
P42224	STAT1	sp|P42224|STAT1_HUMAN	sp|P42224|STAT1_HUMAN	87.334	5.66667	5.66667	5.66667	8.43333	4	28;135;154;205;521;691		126650000		7	6	4	7	6	4	7	6	4	10.4	8.1	6.8	8	3	1	267770000	77556000	34624000
P42330	AKR1C3	sp|P42330|AK1C3_HUMAN;sp|P17516|AK1C4_HUMAN	sp|P42330|AK1C3_HUMAN	36.853	1.66667	1.66667	1	9.26667	2.33333	16;175	118;121	104767000		2	2	1	2	2	1	1	1	1	10.5	10.5	6.8	3	2	2	206980000	61902000	45419000
P42574	CASP3	sp|P42574|CASP3_HUMAN	sp|P42574|CASP3_HUMAN	31.608	0.666667	0.666667	0.666667	2.13333	0.333333	233		6.30377e+06		1	1	0	1	1	0	1	1	0	3.2	3.2	0	1	0	0	11100000	7811300	0
P42704	LRPPRC	sp|P42704|LPPRC_HUMAN	sp|P42704|LPPRC_HUMAN	157.9	8.33333	8.33333	8.33333	8.6	10.3333	248;465;957;1078;1087;1151;1164;1177;1240;1325		239100000		9	7	9	9	7	9	9	7	9	8.9	6.7	10.2	14	10	7	374870000	238800000	103630000
P42765	ACAA2	sp|P42765|THIM_HUMAN	sp|P42765|THIM_HUMAN	41.924	2	2	2	8.06667	1	203;314		3.15617e+07		2	2	2	2	2	2	2	2	2	7.3	7.3	9.6	0	1	2	23526000	40138000	31021000
P42771	CDKN2A	sp|P42771|CDN2A_HUMAN;sp|P42772|CDN2B_HUMAN	sp|P42771|CDN2A_HUMAN	16.532	2	2	2	21.8	4.66667	1;9;52;53;54		1.74068e+08		2	2	2	2	2	2	2	2	2	21.8	21.8	21.8	6	4	4	230110000	219390000	72703000
P42773	CDKN2C	sp|P42773|CDN2C_HUMAN	sp|P42773|CDN2C_HUMAN	18.127	1	1	1	4.2	1.66667	45		4.30473e+07		1	1	1	1	1	1	1	1	1	4.2	4.2	4.2	3	1	1	70787000	40606000	17749000
P42785	PRCP	sp|P42785|PCP_HUMAN	sp|P42785|PCP_HUMAN	55.799	1	1	1	2.4	0.666667	468		2.79237e+07		1	1	1	1	1	1	1	1	1	2.4	2.4	2.4	0	1	1	19249000	37824000	26698000
P42892	ECE1	sp|P42892|ECE1_HUMAN	sp|P42892|ECE1_HUMAN	87.163	7	7	7	10.6	9	200;421;485;503;511;535;560		2.56217e+08		7	7	7	7	7	7	7	7	7	9.5	11.3	11	7	9	11	206880000	353270000	208500000
P43034	PAFAH1B1	sp|P43034|LIS1_HUMAN	sp|P43034|LIS1_HUMAN	46.637	3.66667	3.66667	3.66667	9.5	3	1;66;172;239		7.10243e+07		4	4	3	4	4	3	4	4	3	11.2	11.2	6.1	3	4	2	103540000	89452000	20081000
P43121	MCAM	sp|P43121|MUC18_HUMAN	sp|P43121|MUC18_HUMAN	71.607	3.33333	3.33333	3.33333	5.03333	7.66667	235;261;621		5.29723e+08		4	3	3	4	3	3	4	3	3	5.9	4.6	4.6	8	8	7	640500000	701020000	247650000
P43243	MATR3	sp|P43243|MATR3_HUMAN	sp|P43243|MATR3_HUMAN	94.622	4	4	4	5.13333	5.66667	253;403;529	188;596;598;604	2.71465e+08		4	4	4	4	4	4	4	4	4	5.2	5.2	5	8	5	4	434410000	308620000	71366000
P43304	GPD2	sp|P43304|GPDM_HUMAN	sp|P43304|GPDM_HUMAN	80.852	6.66667	6.66667	6.66667	9.7	6.33333	206;247;443;551;577;603;705		176128000		6	7	7	6	7	7	6	7	7	9.1	10	10	3	8	8	179160000	252470000	96754000
P43307	SSR1	sp|P43307|SSRA_HUMAN	sp|P43307|SSRA_HUMAN	32.235	1	1	1	9.1	2.66667	243		7.17447e+07		1	1	1	1	1	1	1	1	1	9.1	9.1	9.1	3	2	3	65984000	103120000	46130000
P43487	RANBP1	sp|P43487|RANG_HUMAN;sp|Q9C010|IPKB_HUMAN	sp|P43487|RANG_HUMAN	23.31	2	2	2	27.4	0.666667	107;108		51892000		2	2	2	2	2	2	2	2	2	27.4	27.4	27.4	0	2	0	60019000	69424000	26233000
P43490	NAMPT	sp|P43490|NAMPT_HUMAN	sp|P43490|NAMPT_HUMAN	55.52	1	1	1	4.1	0.666667	368		7.12437e+06		1	1	1	1	1	1	1	1	1	4.1	4.1	4.1	0	1	1	5527200	11185000	4660900
P43686	PSMC4	sp|P43686|PRS6B_HUMAN	sp|P43686|PRS6B_HUMAN	47.366	4	4	4	13.9333	2.66667	1;296;352;384		4.67873e+07		3	4	5	3	4	5	3	4	5	9.1	13.6	19.1	2	3	3	38318000	62168000	39876000
P43897	TSFM	sp|P43897|EFTS_HUMAN	sp|P43897|EFTS_HUMAN	35.39	1.33333	1.33333	1.33333	5.26667	1.33333	197;263		2.41334e+07		2	1	1	2	1	1	2	1	1	10.8	2.5	2.5	2	1	1	36855000	27007000	8538100
P45880	VDAC2	sp|P45880|VDAC2_HUMAN	sp|P45880|VDAC2_HUMAN	31.566	1.33333	1.33333	1.33333	8.86667	3.66667	12		57859000		1	1	2	1	1	2	1	1	2	7.5	7.5	11.6	3	4	4	54960000	72486000	46131000
P45973	CBX5	sp|P45973|CBX5_HUMAN	sp|P45973|CBX5_HUMAN	22.225	2	2	2	15.2	10.6667	67;137;140		3.71087e+08		2	2	2	2	2	2	2	2	2	15.2	15.2	15.2	13	9	10	458310000	414560000	240390000
P45974	USP5	sp|P45974|UBP5_HUMAN;sp|Q92995|UBP13_HUMAN;REV__sp|Q9UPY3|DICER_HUMAN	sp|P45974|UBP5_HUMAN	95.785	4	4	4	6.9	6.66667	293;300;487;517;593		170960000		4	4	4	4	4	4	4	4	4	6.9	6.9	6.9	7	5	8	218580000	188760000	105540000
P46013	MKI67	sp|P46013|KI67_HUMAN	sp|P46013|KI67_HUMAN	358.69	3.33333	3.33333	3.33333	1.73333	3.66667	758;1191;1289;1555;1971;3048;3070;3183		6.97683e+07		5	3	2	5	3	2	5	3	2	2.7	1.4	1.1	8	2	1	159800000	26899000	22606000
P46060	RANGAP1	sp|P46060|RAGP1_HUMAN	sp|P46060|RAGP1_HUMAN	63.541	6.33333	6.33333	6.33333	9.46667	10	154;256;317;488;498;520		5.33977e+08		7	5	7	7	5	7	7	5	7	10.7	7	10.7	13	8	9	1246200000	232130000	123600000
P46063	RECQL	sp|P46063|RECQ1_HUMAN	sp|P46063|RECQ1_HUMAN	73.457	4	4	4	7.23333	3.66667	104;113;199;395;520;588;630		8.42233e+07		6	5	1	6	5	1	6	5	1	11.1	8.9	1.7	7	3	1	140560000	112110000	0
P46108	CRK	sp|P46108|CRK_HUMAN	sp|P46108|CRK_HUMAN	33.83	1	1	1	3.6	1.66667	181		3.57869e+07		1	1	1	1	1	1	1	1	1	3.6	3.6	3.6	2	2	1	49116000	50544000	7700800
P46109	CRKL	sp|P46109|CRKL_HUMAN	sp|P46109|CRKL_HUMAN	33.777	2.66667	2.66667	2.66667	9.56667	3	16;35;110;172		54641000		3	2	3	3	2	3	3	2	3	13.9	5.6	9.2	4	2	3	76503000	50150000	37270000
P46379	BAG6	sp|P46379|BAG6_HUMAN	sp|P46379|BAG6_HUMAN	119.41	2	2	2	2.13333	2.66667	37;168;172;929;1054		2.51893e+07		1	3	2	1	3	2	1	3	2	0.8	3.3	2.3	2	3	3	33000000	33427000	9141000
P46459	NSF	sp|P46459|NSF_HUMAN	sp|P46459|NSF_HUMAN	82.593	2.33333	2.33333	2	2.6	1.66667	218;393;467		9.07073e+07		2	2	3	2	2	3	2	2	2	2.3	2.3	3.2	2	0	3	81089000	49263000	141770000
P46777	RPL5	sp|P46777|RL5_HUMAN	sp|P46777|RL5_HUMAN	34.362	4.66667	4.66667	4.66667	17.9667	10	73;115;200;208;212;235;236;239;271		3.63549e+08		6	4	4	6	4	4	6	4	4	23.6	15.8	14.5	11	11	8	483540000	510970000	96136000
P46778	RPL21	sp|P46778|RL21_HUMAN	sp|P46778|RL21_HUMAN	18.565	0.666667	0.666667	0.666667	4.6	1	31		2.11103e+07		1	1	0	1	1	0	1	1	0	6.9	6.9	0	1	2	0	24588000	38743000	0
P46779	RPL28	sp|P46779|RL28_HUMAN	sp|P46779|RL28_HUMAN	15.747	0.666667	0.666667	0.666667	4.86667	0.333333	8		1.74807e+07		1	1	0	1	1	0	1	1	0	7.3	7.3	0	0	1	0	29276000	23166000	0
P46782	RPS5	sp|P46782|RS5_HUMAN	sp|P46782|RS5_HUMAN	22.876	4.66667	4.66667	4.66667	19.2667	4.33333	1;78;88	142	149779000		6	5	3	6	5	3	6	5	3	23	18.1	16.7	5	6	2	184270000	208430000	56637000
P46783	RPS10	sp|P46783|RS10_HUMAN;sp|Q9NQ39|RS10L_HUMAN	sp|P46783|RS10_HUMAN	18.898	1.33333	1.33333	1.33333	8.86667	0.666667	46		57316000		2	2	0	2	2	0	2	2	0	13.3	13.3	0	1	1	0	119550000	52398000	0
P46821	MAP1B	sp|P46821|MAP1B_HUMAN;sp|Q8IVG5|SAM9L_HUMAN;sp|Q5K651|SAMD9_HUMAN	sp|P46821|MAP1B_HUMAN	270.63	8.66667	8.66667	8.66667	4.83333	10	127;393;434;830;1484;1519;1617;1841;2198	1785;1788;1949	2.84873e+08		11	9	6	11	9	6	11	9	6	6.6	4.7	3.2	13	9	8	413380000	368970000	72268000
P46926	GNPDA1	sp|P46926|GNPI1_HUMAN	sp|P46926|GNPI1_HUMAN	32.668	4.33333	4.33333	1.66667	20.6667	4.66667	71;164;184;223;259		109445000		5	4	4	5	4	4	2	1	2	23.9	21.1	17	4	5	5	142380000	138130000	47825000
P46937	YAP1	sp|P46937|YAP1_HUMAN	sp|P46937|YAP1_HUMAN	54.461	4	4	4	9.3	5.66667	86;313;370		1.33995e+08		4	4	4	4	4	4	4	4	4	9.3	9.3	9.3	7	5	5	208190000	124920000	68874000
P46939	UTRN	sp|P46939|UTRO_HUMAN	sp|P46939|UTRO_HUMAN	394.46	1	1	0.666667	0.266667	0.666667	1856;3332		5.60153e+06		2	1	0	2	1	0	1	1	0	0.5	0.3	0	2	0	0	12962000	3842600	0
P46940	IQGAP1	sp|P46940|IQGA1_HUMAN;sp|Q86VI3|IQGA3_HUMAN	sp|P46940|IQGA1_HUMAN	189.25	13.6667	13.6667	12	9.76667	16	31;185;196;502;769;866;890;892;913;948;950;993;1054;1102;1231;1379		9.36333e+08		15	15	11	15	15	11	13	13	10	10.9	10.6	7.8	19	20	9	1523400000	1066700000	218900000
P47712	PLA2G4A	sp|P47712|PA24A_HUMAN	sp|P47712|PA24A_HUMAN	85.238	4	4	4	5.8	3	308;374;417;697;712	268;437;441	8.89407e+07		5	4	3	5	4	3	5	4	3	7.2	5.9	4.3	4	3	2	166700000	79348000	20774000
P47755	CAPZA2	sp|P47755|CAZA2_HUMAN	sp|P47755|CAZA2_HUMAN	32.949	1	1	1	9.1	0.666667	250		1.4239e+07		1	1	1	1	1	1	1	1	1	9.1	9.1	9.1	0	1	1	17652000	18400000	6664900
P47756	CAPZB	sp|P47756|CAPZB_HUMAN	sp|P47756|CAPZB_HUMAN	31.35	4.33333	4.33333	4.33333	19.8667	5	13;88;187;220		3.99867e+08		3	5	5	3	5	5	3	5	5	12.6	23.5	23.5	2	7	6	399970000	569100000	230530000
P47897	QARS	sp|P47897|SYQ_HUMAN	sp|P47897|SYQ_HUMAN	87.798	4.66667	4.66667	4.66667	7.36667	4.66667	146;171;250;408;413;569;686		1.11134e+08		5	6	3	5	6	3	5	6	3	7.2	9.2	5.7	9	5	0	148150000	163800000	21453000
P47914	RPL29	sp|P47914|RL29_HUMAN	sp|P47914|RL29_HUMAN	17.752	1	1	1	6.3	1	65		5.54337e+07		1	1	1	1	1	1	1	1	1	6.3	6.3	6.3	1	1	1	85580000	41923000	38798000
P47985	UQCRFS1	sp|P47985|UCRI_HUMAN	sp|P47985|UCRI_HUMAN	29.668	1	1	0	7.7	1.66667	140		2.15777e+07		1	1	1	1	1	1	0	0	0	7.7	7.7	7.7	2	2	1	20027000	26915000	17791000
P48047	ATP5PO	sp|P48047|ATPO_HUMAN	sp|P48047|ATPO_HUMAN	23.277	1	1	1	4.06667	0.666667	185;196		3.43183e+07		1	2	0	1	2	0	1	2	0	3.3	8.9	0	0	2	0	11010000	91945000	0
P48147	PREP	sp|P48147|PPCE_HUMAN	sp|P48147|PPCE_HUMAN	80.699	0.666667	0.666667	0.666667	2.13333	0.333333	1		9070000		1	1	0	1	1	0	1	1	0	3.2	3.2	0	1	0	0	15512000	11698000	0
P48163	ME1	sp|P48163|MAOX_HUMAN	sp|P48163|MAOX_HUMAN	64.149	1.66667	1.66667	1.66667	4	1.66667	1;544		17781000		1	2	2	1	2	2	1	2	2	1.2	5.4	5.4	1	2	2	16821000	26219000	10303000
P48382	RFX5	sp|P48382|RFX5_HUMAN	sp|P48382|RFX5_HUMAN	65.322	0.666667	0.666667	0.666667	1.53333	0	172		7.62637e+06		1	1	0	1	1	0	1	1	0	2.3	2.3	0	0	0	0	12978000	9901100	0
P48444	ARCN1	sp|P48444|COPD_HUMAN	sp|P48444|COPD_HUMAN	57.21	3.66667	3.66667	3.66667	6.43333	3.66667	61;136;250;254		6.71207e+07		4	4	3	4	4	3	4	4	3	6.5	6.5	6.3	5	5	1	111480000	69829000	20053000
P48449	LSS	sp|P48449|ERG7_HUMAN	sp|P48449|ERG7_HUMAN	83.308	0.666667	0.666667	0.666667	0.666667	0.666667	344		9384600	+	1	1	0	1	1	0	1	1	0	1	1	0	1	1	0	18245000	9908800	0
P48507	GCLM	sp|P48507|GSH0_HUMAN	sp|P48507|GSH0_HUMAN	30.727	1.33333	1.33333	1.33333	8	1	89;196		46525000		0	2	2	0	2	2	0	2	2	0	12	12	0	2	1	0	109110000	30465000
P48509	CD151	sp|P48509|CD151_HUMAN	sp|P48509|CD151_HUMAN	28.295	0.666667	0.666667	0.666667	1.86667	0.666667	1		11324000		1	1	0	1	1	0	1	1	0	2.8	2.8	0	1	1	0	22432000	11540000	0
P48556	PSMD8	sp|P48556|PSMD8_HUMAN	sp|P48556|PSMD8_HUMAN	39.611	1	1	1	4.6	1.33333	237		3.11887e+07		1	1	1	1	1	1	1	1	1	4.6	4.6	4.6	1	2	1	16541000	64431000	12594000
P48637	GSS	sp|P48637|GSHB_HUMAN	sp|P48637|GSHB_HUMAN	52.384	5	5	5	12.2	5.66667	129;271;316;319;379;398;441		1.27077e+08		6	6	3	6	6	3	6	6	3	14.3	14.3	8	6	8	3	106410000	196950000	77870000
P48643	CCT5	sp|P48643|TCPE_HUMAN	sp|P48643|TCPE_HUMAN	59.67	13.3333	13.3333	13.3333	21.1333	23.3333	29;39;48;80;91;239;288;371;393;448;485;523		1.29934e+09		13	13	14	13	13	14	13	13	14	20.7	20.7	22	25	24	21	1719600000	1561400000	617030000
P48735	IDH2	sp|P48735|IDHP_HUMAN	sp|P48735|IDHP_HUMAN	50.909	0.666667	0.666667	0.666667	1	0.333333	397		5.52323e+06		1	1	0	1	1	0	1	1	0	1.5	1.5	0	1	0	0	10468000	6101700	0
P48739	PITPNB	sp|P48739|PIPNB_HUMAN	sp|P48739|PIPNB_HUMAN	31.54	2.66667	2.66667	2.66667	9.56667	3.33333	74;103;257		1.07286e+08		2	3	3	2	3	3	2	3	3	8.1	10.3	10.3	4	4	2	146160000	145310000	30389000
P48960	CD97	sp|P48960|CD97_HUMAN	sp|P48960|CD97_HUMAN	91.868	4.66667	4.66667	4.66667	6.93333	5.66667	309;338;486;729		187650000		5	5	4	5	5	4	5	5	4	7.3	7.3	6.2	6	8	3	186030000	274390000	102530000
P49023	PXN	sp|P49023|PAXI_HUMAN	sp|P49023|PAXI_HUMAN	64.505	4	4	4	6.8	3	337;373;471		48513000		4	4	4	4	4	4	4	4	4	6.8	6.8	6.8	4	3	2	70176000	53229000	22134000
P49189	ALDH9A1	sp|P49189|AL9A1_HUMAN	sp|P49189|AL9A1_HUMAN	53.801	3	3	3	8.1	4	238;269;327		1.14504e+08		3	3	3	3	3	3	3	3	3	8.1	8.1	8.1	4	6	2	172640000	143410000	27461000
P49247	RPIA	sp|P49247|RPIA_HUMAN	sp|P49247|RPIA_HUMAN	33.269	1	1	1	5.1	0.333333	220		2930000	+	1	1	1	1	1	1	1	1	1	5.1	5.1	5.1	0	0	1	2973200	2947400	2869400
P49257	LMAN1	sp|P49257|LMAN1_HUMAN	sp|P49257|LMAN1_HUMAN	57.548	4	4	4	12.7	5.33333	354;377;410;420		3.44607e+08		4	4	4	4	4	4	4	4	4	12.7	12.7	12.7	5	7	4	331070000	516630000	186120000
P49321	NASP	sp|P49321|NASP_HUMAN	sp|P49321|NASP_HUMAN	85.237	2.33333	2.33333	2.33333	5.23333	4	3;618;693		2.4633e+08		2	2	3	2	2	3	2	2	3	4.4	4.4	6.9	4	3	5	409190000	247610000	82189000
P49327	FASN	sp|P49327|FAS_HUMAN	sp|P49327|FAS_HUMAN	273.42	17.3333	17.3333	17.3333	8.43333	25.6667	1;9;75;205;329;506;511;620;785;1159;1235;1503;1577;1601;1614;1782;1873;2041;2232;2444	1747;1756	1345340000		19	19	14	19	19	14	19	19	14	9.2	9.1	7	39	27	11	2331100000	1523700000	181220000
P49366	DHPS	sp|P49366|DHYS_HUMAN	sp|P49366|DHYS_HUMAN	40.97	4	4	4	13	2.66667	1;69;296;359;363		40116000		4	4	4	4	4	4	4	4	4	13	13	13	2	3	3	32753000	66783000	20812000
P49368	CCT3	sp|P49368|TCPG_HUMAN	sp|P49368|TCPG_HUMAN	60.533	11	11	11	26.3333	18.3333	1;2;54;59;80;133;182;219;305;395;416;429		6.84763e+08		11	11	11	11	11	11	11	11	11	24.8	24.8	29.4	21	22	12	765850000	1100900000	187540000
P49411	TUFM	sp|P49411|EFTU_HUMAN	sp|P49411|EFTU_HUMAN	49.541	8	8	8	24.6333	14.6667	137;308;340;399;414;442		1.1308e+09		9	8	7	9	8	7	9	8	7	28.8	25	20.1	18	15	11	1456600000	1628400000	307410000
P49419	ALDH7A1	sp|P49419|AL7A1_HUMAN	sp|P49419|AL7A1_HUMAN	58.486	3.66667	3.66667	3.66667	10.5333	5.33333	136;163;261;380		1.51455e+08		4	4	3	4	4	3	4	4	3	12.2	12.2	7.2	8	5	3	220760000	196200000	37404000
P49458	SRP9	sp|P49458|SRP09_HUMAN	sp|P49458|SRP09_HUMAN	10.112	3.33333	3.33333	3.33333	29.8667	5	23;70;83		3.77687e+08		3	4	3	3	4	3	3	4	3	25.6	38.4	25.6	4	6	5	334080000	512820000	286160000
P49585	PCYT1A	sp|P49585|PCY1A_HUMAN	sp|P49585|PCY1A_HUMAN	41.731	1	1	1	3.26667	0.666667	190	315	1.72513e+07		2	1	0	2	1	0	2	1	0	7.1	2.7	0	1	1	0	38853000	12901000	0
P49588	AARS	sp|P49588|SYAC_HUMAN	sp|P49588|SYAC_HUMAN	106.81	15.6667	15.6667	15.6667	19.7333	26	1;63;178;242;255;293;438;644;659;826;862;880;888;927		1155460000		17	16	14	17	16	14	17	16	14	20.9	20.9	17.4	28	28	22	1252800000	1635400000	578180000
P49589	CARS	sp|P49589|SYCC_HUMAN	sp|P49589|SYCC_HUMAN	85.472	4.33333	4.33333	4.33333	6.3	6.66667	435;515;529;690;711		104478000		5	5	3	5	5	3	5	5	3	7.5	7.5	3.9	6	10	4	114510000	171870000	27054000
P49591	SARS	sp|P49591|SYSC_HUMAN	sp|P49591|SYSC_HUMAN	58.777	5	5	5	12.6	4.66667	229;234;430;460;509		7.94433e+07		5	5	5	5	5	5	5	5	5	12.6	12.6	12.6	4	5	5	69597000	133950000	34783000
P49711	CTCF	sp|P49711|CTCF_HUMAN	sp|P49711|CTCF_HUMAN	82.785	1.66667	1.66667	1.66667	3.83333	0.333333	153;424		2.38099e+07		2	2	1	2	2	1	2	2	1	4.1	4.1	3.3	0	0	1	36983000	26766000	7680800
P49720	PSMB3	sp|P49720|PSB3_HUMAN	sp|P49720|PSB3_HUMAN	22.949	1	1	1	6.8	2	34		1.24547e+08		1	1	1	1	1	1	1	1	1	6.8	6.8	6.8	2	2	2	161010000	137950000	74682000
P49721	PSMB2	sp|P49721|PSB2_HUMAN	sp|P49721|PSB2_HUMAN	22.836	1	1	1	5	1.33333	28		3.46774e+07		1	1	1	1	1	1	1	1	1	5	5	5	1	2	1	52055000	44491000	7486300
P49736	MCM2	sp|P49736|MCM2_HUMAN	sp|P49736|MCM2_HUMAN	101.89	10.6667	10.6667	10.6667	12.2333	8.33333	10;324;463;674;738;746;755;770;899		1.94439e+08		12	11	9	12	11	9	12	11	9	13.4	12.1	11.2	11	9	5	259860000	253020000	70438000
P49748	ACADVL	sp|P49748|ACADV_HUMAN	sp|P49748|ACADV_HUMAN	70.389	3	3	3	5.13333	2.66667	77;127;334;478		9.53847e+07		3	4	2	3	4	2	3	4	2	4.4	6.9	4.1	4	2	2	128170000	137470000	20514000
P49750	YLPM1	sp|P49750|YLPM1_HUMAN	sp|P49750|YLPM1_HUMAN	241.64	2.33333	2.33333	2.33333	0.933333	1	406;1839		3.37047e+07		2	2	3	2	2	3	2	2	3	0.8	0.8	1.2	1	2	0	37498000	28574000	35042000
P49755	TMED10	sp|P49755|TMEDA_HUMAN	sp|P49755|TMEDA_HUMAN	24.976	3	3	3	14.6	8.66667	126;168		3.55737e+08		3	3	3	3	3	3	3	3	3	14.6	14.6	14.6	9	10	7	281940000	635600000	149670000
P49792	RANBP2	sp|P49792|RBP2_HUMAN	sp|P49792|RBP2_HUMAN	358.2	4.66667	4.66667	4.33333	1.96667	4	813;1314;1539;1602;2813;2965;3045;3082	799;2454;2456;2457;2458	1.00605e+08		5	5	4	5	5	4	4	5	4	2.3	1.8	1.8	6	3	3	164910000	96871000	40035000
P49903	SEPHS1	sp|P49903|SPS1_HUMAN	sp|P49903|SPS1_HUMAN	42.91	1.66667	1.66667	1.66667	5.63333	2.33333	61;68;141		67588000		1	2	2	1	2	2	1	2	2	2.6	8.4	5.9	2	2	3	67234000	87741000	47789000
P49915	GMPS	sp|P49915|GUAA_HUMAN	sp|P49915|GUAA_HUMAN	76.715	3.33333	3.33333	3.33333	7.1	3	329;611;679		5.91523e+07		3	2	5	3	2	5	3	2	5	6.8	4.5	10	5	2	2	93623000	65865000	17969000
P49959	MRE11	sp|P49959|MRE11_HUMAN	sp|P49959|MRE11_HUMAN	80.592	1	1	1	1.43333	1	343;618		1.30414e+07		2	0	1	2	0	1	2	0	1	3	0	1.3	2	0	1	34536000	0	4588100
P50213	IDH3A	sp|P50213|IDH3A_HUMAN	sp|P50213|IDH3A_HUMAN	39.591	5	5	5	11.7	10.3333	79;110;206;318		4.06367e+08		5	5	5	5	5	5	5	5	5	11.7	11.7	11.7	9	14	8	466290000	604720000	148090000
P50238	CRIP1	sp|P50238|CRIP1_HUMAN	sp|P50238|CRIP1_HUMAN	8.5328	1	1	1	19.5	2.33333	60		1.37683e+08		1	1	1	1	1	1	1	1	1	19.5	19.5	19.5	3	2	2	244930000	130000000	38120000
P50395	GDI2	sp|P50395|GDIB_HUMAN	sp|P50395|GDIB_HUMAN	50.663	10	10	8	25.8333	14	33;66;82;90;132;168;336;424;434		7.56647e+08		9	10	11	9	10	11	7	8	9	22.9	27.2	27.4	15	16	11	917190000	1107500000	245250000
P50454	SERPINH1	sp|P50454|SERPH_HUMAN	sp|P50454|SERPH_HUMAN	46.44	8.33333	8.33333	8.33333	19.8667	23.6667	58;204;218;225;235;236;237;258;271		1.98851e+09		9	8	8	9	8	8	9	8	8	20.1	20.1	19.4	21	28	22	2156500000	2915400000	893640000
P50502	ST13	sp|P50502|F10A1_HUMAN;sp|Q8IZP2|ST134_HUMAN;sp|Q8NFI4|F10A5_HUMAN	sp|P50502|F10A1_HUMAN;sp|Q8IZP2|ST134_HUMAN;sp|Q8NFI4|F10A5_HUMAN	41.331	4.33333	4.33333	4.33333	11.7	13.3333	28;38;220;355		9.92127e+08		5	4	4	5	4	4	5	4	4	11.7	11.7	11.7	16	12	12	1305600000	1150100000	520680000
P50552	VASP	sp|P50552|VASP_HUMAN	sp|P50552|VASP_HUMAN	39.829	2.66667	2.66667	2.66667	10.2667	4.33333	14;54;264;267;270		7.41977e+07		3	3	2	3	3	2	3	3	2	11.3	11.3	8.2	5	5	3	95641000	103430000	23522000
P50570	DNM2	sp|P50570|DYN2_HUMAN	sp|P50570|DYN2_HUMAN	98.063	5	5	2	6.03333	4.66667	6;159;210;377;564;680;683;725		7.43769e+07		7	6	2	7	6	2	2	2	2	8.3	7.2	2.6	8	5	1	123620000	91400000	8110800
P50579	METAP2	sp|P50579|MAP2_HUMAN	sp|P50579|MAP2_HUMAN	52.891	3	3	3	5	1.66667	184;193;430		8.28273e+07		3	3	3	3	3	3	3	3	3	5	5	5	2	1	2	106320000	85361000	56801000
P50895	BCAM	sp|P50895|BCAM_HUMAN	sp|P50895|BCAM_HUMAN	67.404	1	1	1	2.1	0	44		5312300	+	1	1	1	1	1	1	1	1	1	2.1	2.1	2.1	0	0	0	8489900	5359900	2087100
P50897	PPT1	sp|P50897|PPT1_HUMAN	sp|P50897|PPT1_HUMAN	34.193	1	1	1	5.9	2	112		8.59157e+07		1	1	1	1	1	1	1	1	1	5.9	5.9	5.9	2	3	1	120760000	112160000	24827000
P50914	RPL14	sp|P50914|RL14_HUMAN	sp|P50914|RL14_HUMAN	23.432	0.666667	0.666667	0.666667	2.46667	0.333333	104		21681000		1	1	0	1	1	0	1	1	0	3.7	3.7	0	0	1	0	34056000	30987000	0
P50990	CCT8	sp|P50990|TCPQ_HUMAN	sp|P50990|TCPQ_HUMAN	59.62	11.6667	11.6667	11.6667	22.0333	19.6667	14;52;55;169;221;249;266;276;300;311;492;526		1.00128e+09		11	11	13	11	11	13	11	11	13	21.4	20.4	24.3	21	21	17	1170900000	1496600000	336330000
P50991	CCT4	sp|P50991|TCPD_HUMAN	sp|P50991|TCPD_HUMAN	57.924	4.66667	4.66667	4.66667	11.9667	8.33333	60;81;90;151;186;192;446		299075000		5	5	4	5	5	4	5	5	4	12.4	12.4	11.1	11	10	4	466120000	400010000	31095000
P50995	ANXA11	sp|P50995|ANX11_HUMAN;sp|P27216|ANX13_HUMAN	sp|P50995|ANX11_HUMAN	54.389	3.33333	3.33333	3.33333	9.23333	3.66667	270;354;401;458		1.43798e+08		3	4	3	3	4	3	3	4	3	8.7	10.3	8.7	3	5	3	155790000	233940000	41663000
P51114	FXR1	sp|P51114|FXR1_HUMAN	sp|P51114|FXR1_HUMAN	69.72	2.33333	2.33333	2.33333	2.26667	1.66667	187;366		4.30379e+07		3	2	2	3	2	2	3	2	2	3.2	1.8	1.8	4	1	0	104710000	22005000	2398600
P51116	FXR2	sp|P51116|FXR2_HUMAN	sp|P51116|FXR2_HUMAN	74.222	1.33333	1.33333	1.33333	2.2	0	197;209		36696000		2	2	0	2	2	0	2	2	0	3.3	3.3	0	0	0	0	64376000	45712000	0
P51148	RAB5C	sp|P51148|RAB5C_HUMAN	sp|P51148|RAB5C_HUMAN	23.482	2	2	1	11.1	4	89;169;176		82946000		2	2	2	2	2	2	1	1	1	11.1	11.1	11.1	4	5	3	114070000	109540000	25228000
P51149	RAB7A	sp|P51149|RAB7A_HUMAN;sp|Q2WGJ9|FR1L6_HUMAN	sp|P51149|RAB7A_HUMAN	23.489	3	3	3	13.0667	4.66667	25;51;59		1.89932e+08		3	4	2	3	4	2	3	4	2	12.1	15.5	11.6	4	8	2	238580000	282010000	49207000
P51153	RAB13	sp|P51153|RAB13_HUMAN	sp|P51153|RAB13_HUMAN	22.774	0.666667	0.666667	0.666667	4.6	0.333333	156		19841000		1	1	0	1	1	0	1	1	0	6.9	6.9	0	1	0	0	37402000	22121000	0
P51452	DUSP3	sp|P51452|DUS3_HUMAN	sp|P51452|DUS3_HUMAN	20.478	1	1	1	7	2	69		37248200		1	1	1	1	1	1	1	1	1	7	7	7	3	2	1	56628000	46408000	8708600
P51571	SSR4	sp|P51571|SSRD_HUMAN	sp|P51571|SSRD_HUMAN	18.998	2	2	2	8.7	5	64		3.51647e+08		2	2	2	2	2	2	2	2	2	8.7	8.7	8.7	4	5	6	508280000	444970000	101690000
P51572	BCAP31	sp|P51572|BAP31_HUMAN	sp|P51572|BAP31_HUMAN	27.991	7.66667	7.66667	7.66667	20.5667	16.3333	89;94;151;212;241	197	6.95893e+08		7	8	8	7	8	8	7	8	8	20.3	20.7	20.7	17	23	9	917430000	1060300000	109950000
P51610	HCFC1	sp|P51610|HCFC1_HUMAN	sp|P51610|HCFC1_HUMAN	208.73	0.666667	0.666667	0.666667	0.333333	0	804;1949	607	9.75133e+06		1	0	1	1	0	1	1	0	1	0.5	0	0.5	0	0	0	11409000	0	17845000
P51648	ALDH3A2	sp|P51648|AL3A2_HUMAN	sp|P51648|AL3A2_HUMAN	54.847	1.66667	1.66667	1.66667	4.43333	1	1;328		12206400		2	2	1	2	2	1	2	2	1	4.9	4.9	3.5	2	1	0	22116000	13656000	847200
P51659	HSD17B4	sp|P51659|DHB4_HUMAN	sp|P51659|DHB4_HUMAN	79.685	4	4	4	5.3	3.66667	138;264;577;721;728		1.85849e+09		4	5	3	4	5	3	4	5	3	5.4	6.4	4.1	4	5	2	3573800000	1960900000	40777000
P51809	VAMP7	sp|P51809|VAMP7_HUMAN	sp|P51809|VAMP7_HUMAN	24.935	1	1	1	5.5	0.333333	127		1.88351e+07		1	1	1	1	1	1	1	1	1	5.5	5.5	5.5	0	0	1	31779000	22894000	1832200
P51811	XK	sp|P51811|XK_HUMAN	sp|P51811|XK_HUMAN	50.902	1	1	1	2.9	0	109		1.6354e+07	+	1	1	1	1	1	1	1	1	1	2.9	2.9	2.9	0	0	0	23874000	17397000	7790900
P51858	HDGF	sp|P51858|HDGF_HUMAN	sp|P51858|HDGF_HUMAN	26.788	3.33333	3.33333	3.33333	17.8	8	33;193	165	721560000		3	3	4	3	3	4	3	3	4	14.6	14.6	24.2	9	9	6	854760000	981000000	328920000
P51970	NDUFA8	sp|P51970|NDUA8_HUMAN	sp|P51970|NDUA8_HUMAN	20.105	0.666667	0.666667	0.666667	2.33333	0.666667	44		10126000		1	1	0	1	1	0	1	1	0	3.5	3.5	0	1	1	0	17920000	12458000	0
P51991	HNRNPA3	sp|P51991|ROA3_HUMAN	sp|P51991|ROA3_HUMAN	39.594	7	7	7	20.3667	7.66667	1;67;158;224		2.68063e+08		9	9	3	9	9	3	9	9	3	24.6	24.1	12.4	12	7	4	538820000	222670000	42698000
P52209	PGD	sp|P52209|6PGD_HUMAN	sp|P52209|6PGD_HUMAN	53.139	2	2	2	6.2	3.66667	142;211;216		1.94837e+08		2	2	2	2	2	2	2	2	2	6.2	6.2	6.2	2	5	4	212520000	197360000	174630000
P52272	HNRNPM	sp|P52272|HNRPM_HUMAN	sp|P52272|HNRPM_HUMAN	77.515	28.6667	28.6667	28.6667	37.6333	57.3333	18;105;326;334;336;346;349;367;369;404;416;419;427;437;441;444;450;457;465;472;476;486;490;497;511;518;525;529;532;537;544;548;551;558;566;571;579;592;596;607;611		2.31156e+09		31	28	27	31	28	27	31	28	27	39.5	37.8	35.6	71	56	45	3624900000	2408600000	901170000
P52292	KPNA2	sp|P52292|IMA1_HUMAN	sp|P52292|IMA1_HUMAN	57.861	1	1	1	1.1	1	288		1.00589e+07		1	1	1	1	1	1	1	1	1	1.1	1.1	1.1	2	1	0	21808000	7486300	882290
P52294	KPNA1	sp|P52294|IMA5_HUMAN	sp|P52294|IMA5_HUMAN	60.221	3	0.666667	0.666667	5.43333	0.333333	24;306;435		1.01887e+07		3	4	2	1	1	0	1	1	0	5.9	6.1	4.3	1	0	0	20226000	10340000	0
P52306	RAP1GDS1	sp|P52306|GDS1_HUMAN	sp|P52306|GDS1_HUMAN	66.316	3	3	3	5.96667	2	398;415;428		52602000		3	2	4	3	2	4	3	2	4	5.9	4.4	7.6	1	1	4	67095000	46497000	44214000
P52434	POLR2H	sp|P52434|RPAB3_HUMAN	sp|P52434|RPAB3_HUMAN	17.143	1	1	1	4	0.333333	145		2.13377e+07		1	1	1	1	1	1	1	1	1	4	4	4	0	0	1	30268000	29998000	3747200
Q9H1A7	POLR2J3	sp|Q9H1A7|RPB1C_HUMAN;sp|Q9GZM3|RPB1B_HUMAN;sp|P52435|RPB11_HUMAN	sp|Q9H1A7|RPB1C_HUMAN;sp|Q9GZM3|RPB1B_HUMAN;sp|P52435|RPB11_HUMAN	13.092	1	1	1	14.8	1.33333	1		875073		1	1	1	1	1	1	1	1	1	14.8	14.8	14.8	1	1	2	864210	841020	919990
P52565	ARHGDIA	sp|P52565|GDIR1_HUMAN	sp|P52565|GDIR1_HUMAN	23.207	5	5	5	32.0333	9.66667	1;126;145		6.99107e+08		5	6	4	5	6	4	5	6	4	27.9	42.2	26	10	13	6	741270000	1061300000	294750000
P52597	HNRNPF	sp|P52597|HNRPF_HUMAN	sp|P52597|HNRPF_HUMAN	45.671	7	7	7	21.1333	12.3333	2;78;93;202;271;293;345		9.55973e+08		8	8	5	8	8	5	8	8	5	22.9	22.9	17.6	17	13	7	1711100000	900430000	256390000
P52732	KIF11	sp|P52732|KIF11_HUMAN	sp|P52732|KIF11_HUMAN	119.16	1.66667	1.66667	1.66667	1.86667	0.333333	70;545;559		17309200		3	1	1	3	1	1	3	1	1	3.2	1.2	1.2	1	0	0	47642000	2818600	1467000
P52788	SMS	sp|P52788|SPSY_HUMAN	sp|P52788|SPSY_HUMAN	41.268	1.66667	1.66667	1.66667	4.46667	1	12;303		3.18727e+07		1	2	2	1	2	2	1	2	2	3	5.2	5.2	1	1	1	38259000	41546000	15813000
P52888	THOP1	sp|P52888|THOP1_HUMAN	sp|P52888|THOP1_HUMAN	78.839	0.666667	0.666667	0.666667	1.73333	0.333333	657		1.11737e+07		1	1	0	1	1	0	1	1	0	2.6	2.6	0	0	1	0	18303000	15218000	0
P52895	AKR1C2	sp|P52895|AK1C2_HUMAN	sp|P52895|AK1C2_HUMAN	36.735	4	4	3	15.8	8	16;175		473734000		4	4	4	4	4	4	3	3	3	15.8	15.8	15.8	10	11	3	649020000	689000000	83182000
P52907	CAPZA1	sp|P52907|CAZA1_HUMAN	sp|P52907|CAZA1_HUMAN	32.922	2	2	2	15.7	3	59;250		200829000		2	2	2	2	2	2	2	2	2	15.7	15.7	15.7	3	3	3	259940000	300750000	41797000
P52948	NUP98	sp|P52948|NUP98_HUMAN	sp|P52948|NUP98_HUMAN	197.58	4	4	4	3.23333	2	192;592;693;747		5.64923e+07		4	5	3	4	5	3	4	5	3	3.4	3.9	2.4	2	2	2	70642000	78968000	19867000
P53004	BLVRA	sp|P53004|BIEA_HUMAN	sp|P53004|BIEA_HUMAN	33.428	1	1	1	3	0	201		5460200		1	1	1	1	1	1	1	1	1	3	3	3	0	0	0	6933900	6871900	2574800
P53007	SLC25A1	sp|P53007|TXTP_HUMAN	sp|P53007|TXTP_HUMAN	34.012	1.66667	1.66667	1.66667	5.56667	0.666667	104		2.19758e+07		1	2	2	1	2	2	1	2	2	3.9	6.4	6.4	0	2	0	8433100	53711000	3783400
P53041	PPP5C	sp|P53041|PPP5_HUMAN;sp|E7EU14|PP5D1_HUMAN	sp|P53041|PPP5_HUMAN	56.878	2	2	2	3.13333	1.66667	191;195		2.50387e+07		2	1	3	2	1	3	2	1	3	3.4	1.4	4.6	2	1	2	25626000	23611000	25879000
P53365	ARFIP2	sp|P53365|ARFP2_HUMAN	sp|P53365|ARFP2_HUMAN	37.855	1	1	1	2.9	1.66667	218;223		18190300		1	1	1	1	1	1	1	1	1	2.9	2.9	2.9	2	1	2	17019000	35171000	2380900
P53367	ARFIP1	sp|P53367|ARFP1_HUMAN	sp|P53367|ARFP1_HUMAN	41.738	1.33333	1.33333	1.33333	3	1	189;255;307		44921400		1	2	1	1	2	1	1	2	1	2.1	4.8	2.1	1	2	0	43060000	82821000	8883200
P53396	ACLY	sp|P53396|ACLY_HUMAN	sp|P53396|ACLY_HUMAN	120.84	18.6667	18.6667	18.6667	18.1667	34	327;391;474;504;556;560;583;586;642;666;698;841;857;957;971;985;1067	455	2.69626e+09		20	20	16	20	20	16	20	20	16	19.5	19.5	15.5	45	38	19	3983900000	3480400000	624470000
P53582	METAP1	sp|P53582|MAP11_HUMAN	sp|P53582|MAP11_HUMAN	43.215	1	1	1	3	0.666667	139;383		1.23466e+07		2	1	0	2	1	0	2	1	0	6.2	2.8	0	2	0	0	32781000	4258700	0
P53597	SUCLG1	sp|P53597|SUCA_HUMAN	sp|P53597|SUCA_HUMAN	36.249	2.33333	2.33333	2.33333	11.1667	3.66667	186;297;327		95280000		3	3	1	3	3	1	3	3	1	13.3	13.3	6.9	5	5	1	140400000	131520000	13920000
P53618	COPB1	sp|P53618|COPB_HUMAN	sp|P53618|COPB_HUMAN	107.14	5	5	5	6.83333	6.66667	137;476;518;627;674		149705000		5	5	5	5	5	5	5	5	5	6.1	8.3	6.1	8	7	5	203510000	207740000	37865000
P53621	COPA	sp|P53621|COPA_HUMAN	sp|P53621|COPA_HUMAN	138.34	1.33333	1.33333	1.33333	1.26667	1	217;355		23495400		1	2	1	1	2	1	1	2	1	0.7	2.4	0.7	1	2	0	28680000	39023000	2783200
P53701	HCCS	sp|P53701|CCHL_HUMAN	sp|P53701|CCHL_HUMAN	30.601	0.666667	0.666667	0.666667	1.73333	1	147		14355000		1	1	0	1	1	0	1	1	0	2.6	2.6	0	1	2	0	24650000	18415000	0
P53985	SLC16A1	sp|P53985|MOT1_HUMAN	sp|P53985|MOT1_HUMAN	53.944	2.33333	2.33333	2.33333	6.66667	0.666667	415		1.49572e+07		2	4	1	2	4	1	2	4	1	6	11	3	0	2	0	12822000	31454000	595560
P53990	IST1	sp|P53990|IST1_HUMAN	sp|P53990|IST1_HUMAN	39.75	3	3	3	8	2.66667	1;89;149		6.74623e+07		3	3	3	3	3	3	3	3	3	8	8	8	3	3	2	91665000	95718000	15004000
P53992	SEC24C	sp|P53992|SC24C_HUMAN	sp|P53992|SC24C_HUMAN	118.32	1.33333	1.33333	0.666667	1.36667	1	436;753;1060		12650000		3	1	0	3	1	0	2	0	0	2.7	1.4	0	2	1	0	26972000	10978000	0
P53999	SUB1	sp|P53999|TCP4_HUMAN	sp|P53999|TCP4_HUMAN	14.395	7	7	7	33.6	17	63;69;90;96		8.49277e+08		7	7	7	7	7	7	7	7	7	31.5	31.5	37.8	17	18	16	996910000	1058400000	492520000
P54136	RARS	sp|P54136|SYRC_HUMAN	sp|P54136|SYRC_HUMAN	75.378	6.33333	6.33333	6.33333	9.06667	5.66667	1;73;119;207;463;554		74708000		7	8	4	7	8	4	7	8	4	9.2	10.9	7.1	8	7	2	109580000	95992000	18552000
P54289	CACNA2D1	sp|P54289|CA2D1_HUMAN	sp|P54289|CA2D1_HUMAN	124.57	1.66667	1.66667	1.66667	2.4	1.66667	40;434;883		3.20327e+07		2	2	1	2	2	1	2	2	1	2.7	2.7	1.8	2	2	1	36924000	47596000	11578000
P54577	YARS	sp|P54577|SYYC_HUMAN	sp|P54577|SYYC_HUMAN	59.143	7.66667	7.66667	7.66667	14.3333	12.6667	1;56;104;211;214;439;511		446300000		8	8	7	8	8	7	8	8	7	14.4	14.4	14.2	11	16	11	467360000	701590000	169950000
P54578	USP14	sp|P54578|UBP14_HUMAN	sp|P54578|UBP14_HUMAN	56.068	3	3	3	8.3	3.33333	27;328;488		5.30687e+07		3	3	3	3	3	3	3	3	3	8.3	8.3	8.3	5	3	2	67901000	60920000	30385000
P54709	ATP1B3	sp|P54709|AT1B3_HUMAN	sp|P54709|AT1B3_HUMAN	31.512	3	3	3	12.2	4	82;209		7.06253e+07		3	3	3	3	3	3	3	3	3	12.2	12.2	12.2	4	4	4	79278000	92372000	40226000
P54725	RAD23A	sp|P54725|RD23A_HUMAN	sp|P54725|RD23A_HUMAN	39.609	1.66667	0.666667	0.666667	4.3	0	19;75		4455300		2	2	1	1	1	0	1	1	0	5.2	5.2	2.5	0	0	0	4727400	8638500	0
P54727	RAD23B	sp|P54727|RD23B_HUMAN	sp|P54727|RD23B_HUMAN	43.171	4	4	3	6.4	8	1;73;288		2.92857e+08		4	4	4	4	4	4	3	3	3	6.4	6.4	6.4	9	9	6	371610000	366760000	140200000
P54819	AK2	sp|P54819|KAD2_HUMAN	sp|P54819|KAD2_HUMAN	26.477	7.33333	7.33333	7.33333	30.8333	13.6667	1;49;53;78;115;163	67	5.66987e+08		8	8	6	8	8	6	8	8	6	34.3	31.4	26.8	12	18	11	552490000	765680000	382790000
P54886	ALDH18A1	sp|P54886|P5CS_HUMAN	sp|P54886|P5CS_HUMAN	87.301	5.33333	5.33333	5.33333	8.26667	5.33333	151;213;257;369;376;551		1.68276e+08		7	6	3	7	6	3	7	6	3	11.2	10.1	3.5	7	7	2	232600000	240510000	31717000
P54920	NAPA	sp|P54920|SNAA_HUMAN	sp|P54920|SNAA_HUMAN	33.232	8.33333	8.33333	6.33333	27.9	11.3333	11;51;105;114;193;218;279		3.79633e+08		8	9	8	8	9	8	6	7	6	29.5	29.5	24.7	9	13	12	353640000	578960000	206300000
P55010	EIF5	sp|P55010|IF5_HUMAN	sp|P55010|IF5_HUMAN	49.222	3.66667	3.66667	3.66667	9.46667	4	1;39;88;275		218341000		4	3	4	4	3	4	4	3	4	10	8.4	10	4	3	5	311210000	284650000	59163000
P55011	SLC12A2	sp|P55011|S12A2_HUMAN	sp|P55011|S12A2_HUMAN	131.45	0.666667	0.666667	0.666667	0.733333	0.333333	218;871		9280000		1	1	0	1	1	0	1	1	0	1	1.2	0	1	0	0	14477000	13363000	0
P55036	PSMD4	sp|P55036|PSMD4_HUMAN	sp|P55036|PSMD4_HUMAN	40.736	2.66667	2.66667	2.66667	8.66667	3	107;263;356		9.48833e+07		3	3	2	3	3	2	3	3	2	10.1	10.1	5.8	3	2	4	200230000	51563000	32857000
P55060	CSE1L	sp|P55060|XPO2_HUMAN	sp|P55060|XPO2_HUMAN	110.42	6	6	6	6.93333	7	100;352;489;573;817;820;857;920		1.76062e+08		7	7	4	7	7	4	7	7	4	8.4	8.4	4	10	8	3	277440000	207910000	42835000
P55061	TMBIM6	sp|P55061|BI1_HUMAN	sp|P55061|BI1_HUMAN	26.537	1.66667	1.66667	1.66667	2.83333	1.33333	1		2.04949e+07		2	2	1	2	2	1	2	2	1	3	3	2.5	2	2	0	40359000	18461000	2664600
P55072	VCP	sp|P55072|TERA_HUMAN	sp|P55072|TERA_HUMAN	89.321	24.3333	24.3333	24.3333	26.5	50.3333	46;84;158;219;332;344;508;550;608;611;678;720;740;757		4.02693e+09		26	25	22	26	25	22	26	25	22	26.9	26.2	26.4	51	52	48	5357200000	4364100000	2359500000
P55081	MFAP1	sp|P55081|MFAP1_HUMAN	sp|P55081|MFAP1_HUMAN	51.958	2.33333	2.33333	2.33333	6.3	2.66667	8;50;349	267	7.74653e+07		2	3	2	2	3	2	2	3	2	5	7.3	6.6	4	2	2	114590000	77007000	40799000
P55084	HADHB	sp|P55084|ECHB_HUMAN	sp|P55084|ECHB_HUMAN	51.294	1	1	1	1.83333	1.33333	75;183		3.62387e+07		1	2	0	1	2	0	1	2	0	1.9	3.6	0	2	2	0	65497000	43219000	0
P55145	MANF	sp|P55145|MANF_HUMAN	sp|P55145|MANF_HUMAN	20.7	1.66667	1.66667	1.66667	4.2	2.33333	168		381950000		2	2	1	2	2	1	2	2	1	4.4	4.4	3.8	2	3	2	346760000	481660000	317430000
P55209	NAP1L1	sp|P55209|NP1L1_HUMAN	sp|P55209|NP1L1_HUMAN	45.374	2	2	2	9.5	5	42;43;184		6.90297e+08		2	2	2	2	2	2	2	2	2	9.5	9.5	9.5	5	5	5	636600000	796220000	638070000
P55263	ADK	sp|P55263|ADK_HUMAN	sp|P55263|ADK_HUMAN	40.545	1	1	1	1.9	1	174		3.58603e+07		1	1	1	1	1	1	1	1	1	1.9	1.9	1.9	1	1	1	42710000	47220000	17651000
P55265	ADAR	sp|P55265|DSRAD_HUMAN	sp|P55265|DSRAD_HUMAN	136.06	7.66667	7.66667	7.66667	6.83333	6	337;566;623;802;819;846;874;928		1.75859e+08		9	8	6	9	8	6	9	8	6	8.1	7.4	5	8	7	3	252180000	234890000	40506000
P55735	SEC13	sp|P55735|SEC13_HUMAN	sp|P55735|SEC13_HUMAN	35.54	1	1	1	8.1	2.66667	15;21		7.02527e+07		1	1	1	1	1	1	1	1	1	8.1	8.1	8.1	2	3	3	38286000	113590000	58882000
P55786	NPEPPS	sp|P55786|PSA_HUMAN;sp|A6NEC2|PSAL_HUMAN	sp|P55786|PSA_HUMAN	103.28	6	6	6	7.66667	9	216;447;461;463;494;561;566;597;864		2.15418e+08		6	8	4	6	8	4	6	8	4	6.3	9.8	6.9	8	13	6	318330000	291200000	36725000
P55795	HNRNPH2	sp|P55795|HNRH2_HUMAN	sp|P55795|HNRH2_HUMAN	49.263	5.33333	3.33333	3.33333	16.1667	2.33333	1;28;78;93;202;204;293		9.72563e+07		7	7	2	4	4	2	4	4	2	21.6	21.6	5.3	3	3	1	155740000	109410000	26619000
P55809	OXCT1	sp|P55809|SCOT1_HUMAN;sp|Q9BYC2|SCOT2_HUMAN	sp|P55809|SCOT1_HUMAN	56.157	7.33333	7.33333	7.33333	15.6333	11	111;234;398;402;414;423;427;441;513	8;9	6.15593e+08		7	8	7	7	8	7	7	8	7	14.8	16.9	15.2	9	15	9	452430000	1108200000	286150000
P55884	EIF3B	sp|P55884|EIF3B_HUMAN	sp|P55884|EIF3B_HUMAN	92.48	6.66667	6.66667	6.66667	8.66667	9.33333	273;454;496;561;753;763;769		223270000		7	7	6	7	7	6	7	7	6	9	9	8	8	12	8	279620000	323530000	66660000
P56134	ATP5MF	sp|P56134|ATPK_HUMAN	sp|P56134|ATPK_HUMAN	10.918	1	1	1	11.7	1.33333	32		1.19813e+07		1	1	1	1	1	1	1	1	1	11.7	11.7	11.7	1	2	1	10698000	15061000	10185000
P56192	MARS	sp|P56192|SYMC_HUMAN	sp|P56192|SYMC_HUMAN	101.11	5	5	5	8.63333	6.66667	1;552;672;846	824;825	2.69568e+08		5	4	6	5	4	6	5	4	6	8.8	7.1	10	8	7	5	358020000	378610000	72075000
P56199	ITGA1	sp|P56199|ITA1_HUMAN	sp|P56199|ITA1_HUMAN	130.85	1	1	1	0.7	0.666667	898;1047		1.73857e+07		2	1	0	2	1	0	2	1	0	1.4	0.7	0	1	1	0	35637000	16520000	0
P56211	ARPP19	sp|P56211|ARP19_HUMAN	sp|P56211|ARP19_HUMAN	12.323	1.66667	0.666667	0.666667	21.1333	0	17;67		7.94887e+06		1	2	2	0	1	1	0	1	1	9.8	26.8	26.8	0	0	0	0	14302000	9544600
P56378	ATP5MPL	sp|P56378|ATP68_HUMAN	sp|P56378|ATP68_HUMAN	6.662	2	2	2	24.1	2	1;13		6.75963e+07		2	2	2	2	2	2	2	2	2	24.1	24.1	24.1	2	2	2	80223000	80036000	42530000
P56385	ATP5ME	sp|P56385|ATP5I_HUMAN	sp|P56385|ATP5I_HUMAN	7.9331	1	1	1	17.4	2.66667	1		36584000		1	1	1	1	1	1	1	1	1	17.4	17.4	17.4	1	3	4	25124000	66722000	17906000
P56537	EIF6	sp|P56537|IF6_HUMAN	sp|P56537|IF6_HUMAN	26.599	2.66667	2.66667	2.66667	11.4	2.33333	62;236		1.67107e+08		3	3	2	3	3	2	3	3	2	11.4	11.4	11.4	3	3	1	267310000	117960000	116050000
P56556	NDUFA6	sp|P56556|NDUA6_HUMAN	sp|P56556|NDUA6_HUMAN	15.136	1.33333	1.33333	1.33333	9.4	0.666667	25;66		1.71017e+07		2	2	0	2	2	0	2	2	0	14.1	14.1	0	2	0	0	34379000	16926000	0
P57721	PCBP3	sp|P57721|PCBP3_HUMAN;sp|P57723|PCBP4_HUMAN	sp|P57721|PCBP3_HUMAN	39.465	4.66667	1	1	13.7	0.666667	52;169;198;322		2.38442e+07		5	5	4	1	1	1	1	1	1	13.7	13.7	13.7	1	0	1	38870000	26320000	6342700
P58107	EPPK1	sp|P58107|EPIPL_HUMAN	sp|P58107|EPIPL_HUMAN	555.65	9.33333	8.33333	8.33333	8.96667	8.66667	526;706;1342;1585;2211;2243;2249;2372;2522;2645;2749		4.12378e+08		9	11	8	8	10	7	8	10	7	8.6	10.1	8.2	8	11	7	610600000	536910000	89625000
P58546	MTPN	sp|P58546|MTPN_HUMAN	sp|P58546|MTPN_HUMAN	12.895	0.666667	0.666667	0.666667	3.93333	0.666667	7		1.08107e+08		1	0	1	1	0	1	1	0	1	5.9	0	5.9	1	0	1	188120000	0	136200000
P60002	ELOF1	sp|P60002|ELOF1_HUMAN	sp|P60002|ELOF1_HUMAN	9.4618	1	1	1	21.7	1.33333	16		22650000		1	1	1	1	1	1	1	1	1	21.7	21.7	21.7	1	1	2	24651000	29718000	13581000
P60059	SEC61G	sp|P60059|SC61G_HUMAN	sp|P60059|SC61G_HUMAN	7.7412	1.33333	1.33333	1.33333	19.5667	5.66667	1;5		1.84504e+08		1	1	2	1	1	2	1	1	2	17.6	17.6	23.5	5	6	6	191520000	276280000	85711000
P60174	TPI1	sp|P60174|TPIS_HUMAN	sp|P60174|TPIS_HUMAN	30.791	5	5	5	23.1667	5.33333	120	58	5.57333e+08		5	3	7	5	3	7	5	3	7	24.8	15	29.7	5	6	5	684300000	776240000	211460000
P60228	EIF3E	sp|P60228|EIF3E_HUMAN	sp|P60228|EIF3E_HUMAN	52.22	4	4	4	10.8667	3.66667	94;112;362;393;417;420		9.88677e+07		4	4	4	4	4	4	4	4	4	10.8	10.8	11	4	4	3	126660000	149280000	20663000
P60468	SEC61B	sp|P60468|SC61B_HUMAN	sp|P60468|SC61B_HUMAN	9.9743	1	1	1	11.5	2.33333	55	13;17	128246000		1	1	1	1	1	1	1	1	1	11.5	11.5	11.5	2	2	3	151510000	178780000	54448000
P60602	ROMO1	sp|P60602|ROMO1_HUMAN	sp|P60602|ROMO1_HUMAN	8.1828	0.666667	0.666667	0.666667	6.73333	0.333333	53		11664000	+	1	1	0	1	1	0	1	1	0	10.1	10.1	0	0	1	0	15819000	19173000	0
P60660	MYL6	sp|P60660|MYL6_HUMAN;sp|P14649|MYL6B_HUMAN	sp|P60660|MYL6_HUMAN	16.93	5	5	5	37.7333	9	1;36;60;73		803490000		4	4	7	4	4	7	4	4	7	31.1	31.1	51	11	7	9	1134900000	700900000	574670000
P60709	ACTB	sp|P60709|ACTB_HUMAN;sp|A5A3E0|POTEF_HUMAN	sp|P60709|ACTB_HUMAN	41.736	23.3333	1	1	75.3	6.33333	16;44;47;82;153;190;227;269;283;305;313;325		2.65943e+08		23	23	24	1	1	1	1	1	1	76	76	73.9	6	6	7	319710000	297290000	180830000
P60842	EIF4A1	sp|P60842|IF4A1_HUMAN	sp|P60842|IF4A1_HUMAN	46.153	18.3333	18.3333	7.33333	35.5667	49.6667	121;127;149;165;178;187;216;228;302;306;315;375		2822390000		19	19	17	19	19	17	7	7	8	35.5	35.5	35.7	62	54	33	4064000000	3513600000	889570000
P60866	RPS20	sp|P60866|RS20_HUMAN	sp|P60866|RS20_HUMAN	13.373	2.33333	2.33333	2.33333	16.7667	1.66667	56;82		8.56713e+07		2	2	3	2	2	3	2	2	3	13.4	13.4	23.5	1	2	2	80008000	145030000	31976000
P60891	PRPS1	sp|P60891|PRPS1_HUMAN	sp|P60891|PRPS1_HUMAN	34.834	1.66667	1.66667	0	4.4	1.66667	205		9.54277e+07		2	2	1	2	2	1	0	0	0	4.4	4.4	4.4	2	2	1	152880000	109760000	23643000
P60900	PSMA6	sp|P60900|PSA6_HUMAN	sp|P60900|PSA6_HUMAN	27.399	2	2	2	11.8	4	80;83;113		2.22553e+08		2	2	2	2	2	2	2	2	2	11.8	11.8	11.8	2	5	5	183110000	329050000	155500000
P60903	S100A10	sp|P60903|S10AA_HUMAN	sp|P60903|S10AA_HUMAN	11.203	1	1	1	9.3	2.33333	35		1.80253e+08		1	1	1	1	1	1	1	1	1	9.3	9.3	9.3	2	2	3	139190000	167190000	234380000
P60981	DSTN	sp|P60981|DEST_HUMAN	sp|P60981|DEST_HUMAN	18.506	4	3	3	20.6	7.66667	18;74;115	119;120	826280000		4	4	4	3	3	3	3	3	3	20.6	20.6	20.6	8	9	6	1405200000	802850000	270790000
P61011	SRP54	sp|P61011|SRP54_HUMAN	sp|P61011|SRP54_HUMAN	55.704	8	8	8	16.0667	6.33333	1;65;74;105;166;297;340;369;430;455;462		271578000		8	10	6	8	10	6	8	10	6	16.5	19.8	11.9	5	9	5	310560000	446270000	57904000
P61019	RAB2A	sp|P61019|RAB2A_HUMAN;sp|Q8WUD1|RAB2B_HUMAN	sp|P61019|RAB2A_HUMAN;sp|Q8WUD1|RAB2B_HUMAN	23.545	1	1	1	5.7	1	146		2.90861e+07		1	1	1	1	1	1	1	1	1	5.7	5.7	5.7	2	1	0	42601000	41754000	2903200
P61020	RAB5B	sp|P61020|RAB5B_HUMAN	sp|P61020|RAB5B_HUMAN	23.707	2	1	1	11.2	1	88;168		6.22363e+06		2	2	2	1	1	1	1	1	1	11.2	11.2	11.2	1	1	1	7295100	7512600	3863200
P61026	RAB10	sp|P61026|RAB10_HUMAN	sp|P61026|RAB10_HUMAN	22.541	0.666667	0.666667	0.666667	6	1.33333	118		42987000		1	1	0	1	1	0	1	1	0	9	9	0	2	2	0	75685000	53276000	0
P61081	UBE2M	sp|P61081|UBC12_HUMAN	sp|P61081|UBC12_HUMAN	20.9	0.666667	0.666667	0.666667	5.13333	0.666667	168		7694500		1	1	0	1	1	0	1	1	0	7.7	7.7	0	1	1	0	17694000	5389500	0
P61086	UBE2K	sp|P61086|UBE2K_HUMAN	sp|P61086|UBE2K_HUMAN	22.406	3	3	3	11	3.66667	104;172		90485000		3	3	3	3	3	3	3	3	3	11	11	11	3	5	3	98558000	146310000	26587000
P61088	UBE2N	sp|P61088|UBE2N_HUMAN;sp|Q5JXB2|UE2NL_HUMAN	sp|P61088|UBE2N_HUMAN;sp|Q5JXB2|UE2NL_HUMAN	17.138	2.66667	2.66667	2.66667	17.1	4.33333	64;72;149		145246000		3	3	2	3	3	2	3	3	2	18.4	18.4	14.5	4	6	3	240100000	155750000	39888000
P61106	RAB14	sp|P61106|RAB14_HUMAN	sp|P61106|RAB14_HUMAN	23.897	4	4	4	19.1	4.33333	20;37;89		1.39903e+08		4	4	4	4	4	4	4	4	4	19.1	19.1	19.1	5	6	2	185980000	199990000	33738000
P61158	ACTR3	sp|P61158|ARP3_HUMAN;sp|Q9P1U1|ARP3B_HUMAN;sp|Q9C0K3|ARP3C_HUMAN	sp|P61158|ARP3_HUMAN	47.371	4.33333	4.33333	4.33333	10.0667	7.66667	89;327;372;417		2.6973e+08		4	5	4	4	5	4	4	5	4	9.1	12	9.1	8	10	5	363900000	372130000	73159000
P61160	ACTR2	sp|P61160|ARP2_HUMAN	sp|P61160|ARP2_HUMAN	44.76	5	5	5	13.8667	8.33333	56;85;114;309;373		2.58673e+08		6	5	4	6	5	4	6	5	4	16	16	9.6	10	11	4	321800000	391220000	62998000
P61163	ACTR1A	sp|P61163|ACTZ_HUMAN	sp|P61163|ACTZ_HUMAN	42.613	1.33333	1.33333	1.33333	6.56667	1	1;75		2.96319e+07		2	1	1	2	1	1	2	1	1	9.8	4	5.9	2	1	0	49718000	32684000	6493600
P61165	TMEM258	sp|P61165|TM258_HUMAN	sp|P61165|TM258_HUMAN	9.0788	1	1	1	10.1	3.66667	1;6		86249000		1	1	1	1	1	1	1	1	1	10.1	10.1	10.1	3	5	3	100680000	120510000	37557000
P61201	COPS2	sp|P61201|CSN2_HUMAN	sp|P61201|CSN2_HUMAN	51.596	3	3	3	8.5	5.66667	88;89;234;285;287		9.80233e+07		3	3	3	3	3	3	3	3	3	7.9	7.9	9.7	7	7	3	119910000	142970000	31190000
P61204	ARF3	sp|P61204|ARF3_HUMAN	sp|P61204|ARF3_HUMAN	20.601	4.33333	1	1	26.5	1.66667	1;22;108;110;134		1.34766e+08		4	5	4	1	1	1	1	1	1	25.4	29.8	24.3	2	1	2	194790000	152850000	56659000
P61224	RAP1B	sp|P61224|RAP1B_HUMAN;sp|A6NIZ1|RP1BL_HUMAN	sp|P61224|RAP1B_HUMAN;sp|A6NIZ1|RP1BL_HUMAN	20.825	2	2	2	8.2	4.33333	111		201760000		2	2	2	2	2	2	2	2	2	8.2	8.2	8.2	4	4	5	269980000	259620000	75680000
P61247	RPS3A	sp|P61247|RS3A_HUMAN	sp|P61247|RS3A_HUMAN	29.945	4	4	4	14.8	6.66667	38;103;110;113;168;169;172;229		2.38548e+08		4	4	4	4	4	4	4	4	4	14.8	14.8	14.8	6	11	3	278430000	373750000	63463000
P61254	RPL26	sp|P61254|RL26_HUMAN;sp|Q9UNX3|RL26L_HUMAN	sp|P61254|RL26_HUMAN;sp|Q9UNX3|RL26L_HUMAN	17.258	1.33333	1.33333	1.33333	7.8	1	30		1.08211e+07		2	1	1	2	1	1	2	1	1	12.4	5.5	5.5	1	2	0	14693000	11774000	5996200
P61289	PSME3	sp|P61289|PSME3_HUMAN	sp|P61289|PSME3_HUMAN	29.506	3	3	3	12.2	5.33333	104;108;138;234		200042000		3	3	3	3	3	3	3	3	3	12.2	12.2	12.2	4	7	5	273960000	252590000	73576000
P61326	MAGOH	sp|P61326|MGN_HUMAN	sp|P61326|MGN_HUMAN	17.163	4.33333	4.33333	1	15.5667	4.66667	1;45;57		122312000		5	5	3	5	5	3	1	1	1	15.8	15.8	15.1	6	5	3	178540000	150300000	38096000
P61421	ATP6V0D1	sp|P61421|VA0D1_HUMAN	sp|P61421|VA0D1_HUMAN	40.329	1	1	1	1.7	1.33333	78		3.41953e+07		1	1	1	1	1	1	1	1	1	1.7	1.7	1.7	1	2	1	29971000	46621000	25994000
P61586	RHOA	sp|P61586|RHOA_HUMAN	sp|P61586|RHOA_HUMAN	21.768	5	5	4	25.7333	6.33333	134;147;157;173		6.74233e+08		6	5	4	6	5	4	5	4	3	29	28	20.2	8	5	6	1116700000	776090000	129910000
P61604	HSPE1	sp|P61604|CH10_HUMAN	sp|P61604|CH10_HUMAN	10.932	6.33333	6.33333	6.33333	36.9333	5	1;32		1119250000		5	6	8	5	6	8	5	6	8	22.5	27.5	60.8	4	4	7	1500900000	1655100000	201750000
P61619	SEC61A1	sp|P61619|S61A1_HUMAN;sp|Q9H9S3|S61A2_HUMAN	sp|P61619|S61A1_HUMAN	52.264	2	2	2	4.2	1	401;409;471		51754000		3	3	0	3	3	0	3	3	0	6.3	6.3	0	1	2	0	74230000	81032000	0
P61758	VBP1	sp|P61758|PFD3_HUMAN	sp|P61758|PFD3_HUMAN	22.626	0.666667	0.666667	0.666667	3.06667	0.333333	101		7.86963e+06		0	1	1	0	1	1	0	1	1	0	4.6	4.6	0	0	1	0	8607900	15001000
P61764	STXBP1	sp|P61764|STXB1_HUMAN	sp|P61764|STXB1_HUMAN	67.568	6	6	6	9.93333	4.66667	1;15;38;219;324;330;374		139873000		7	6	5	7	6	5	7	6	5	10.9	9.8	9.1	7	5	2	215930000	168370000	35319000
P61916	NPC2	sp|P61916|NPC2_HUMAN	sp|P61916|NPC2_HUMAN	16.57	0.666667	0.666667	0.666667	10.1333	0.333333	79		2.93427e+06		0	1	1	0	1	1	0	1	1	0	15.2	15.2	0	0	1	0	5298500	3504300
P61952	GNG11	sp|P61952|GBG11_HUMAN	sp|P61952|GBG11_HUMAN	8.4807	1	1	1	11	0	17		19686000		1	1	1	1	1	1	1	1	1	11	11	11	0	0	0	22709000	17958000	18391000
P61956	SUMO2	sp|P61956|SUMO2_HUMAN;sp|P55854|SUMO3_HUMAN;sp|Q6EEV6|SUMO4_HUMAN	sp|P61956|SUMO2_HUMAN;sp|P55854|SUMO3_HUMAN	10.871	1.33333	1.33333	1.33333	10.5	1.33333	55		6.89453e+07		1	1	2	1	1	2	1	1	2	6.3	6.3	18.9	1	1	2	84871000	66417000	55548000
P61962	DCAF7	sp|P61962|DCAF7_HUMAN	sp|P61962|DCAF7_HUMAN	38.926	1.33333	1.33333	1.33333	4.06667	1	75;191		26729200		2	1	1	2	1	1	2	1	1	7.6	2.3	2.3	2	0	1	56205000	18731000	5251600
P61970	NUTF2	sp|P61970|NTF2_HUMAN	sp|P61970|NTF2_HUMAN	14.478	3	3	3	44.9	7	84;97;102;118		157536000		3	3	3	3	3	3	3	3	3	44.9	44.9	44.9	6	9	6	83648000	281300000	107660000
P61978	HNRNPK	sp|P61978|HNRPK_HUMAN	sp|P61978|HNRPK_HUMAN	50.976	11.6667	11.6667	11.6667	21.2333	30	1;27;42;255;264;273;283;321		1.82265e+09		13	12	10	13	12	10	13	12	10	22.9	20.7	20.1	37	31	22	2743600000	1899800000	824560000
P61981	YWHAG	sp|P61981|1433G_HUMAN	sp|P61981|1433G_HUMAN	28.302	8.33333	6	4	25.5	17	1;23;27;81;126;165;223		2441170000		8	8	9	6	6	6	4	4	4	24.7	24.7	27.1	22	21	8	4073500000	2627900000	622110000
P62072	TIMM10	sp|P62072|TIM10_HUMAN	sp|P62072|TIM10_HUMAN	10.333	3	3	3	26.7	3.66667	65;74;80		1.31288e+08		3	3	3	3	3	3	3	3	3	26.7	26.7	26.7	1	5	5	65803000	206410000	121650000
P62081	RPS7	sp|P62081|RS7_HUMAN	sp|P62081|RS7_HUMAN	22.127	0.666667	0.666667	0.666667	2.4	0.333333	1		4.93317e+06		1	1	0	1	1	0	1	1	0	3.6	3.6	0	0	1	0	3911500	10888000	0
P62140	PPP1CB	sp|P62140|PP1B_HUMAN	sp|P62140|PP1B_HUMAN	37.186	2.66667	2.66667	1	9.1	3.33333	29;182		278942000		3	3	2	3	3	2	1	1	1	9.2	9.2	8.9	5	3	2	493180000	306910000	36736000
P62191	PSMC1	sp|P62191|PRS4_HUMAN	sp|P62191|PRS4_HUMAN	49.184	4.33333	4.33333	4.33333	12.9667	4.33333	214;309;405		1.15881e+08		5	4	4	5	4	4	5	4	4	15.7	12.5	10.7	4	5	4	170040000	131390000	46212000
P62195	PSMC5	sp|P62195|PRS8_HUMAN	sp|P62195|PRS8_HUMAN	45.626	4.66667	4.66667	4.66667	15.5667	5	9;138;139;150;351;385		1.35452e+08		5	5	4	5	5	4	5	5	4	16.7	16.7	13.3	5	5	5	159610000	164750000	81997000
P62244	RPS15A	sp|P62244|RS15A_HUMAN	sp|P62244|RS15A_HUMAN	14.839	3	3	3	13.8	4.33333	4;42		1.26917e+08		3	3	3	3	3	3	3	3	3	13.8	13.8	13.8	4	6	3	134190000	219780000	26780000
P62256	UBE2H	sp|P62256|UBE2H_HUMAN	sp|P62256|UBE2H_HUMAN	20.655	1.33333	1.33333	1.33333	6.03333	1.33333	11;71		3.70267e+07		1	1	2	1	1	2	1	1	2	4.4	4.4	9.3	1	1	2	46991000	34799000	29290000
P62258	YWHAE	sp|P62258|1433E_HUMAN	sp|P62258|1433E_HUMAN	29.174	14.3333	14.3333	13	53.3667	55.6667	1;23;27;33;81;88;160;221;235		4252100000		13	14	16	13	14	16	12	13	14	51.4	51.4	57.3	54	62	51	4825800000	4666900000	3263600000
P62263	RPS14	sp|P62263|RS14_HUMAN	sp|P62263|RS14_HUMAN	16.273	1.33333	1.33333	1.33333	17.6667	1.66667	75		52634000		1	1	2	1	1	2	1	1	2	13.9	13.9	25.2	2	2	1	63354000	78662000	15886000
P62269	RPS18	sp|P62269|RS18_HUMAN	sp|P62269|RS18_HUMAN	17.718	1.33333	1.33333	1.33333	7.66667	1.66667	1;71		56732900		1	2	1	1	2	1	1	2	1	5.9	11.2	5.9	2	2	1	66466000	99159000	4573700
P62273	RPS29	sp|P62273|RS29_HUMAN	sp|P62273|RS29_HUMAN	6.6767	0.666667	0.666667	0.666667	8.33333	0.666667	38		7.67237e+06		1	1	0	1	1	0	1	1	0	12.5	12.5	0	1	1	0	9885100	13132000	0
P62280	RPS11	sp|P62280|RS11_HUMAN	sp|P62280|RS11_HUMAN	18.431	0.666667	0.666667	0.666667	4.66667	0	109		9.41067e+06		1	1	0	1	1	0	1	1	0	7	7	0	0	0	0	13922000	14310000	0
P62304	SNRPE	sp|P62304|RUXE_HUMAN	sp|P62304|RUXE_HUMAN	10.803	1	1	1	12	1.33333	14		2.15963e+07		1	1	1	1	1	1	1	1	1	12	12	12	2	1	1	19387000	22153000	23249000
P62306	SNRPF	sp|P62306|RUXF_HUMAN	sp|P62306|RUXF_HUMAN	9.7251	3.33333	3.33333	3.33333	43.0333	4.33333	1;20;27;84		8.98957e+07		3	3	4	3	3	4	3	3	4	40.7	40.7	47.7	4	4	5	97980000	97936000	73771000
P62310	LSM3	sp|P62310|LSM3_HUMAN	sp|P62310|LSM3_HUMAN	11.845	1	1	1	7.8	0.666667	84		1.2334e+07	+	1	1	1	1	1	1	1	1	1	7.8	7.8	7.8	0	1	1	16989000	14173000	5840100
P62316	SNRPD2	sp|P62316|SMD2_HUMAN	sp|P62316|SMD2_HUMAN	13.527	4	4	4	25.4	4.66667	1;11;65;73		1.68931e+08		4	4	4	4	4	4	4	4	4	25.4	25.4	25.4	5	5	4	212220000	220860000	73712000
P62318	SNRPD3	sp|P62318|SMD3_HUMAN	sp|P62318|SMD3_HUMAN	13.916	3	3	3	15.1	6	1;76		2.20267e+08		3	3	3	3	3	3	3	3	3	15.1	15.1	15.1	8	5	5	252890000	291680000	116230000
P62328	TMSB4X	sp|P62328|TYB4_HUMAN	sp|P62328|TYB4_HUMAN	5.0526	2.33333	2.33333	2.33333	29.5667	8	1;7		4045900000		2	2	3	2	2	3	2	2	3	27.3	27.3	34.1	9	8	7	5233500000	4669000000	2235200000
P62330	ARF6	sp|P62330|ARF6_HUMAN	sp|P62330|ARF6_HUMAN	20.082	2.66667	2.66667	2.66667	17.3	2	18;130		6.34316e+07		3	3	2	3	3	2	3	3	2	19.4	19.4	13.1	4	2	0	97381000	87812000	5101700
P62333	PSMC6	sp|P62333|PRS10_HUMAN	sp|P62333|PRS10_HUMAN	44.172	3	3	3	10	2.33333	102;218;264		3.22386e+07		3	3	3	3	3	3	3	3	3	10	10	10	2	3	2	51187000	35543000	9985900
P62487	POLR2G	sp|P62487|RPB7_HUMAN	sp|P62487|RPB7_HUMAN	19.294	1	1	1	9.3	1.33333	104		6.31947e+06		1	1	1	1	1	1	1	1	1	9.3	9.3	9.3	1	2	1	7038500	9271500	2648400
P62495	ETF1	sp|P62495|ERF1_HUMAN	sp|P62495|ERF1_HUMAN	49.03	1.66667	1.66667	1.66667	3.36667	2.33333	241		68441000		2	2	1	2	2	1	2	2	1	3.7	3.7	2.7	3	3	1	106530000	78668000	20125000
P62701	RPS4X	sp|P62701|RS4X_HUMAN;sp|Q8TD47|RS4Y2_HUMAN;sp|P22090|RS4Y1_HUMAN	sp|P62701|RS4X_HUMAN	29.597	3.66667	3.66667	3.66667	15.2333	3	19;87;182		3.99026e+07		5	5	1	5	5	1	5	5	1	18.3	20.9	6.5	4	5	0	55850000	59811000	4046700
P62745	RHOB	sp|P62745|RHOB_HUMAN	sp|P62745|RHOB_HUMAN	22.123	0.666667	0.666667	0.666667	3.4	0.333333	147		7.12097e+06		0	1	1	0	1	1	0	1	1	0	5.1	5.1	0	1	0	0	15074000	6288900
P62750	RPL23A	sp|P62750|RL23A_HUMAN	sp|P62750|RL23A_HUMAN	17.695	1.66667	1.66667	1.66667	9.8	2.66667	87	43	42362000		2	2	1	2	2	1	2	2	1	11.5	11.5	6.4	4	2	2	81139000	34133000	11814000
P62753	RPS6	sp|P62753|RS6_HUMAN	sp|P62753|RS6_HUMAN	28.68	1.33333	1.33333	1.33333	5.73333	1.33333	32	236	8.65873e+07		2	1	1	2	1	1	2	1	1	6.8	6	4.4	2	1	1	223680000	23338000	12744000
P62805	HIST1H4A	sp|P62805|H4_HUMAN	sp|P62805|H4_HUMAN	11.367	2.33333	2.33333	2.33333	22.6333	2.33333	85		460090000		2	2	3	2	2	3	2	2	3	19.4	19.4	29.1	3	2	2	777190000	480360000	122720000
P62820	RAB1A	sp|P62820|RAB1A_HUMAN	sp|P62820|RAB1A_HUMAN	22.677	3	3	3	20	8.66667	4;166;168;176		4.03927e+08		3	3	3	3	3	3	3	3	3	20	20	20	8	11	7	411040000	634590000	166150000
P62829	RPL23	sp|P62829|RL23_HUMAN	sp|P62829|RL23_HUMAN	14.865	1.66667	1.66667	1.66667	13.8333	2.33333	60;62		77014000		2	2	1	2	2	1	2	2	1	14.3	14.3	12.9	3	3	1	92079000	129670000	9293000
P62834	RAP1A	sp|P62834|RAP1A_HUMAN	sp|P62834|RAP1A_HUMAN	20.987	0.666667	0.666667	0.666667	4.73333	0.333333	111		1.89053e+07		1	0	1	1	0	1	1	0	1	7.1	0	7.1	1	0	0	41890000	0	14826000
P62841	RPS15	sp|P62841|RS15_HUMAN	sp|P62841|RS15_HUMAN	17.04	1	1	1	8.3	2	70		4.21027e+07		1	1	1	1	1	1	1	1	1	8.3	8.3	8.3	2	2	2	40904000	62386000	23018000
P62847	RPS24	sp|P62847|RS24_HUMAN	sp|P62847|RS24_HUMAN	15.423	1.66667	1.66667	1.66667	15.3	1.66667	1;74		68878000		2	2	1	2	2	1	2	2	1	17.3	17.3	11.3	2	3	0	82598000	109290000	14746000
P62854	RPS26	sp|P62854|RS26_HUMAN;sp|Q5JNZ5|RS26L_HUMAN	sp|P62854|RS26_HUMAN;sp|Q5JNZ5|RS26L_HUMAN	13.015	1	1	1	13	1	115		1.57051e+07		1	1	1	1	1	1	1	1	1	13	13	13	2	1	0	38937000	4540100	3638100
P62857	RPS28	sp|P62857|RS28_HUMAN	sp|P62857|RS28_HUMAN	7.8409	1.33333	1.33333	1.33333	17.8333	1	1;35		5.36805e+07		1	1	2	1	1	2	1	1	2	13	13	27.5	0	1	2	8683400	13888000	138470000
P62873	GNB1	sp|P62873|GBB1_HUMAN;sp|P16520|GBB3_HUMAN	sp|P62873|GBB1_HUMAN	37.377	3.33333	1.66667	1.66667	14.1333	4.33333	1;61;217;325		7.53097e+07		3	4	3	2	2	1	2	2	1	10.6	17.4	14.4	5	5	3	115720000	81458000	28751000
P62875	POLR2L	sp|P62875|RPAB5_HUMAN	sp|P62875|RPAB5_HUMAN	7.645	1	1	1	9	1	1		26443000		1	1	1	1	1	1	1	1	1	9	9	9	1	1	1	32144000	19194000	27991000
P62877	RBX1	sp|P62877|RBX1_HUMAN	sp|P62877|RBX1_HUMAN	12.274	2	2	2	17.6	2.33333	5		4.57617e+07		2	2	2	2	2	2	2	2	2	17.6	17.6	17.6	3	3	1	75594000	46914000	14777000
P62879	GNB2	sp|P62879|GBB2_HUMAN	sp|P62879|GBB2_HUMAN	37.331	3.66667	3.66667	1	15.1333	7.33333	1;61;217;325		2.98243e+08		3	4	4	3	4	4	1	1	1	10.6	17.4	17.4	8	9	5	333240000	471170000	90320000
P62888	RPL30	sp|P62888|RL30_HUMAN	sp|P62888|RL30_HUMAN	12.784	3.66667	3.66667	3.66667	27.5667	3.33333	65;108		88951000		4	4	3	4	4	3	4	4	3	32.2	32.2	18.3	3	3	4	70018000	157340000	39495000
P62906	RPL10A	sp|P62906|RL10A_HUMAN	sp|P62906|RL10A_HUMAN	24.831	1.66667	1.66667	1.66667	6.33333	1.33333	85		5.96626e+07		2	2	1	2	2	1	2	2	1	6.5	6.5	6	0	4	0	64658000	108340000	5989700
P62910	RPL32	sp|P62910|RL32_HUMAN	sp|P62910|RL32_HUMAN	15.86	1.66667	1.66667	1.66667	15.5667	1.33333	55;69		2.31092e+07		2	2	1	2	2	1	2	2	1	17.8	17.8	11.1	2	2	0	37242000	26903000	5182700
P62913	RPL11	sp|P62913|RL11_HUMAN	sp|P62913|RL11_HUMAN	20.252	0.666667	0.666667	0.666667	3	1	12		3.29543e+07		1	1	0	1	1	0	1	1	0	4.5	4.5	0	1	2	0	39991000	58872000	0
P62937	PPIA	sp|P62937|PPIA_HUMAN;sp|Q9Y536|PAL4A_HUMAN;sp|P0DN26|PAL4F_HUMAN;sp|F5H284|PAL4D_HUMAN;sp|A0A0B4J2A2|PAL4C_HUMAN;sp|A0A075B767|PAL4H_HUMAN;sp|A0A075B759|PAL4E_HUMAN;sp|P0DN37|PAL4G_HUMAN	sp|P62937|PPIA_HUMAN	18.012	7.66667	7.66667	7.66667	51.3	41.6667	61;100;136;142		10376500000		7	6	10	7	6	10	7	6	10	49.7	43.6	60.6	46	36	43	13339000000	11535000000	6255500000
P62942	FKBP1A	sp|P62942|FKB1A_HUMAN	sp|P62942|FKB1A_HUMAN	11.951	4	4	4	46.3	5.33333	1;30;67		1.63937e+08		4	4	4	4	4	4	4	4	4	46.3	46.3	46.3	5	5	6	180200000	171950000	139660000
P62979	RPS27A	sp|P62979|RS27A_HUMAN;sp|P62987|RL40_HUMAN;sp|P0CG47|UBB_HUMAN;sp|P0CG48|UBC_HUMAN	sp|P62979|RS27A_HUMAN;sp|P62987|RL40_HUMAN;sp|P0CG47|UBB_HUMAN;sp|P0CG48|UBC_HUMAN	17.965	4	4	4	23.7	7.33333	1		5702700000		4	3	5	4	3	5	4	3	5	26.9	17.3	26.9	8	7	7	7435600000	3632800000	6039700000
P62993	GRB2	sp|P62993|GRB2_HUMAN	sp|P62993|GRB2_HUMAN	25.206	3.66667	3.66667	3.66667	16.3	3.33333	1;55;186;204		90152000		4	4	3	4	4	3	4	4	3	18.9	18.9	11.1	3	5	2	122790000	128190000	19476000
P62995	TRA2B	sp|P62995|TRA2B_HUMAN	sp|P62995|TRA2B_HUMAN	33.665	2.66667	2.66667	1.66667	17.4667	4	208	201;264	1159060000		3	3	2	3	3	2	2	2	1	19.8	19.8	12.8	3	5	4	2005700000	380280000	1091200000
P63000	RAC1	sp|P63000|RAC1_HUMAN;sp|P60763|RAC3_HUMAN;sp|P15153|RAC2_HUMAN	sp|P63000|RAC1_HUMAN;sp|P60763|RAC3_HUMAN;sp|P15153|RAC2_HUMAN	21.45	2	2	2	7.8	4.33333	145		3.96534e+08		2	2	2	2	2	2	2	2	2	7.8	7.8	7.8	4	5	4	594550000	523500000	71553000
P63010	AP2B1	sp|P63010|AP2B1_HUMAN	sp|P63010|AP2B1_HUMAN	104.55	4.66667	2.33333	2.33333	5.76667	1.66667	41;279;342;750;797;886		3.57087e+07		5	4	5	3	2	2	3	2	2	6.2	5.2	5.9	3	1	1	37580000	54796000	14750000
P63098	PPP3R1	sp|P63098|CANB1_HUMAN	sp|P63098|CANB1_HUMAN	19.3	2	2	2	8.2	2	101;118;119		3.12247e+07		2	2	2	2	2	2	2	2	2	8.2	8.2	8.2	2	2	2	40659000	34479000	18536000
P63104	YWHAZ	sp|P63104|1433Z_HUMAN;REV__sp|P53355|DAPK1_HUMAN	sp|P63104|1433Z_HUMAN	27.745	8	6.66667	3.66667	27.6333	15	22;26;121;160;218		1.78677e+09		7	7	10	6	6	8	3	3	5	23.3	23.3	36.3	17	18	10	2044300000	2009500000	1306500000
P63165	SUMO1	sp|P63165|SUMO1_HUMAN;sp|G2XKQ0|SUMO5_HUMAN	sp|P63165|SUMO1_HUMAN	11.557	0.666667	0.666667	0.666667	4.93333	0.333333	40;59	2	3.46343e+07		0	1	1	0	1	1	0	1	1	0	5.9	8.9	0	0	1	0	98646000	5256800
P63167	DYNLL1	sp|P63167|DYL1_HUMAN	sp|P63167|DYL1_HUMAN	10.366	1	1	1	24.7	2	13;17		65045000		1	1	1	1	1	1	1	1	1	24.7	24.7	24.7	2	2	2	126810000	41638000	26687000
P63172	DYNLT1	sp|P63172|DYLT1_HUMAN	sp|P63172|DYLT1_HUMAN	12.452	1	1	1	8.8	0.666667	70		1.46039e+07		1	1	1	1	1	1	1	1	1	8.8	8.8	8.8	0	1	1	16694000	20120000	6997800
P63208	SKP1	sp|P63208|SKP1_HUMAN	sp|P63208|SKP1_HUMAN	18.658	1.33333	1.33333	1.33333	6.13333	2.66667	126		3.42087e+08		1	1	2	1	1	2	1	1	2	4.3	4.3	9.8	2	3	3	470440000	380310000	175510000
P63218	GNG5	sp|P63218|GBG5_HUMAN	sp|P63218|GBG5_HUMAN	7.3184	1	1	1	14.7	1	10		41154000		1	1	1	1	1	1	1	1	1	14.7	14.7	14.7	1	1	1	41809000	48162000	33491000
P63220	RPS21	sp|P63220|RS21_HUMAN	sp|P63220|RS21_HUMAN	9.1113	5	5	5	49.4	14	1;34;62		5.74137e+08		5	5	5	5	5	5	5	5	5	49.4	49.4	49.4	16	16	10	591620000	825640000	305150000
P63241	EIF5A	sp|P63241|IF5A1_HUMAN;sp|Q6IS14|IF5AL_HUMAN;sp|Q9GZV4|IF5A2_HUMAN	sp|P63241|IF5A1_HUMAN;sp|Q6IS14|IF5AL_HUMAN	16.832	6.33333	6.33333	6.33333	35.1	16	1;20;43;79		1842950000		6	6	7	6	6	7	6	6	7	35.1	35.1	35.1	19	18	11	2745700000	2131400000	651750000
P63244	RACK1	sp|P63244|RACK1_HUMAN	sp|P63244|RACK1_HUMAN	35.076	5.33333	5.33333	5.33333	12.6333	12	1;5;42;217		711660000		5	5	6	5	5	6	5	5	6	9.8	9.8	18.3	12	14	10	1012200000	972230000	150550000
P63261	ACTG1	sp|P63261|ACTG_HUMAN	sp|P63261|ACTG_HUMAN	41.792	23.3333	23.3333	1	75.3	120.667	16;44;47;82;153;190;227;269;283;305;313;325		3.44833e+10		23	23	24	23	23	24	1	1	1	76	76	73.9	140	133	89	53775000000	35937000000	13738000000
P63279	UBE2I	sp|P63279|UBC9_HUMAN	sp|P63279|UBC9_HUMAN	18.007	3	3	3	15.8	1.66667	36;39;62		44069000		3	3	3	3	3	3	3	3	3	15.8	15.8	15.8	2	2	1	57326000	56539000	18342000
P63313	TMSB10	sp|P63313|TYB10_HUMAN	sp|P63313|TYB10_HUMAN	5.0256	2	2	2	34.1	8	1;7		5.29363e+09		2	2	2	2	2	2	2	2	2	34.1	34.1	34.1	8	8	8	7092200000	5779500000	3009200000
P67809	YBX1	sp|P67809|YBOX1_HUMAN;sp|Q9Y2T7|YBOX2_HUMAN	sp|P67809|YBOX1_HUMAN	35.924	4.66667	4.66667	4.66667	22.1	7	1;198;218;237		2.88417e+08		4	5	5	4	5	5	4	5	5	16	24.1	26.2	8	9	4	317890000	419480000	127880000
P67812	SEC11A	sp|P67812|SC11A_HUMAN;sp|P0C7V7|SC11B_HUMAN	sp|P67812|SC11A_HUMAN	20.625	1	1	1	6.7	1.33333	1		12694300		1	1	1	1	1	1	1	1	1	6.7	6.7	6.7	2	2	0	16514000	17214000	4354900
P67870	CSNK2B	sp|P67870|CSK2B_HUMAN	sp|P67870|CSK2B_HUMAN	24.942	1.33333	1.33333	1.33333	7.73333	1.33333	97;119;195	209	60655000		2	2	0	2	2	0	2	2	0	11.6	11.6	0	1	3	0	100450000	81515000	0
P67936	TPM4	sp|P67936|TPM4_HUMAN	sp|P67936|TPM4_HUMAN	28.521	5.66667	2.66667	0.666667	22.0333	5	91		206476000		4	4	9	2	2	4	0	0	2	16.5	16.5	33.1	7	7	1	339260000	255940000	24228000
P68032	ACTC1	sp|P68032|ACTC_HUMAN;sp|P68133|ACTS_HUMAN	sp|P68032|ACTC_HUMAN;sp|P68133|ACTS_HUMAN	42.019	13.6667	2.33333	0	37.7333	6.33333	46;49;84;192;307;315;327		1.65667e+09		15	14	12	3	2	2	0	0	0	40.3	39.5	33.4	8	6	5	1275700000	2544400000	1149900000
P68104	EEF1A1	sp|P68104|EF1A1_HUMAN;sp|Q5VTE0|EF1A3_HUMAN	sp|P68104|EF1A1_HUMAN;sp|Q5VTE0|EF1A3_HUMAN	50.14	13	13	7.33333	28.8	69.3333	155;276;294;404;410;429		5.63337e+09		13	13	13	13	13	13	8	7	7	27.3	30.7	28.4	69	85	54	6451700000	8648000000	1800400000
P68363	TUBA1B	sp|P68363|TBA1B_HUMAN;sp|Q9H853|TBA4B_HUMAN	sp|P68363|TBA1B_HUMAN	50.151	8.66667	8.66667	0	21.4	14	302;313;377;398		1.34959e+09		9	9	8	9	9	8	0	0	0	22	22	20.2	17	14	11	2118800000	1431900000	498080000
P68371	TUBB4B	sp|P68371|TBB4B_HUMAN	sp|P68371|TBB4B_HUMAN	49.83	13.3333	13.3333	0	31	47.3333	73;164;233;257;267;293;299;300;330;363;388		8.10437e+09		14	13	13	14	13	13	0	0	0	33.7	28.1	31.2	51	51	40	12525000000	9451900000	2336200000
P68431	HIST1H3A	sp|P68431|H31_HUMAN;sp|Q71DI3|H32_HUMAN;sp|Q16695|H31T_HUMAN;sp|Q6NXT2|H3C_HUMAN;sp|P0DPK2|H3Y_HUMAN;sp|P0DPK5|H3X_HUMAN	sp|P68431|H31_HUMAN;sp|Q71DI3|H32_HUMAN;sp|Q16695|H31T_HUMAN;sp|Q6NXT2|H3C_HUMAN	15.404	2.66667	2.66667	0	8.8	3	121		1.18323e+09		3	2	3	3	2	3	0	0	0	10.3	5.1	11	4	3	2	2022300000	1417600000	109780000
P78318	IGBP1	sp|P78318|IGBP1_HUMAN	sp|P78318|IGBP1_HUMAN	39.221	2	2	2	6.8	1	90;338		1.13513e+07		2	2	2	2	2	2	2	2	2	6.8	6.8	6.8	1	1	1	10838000	12826000	10390000
P78330	PSPH	sp|P78330|SERB_HUMAN	sp|P78330|SERB_HUMAN	25.007	5.33333	5.33333	5.33333	14.0667	7.66667	1;47;52		169408000		6	6	4	6	6	4	6	6	4	14.2	14.2	13.8	8	11	4	196190000	282820000	29214000
P78344	EIF4G2	sp|P78344|IF4G2_HUMAN	sp|P78344|IF4G2_HUMAN	102.36	5	5	5	6.1	3.66667	1;285;346;482;581;715		88432000		6	5	4	6	5	4	6	5	4	7.2	5.5	5.6	4	5	2	134770000	98797000	31729000
P78347	GTF2I	sp|P78347|GTF2I_HUMAN;sp|Q86UP8|GTD2A_HUMAN;sp|Q6EKJ0|GTD2B_HUMAN	sp|P78347|GTF2I_HUMAN	112.42	8	8	8	10.6333	4	6;102;141;234;469;657;810;886;926		1.76331e+08		10	9	5	10	9	5	10	9	5	12.9	10.9	8.1	8	3	1	333610000	150970000	44414000
P78371	CCT2	sp|P78371|TCPB_HUMAN	sp|P78371|TCPB_HUMAN	57.488	9.33333	9.33333	9.33333	20.6	14.3333	62;87;160;244;353;415;417;436;480		592540000		10	10	8	10	10	8	10	10	8	22.2	22.2	17.4	15	17	11	775820000	803830000	197970000
P78406	RAE1	sp|P78406|RAE1L_HUMAN	sp|P78406|RAE1L_HUMAN	40.968	2.66667	2.66667	2.66667	12.9667	2.33333	17;112;145;164		3.91043e+07		4	3	1	4	3	1	4	3	1	20.7	12.8	5.4	4	2	1	66542000	41550000	9221000
P78417	GSTO1	sp|P78417|GSTO1_HUMAN	sp|P78417|GSTO1_HUMAN	27.566	3	3	3	11.2	3	29;115;203;206		2.08507e+08		3	3	3	3	3	3	3	3	3	11.2	11.2	11.2	3	4	2	208390000	274110000	143020000
P78527	PRKDC	sp|P78527|PRKDC_HUMAN	sp|P78527|PRKDC_HUMAN	469.08	4.33333	4.33333	4.33333	1.2	1	879;880;1880;1998;3613;3796;4002		38185180		6	6	1	6	6	1	6	6	1	1.7	1.6	0.3	3	0	0	69152000	45039000	364540
P78537	BLOC1S1	sp|P78537|BL1S1_HUMAN	sp|P78537|BL1S1_HUMAN	17.262	0.666667	0.666667	0.666667	3.06667	0.333333	133		3486200	+	0	1	1	0	1	1	0	1	1	0	4.6	4.6	0	1	0	0	7749400	2709200
P80303	NUCB2	sp|P80303|NUCB2_HUMAN	sp|P80303|NUCB2_HUMAN	50.222	3.66667	3.66667	3.66667	11.1	6.33333	130;157;210;396		169555000		4	4	3	4	4	3	4	4	3	11.9	11.9	9.5	6	7	6	198950000	212350000	97365000
P82094	TMF1	sp|P82094|TMF1_HUMAN	sp|P82094|TMF1_HUMAN	122.84	4.33333	4.33333	4.33333	4.63333	4	589;646;897;932;979;1017;1058		5.04397e+07		4	4	5	4	4	5	4	4	5	4	4.2	5.7	4	3	5	78396000	36896000	36027000
P82650	MRPS22	sp|P82650|RT22_HUMAN	sp|P82650|RT22_HUMAN	41.28	0.666667	0.666667	0.666667	3.53333	0.333333	128		6495800		1	1	0	1	1	0	1	1	0	5.3	5.3	0	1	0	0	11542000	7945400	0
P82909	MRPS36	sp|P82909|RT36_HUMAN	sp|P82909|RT36_HUMAN	11.466	1.33333	1.33333	1.33333	15.5	1	94		2.44608e+07		1	1	2	1	1	2	1	1	2	15.5	15.5	15.5	0	1	2	7553500	22677000	43152000
P82932	MRPS6	sp|P82932|RT06_HUMAN	sp|P82932|RT06_HUMAN	14.226	0.666667	0.666667	0.666667	6.4	0	13		6.56443e+06	+	1	1	0	1	1	0	1	1	0	9.6	9.6	0	0	0	0	12153000	7540300	0
P82970	HMGN5	sp|P82970|HMGN5_HUMAN	sp|P82970|HMGN5_HUMAN	31.524	3.33333	3.33333	3.33333	12.2	2	12;26		93091000		3	3	4	3	3	4	3	3	4	9.6	9.6	17.4	2	2	2	135140000	103160000	40973000
P82979	SARNP	sp|P82979|SARNP_HUMAN	sp|P82979|SARNP_HUMAN	23.671	2	2	2	12.9	3.66667	103;144		1.36496e+08		2	2	2	2	2	2	2	2	2	12.9	12.9	12.9	4	4	3	197420000	169350000	42717000
P83731	RPL24	sp|P83731|RL24_HUMAN	sp|P83731|RL24_HUMAN	17.779	1	1	1	8.3	2.33333	91		75163000		1	1	1	1	1	1	1	1	1	8.3	8.3	8.3	3	3	1	118340000	82334000	24815000
P83876	TXNL4A	sp|P83876|TXN4A_HUMAN	sp|P83876|TXN4A_HUMAN	16.786	2.66667	2.66667	2.66667	19.4667	1.33333	39;41;91;106		3.57167e+07		4	3	1	4	3	1	4	3	1	30.3	22.5	5.6	1	2	1	63964000	43186000	0
P84077	ARF1	sp|P84077|ARF1_HUMAN	sp|P84077|ARF1_HUMAN	20.697	4.33333	4.33333	1	26.5	10.3333	1;22;108;110;134		810180000		4	5	4	4	5	4	1	1	1	25.4	29.8	24.3	11	13	7	1182900000	1052300000	195340000
P84085	ARF5	sp|P84085|ARF5_HUMAN	sp|P84085|ARF5_HUMAN	20.529	2	1	1	10.6	1	22;110		15285800		2	2	2	1	1	1	1	1	1	10.6	10.6	10.6	1	1	1	26589000	17480000	1788400
P84090	ERH	sp|P84090|ERH_HUMAN	sp|P84090|ERH_HUMAN	12.259	3.33333	3.33333	3.33333	34.6	6	1;29;35		5.92227e+08		3	3	4	3	3	4	3	3	4	34.6	34.6	34.6	6	7	5	589050000	802740000	384890000
P84101	SERF2	sp|P84101|SERF2_HUMAN	sp|P84101|SERF2_HUMAN	6.8998	1.66667	1.66667	1.66667	26	1	44		5600400		2	1	2	2	1	2	2	1	2	32.2	13.6	32.2	1	1	1	6952300	0	9848900
P84103	SRSF3	sp|P84103|SRSF3_HUMAN	sp|P84103|SRSF3_HUMAN	19.329	1	1	1	6.7	2	1		4.21783e+07		1	1	1	1	1	1	1	1	1	6.7	6.7	6.7	3	2	1	80416000	32592000	13527000
P98082	DAB2	sp|P98082|DAB2_HUMAN	sp|P98082|DAB2_HUMAN	82.447	2.33333	2.33333	2.33333	5.63333	1	73;197;760		3.10253e+07		3	2	2	3	2	2	3	2	2	7.3	3.4	6.2	2	0	1	45583000	20253000	27240000
P98175	RBM10	sp|P98175|RBM10_HUMAN	sp|P98175|RBM10_HUMAN	103.53	3	3	3	4.3	2.33333	132;135;809;869	89	7.21563e+07		3	2	4	3	2	4	3	2	4	4.7	3.3	4.9	2	1	4	105970000	84462000	26037000
P98179	RBM3	sp|P98179|RBM3_HUMAN	sp|P98179|RBM3_HUMAN	17.17	2	2	2	18.4667	1.66667	1;64		34073000		2	2	2	2	2	2	2	2	2	15.9	15.9	23.6	3	1	1	70516000	16092000	15611000
P98194	ATP2C1	sp|P98194|AT2C1_HUMAN	sp|P98194|AT2C1_HUMAN	100.58	3.33333	3.33333	3.33333	4.26667	2.66667	219;262;437;661		6.25477e+07		3	4	3	3	4	3	3	4	3	3.9	5.1	3.8	2	4	2	76022000	97292000	14329000
Q00059	TFAM	sp|Q00059|TFAM_HUMAN	sp|Q00059|TFAM_HUMAN	29.096	2	2	2	10.2	3	127;222		1.57193e+08		2	2	2	2	2	2	2	2	2	10.2	10.2	10.2	3	4	2	161180000	202140000	108260000
Q00169	PITPNA	sp|Q00169|PIPNA_HUMAN	sp|Q00169|PIPNA_HUMAN	31.806	1.66667	1.66667	1.66667	7	2	74;103		7.58203e+07		2	2	1	2	2	1	2	2	1	8.1	8.1	4.8	3	2	1	120740000	82043000	24678000
Q00325	SLC25A3	sp|Q00325|MPCP_HUMAN	sp|Q00325|MPCP_HUMAN	40.094	3.33333	3.33333	3.33333	10.1333	3.66667	93;132;151;225;232		2.32606e+08		4	4	2	4	4	2	4	4	2	10.8	13	6.6	5	5	1	225130000	443250000	29437000
Q00341	HDLBP	sp|Q00341|VIGLN_HUMAN	sp|Q00341|VIGLN_HUMAN	141.45	7.66667	7.66667	7.66667	7.76667	8.66667	92;128;137;249;394;427;504;1127;1154;1244		2.56942e+08		10	8	5	10	8	5	10	8	5	10.1	8.2	5	13	9	4	486030000	241730000	43067000
Q00403	GTF2B	sp|Q00403|TF2B_HUMAN	sp|Q00403|TF2B_HUMAN	34.833	1	1	1	4.1	0.333333	124		1.84642e+07		1	1	1	1	1	1	1	1	1	4.1	4.1	4.1	0	0	1	23889000	23369000	8134500
Q00577	PURA	sp|Q00577|PURA_HUMAN	sp|Q00577|PURA_HUMAN	34.91	2	2	2	3.7	2	157;244		2.62107e+07		2	2	2	2	2	2	2	2	2	3.7	3.7	3.7	2	2	2	16399000	49115000	13118000
Q00610	CLTC	sp|Q00610|CLH1_HUMAN	sp|Q00610|CLH1_HUMAN	191.61	15	15	12	10.5333	22.3333	73;95;104;141;181;264;351;670;1041;1138;1159;1210;1332;1378;1379;1538	394	1.08774e+09		16	16	13	16	16	13	13	13	10	11.5	11.6	8.5	24	30	13	1135100000	1707300000	420810000
Q00613	HSF1	sp|Q00613|HSF1_HUMAN	sp|Q00613|HSF1_HUMAN	57.26	1.66667	1.66667	1.66667	5.13333	2	1;147		2.0903e+07		2	2	1	2	2	1	2	2	1	5.7	5.7	4	3	2	1	27994000	28522000	6193100
Q00688	FKBP3	sp|Q00688|FKBP3_HUMAN	sp|Q00688|FKBP3_HUMAN	25.177	1.66667	1.66667	1.66667	5.76667	2.66667	182		6.1099e+07		2	2	1	2	2	1	2	2	1	6.2	6.2	4.9	3	4	1	88103000	93167000	2026900
Q00765	REEP5	sp|Q00765|REEP5_HUMAN	sp|Q00765|REEP5_HUMAN	21.493	2.66667	2.66667	2.66667	13.5667	4	5;19;152		164185000		3	3	2	3	3	2	3	3	2	15.3	15.3	10.1	4	5	3	230910000	189700000	71945000
Q00796	SORD	sp|Q00796|DHSO_HUMAN	sp|Q00796|DHSO_HUMAN	38.324	1.33333	1.33333	1.33333	5.8	1.33333	66;195		12352400		2	1	1	2	1	1	2	1	1	8.7	4.2	4.5	2	1	1	21266000	12080000	3711200
Q00839	HNRNPU	sp|Q00839|HNRPU_HUMAN	sp|Q00839|HNRPU_HUMAN	90.583	9.33333	9.33333	8.33333	12.3333	12.3333	1;35;53;338;501;502;534;537;538;593;776		5.60193e+08		11	9	8	11	9	8	10	8	7	14.2	11.8	11	18	13	6	960290000	611480000	108810000
Q01082	SPTBN1	sp|Q01082|SPTB2_HUMAN;sp|Q86UT5|NHRF4_HUMAN	sp|Q01082|SPTB2_HUMAN	274.61	31.3333	31.3333	28.6667	14.7667	45.6667	108;185;206;433;526;616;687;704;875;992;1047;1090;1215;1218;1269;1295;1301;1320;1338;1361;1424;1429;1468;1630;1671;1845;1919;1927;1950;2200	2102	1787730000		33	32	29	33	32	29	30	29	27	15.3	15.3	13.7	56	39	42	2828300000	1672900000	861990000
Q01085	TIAL1	sp|Q01085|TIAR_HUMAN;sp|P31483|TIA1_HUMAN	sp|Q01085|TIAR_HUMAN	41.59	2.66667	2.66667	2.66667	11.2	3.66667	2;158;221;232		1.08223e+08		2	3	3	2	3	3	2	3	3	8.3	13.3	12	4	6	1	150790000	138070000	35808000
Q01130	SRSF2	sp|Q01130|SRSF2_HUMAN;sp|Q9BRL6|SRSF8_HUMAN	sp|Q01130|SRSF2_HUMAN	25.476	8	8	8	37.2667	16.6667	1;13;72;89	22;25;26;119;187;189;191;202;204;206;208	1.51628e+09		10	5	9	10	5	9	10	5	9	47.5	26.7	37.6	21	13	16	2681000000	890290000	977560000
Q01469	FABP5	sp|Q01469|FABP5_HUMAN;sp|A8MUU1|FB5L3_HUMAN	sp|Q01469|FABP5_HUMAN	15.164	3.33333	3.33333	3.33333	29.6333	8	23;35;38;122		281060000		3	3	4	3	3	4	3	3	4	27.4	27.4	34.1	8	7	9	391500000	318810000	132870000
Q01518	CAP1	sp|Q01518|CAP1_HUMAN	sp|Q01518|CAP1_HUMAN	51.901	6	6	6	15.5667	8.66667	4;27;75;437	307;308	771810000		5	6	7	5	6	7	5	6	7	11.2	14.9	20.6	8	9	9	942850000	981430000	391150000
Q01581	HMGCS1	sp|Q01581|HMCS1_HUMAN	sp|Q01581|HMCS1_HUMAN	57.293	1.66667	1.66667	1.66667	4.36667	1.66667	278;427		5.69763e+07		2	1	2	2	1	2	2	1	2	5.2	2.7	5.2	3	1	1	135050000	18976000	16903000
Q01628	IFITM3	sp|Q01628|IFM3_HUMAN;sp|P13164|IFM1_HUMAN;sp|C9JQL5|DSA2D_HUMAN	sp|Q01628|IFM3_HUMAN	14.632	2	2	1	30.1	5	1;22;89		83008000		2	2	2	2	2	2	1	1	1	30.1	30.1	30.1	6	5	4	128690000	70507000	49827000
Q01629	IFITM2	sp|Q01629|IFM2_HUMAN	sp|Q01629|IFM2_HUMAN	14.632	2	1	1	29.5	1.66667	21;88		9275000		2	2	2	1	1	1	1	1	1	29.5	29.5	29.5	2	2	1	10777000	12485000	4563000
Q01650	SLC7A5	sp|Q01650|LAT1_HUMAN;sp|Q8MH63|LAT1N_HUMAN;sp|Q9GIP4|LAT1L_HUMAN;sp|Q9UM01|YLAT1_HUMAN;sp|Q92536|YLAT2_HUMAN	sp|Q01650|LAT1_HUMAN	55.01	2	2	2	3.2	3.33333	1;500		231100000		2	2	2	2	2	2	2	2	2	3.2	3.2	3.2	3	4	3	201480000	332280000	159540000
Q01813	PFKP	sp|Q01813|PFKAP_HUMAN	sp|Q01813|PFKAP_HUMAN	85.595	6.33333	6.33333	6	9.5	5.66667	1;39;443;495;672;694;758		173000000		6	7	6	6	7	6	6	6	6	8.8	11.2	8.5	5	8	4	223780000	261230000	33990000
Q01844	EWSR1	sp|Q01844|EWS_HUMAN	sp|Q01844|EWS_HUMAN	68.477	6.66667	6.66667	6.66667	9.7	10.3333	294;397;451;454;466;484;626;629		2.33987e+08		7	6	7	7	6	7	7	6	7	9.3	9.3	10.5	12	9	10	320440000	195770000	185750000
Q01968	OCRL	sp|Q01968|OCRL_HUMAN	sp|Q01968|OCRL_HUMAN	104.2	0.666667	0.666667	0.666667	1.53333	0.666667	720		9.97467e+06		1	1	0	1	1	0	1	1	0	2.3	2.3	0	1	1	0	15688000	14236000	0
Q01974	ROR2	sp|Q01974|ROR2_HUMAN	sp|Q01974|ROR2_HUMAN	104.76	1	1	1	0.8	1	279		1.40494e+07		1	1	1	1	1	1	1	1	1	0.8	0.8	0.8	1	1	1	20106000	18380000	3662300
Q01995	TAGLN	sp|Q01995|TAGL_HUMAN	sp|Q01995|TAGL_HUMAN	22.611	9	9	8	45.3	20	10;86;91;111;123;131;153;179;190		1327480000		9	10	8	9	10	8	8	9	7	44.8	49.3	41.8	28	20	12	2367900000	987490000	627050000
Q06413	MEF2C	sp|Q06413|MEF2C_HUMAN;sp|Q02078|MEF2A_HUMAN;sp|Q14814|MEF2D_HUMAN	sp|Q06413|MEF2C_HUMAN;sp|Q02078|MEF2A_HUMAN;sp|Q14814|MEF2D_HUMAN	51.221	0.666667	0.666667	0.666667	1.53333	0.333333	62		14636000		1	1	0	1	1	0	1	1	0	2.3	2.3	0	1	0	0	30038000	13870000	0
Q02218	OGDH	sp|Q02218|ODO1_HUMAN	sp|Q02218|ODO1_HUMAN	115.93	6	6	5	7.93333	9.33333	353;484;801;875;921		3.05685e+08		6	7	5	6	7	5	5	6	4	6.8	9	8	10	12	6	303980000	526840000	86236000
Q02543	RPL18A	sp|Q02543|RL18A_HUMAN	sp|Q02543|RL18A_HUMAN	20.762	0.666667	0.666667	0.666667	3	0.666667	127		12091000		1	1	0	1	1	0	1	1	0	4.5	4.5	0	1	1	0	18955000	17318000	0
Q02750	MAP2K1	sp|Q02750|MP2K1_HUMAN	sp|Q02750|MP2K1_HUMAN	43.439	1.66667	1.66667	0.666667	6.93333	1.33333	94;219		2.80054e+07		2	2	1	2	2	1	1	1	0	7.6	7.6	5.6	1	2	1	45250000	29037000	9729300
Q02790	FKBP4	sp|Q02790|FKBP4_HUMAN	sp|Q02790|FKBP4_HUMAN	51.804	8.66667	8.66667	8.66667	20.9	20	1;6;20;46;48;97;211;261;327;414		1001930000		9	8	9	9	8	9	9	8	9	20.9	20.9	20.9	23	20	17	1447800000	1155800000	402190000
Q02809	PLOD1	sp|Q02809|PLOD1_HUMAN	sp|Q02809|PLOD1_HUMAN	83.549	7	7	7	9.06667	7.66667	223;364;408;481;494;623;699		2.95417e+08		8	9	4	8	9	4	8	9	4	9.8	11.3	6.1	8	10	5	343010000	447440000	95800000
Q02818	NUCB1	sp|Q02818|NUCB1_HUMAN	sp|Q02818|NUCB1_HUMAN	53.879	5	5	5	10.4	10.6667	119;286;396		333380000		5	5	5	5	5	5	5	5	5	10.4	10.4	10.4	12	10	10	357530000	409560000	233050000
Q02880	TOP2B	sp|Q02880|TOP2B_HUMAN	sp|Q02880|TOP2B_HUMAN	183.26	2.33333	0.666667	0.666667	1.6	0	402;558;560;690;1249		3.63303e+06		4	3	0	1	1	0	1	1	0	2.6	2.2	0	0	0	0	7323800	3575300	0
Q02952	AKAP12	sp|Q02952|AKA12_HUMAN	sp|Q02952|AKA12_HUMAN	191.48	1.33333	1.33333	1.33333	0.933333	0.666667	1239		1.64785e+07		1	2	1	1	2	1	1	2	1	0.6	1.4	0.8	1	1	0	27069000	20454000	1912600
Q02978	SLC25A11	sp|Q02978|M2OM_HUMAN	sp|Q02978|M2OM_HUMAN	34.061	1	1	1	7.6	0.666667	127		6157700		1	1	1	1	1	1	1	1	1	7.6	7.6	7.6	1	1	0	8241300	8672400	1559400
Q03001	DST	sp|Q03001|DYST_HUMAN	sp|Q03001|DYST_HUMAN	860.65	4.33333	4.33333	3.66667	0.733333	2.66667	4202;5045;5103;6157;6293	5106;5110;7200	155697000		4	4	5	4	4	5	4	3	4	0.6	0.7	0.9	4	1	3	66881000	253630000	146580000
Q03111	MLLT1	sp|Q03111|ENL_HUMAN	sp|Q03111|ENL_HUMAN	62.055	1.66667	1.66667	1.66667	3.6	1.33333	1;83		8.80867e+06		3	2	0	3	2	0	3	2	0	6.3	4.5	0	3	1	0	16011000	10415000	0
Q03135	CAV1	sp|Q03135|CAV1_HUMAN;sp|P56539|CAV3_HUMAN	sp|Q03135|CAV1_HUMAN	20.471	0.666667	0.666667	0.666667	3.4	0.333333	32		10705000		1	1	0	1	1	0	1	1	0	5.1	5.1	0	0	1	0	15971000	16144000	0
Q03169	TNFAIP2	sp|Q03169|TNAP2_HUMAN	sp|Q03169|TNAP2_HUMAN	72.66	0.666667	0.666667	0.666667	2.13333	0.333333	638		1760900		0	1	1	0	1	1	0	1	1	0	3.2	3.2	0	1	0	0	3388700	1894000
Q03252	LMNB2	sp|Q03252|LMNB2_HUMAN	sp|Q03252|LMNB2_HUMAN	69.948	4.33333	3.66667	3.66667	8.06667	4	204;256;574	405	105507000		4	5	4	3	4	4	3	4	4	8.4	8.4	7.4	5	4	3	146990000	133060000	36471000
Q03518	TAP1	sp|Q03518|TAP1_HUMAN	sp|Q03518|TAP1_HUMAN	87.217	1.66667	1.66667	1.66667	4.06667	1.33333	434;669		3.03158e+07		2	2	1	2	2	1	2	2	1	5.1	5.1	2	3	1	0	62111000	27186000	1650300
Q04323	UBXN1	sp|Q04323|UBXN1_HUMAN	sp|Q04323|UBXN1_HUMAN	33.325	1	1	1	1.9	1.33333	98		3.76403e+07		0	1	2	0	1	2	0	1	2	0	2.7	3	0	2	2	0	74588000	38333000
Q04637	EIF4G1	sp|Q04637|IF4G1_HUMAN	sp|Q04637|IF4G1_HUMAN	175.49	10	10	8	7.1	17	197;721;775;780;868;910;916;955;962;1024;1259;1544	1209	7.33347e+08		10	10	10	10	10	10	8	8	8	7.1	7.1	7.1	19	18	14	959950000	969530000	270560000
Q04721	NOTCH2	sp|Q04721|NOTC2_HUMAN	sp|Q04721|NOTC2_HUMAN	265.4	3	3	3	1.66667	1.33333	1941;2042;2112		6.37797e+07		4	3	2	4	3	2	4	3	2	2.3	1.7	1	4	0	0	134870000	39770000	16699000
Q04760	GLO1	sp|Q04760|LGUL_HUMAN	sp|Q04760|LGUL_HUMAN	20.777	3	3	3	14.1	6.66667	36;55;66		5.06683e+08		3	3	3	3	3	3	3	3	3	14.1	14.1	14.1	6	8	6	493530000	701260000	325260000
Q04837	SSBP1	sp|Q04837|SSBP_HUMAN	sp|Q04837|SSBP_HUMAN	17.259	1	1	1	6.1	2	120		100759000		1	1	1	1	1	1	1	1	1	6.1	6.1	6.1	2	2	2	74990000	166320000	60967000
Q04917	YWHAH	sp|Q04917|1433F_HUMAN	sp|Q04917|1433F_HUMAN	28.218	5.33333	3	3	22.6	6.33333	1;23;27;126;165;223		302907000		5	5	6	3	3	3	3	3	3	21.5	21.5	24.8	9	6	4	512180000	338940000	57601000
Q05048	CSTF1	sp|Q05048|CSTF1_HUMAN	sp|Q05048|CSTF1_HUMAN	48.357	2	2	2	4.4	1.66667	140;219		4.06487e+07		2	2	2	2	2	2	2	2	2	4.4	4.4	4.4	3	1	1	72786000	33830000	15330000
Q05193	DNM1	sp|Q05193|DYN1_HUMAN	sp|Q05193|DYN1_HUMAN	97.407	3.66667	1	1	5.26667	0.666667	140;210;377;686;689;731		4644900		5	5	1	1	1	1	1	1	1	6.8	6.8	2.2	1	1	0	6822200	5411100	1701400
Q05519	SRSF11	sp|Q05519|SRS11_HUMAN	sp|Q05519|SRS11_HUMAN	53.542	2.66667	2.66667	2.66667	3.7	1	191;223	366	4.78873e+07		3	2	3	3	2	3	3	2	3	3.7	3.7	3.7	1	1	1	44331000	62453000	36878000
Q05682	CALD1	sp|Q05682|CALD1_HUMAN;REV__sp|O75334|LIPA2_HUMAN	sp|Q05682|CALD1_HUMAN	93.23	5.66667	5.66667	5.66667	7.93333	3.66667	1;18;137;482;499;622		137890000		6	4	7	6	4	7	6	4	7	8.3	4.9	10.6	4	3	4	134700000	113190000	165780000
Q05707	COL14A1	sp|Q05707|COEA1_HUMAN	sp|Q05707|COEA1_HUMAN	193.51	4	4	4	2.9	3.66667	657;914;1002;1232;1233;1235		9.56703e+07		4	4	4	4	4	4	4	4	4	2.9	2.9	2.9	2	5	4	152530000	97981000	36500000
Q06124	PTPN11	sp|Q06124|PTN11_HUMAN	sp|Q06124|PTN11_HUMAN	68.436	3.33333	3.33333	3.33333	6.13333	1.66667	202;355;508;590		3.45193e+07		3	4	3	3	4	3	3	4	3	5.5	7.4	5.5	2	3	0	41601000	51038000	10919000
Q06203	PPAT	sp|Q06203|PUR1_HUMAN	sp|Q06203|PUR1_HUMAN	57.398	0.666667	0.666667	0.666667	1	0.666667	362		1.43323e+07		1	1	0	1	1	0	1	1	0	1.5	1.5	0	1	1	0	22705000	20292000	0
Q06210	GFPT1	sp|Q06210|GFPT1_HUMAN	sp|Q06210|GFPT1_HUMAN	78.806	6.66667	6.66667	6	10.4333	5	329;335;343;358;525;541;561;583		2.0901e+08		7	7	6	7	7	6	6	6	6	11.2	11.2	8.9	4	7	4	197210000	367480000	62341000
Q06323	PSME1	sp|Q06323|PSME1_HUMAN	sp|Q06323|PSME1_HUMAN	28.723	2.66667	2.66667	2.66667	10.4	4.33333	3;160;215;217		1.72656e+08		3	2	3	3	2	3	3	2	3	12	7.2	12	6	4	3	280040000	195370000	42559000
Q06830	PRDX1	sp|Q06830|PRDX1_HUMAN	sp|Q06830|PRDX1_HUMAN	22.11	11.6667	11.6667	9.33333	49.4	26	21;100		3589800000		12	11	12	12	11	12	10	9	9	53.8	48.7	45.7	30	27	21	5001800000	4589600000	1178000000
Q07021	C1QBP	sp|Q07021|C1QBP_HUMAN	sp|Q07021|C1QBP_HUMAN	31.362	1.66667	1.66667	1.66667	7.43333	0.666667	105		95606200		1	2	2	1	2	2	1	2	2	3.9	9.2	9.2	0	1	1	1718600	166490000	118610000
Q07065	CKAP4	sp|Q07065|CKAP4_HUMAN	sp|Q07065|CKAP4_HUMAN	66.022	3	3	3	7	6.66667	307;317;423		3.50887e+08		3	3	3	3	3	3	3	3	3	7	7	7	7	7	6	343970000	465060000	243630000
Q07157	TJP1	sp|Q07157|ZO1_HUMAN	sp|Q07157|ZO1_HUMAN	195.46	2.33333	2.33333	2.33333	2.76667	2	1259;1699		50864000		2	2	3	2	2	3	2	2	3	2.4	2.4	3.5	4	1	1	81352000	49374000	21866000
Q07666	KHDRBS1	sp|Q07666|KHDR1_HUMAN;sp|O75525|KHDR3_HUMAN;sp|Q5VWX1|KHDR2_HUMAN	sp|Q07666|KHDR1_HUMAN	48.227	3.33333	3.33333	3.33333	10.7667	7	21;108;122		3.34877e+08		3	3	4	3	3	4	3	3	4	9.7	9.7	12.9	8	6	7	420240000	380410000	203980000
Q07812	BAX	sp|Q07812|BAX_HUMAN	sp|Q07812|BAX_HUMAN	21.184	4.33333	4.33333	4.33333	25.9	3.33333	20;38;74;79		1.02737e+08		4	5	4	4	5	4	4	5	4	24	29.7	24	2	6	2	80614000	204180000	23418000
Q07817	BCL2L1	sp|Q07817|B2CL1_HUMAN	sp|Q07817|B2CL1_HUMAN	26.049	0.666667	0.666667	0.666667	2.6	0.333333	83		5.04093e+06	+	0	1	1	0	1	1	0	1	1	0	3.9	3.9	0	1	0	0	11301000	3821800
Q07866	KLC1	sp|Q07866|KLC1_HUMAN	sp|Q07866|KLC1_HUMAN	65.309	2.33333	2.33333	2.33333	4.56667	3.66667	151;491	521;524	8.72893e+07		3	2	2	3	2	2	3	2	2	6.1	3.8	3.8	5	3	3	121180000	107610000	33078000
Q07954	LRP1	sp|Q07954|LRP1_HUMAN	sp|Q07954|LRP1_HUMAN	504.6	2	2	2	0.633333	0.333333	334;1795;2233		17946800		3	1	2	3	1	2	3	1	2	0.9	0.4	0.6	1	0	0	38385000	4171400	11284000
Q07955	SRSF1	sp|Q07955|SRSF1_HUMAN	sp|Q07955|SRSF1_HUMAN	27.744	4.66667	4.66667	4.66667	19.6333	6.66667	1;141;168	234	2.47553e+08		5	4	5	5	4	5	5	4	5	21	16.9	21	7	7	6	347340000	277400000	117920000
Q07960	ARHGAP1	sp|Q07960|RHG01_HUMAN	sp|Q07960|RHG01_HUMAN	50.435	1.66667	1.66667	1.66667	4.1	0.666667	165		1.14636e+07		2	2	1	2	2	1	2	2	1	4.8	4.8	2.7	1	1	0	15174000	15659000	3557900
Q08170	SRSF4	sp|Q08170|SRSF4_HUMAN	sp|Q08170|SRSF4_HUMAN	56.678	2.33333	2.33333	2.33333	6.5	1.66667	124	304;458;460;462;464	6.98437e+07		3	2	2	3	2	2	3	2	2	6.9	6.1	6.5	3	1	1	130900000	25510000	53121000
Q08209	PPP3CA	sp|Q08209|PP2BA_HUMAN;sp|P48454|PP2BC_HUMAN;sp|P16298|PP2BB_HUMAN	sp|Q08209|PP2BA_HUMAN	58.687	1	1	1	2.23333	1	329;431		25249000		1	2	0	1	2	0	1	2	0	1.7	5	0	1	2	0	26976000	48771000	0
Q08211	DHX9	sp|Q08211|DHX9_HUMAN	sp|Q08211|DHX9_HUMAN	140.96	9	9	9	7.86667	10	17;215;369;624;672;793;947;952;1036;1131;1134;1149		233625000		11	9	7	11	9	7	11	9	7	9.6	7.9	6.1	17	9	4	492620000	178930000	29325000
Q08378	GOLGA3	sp|Q08378|GOGA3_HUMAN	sp|Q08378|GOGA3_HUMAN	167.35	2.66667	2.66667	2.66667	1.86667	1.33333	206;665;687;1348		36007000		3	2	3	3	2	3	3	2	3	2	1.5	2.1	2	1	1	43868000	35441000	28712000
Q08379	GOLGA2	sp|Q08379|GOGA2_HUMAN	sp|Q08379|GOGA2_HUMAN	113.08	5.33333	5.33333	5.33333	6.06667	5.33333	331;383;406;564;813;816;878;964		99165000		4	6	6	4	6	6	4	6	6	4.3	7.1	6.8	4	5	7	94573000	97352000	105570000
Q08380	LGALS3BP	sp|Q08380|LG3BP_HUMAN	sp|Q08380|LG3BP_HUMAN	65.33	0.666667	0.666667	0.666667	3.2	0	87		4.91583e+06		1	1	0	1	1	0	1	1	0	4.8	4.8	0	0	0	0	6165200	8582300	0
Q08499	PDE4D	sp|Q08499|PDE4D_HUMAN	sp|Q08499|PDE4D_HUMAN	91.114	4.33333	4.33333	3.33333	5.2	1.66667	303;322;361;371;659		5.14843e+07		5	5	3	5	5	3	4	4	2	5.7	5.7	4.2	3	1	1	85845000	55068000	13540000
Q08752	PPID	sp|Q08752|PPID_HUMAN	sp|Q08752|PPID_HUMAN	40.763	0.666667	0.666667	0.666667	1.6	0.333333	241		1.77123e+07		1	1	0	1	1	0	1	1	0	2.4	2.4	0	1	0	0	26295000	26842000	0
Q08945	SSRP1	sp|Q08945|SSRP1_HUMAN	sp|Q08945|SSRP1_HUMAN	81.074	1	1	1	1.7	2	306;313	444	3.71443e+07		1	1	1	1	1	1	1	1	1	1.7	1.7	1.7	2	2	2	43623000	49311000	18499000
Q08J23	NSUN2	sp|Q08J23|NSUN2_HUMAN	sp|Q08J23|NSUN2_HUMAN	86.47	5.33333	5.33333	5.33333	6.9	6.66667	183;237;358;404;624;701;702		158426000		7	5	4	7	5	4	7	5	4	8.7	6.1	5.9	9	7	4	263790000	176030000	35458000
Q09028	RBBP4	sp|Q09028|RBBP4_HUMAN	sp|Q09028|RBBP4_HUMAN	47.655	3.33333	2.33333	2.33333	6.16667	3	133;253		1.68816e+08		3	3	4	2	2	3	2	2	3	4.9	4.9	8.7	3	3	3	264580000	152960000	88907000
Q09161	NCBP1	sp|Q09161|NCBP1_HUMAN	sp|Q09161|NCBP1_HUMAN	91.838	2	2	2	4.7	1.66667	192;303		3.46739e+07		2	2	2	2	2	2	2	2	2	4.7	4.7	4.7	3	2	0	42587000	52638000	8796600
Q09666	AHNAK	sp|Q09666|AHNK_HUMAN;sp|P48552|NRIP1_HUMAN	sp|Q09666|AHNK_HUMAN	629.09	62.3333	62.3333	62.3333	20.4	64.3333	248;493;502;571;633;650;690;699;808;811;820;840;859;887;955;966;989;1008;1067;1096;1185;1188;1236;1325;1352;1392;1418;1444;1465;1581;1620;1671;1783;1915;2030;2186;2253;2314;2388;2455;2487;2581;2648;2776;2837;2965;3032;3109;3160;3295;3405;3417;3510;3536;3673;3738;3902;4119;4131;4387;4509;4521;4537;4611;4839;4906;4958;5088;5145;5294;5322;5338;5494;5550;5678	490	2360750000		70	57	60	70	57	60	70	57	60	21.9	19.5	19.8	86	47	60	3988600000	2106000000	987650000
Q0VGL1	LAMTOR4	sp|Q0VGL1|LTOR4_HUMAN	sp|Q0VGL1|LTOR4_HUMAN	10.741	1.66667	1.66667	1.66667	10.4333	1.33333	1;59		1.71034e+07		2	2	1	2	2	1	2	2	1	10.1	10.1	11.1	1	2	1	19893000	21599000	9818300
Q0ZGT2	NEXN	sp|Q0ZGT2|NEXN_HUMAN	sp|Q0ZGT2|NEXN_HUMAN	80.657	1.66667	1.66667	1.66667	2.06667	0.666667	133;317		1.50327e+07		2	2	1	2	2	1	2	2	1	2.5	2.5	1.2	1	0	1	27309000	17789000	0
Q10471	GALNT2	sp|Q10471|GALT2_HUMAN;sp|Q8N4A0|GALT4_HUMAN	sp|Q10471|GALT2_HUMAN	64.732	6.66667	6.66667	6.66667	10.5333	11	91;285;305;313;389;493		3.86591e+08		8	8	4	8	8	4	8	8	4	12.3	12.3	7	15	14	4	491870000	630660000	37244000
Q10472	GALNT1	sp|Q10472|GALT1_HUMAN;sp|Q8IUC8|GLT13_HUMAN	sp|Q10472|GALT1_HUMAN	64.218	5	5	5	10.9667	4.33333	61;374;446;462;494		7.53723e+07		6	5	4	6	5	4	6	5	4	12.5	10.9	9.5	4	6	3	99119000	107000000	19998000
Q10567	AP1B1	sp|Q10567|AP1B1_HUMAN	sp|Q10567|AP1B1_HUMAN	104.64	6.33333	6.33333	4	6.83333	5.33333	41;269;342;727;747;806;895		1.41816e+08		6	6	7	6	6	7	4	4	4	6.6	6.6	7.3	5	5	6	182390000	174320000	68737000
Q10713	PMPCA	sp|Q10713|MPPA_HUMAN	sp|Q10713|MPPA_HUMAN	58.252	1	1	1	2.03333	1.33333	150;183		1.77183e+07		2	1	0	2	1	0	2	1	0	4.2	1.9	0	3	1	0	28932000	24223000	0
Q12765	SCRN1	sp|Q12765|SCRN1_HUMAN	sp|Q12765|SCRN1_HUMAN	46.382	2.33333	2.33333	2.33333	3.8	1.33333	197;372		3.65387e+07		3	3	1	3	3	1	3	3	1	4.6	4.6	2.2	2	1	1	61826000	47790000	0
Q12769	NUP160	sp|Q12769|NU160_HUMAN	sp|Q12769|NU160_HUMAN	162.12	0.666667	0.666667	0.666667	0.733333	0.333333	251		3290180		1	0	1	1	0	1	1	0	1	1.1	0	1.1	1	0	0	8959200	0	911340
Q12789	GTF3C1	sp|Q12789|TF3C1_HUMAN	sp|Q12789|TF3C1_HUMAN	238.87	2.33333	2.33333	2.33333	0.933333	0.666667	157;771		22416500		2	3	2	2	3	2	2	3	2	0.8	1.2	0.8	1	1	0	34143000	31494000	1612500
Q12792	TWF1	sp|Q12792|TWF1_HUMAN	sp|Q12792|TWF1_HUMAN	40.282	0.666667	0.666667	0.666667	2.66667	0.666667	1		6736600		1	1	0	1	1	0	1	1	0	4	4	0	1	1	0	11222000	8987800	0
Q12797	ASPH	sp|Q12797|ASPH_HUMAN	sp|Q12797|ASPH_HUMAN	85.862	5.66667	5.66667	5.66667	8.93333	8.66667	436;535;605;670;689	20;22;23;24;29	3.26103e+08		6	7	4	6	7	4	6	7	4	7.8	10.4	8.6	8	12	6	385010000	493450000	99850000
Q12849	GRSF1	sp|Q12849|GRSF1_HUMAN	sp|Q12849|GRSF1_HUMAN	53.126	3	3	3	10.3	2	200;217;302;405		6.76467e+07		3	3	3	3	3	3	3	3	3	11.7	11.7	7.5	4	1	1	89152000	75777000	38011000
Q12873	CHD3	sp|Q12873|CHD3_HUMAN	sp|Q12873|CHD3_HUMAN	226.59	3.66667	1	1	2	0.333333	763;1202;1203;1460;1495		4.83913e+06	+	4	4	3	1	1	1	1	1	1	2.2	2.2	1.6	1	0	0	7809000	5072200	1636200
Q12874	SF3A3	sp|Q12874|SF3A3_HUMAN	sp|Q12874|SF3A3_HUMAN	58.848	3.33333	3.33333	3.33333	4.33333	3.66667	1;19;22;106		99178000		2	3	5	2	3	5	2	3	5	1.8	3.8	7.4	2	4	5	78619000	142680000	76235000
Q12888	TP53BP1	sp|Q12888|TP53B_HUMAN	sp|Q12888|TP53B_HUMAN	213.57	5.66667	5.66667	5.66667	5.5	3.66667	273;285;392;516;648;1107;1120	1056;1094	9.10287e+07		8	4	5	8	4	5	8	4	5	8.2	3.3	5	8	0	3	188860000	59421000	24805000
Q12904	AIMP1	sp|Q12904|AIMP1_HUMAN	sp|Q12904|AIMP1_HUMAN	34.352	3.33333	3.33333	3.33333	15.0667	4	202;206;228;306		197730000		3	3	4	3	3	4	3	3	4	14.1	14.1	17	3	4	5	226280000	265440000	101470000
Q12906	ILF3	sp|Q12906|ILF3_HUMAN	sp|Q12906|ILF3_HUMAN	95.337	11.3333	11.3333	9.33333	18.3333	18.6667	15;34;266;285;336;374;403;407;434;465;530;557	382	7.01787e+08		12	12	10	12	12	10	10	10	8	19.2	19.2	16.6	26	19	11	1040400000	892290000	172670000
Q12907	LMAN2	sp|Q12907|LMAN2_HUMAN	sp|Q12907|LMAN2_HUMAN	40.228	3.66667	3.66667	3.66667	16.1667	6	114;227;271;277		2.34973e+08		4	5	2	4	5	2	4	5	2	14.3	21.6	12.6	6	10	2	250940000	410550000	43428000
Q12931	TRAP1	sp|Q12931|TRAP1_HUMAN	sp|Q12931|TRAP1_HUMAN	80.109	5.66667	5.66667	5.66667	10.8667	6	141;301;348;352;583;586;615;689		281554000		6	8	3	6	8	3	6	8	3	12.9	12.9	6.8	5	13	0	223320000	539280000	82062000
Q12972	PPP1R8	sp|Q12972|PP1R8_HUMAN	sp|Q12972|PP1R8_HUMAN	38.478	3	3	3	6.3	1.66667	143;225		38287000		3	3	3	3	3	3	3	3	3	6.3	6.3	6.3	3	1	1	60126000	38878000	15857000
Q12974	PTP4A2	sp|Q12974|TP4A2_HUMAN	sp|Q12974|TP4A2_HUMAN	19.127	0.666667	0.666667	0.666667	6	1.33333	1;14		3.29567e+07		1	1	0	1	1	0	1	1	0	9	9	0	2	2	0	61681000	37189000	0
Q12996	CSTF3	sp|Q12996|CSTF3_HUMAN	sp|Q12996|CSTF3_HUMAN	82.921	1.66667	1.66667	1.66667	4.66667	1.33333	122;620		2.44077e+07		2	2	1	2	2	1	2	2	1	5.2	5.2	3.6	2	2	0	33572000	38411000	1240000
Q13011	ECH1	sp|Q13011|ECH1_HUMAN	sp|Q13011|ECH1_HUMAN	35.816	3.66667	3.66667	3.66667	9.66667	4.66667	89;232;233		1.73035e+08		4	5	2	4	5	2	4	5	2	12.2	12.2	4.6	4	7	3	77835000	349900000	91371000
Q13033	STRN3	sp|Q13033|STRN3_HUMAN;sp|Q9NRL3|STRN4_HUMAN;sp|O43815|STRN_HUMAN	sp|Q13033|STRN3_HUMAN;sp|Q9NRL3|STRN4_HUMAN;sp|O43815|STRN_HUMAN	87.208	1	1	1	1.03333	0.666667	120;148		1.02591e+07		1	1	1	1	1	1	1	1	1	0.9	0.9	1.3	1	1	0	25259000	0	5518200
Q13045	FLII	sp|Q13045|FLII_HUMAN	sp|Q13045|FLII_HUMAN	144.75	2	2	2	1.86667	2.33333	1;760;1124		2.56375e+07		2	3	1	2	3	1	2	3	1	2.1	2.6	0.9	3	2	2	39578000	31963000	5371400
Q13057	COASY	sp|Q13057|COASY_HUMAN	sp|Q13057|COASY_HUMAN	62.328	1	1	1	1.76667	0.666667	296	507;513	1.31587e+07		2	1	0	2	1	0	2	1	0	4.1	1.2	0	2	0	0	20157000	19319000	0
Q13085	ACACA	sp|Q13085|ACACA_HUMAN;sp|O00763|ACACB_HUMAN	sp|Q13085|ACACA_HUMAN	265.55	2	2	2	1	1	1;79;988		1.87309e+07		3	2	1	3	2	1	3	2	1	1.5	1.2	0.3	3	0	0	43950000	9712600	2530200
Q13098	GPS1	sp|Q13098|CSN1_HUMAN	sp|Q13098|CSN1_HUMAN	55.536	3.66667	3.66667	3.66667	7.76667	2.33333	77;90;344;356;386		6.99073e+07		4	5	2	4	5	2	4	5	2	9	11.4	2.9	2	4	1	81291000	120330000	8101000
Q13123	IK	sp|Q13123|RED_HUMAN	sp|Q13123|RED_HUMAN	65.601	2.33333	2.33333	2.33333	3.7	2.66667	41;157;189;394;545		49340000		3	1	3	3	1	3	3	1	3	5	1.1	5	4	1	3	103360000	21892000	22768000
Q13126	MTAP	sp|Q13126|MTAP_HUMAN	sp|Q13126|MTAP_HUMAN	31.236	5.33333	5.33333	5.33333	20.2333	5.33333	140;169;185;196;273		1.05317e+08		5	5	6	5	5	6	5	5	6	19.4	19.4	21.9	5	4	7	128720000	118780000	68450000
Q13136	PPFIA1	sp|Q13136|LIPA1_HUMAN	sp|Q13136|LIPA1_HUMAN	135.78	0.666667	0.666667	0.666667	0.6	0.333333	419		1.15073e+07		1	1	0	1	1	0	1	1	0	0.9	0.9	0	0	1	0	17977000	16545000	0
Q13137	CALCOCO2	sp|Q13137|CACO2_HUMAN	sp|Q13137|CACO2_HUMAN	52.253	2	2	2	6.1	2	226;289		5.03507e+07		2	2	2	2	2	2	2	2	2	6.1	6.1	6.1	3	1	2	84899000	43375000	22778000
Q13148	TARDBP	sp|Q13148|TADBP_HUMAN	sp|Q13148|TADBP_HUMAN	44.739	2.33333	2.33333	2.33333	5.33333	1.33333	51;85		5.58522e+07		3	3	1	3	3	1	3	3	1	6.8	6.8	2.4	2	1	1	96346000	65060000	6150700
Q13151	HNRNPA0	sp|Q13151|ROA0_HUMAN	sp|Q13151|ROA0_HUMAN	30.84	0.666667	0.666667	0.666667	1.73333	1	1		1.49467e+07		1	1	0	1	1	0	1	1	0	2.6	2.6	0	2	1	0	27889000	16951000	0
Q13158	FADD	sp|Q13158|FADD_HUMAN	sp|Q13158|FADD_HUMAN	23.279	1	1	1	8.7	1	170		4.34553e+06		1	1	1	1	1	1	1	1	1	8.7	8.7	8.7	1	1	1	5650300	4381700	3004600
Q13177	PAK2	sp|Q13177|PAK2_HUMAN	sp|Q13177|PAK2_HUMAN	58.042	3.33333	3.33333	3.33333	7.4	4.33333	18;227;233;378;514		115615000		3	3	4	3	3	4	3	3	4	6.7	6.7	8.8	5	4	4	188160000	125840000	32845000
Q13185	CBX3	sp|Q13185|CBX3_HUMAN	sp|Q13185|CBX3_HUMAN	20.811	2	2	1	13.4667	5.33333	137;140		1.05152e+08		2	2	2	2	2	2	1	1	1	12	12	16.4	5	6	5	133890000	121860000	59707000
Q13200	PSMD2	sp|Q13200|PSMD2_HUMAN	sp|Q13200|PSMD2_HUMAN	100.2	8	8	8	8.5	12.6667	58;89;113;340;761;829		251840000		8	8	8	8	8	8	8	8	8	8.5	8.5	8.5	13	12	13	279030000	303480000	173010000
Q13217	DNAJC3	sp|Q13217|DNJC3_HUMAN	sp|Q13217|DNJC3_HUMAN	57.579	4.66667	4.66667	3.66667	6.93333	5	84;102;295;335;454		8.39783e+07		5	6	3	5	6	3	4	5	2	6.3	9.7	4.8	6	7	2	107520000	121410000	23005000
Q13242	SRSF9	sp|Q13242|SRSF9_HUMAN	sp|Q13242|SRSF9_HUMAN	25.542	4.33333	4.33333	4.33333	13.4	3	131;149;158	211	98021000		5	5	3	5	5	3	5	5	3	15.8	15.8	8.6	3	2	4	142370000	105820000	45873000
Q13247	SRSF6	sp|Q13247|SRSF6_HUMAN	sp|Q13247|SRSF6_HUMAN	39.586	4	4	4	14.7333	4.33333	130	293;295;297;299;301;303;316	2.75931e+08		4	2	6	4	2	6	4	2	6	13.1	10.2	20.9	7	1	5	502300000	79832000	245660000
Q13263	TRIM28	sp|Q13263|TIF1B_HUMAN	sp|Q13263|TIF1B_HUMAN	88.549	11	11	11	18.7	23.6667	135;297;303;378;389;423;482;550;579;796	49;50	940810000		11	11	11	11	11	11	11	11	11	18.7	18.7	18.7	28	22	21	1233800000	1062900000	525730000
Q13268	DHRS2	sp|Q13268|DHRS2_HUMAN	sp|Q13268|DHRS2_HUMAN	29.926	1.33333	1.33333	1.33333	4.4	1.33333	1	148;154;159	4.36303e+07		1	1	2	1	1	2	1	1	2	2.5	2.5	8.2	1	1	2	47776000	70341000	12774000
Q13283	G3BP1	sp|Q13283|G3BP1_HUMAN	sp|Q13283|G3BP1_HUMAN	52.164	7	7	6.33333	12.8667	9	29;66;109;401;442	230;231;232	3.65727e+08		8	7	6	8	7	6	7	6	6	15	11.8	11.8	14	6	7	573930000	394110000	129140000
Q13310	PABPC4	sp|Q13310|PABP4_HUMAN	sp|Q13310|PABP4_HUMAN	70.782	6	1.66667	1.66667	8.16667	2.66667	46;72;85;158;161;383;582		1.13299e+08		6	6	6	2	2	1	2	2	1	8.5	8.5	7.5	2	4	2	123000000	181010000	35888000
Q13347	EIF3I	sp|Q13347|EIF3I_HUMAN	sp|Q13347|EIF3I_HUMAN	36.501	2.66667	2.66667	2.66667	14.0333	3.33333	1;202;253		107804000		3	3	2	3	3	2	3	3	2	17.8	17.8	6.5	4	4	2	147520000	158700000	17192000
Q13405	MRPL49	sp|Q13405|RM49_HUMAN	sp|Q13405|RM49_HUMAN	19.198	1	1	1	4.8	0.666667	91		1.46517e+07		1	1	1	1	1	1	1	1	1	4.8	4.8	4.8	1	1	0	20202000	16863000	6890200
Q13418	ILK	sp|Q13418|ILK_HUMAN	sp|Q13418|ILK_HUMAN	51.419	5	5	5	11.3667	3.66667	52;135;301;326;350;441		6.53932e+07		6	6	3	6	6	3	6	6	3	13.3	13.3	7.5	6	4	1	120210000	67395000	8574700
Q13423	NNT	sp|Q13423|NNTM_HUMAN	sp|Q13423|NNTM_HUMAN	113.89	9.66667	9.66667	9.66667	9.26667	12.3333	132;177;195;249;301;333;337;380;419;429;584;950		3.80877e+08		9	10	10	9	10	10	9	10	10	9.1	9.6	9.1	13	15	9	457410000	530570000	154650000
Q13427	PPIG	sp|Q13427|PPIG_HUMAN	sp|Q13427|PPIG_HUMAN	88.616	2.33333	2.33333	2.33333	2.86667	2.33333	112	358;397	5.37157e+07		2	3	2	2	3	2	2	3	2	2.9	2.9	2.8	2	3	2	29437000	39377000	92333000
Q13428	TCOF1	sp|Q13428|TCOF_HUMAN;REV__sp|Q9UKY7|CDV3_HUMAN;REV__sp|Q96BK5|PINX1_HUMAN;sp|Q9NR11|ZN302_HUMAN;REV__sp|Q13610|PWP1_HUMAN;REV__sp|O95391|SLU7_HUMAN;sp|Q5FYB0|ARSJ_HUMAN;REV__sp|Q9UGU5|HMGX4_HUMAN;REV__sp|P29973|CNGA1_HUMAN;sp|Q9H9J4|UBP42_HUMAN;REV__sp|Q9UKJ3|GPTC8_HUMAN;REV__sp|Q9H2Y7|ZN106_HUMAN	sp|Q13428|TCOF_HUMAN	152.1	5	5	5	4.66667	6.66667	121;139;512;514;1024;1425	381;1378	1.58133e+08		5	5	5	5	5	5	5	5	5	4.8	4.6	4.6	6	6	8	160340000	203990000	110070000
Q13435	SF3B2	sp|Q13435|SF3B2_HUMAN	sp|Q13435|SF3B2_HUMAN	100.23	11.3333	11.3333	11.3333	18.4667	19	158;199;210;239;260;457;477;536;619;636;863		6.21277e+08		11	11	12	11	11	12	11	11	12	18.1	17	20.3	20	21	16	919310000	672580000	271940000
Q13438	OS9	sp|Q13438|OS9_HUMAN	sp|Q13438|OS9_HUMAN	75.561	4	4	4	7.2	3.33333	133;296;460;490		8.76163e+07		4	4	4	4	4	4	4	4	4	7.2	7.2	7.2	3	2	5	86559000	112590000	63700000
Q13439	GOLGA4	sp|Q13439|GOGA4_HUMAN	sp|Q13439|GOGA4_HUMAN	261.14	2.33333	2.33333	2.33333	1.26667	1.33333	1597;1890;2014	684;688;690;691;694	3.07767e+07		3	3	1	3	3	1	3	3	1	1.4	1.9	0.5	2	1	1	19191000	62351000	10788000
Q13442	PDAP1	sp|Q13442|HAP28_HUMAN	sp|Q13442|HAP28_HUMAN	20.63	3	3	3	10.3333	3.33333	127;174		1.69937e+08		2	3	4	2	3	4	2	3	4	5	8.3	17.7	4	3	3	155050000	181640000	173120000
Q13445	TMED1	sp|Q13445|TMED1_HUMAN	sp|Q13445|TMED1_HUMAN	25.206	2	2	2	7	3	161;171		1.17426e+08		2	2	2	2	2	2	2	2	2	7	7	7	3	3	3	63476000	212570000	76231000
Q13451	FKBP5	sp|Q13451|FKBP5_HUMAN	sp|Q13451|FKBP5_HUMAN	51.212	1	1	1	2.2	0.333333	97;364		8.48697e+06		1	1	1	1	1	1	1	1	1	2.2	2.2	2.2	1	0	0	14054000	7277400	4129500
Q13501	SQSTM1	sp|Q13501|SQSTM_HUMAN	sp|Q13501|SQSTM_HUMAN	47.687	10.6667	10.6667	10.6667	32	15.6667	121;311;326;358	266;269	8.47937e+08		10	12	10	10	12	10	10	12	10	28.9	33.9	33.2	13	21	13	891180000	975020000	677610000
Q13509	TUBB3	sp|Q13509|TBB3_HUMAN	sp|Q13509|TBB3_HUMAN	50.432	10.6667	0.666667	0.666667	19.6	0.666667	73;257;267;293;299;300;330;388		6069600		11	11	10	1	1	0	1	1	0	19.6	19.6	19.6	1	1	0	11360000	6848800	0
Q13510	ASAH1	sp|Q13510|ASAH1_HUMAN	sp|Q13510|ASAH1_HUMAN	44.659	1	1	1	2.26667	1	83;94		1.34533e+07		0	1	2	0	1	2	0	1	2	0	2	4.8	0	1	2	0	20901000	19459000
Q13535	ATR	sp|Q13535|ATR_HUMAN	sp|Q13535|ATR_HUMAN	301.36	0.666667	0.666667	0.666667	0.2	0.666667	2115		16275000	+	1	1	0	1	1	0	1	1	0	0.3	0.3	0	1	1	0	23947000	24878000	0
Q13541	EIF4EBP1	sp|Q13541|4EBP1_HUMAN	sp|Q13541|4EBP1_HUMAN	12.58	5.66667	5.66667	5.66667	68.0667	9	60;91;116	34;37;41;44;45;46;65;68;70;77	3.63823e+08		7	6	4	7	6	4	7	6	4	78.8	78.8	46.6	10	9	8	391160000	440990000	259320000
Q13557	CAMK2D	sp|Q13557|KCC2D_HUMAN;sp|Q9UQM7|KCC2A_HUMAN;sp|Q13554|KCC2B_HUMAN	sp|Q13557|KCC2D_HUMAN	56.369	2.33333	2.33333	2.33333	4.33333	1.33333	252;308;447		2.75263e+07		2	2	3	2	2	3	2	2	3	3.8	3.8	5.4	2	2	0	36303000	35333000	10943000
Q13561	DCTN2	sp|Q13561|DCTN2_HUMAN	sp|Q13561|DCTN2_HUMAN	44.23	1	1	1	4.5	0.666667	88		2.45117e+07		1	1	1	1	1	1	1	1	1	4.5	4.5	4.5	0	1	1	34630000	25363000	13542000
Q13573	SNW1	sp|Q13573|SNW1_HUMAN	sp|Q13573|SNW1_HUMAN	61.494	6	6	6	11.7	3.66667	76;82;125;163;207;443;458		7.03027e+07		6	7	5	6	7	5	6	7	5	12.3	14	8.8	5	2	4	104390000	87716000	18802000
Q13576	IQGAP2	sp|Q13576|IQGA2_HUMAN	sp|Q13576|IQGA2_HUMAN	180.58	3.66667	2	2	2.26667	1	120;182;193;906;967;1530		14844430		6	3	2	4	1	1	4	1	1	3.6	1.8	1.4	3	0	0	40125000	4286000	122290
Q13596	SNX1	sp|Q13596|SNX1_HUMAN	sp|Q13596|SNX1_HUMAN	59.069	4.33333	4.33333	4.33333	10.4333	4.66667	159;219;255;302;353		1.13835e+08		4	5	4	4	5	4	4	5	4	9.4	12.5	9.4	4	6	4	128340000	167490000	45674000
Q13614	MTMR2	sp|Q13614|MTMR2_HUMAN	sp|Q13614|MTMR2_HUMAN	73.38	1.66667	1.66667	1.66667	3.63333	0.666667	73;180;307		2.21509e+07		3	1	1	3	1	1	3	1	1	5.9	2.5	2.5	2	0	0	57307000	6808900	2336700
Q13617	CUL2	sp|Q13617|CUL2_HUMAN	sp|Q13617|CUL2_HUMAN	86.982	2	2	2	2.76667	1	151;657;717		9.94997e+06		2	3	1	2	3	1	2	3	1	2.7	3.9	1.7	1	2	0	19205000	10036000	608920
Q13618	CUL3	sp|Q13618|CUL3_HUMAN;sp|P20807|CAN3_HUMAN	sp|Q13618|CUL3_HUMAN	88.929	1.66667	1.66667	1.66667	1.56667	1.33333	299;416;473		3.70943e+06		3	2	0	3	2	0	3	2	0	2.7	2	0	2	2	0	5181100	5947200	0
Q13619	CUL4A	sp|Q13619|CUL4A_HUMAN	sp|Q13619|CUL4A_HUMAN	87.679	3.66667	3.66667	2.33333	3.73333	2	361;494;498;505;615		3.80503e+07		4	5	2	4	5	2	3	4	0	4.7	4.9	1.6	3	2	1	64459000	48500000	1192000
Q13620	CUL4B	sp|Q13620|CUL4B_HUMAN	sp|Q13620|CUL4B_HUMAN	103.98	3	1.66667	1.66667	2.36667	1.33333	515;648;652;659		3.33623e+07		3	2	4	2	1	2	2	1	2	2.5	1.4	3.2	2	1	1	72473000	10809000	16805000
Q13685	AAMP	sp|Q13685|AAMP_HUMAN	sp|Q13685|AAMP_HUMAN	46.75	1	1	1	3.9	2.33333	200		2.25577e+07		1	1	1	1	1	1	1	1	1	3.9	3.9	3.9	2	2	3	18876000	25458000	23339000
Q13724	MOGS	sp|Q13724|MOGS_HUMAN	sp|Q13724|MOGS_HUMAN	91.916	1	1	1	2.3	1	120		19196100		1	1	1	1	1	1	1	1	1	2.3	2.3	2.3	2	1	0	24935000	28143000	4510300
Q13740	ALCAM	sp|Q13740|CD166_HUMAN	sp|Q13740|CD166_HUMAN	65.102	1.33333	1.33333	1.33333	3.93333	1.33333	114;568		2.08013e+07		1	2	1	1	2	1	1	2	1	3.4	5	3.4	1	2	1	12888000	39620000	9896000
Q13751	LAMB3	sp|Q13751|LAMB3_HUMAN	sp|Q13751|LAMB3_HUMAN	129.57	0.666667	0.666667	0.666667	0.533333	0.333333	881		2.39543e+07	+	0	1	1	0	1	1	0	1	1	0	0.8	0.8	0	1	0	0	60291000	11572000
Q13813	SPTAN1	sp|Q13813|SPTN1_HUMAN	sp|Q13813|SPTN1_HUMAN	284.54	19	19	19	10.6333	22	1;109;125;198;380;541;653;850;936;1095;1612;1725;1773;2062;2234;2272;2302;2304;2330;2331;2445		7.13903e+08		18	17	22	18	17	22	18	17	22	9.7	9.8	12.4	22	19	25	863990000	901800000	375920000
Q13838	DDX39B	sp|Q13838|DX39B_HUMAN	sp|Q13838|DX39B_HUMAN	48.991	4.66667	4.66667	2	12.5333	9.33333	201;207;243;247;351;364		3.33833e+08		5	5	4	5	5	4	2	2	2	13.8	13.8	10	9	11	8	418370000	427300000	155830000
Q13895	BYSL	sp|Q13895|BYST_HUMAN	sp|Q13895|BYST_HUMAN	49.601	0.666667	0.666667	0.666667	1.4	0.666667	152		21608000		1	1	0	1	1	0	1	1	0	2.1	2.1	0	1	1	0	34726000	30098000	0
Q13948	CUX1	sp|Q13948|CASP_HUMAN	sp|Q13948|CASP_HUMAN	77.454	2	1	0	4.3	1	8;375		2.44107e+07		2	2	2	1	1	1	0	0	0	4.3	4.3	4.3	1	1	1	22164000	27866000	23202000
Q13952	NFYC	sp|Q13952|NFYC_HUMAN	sp|Q13952|NFYC_HUMAN	50.302	1	1	1	2.6	1	60		1.96603e+07		1	1	1	1	1	1	1	1	1	2.6	2.6	2.6	1	1	1	16397000	28196000	14388000
Q14008	CKAP5	sp|Q14008|CKAP5_HUMAN	sp|Q14008|CKAP5_HUMAN	225.49	8.66667	8.66667	8.66667	4.7	5.33333	620;630;635;812;974;1072;1227;1316;1451;1710;1781;1977		1.42868e+08		12	10	4	12	10	4	12	10	4	6.7	5.4	2	12	3	1	279940000	125890000	22775000
Q14019	COTL1	sp|Q14019|COTL1_HUMAN	sp|Q14019|COTL1_HUMAN	15.945	1	1	1	6.3	0.666667	70		4.63757e+07		1	1	1	1	1	1	1	1	1	6.3	6.3	6.3	1	1	0	49827000	40092000	49208000
Q14103	HNRNPD	sp|Q14103|HNRPD_HUMAN	sp|Q14103|HNRPD_HUMAN	38.434	1.66667	1.66667	1.66667	5.8	4.33333	99		310480000		2	2	1	2	2	1	2	2	1	7	7	3.4	5	5	3	301300000	471430000	158710000
Q14108	SCARB2	sp|Q14108|SCRB2_HUMAN	sp|Q14108|SCRB2_HUMAN	54.29	2	2	2	5.4	2	159;337		51941000		2	2	2	2	2	2	2	2	2	5.4	5.4	5.4	1	2	3	36109000	83255000	36459000
Q14114	LRP8	sp|Q14114|LRP8_HUMAN	sp|Q14114|LRP8_HUMAN	105.63	1	1	1	0.6	0	479		1.91812e+07		1	1	1	1	1	1	1	1	1	0.6	0.6	0.6	0	0	0	21080000	30452000	6011500
Q14116	IL18	sp|Q14116|IL18_HUMAN	sp|Q14116|IL18_HUMAN	22.326	3	3	3	17.6	2	16;87;96		5.07046e+07		3	3	3	3	3	3	3	3	3	17.6	17.6	17.6	2	1	3	68792000	73449000	9872900
Q14118	DAG1	sp|Q14118|DAG1_HUMAN	sp|Q14118|DAG1_HUMAN	97.44	1	1	1	1.83333	1	577;815		1.68747e+07		2	1	0	2	1	0	2	1	0	4.4	1.1	0	1	2	0	31177000	19447000	0
Q14126	DSG2	sp|Q14126|DSG2_HUMAN	sp|Q14126|DSG2_HUMAN	122.29	6.33333	6.33333	6.33333	11.2	7	345;653;740;757;928;1015;1069		1.64712e+08		6	7	6	6	7	6	6	7	6	11.5	12.3	9.8	7	7	7	210940000	212540000	70655000
Q14137	BOP1	sp|Q14137|BOP1_HUMAN	sp|Q14137|BOP1_HUMAN	83.629	1.66667	1.66667	1.66667	1.73333	1.33333	189;259;265		21388800		3	1	1	3	1	1	3	1	1	3.4	0.9	0.9	2	1	1	36682000	19512000	7972400
Q14151	SAFB2	sp|Q14151|SAFB2_HUMAN	sp|Q14151|SAFB2_HUMAN	107.47	3	1.66667	1.66667	3.2	1.33333	57;477;574;866;894		7.56553e+06		4	3	2	2	2	1	2	2	1	4.1	3.5	2	2	1	1	14520000	8176600	0
Q14152	EIF3A	sp|Q14152|EIF3A_HUMAN	sp|Q14152|EIF3A_HUMAN	166.57	16.6667	16.6667	16.6667	15.6333	14.3333	35;51;203;272;315;344;374;514;526;762;822;962		7.72473e+08		17	17	16	17	17	16	17	17	16	15.7	16.3	14.9	14	15	14	806760000	1031400000	479260000
Q14157	UBAP2L	sp|Q14157|UBP2L_HUMAN	sp|Q14157|UBP2L_HUMAN	114.53	2.33333	2.33333	2.33333	4.53333	2	2;41;98;392;431		7.91973e+07		3	2	2	3	2	2	3	2	2	7	3.3	3.3	3	2	1	105400000	112430000	19762000
Q14160	SCRIB	sp|Q14160|SCRIB_HUMAN	sp|Q14160|SCRIB_HUMAN	174.88	1.33333	1.33333	1.33333	1.2	0.333333	395;1518		7.74297e+06		2	1	1	2	1	1	2	1	1	1.8	0.9	0.9	1	0	0	9380000	10166000	3682900
Q14165	MLEC	sp|Q14165|MLEC_HUMAN	sp|Q14165|MLEC_HUMAN	32.233	0.666667	0.666667	0.666667	1.6	0	84		5809200		1	0	1	1	0	1	1	0	1	2.4	0	2.4	0	0	0	13013000	0	4414600
Q14166	TTLL12	sp|Q14166|TTL12_HUMAN	sp|Q14166|TTL12_HUMAN	74.403	1	1	1	2.2	1.66667	515		3.32995e+07		1	1	1	1	1	1	1	1	1	2.2	2.2	2.2	3	2	0	53156000	41550000	5192400
Q14192	FHL2	sp|Q14192|FHL2_HUMAN	sp|Q14192|FHL2_HUMAN	32.193	0.666667	0.666667	0.666667	1.66667	0	109		1.30607e+07		0	1	1	0	1	1	0	1	1	0	2.5	2.5	0	0	0	0	27862000	11320000
Q14195	DPYSL3	sp|Q14195|DPYL3_HUMAN	sp|Q14195|DPYL3_HUMAN	61.963	8.66667	8.66667	6	22.6	13	37;83;103;362;375;437;453;488;498	514;518;522	5.03343e+08		9	9	8	9	9	8	6	6	6	23.3	24.7	19.8	15	12	12	666860000	583290000	259880000
Q14197	MRPL58	sp|Q14197|ICT1_HUMAN	sp|Q14197|ICT1_HUMAN	23.63	0.666667	0.666667	0.666667	4.2	0	157		9.09933e+06		1	1	0	1	1	0	1	1	0	6.3	6.3	0	0	0	0	13916000	13382000	0
Q14203	DCTN1	sp|Q14203|DCTN1_HUMAN	sp|Q14203|DCTN1_HUMAN	141.69	7.33333	7.33333	7.33333	7.5	4.33333	265;313;377;491;571;692;907;1100;1186		1.03984e+08		7	8	7	7	8	7	7	8	7	7.3	7.8	7.4	3	6	4	108140000	143840000	59971000
Q14204	DYNC1H1	sp|Q14204|DYHC1_HUMAN	sp|Q14204|DYHC1_HUMAN	532.4	15.3333	15.3333	15.3333	4.26667	12	402;505;550;581;1346;1507;1589;1685;2018;2342;3043;3068;3126;3169;3199;3256;3310;3372;3405;4107;4339		2.78429e+08		18	21	7	18	21	7	18	21	7	5.1	5.5	2.2	18	17	1	403650000	409280000	22356000
Q14232	EIF2B1	sp|Q14232|EI2BA_HUMAN	sp|Q14232|EI2BA_HUMAN	33.712	1	1	1	3.83333	1	20;215		2.95417e+07		1	2	0	1	2	0	1	2	0	3.6	7.9	0	1	2	0	30058000	58567000	0
Q14240	EIF4A2	sp|Q14240|IF4A2_HUMAN	sp|Q14240|IF4A2_HUMAN	46.402	12	1	1	17	0.666667	166;179;188;229;307;316		25171900		13	13	10	1	1	1	1	1	1	17	17	17	1	1	0	37748000	32754000	5013700
Q14244	MAP7	sp|Q14244|MAP7_HUMAN	sp|Q14244|MAP7_HUMAN	84.051	2.66667	2.66667	2.66667	4.9	1.66667	185;258		3.12336e+07		3	2	3	3	2	3	3	2	3	5.6	3.9	5.2	2	1	2	48260000	35667000	9773900
Q14247	CTTN	sp|Q14247|SRC8_HUMAN	sp|Q14247|SRC8_HUMAN	61.585	4	4	4	15.7667	6	95;129;448	399;401	391720000		4	3	5	4	3	5	4	3	5	15.6	10.2	21.5	8	5	5	751610000	286630000	136920000
Q14254	FLOT2	sp|Q14254|FLOT2_HUMAN	sp|Q14254|FLOT2_HUMAN	47.064	1	1	1	3.3	3.33333	333;357		4.81627e+07		1	1	1	1	1	1	1	1	1	3.3	3.3	3.3	3	5	2	43475000	73500000	27513000
Q14257	RCN2	sp|Q14257|RCN2_HUMAN	sp|Q14257|RCN2_HUMAN	36.876	1	1	1	2.5	1	99		98214000		1	1	1	1	1	1	1	1	1	2.5	2.5	2.5	1	1	1	30812000	109420000	154410000
Q14258	TRIM25	sp|Q14258|TRI25_HUMAN	sp|Q14258|TRI25_HUMAN	70.973	0.666667	0.666667	0.666667	1.4	0.666667	248		17704000		1	1	0	1	1	0	1	1	0	2.1	2.1	0	1	1	0	37324000	15788000	0
Q14318	FKBP8	sp|Q14318|FKBP8_HUMAN	sp|Q14318|FKBP8_HUMAN	44.561	2.33333	2.33333	2.33333	7.8	1.66667	211;259;367		59383000		3	2	2	3	2	2	3	2	2	10.2	6.6	6.6	4	1	0	109350000	53348000	15451000
Q14320	FAM50A	sp|Q14320|FA50A_HUMAN;sp|Q9Y247|FA50B_HUMAN	sp|Q14320|FA50A_HUMAN	40.241	4	4	4	10.4	5.66667	41;73;223;250		1.83243e+08		4	4	4	4	4	4	4	4	4	9.4	9.4	12.4	7	5	5	229470000	200530000	119730000
Q14331	FRG1	sp|Q14331|FRG1_HUMAN	sp|Q14331|FRG1_HUMAN	29.172	2.66667	2.66667	2.66667	9.96667	0.666667	147;177		47914000		3	3	2	3	3	2	3	3	2	10.9	10.9	8.1	1	1	0	72810000	64105000	6827000
Q14353	GAMT	sp|Q14353|GAMT_HUMAN	sp|Q14353|GAMT_HUMAN	26.318	0.666667	0.666667	0.666667	3.93333	0.333333	228		7460500	+	1	1	0	1	1	0	1	1	0	5.9	5.9	0	1	0	0	14230000	8151500	0
Q14432	PDE3A	sp|Q14432|PDE3A_HUMAN;sp|Q13370|PDE3B_HUMAN	sp|Q14432|PDE3A_HUMAN	124.98	1.66667	1.66667	1.66667	2.36667	0.333333	484;485;722		8.57717e+06		2	2	1	2	2	1	2	2	1	3	3	1.1	0	1	0	12027000	11832000	1872500
Q14444	CAPRIN1	sp|Q14444|CAPR1_HUMAN	sp|Q14444|CAPR1_HUMAN	78.365	6.66667	6.66667	6.66667	13.5333	10.3333	54;82;117;137;199;300		6.29903e+08		7	7	6	7	7	6	7	7	6	14	14	12.6	12	10	9	897780000	622380000	369550000
Q14498	RBM39	sp|Q14498|RBM39_HUMAN;sp|Q86U06|RBM23_HUMAN	sp|Q14498|RBM39_HUMAN	59.379	6.66667	6.66667	6.66667	11.9667	4.33333	10;158;238;321;360	97	2.81502e+08		8	7	5	8	7	5	8	7	5	14.2	13.4	8.3	7	3	3	468750000	276520000	99237000
Q14558	PRPSAP1	sp|Q14558|KPRA_HUMAN	sp|Q14558|KPRA_HUMAN	39.393	3	3	3	11.2	1.33333	121;234;283		5.28233e+07		3	3	3	3	3	3	3	3	3	11.2	11.2	11.2	1	2	1	73017000	72785000	12668000
Q14566	MCM6	sp|Q14566|MCM6_HUMAN	sp|Q14566|MCM6_HUMAN	92.888	2.33333	2.33333	2.33333	3.56667	2	1;340;631		4.84853e+07		2	2	3	2	2	3	2	2	3	4	1.8	4.9	3	1	2	79123000	42263000	24070000
Q14571	ITPR2	sp|Q14571|ITPR2_HUMAN	sp|Q14571|ITPR2_HUMAN	308.06	1	1	1	0.4	1	224		6.33797e+07		1	1	1	1	1	1	1	1	1	0.4	0.4	0.4	0	2	1	91092000	71845000	27202000
Q14643	ITPR1	sp|Q14643|ITPR1_HUMAN	sp|Q14643|ITPR1_HUMAN	313.93	3.33333	3.33333	3	2.1	1.33333	510;535;957;1367;2124		34038000		3	4	3	3	4	3	3	3	3	2	2.3	2	2	2	0	32013000	64960000	5141000
Q14669	TRIP12	sp|Q14669|TRIPC_HUMAN	sp|Q14669|TRIPC_HUMAN	220.43	0.666667	0.666667	0.666667	0.4	0.333333	749		3.09117e+06	+	1	0	1	1	0	1	1	0	1	0.6	0	0.6	1	0	0	7231000	0	2042500
Q14671	PUM1	sp|Q14671|PUM1_HUMAN	sp|Q14671|PUM1_HUMAN	126.47	2	2	2	2.5	1	80;125		2.70343e+07		2	2	2	2	2	2	2	2	2	2.5	2.5	2.5	1	0	2	49519000	19303000	12281000
Q14677	CLINT1	sp|Q14677|EPN4_HUMAN	sp|Q14677|EPN4_HUMAN	68.259	3.33333	3.33333	3.33333	7.2	4.66667	1;4;19;44;464		1.26062e+08		3	3	4	3	3	4	3	3	4	6.7	6.7	8.2	4	4	6	142790000	136220000	99177000
Q14683	SMC1A	sp|Q14683|SMC1A_HUMAN	sp|Q14683|SMC1A_HUMAN	143.23	5.66667	5.66667	5.66667	5.03333	4.66667	465;481;542;837;867;905;1125		136954000		7	5	5	7	5	5	7	5	5	6.4	4.4	4.3	6	5	3	218270000	154060000	38532000
Q14684	RRP1B	sp|Q14684|RRP1B_HUMAN	sp|Q14684|RRP1B_HUMAN	84.427	1	1	1	1.1	0	150	728	4651800		1	1	1	1	1	1	1	1	1	1.1	1.1	1.1	0	0	0	5964600	6328800	1662000
Q14690	PDCD11	sp|Q14690|RRP5_HUMAN	sp|Q14690|RRP5_HUMAN	208.7	0.666667	0.666667	0.666667	0.266667	0.333333	793		1.4936e+07	+	1	0	1	1	0	1	1	0	1	0.4	0	0.4	1	0	0	35974000	0	8834100
Q14696	MESD	sp|Q14696|MESD_HUMAN	sp|Q14696|MESD_HUMAN	26.076	5	5	5	18.1	5.66667	63;115;116;160		316260000		5	5	5	5	5	5	5	5	5	17.1	17.1	20.1	6	7	4	345540000	475700000	127540000
Q14697	GANAB	sp|Q14697|GANAB_HUMAN	sp|Q14697|GANAB_HUMAN	106.87	9	9	9	13.8	18.3333	142;338;339;452;517;581;594;666		8.29233e+08		7	10	10	7	10	10	7	10	10	9.4	15.7	16.3	14	24	17	702680000	1487400000	297620000
Q14738	PPP2R5D	sp|Q14738|2A5D_HUMAN;sp|Q13362|2A5G_HUMAN	sp|Q14738|2A5D_HUMAN;sp|Q13362|2A5G_HUMAN	69.991	1.33333	1.33333	1.33333	2	0.666667	400;558		2.71107e+07		2	2	0	2	2	0	2	2	0	3	3	0	2	0	0	48863000	32469000	0
Q14764	MVP	sp|Q14764|MVP_HUMAN	sp|Q14764|MVP_HUMAN	99.326	3	3	3	4.3	1.33333	48;617;714		64637400		2	3	4	2	3	4	2	3	4	3.4	4.1	5.4	0	2	2	8201200	86311000	99400000
Q14789	GOLGB1	sp|Q14789|GOGB1_HUMAN	sp|Q14789|GOGB1_HUMAN	376.01	15.6667	15.6667	15.6667	4.5	11.6667	299;324;566;625;758;878;914;1445;1733;1746;1886;1894;1958;2194;2379;2442;2715;2721		1.91796e+08		19	16	12	19	16	12	19	16	12	5.6	4.4	3.5	14	10	11	303900000	181880000	89609000
Q14790	CASP8	sp|Q14790|CASP8_HUMAN	sp|Q14790|CASP8_HUMAN	55.391	1.33333	1.33333	1.33333	2.66667	1	43;53		1.0772e+07		2	1	1	2	1	1	2	1	1	4	2.3	1.7	1	1	1	16862000	12106000	3347900
Q14839	CHD4	sp|Q14839|CHD4_HUMAN;sp|Q8TDI0|CHD5_HUMAN	sp|Q14839|CHD4_HUMAN	218	9	9	6.33333	5.53333	7.33333	203;753;1192;1193;1273;1429;1433;1464;1499;1530;1631;1673	1535	184500000		10	10	7	10	10	7	7	7	5	6.5	6.3	3.8	11	7	4	276050000	216460000	60990000
Q14847	LASP1	sp|Q14847|LASP1_HUMAN	sp|Q14847|LASP1_HUMAN	29.717	6.33333	6.33333	6.33333	24.1667	5.33333	1;37;41;64;131;139;252		2.25669e+08		7	6	6	7	6	6	7	6	6	26.1	20.3	26.1	5	5	6	404330000	208390000	64286000
Q14914	PTGR1	sp|Q14914|PTGR1_HUMAN	sp|Q14914|PTGR1_HUMAN	35.869	1.66667	1.66667	1.66667	8.26667	2	63;146		2.69863e+07		1	2	2	1	2	2	1	2	2	3.6	10.6	10.6	1	3	2	30807000	44395000	5757000
Q14919	DRAP1	sp|Q14919|NC2A_HUMAN	sp|Q14919|NC2A_HUMAN	22.35	1.66667	1.66667	1.66667	6.2	1.66667	21;65		5.68477e+07		2	2	1	2	2	1	2	2	1	5.4	9.3	3.9	2	2	1	50966000	100560000	19017000
Q14974	KPNB1	sp|Q14974|IMB1_HUMAN	sp|Q14974|IMB1_HUMAN	97.169	14	14	14	17.2667	36	1;181;219;388;410;417;533;555;647;754;788;842		1577290000		14	14	14	14	14	14	14	14	14	17.9	17.9	16	39	36	33	2107000000	1866000000	758870000
Q14978	NOLC1	sp|Q14978|NOLC1_HUMAN	sp|Q14978|NOLC1_HUMAN	73.602	2	2	2	2.8	0.666667	441	188;538;698	88884000		1	1	4	1	1	4	1	1	4	1.1	1.1	6.2	1	0	1	104000000	76611000	86041000
Q14980	NUMA1	sp|Q14980|NUMA1_HUMAN	sp|Q14980|NUMA1_HUMAN	238.26	13	13	13	6.16667	8.33333	1;205;253;290;989;1032;1256;1439;1508;1819;1956;1970;2014		256920000		14	12	13	14	12	13	14	12	13	6.3	5.3	6.9	10	6	9	427060000	197920000	145780000
Q14C86	GAPVD1	sp|Q14C86|GAPD1_HUMAN	sp|Q14C86|GAPD1_HUMAN	164.98	3.66667	3.66667	3.66667	2.66667	3	250;342;425;986	761;762	7.72463e+07		4	4	3	4	4	3	4	4	3	3.6	2.6	1.8	4	4	1	121330000	87736000	22673000
Q15005	SPCS2	sp|Q15005|SPCS2_HUMAN	sp|Q15005|SPCS2_HUMAN	25.003	1.66667	1.66667	1.66667	13.7333	2	151;205		3.35073e+07		2	2	1	2	2	1	2	2	1	16.4	16.4	8.4	2	3	1	29325000	59020000	12177000
Q15006	EMC2	sp|Q15006|EMC2_HUMAN	sp|Q15006|EMC2_HUMAN	34.833	0.666667	0.666667	0.666667	3.8	0.666667	234		1.98837e+07		1	1	0	1	1	0	1	1	0	5.7	5.7	0	0	2	0	25891000	33760000	0
Q15007	WTAP	sp|Q15007|FL2D_HUMAN	sp|Q15007|FL2D_HUMAN	44.243	4	4	4	11.2333	5	1;21;78;87;163		1.5066e+08		4	4	4	4	4	4	4	4	4	11.4	10.9	11.4	5	5	5	214910000	166870000	70199000
Q15008	PSMD6	sp|Q15008|PSMD6_HUMAN	sp|Q15008|PSMD6_HUMAN	45.531	2	2	2	6.9	2.66667	104;105;152		8.70513e+07		2	2	2	2	2	2	2	2	2	6.9	6.9	6.9	3	4	1	87415000	137500000	36239000
Q15019	SEPTIN2	sp|Q15019|SEPT2_HUMAN	sp|Q15019|SEPT2_HUMAN	41.487	4.66667	4.66667	4.66667	13.7333	7	168;332;335;343;345;347	218	2.07826e+08		5	4	5	5	4	5	5	4	5	15.2	10.8	15.2	6	8	7	303500000	237210000	82769000
Q15020	SART3	sp|Q15020|SART3_HUMAN	sp|Q15020|SART3_HUMAN	109.93	2.66667	2.66667	2.66667	2.73333	3	221;500;765;951		55973000		4	3	1	4	3	1	4	3	1	4	3.1	1.1	5	3	1	91641000	60103000	16175000
Q15029	EFTUD2	sp|Q15029|U5S1_HUMAN	sp|Q15029|U5S1_HUMAN	109.43	6	6	6	5.7	9.33333	481;603;647;687;957		2.50847e+08		6	6	6	6	6	6	6	6	6	5.3	5.3	6.5	10	10	8	291600000	298880000	162060000
Q15043	SLC39A14	sp|Q15043|S39AE_HUMAN	sp|Q15043|S39AE_HUMAN	54.212	1	1	1	1.8	1	274		2.61637e+07		1	1	1	1	1	1	1	1	1	1.8	1.8	1.8	1	1	1	25548000	42083000	10860000
Q15046	KARS	sp|Q15046|SYK_HUMAN	sp|Q15046|SYK_HUMAN	68.047	8.66667	8.66667	8.66667	14.4667	10	157;292;306;357;361;396;506;556;573		377859000		10	10	6	10	10	6	10	10	6	16.4	16.4	10.6	13	12	5	444750000	592780000	96047000
Q15050	RRS1	sp|Q15050|RRS1_HUMAN	sp|Q15050|RRS1_HUMAN	41.193	1	1	1	3.3	0.333333	1		17060100		1	1	1	1	1	1	1	1	1	3.3	3.3	3.3	0	0	1	19652000	21686000	9842300
Q15056	EIF4H	sp|Q15056|IF4H_HUMAN	sp|Q15056|IF4H_HUMAN	27.385	3.33333	3.33333	3.33333	12.5	3.66667	180;195		112047000		3	4	3	3	4	3	3	4	3	12.5	12.5	12.5	4	4	3	113700000	149070000	73371000
Q15061	WDR43	sp|Q15061|WDR43_HUMAN	sp|Q15061|WDR43_HUMAN	74.89	0.666667	0.666667	0.666667	1	0.666667	445		7.52633e+06		1	1	0	1	1	0	1	1	0	1.5	1.5	0	1	1	0	10092000	12487000	0
Q15067	ACOX1	sp|Q15067|ACOX1_HUMAN	sp|Q15067|ACOX1_HUMAN	74.423	2.66667	2.66667	2.66667	4.03333	0.333333	1;70;451		2.50588e+07		3	3	2	3	3	2	3	3	2	4.4	4.4	3.3	0	1	0	36407000	35649000	3120500
Q15070	OXA1L	sp|Q15070|OXA1L_HUMAN	sp|Q15070|OXA1L_HUMAN	48.547	0.666667	0.666667	0.666667	1.53333	1	385		20853000		1	1	0	1	1	0	1	1	0	2.3	2.3	0	2	1	0	40929000	21630000	0
Q15102	PAFAH1B3	sp|Q15102|PA1B3_HUMAN	sp|Q15102|PA1B3_HUMAN	25.734	0.666667	0.666667	0.666667	8.06667	0.333333	24		10125000		1	1	0	1	1	0	1	1	0	12.1	12.1	0	1	0	0	18720000	11655000	0
Q15121	PEA15	sp|Q15121|PEA15_HUMAN	sp|Q15121|PEA15_HUMAN	15.04	1	1	1	9.2	2	78		3.35743e+07		1	1	1	1	1	1	1	1	1	9.2	9.2	9.2	2	2	2	27592000	54690000	18441000
Q15125	EBP	sp|Q15125|EBP_HUMAN	sp|Q15125|EBP_HUMAN	26.352	1.33333	1.33333	1.33333	8.4	1	1		23564000		2	1	1	2	1	1	2	1	1	12.6	7.4	5.2	1	2	0	25960000	22721000	22011000
Q15149	PLEC	sp|Q15149|PLEC_HUMAN	sp|Q15149|PLEC_HUMAN	531.78	54	54	53	11.9667	70.3333	308;344;464;540;585;767;799;1373;1534;1901;2304;2374;2453;2490;2515;2529;2613;2689;2929;2976;3512;3588;3635;3742;3923;4031;4040;4090;4130;4166;4242;4289;4330;4372;4435;4482;4505;4591		3.06543e+09		55	54	53	55	54	53	54	53	52	11.3	11.7	12.9	83	71	57	4924400000	2834900000	1437000000
Q15154	PCM1	sp|Q15154|PCM1_HUMAN	sp|Q15154|PCM1_HUMAN	228.54	0.666667	0.666667	0.666667	0.266667	0.666667	1177		8.91567e+06		1	1	0	1	1	0	1	1	0	0.4	0.4	0	1	1	0	16669000	10078000	0
Q15165	PON2	sp|Q15165|PON2_HUMAN	sp|Q15165|PON2_HUMAN	39.38	0.666667	0.666667	0.666667	2.9	0.333333	87;88		4.19733e+06		0	1	1	0	1	1	0	1	1	0	5.9	2.8	0	0	1	0	9626300	2965700
Q15170	TCEAL1	sp|Q15170|TCAL1_HUMAN	sp|Q15170|TCAL1_HUMAN	18.354	1	1	1	12.1	0.333333	125		8002700		1	1	1	1	1	1	1	1	1	12.1	12.1	12.1	1	0	0	12430000	6438200	5139900
Q15181	PPA1	sp|Q15181|IPYR_HUMAN	sp|Q15181|IPYR_HUMAN	32.66	4.33333	4.33333	3.33333	14.6333	7.66667	46;58;243		4.42927e+08		4	4	5	4	4	5	3	3	4	12.8	12.8	18.3	7	8	8	488650000	583540000	256590000
Q15185	PTGES3	sp|Q15185|TEBP_HUMAN	sp|Q15185|TEBP_HUMAN	18.697	1	1	1	4.4	1	1		74478000		1	1	1	1	1	1	1	1	1	4.4	4.4	4.4	1	1	1	102300000	84337000	36797000
Q15233	NONO	sp|Q15233|NONO_HUMAN	sp|Q15233|NONO_HUMAN	54.231	12.6667	12.6667	12.6667	31.7333	22.6667	90;132;269;277;326;362;363;384;387;389;401;419;441		9.60907e+08		13	13	12	13	13	12	13	13	12	32.1	32.1	31	27	25	16	1569000000	1088700000	225020000
Q15257	PTPA	sp|Q15257|PTPA_HUMAN	sp|Q15257|PTPA_HUMAN	40.667	0.666667	0.666667	0.666667	1.86667	0.333333	36;227		6.95133e+06		1	1	0	1	1	0	1	1	0	2.8	2.8	0	0	1	0	10000000	10854000	0
Q15262	PTPRK	sp|Q15262|PTPRK_HUMAN	sp|Q15262|PTPRK_HUMAN	162.1	1	1	1	0.8	0.333333	879		9.69593e+06		1	1	1	1	1	1	1	1	1	0.8	0.8	0.8	1	0	0	16519000	10354000	2214800
Q15269	PWP2	sp|Q15269|PWP2_HUMAN	sp|Q15269|PWP2_HUMAN	102.45	1	1	1	0.8	0.666667	765;828		6.89457e+06		1	1	1	1	1	1	1	1	1	0.8	0.8	0.8	1	1	0	11344000	8144300	1195400
Q15276	RABEP1	sp|Q15276|RABE1_HUMAN	sp|Q15276|RABE1_HUMAN	99.289	1	1	1	0.9	0.666667	563		13666000		2	0	1	2	0	1	2	0	1	2	0	0.7	2	0	0	37293000	0	3705000
Q15287	RNPS1	sp|Q15287|RNPS1_HUMAN	sp|Q15287|RNPS1_HUMAN	34.208	6	6	6	14.9333	10.3333	1;178;189;192;256;262	251;266	3.94633e+08		7	5	6	7	5	6	7	5	6	15.7	13.4	15.7	11	11	9	597700000	298110000	288090000
Q15293	RCN1	sp|Q15293|RCN1_HUMAN	sp|Q15293|RCN1_HUMAN	38.89	2	2	2	4.33333	1	167		3.27459e+07		1	2	3	1	2	3	1	2	3	2.4	2.4	8.2	0	3	0	9175600	49214000	39848000
Q15363	TMED2	sp|Q15363|TMED2_HUMAN	sp|Q15363|TMED2_HUMAN	22.761	6	6	6	28.9	12.6667	86;98;101;141;151		461580000		6	6	6	6	6	6	6	6	6	28.9	28.9	28.9	9	19	10	428460000	799260000	157020000
Q15365	PCBP1	sp|Q15365|PCBP1_HUMAN	sp|Q15365|PCBP1_HUMAN	37.497	8	8	4.33333	33.2333	17	20;74;87;137;166;179;186;308		1.90821e+09		8	8	8	8	8	8	4	4	5	32	32	35.7	20	16	15	2800400000	2266200000	658020000
Q15366	PCBP2	sp|Q15366|PCBP2_HUMAN	sp|Q15366|PCBP2_HUMAN	38.58	7.33333	3.66667	2.66667	27.8667	5.33333	20;74;87;137;251;258;316;362		335370000		8	8	6	4	4	3	3	3	2	30.7	30.7	22.2	7	6	3	545350000	356770000	103990000
Q15369	ELOC	sp|Q15369|ELOC_HUMAN	sp|Q15369|ELOC_HUMAN	12.473	4.66667	4.66667	4.66667	52.1	6	17;45;75		247470000		4	5	5	4	5	5	4	5	5	45.5	55.4	55.4	6	7	5	302470000	322220000	117720000
Q15370	ELOB	sp|Q15370|ELOB_HUMAN	sp|Q15370|ELOB_HUMAN	13.133	1	1	1	6.8	2.33333	1;6		7.37283e+07		1	1	1	1	1	1	1	1	1	6.8	6.8	6.8	2	2	3	75709000	103710000	41766000
Q15382	RHEB	sp|Q15382|RHEB_HUMAN	sp|Q15382|RHEB_HUMAN	20.497	4	4	4	13.6	4.33333	106;115;125		198938000		4	4	4	4	4	4	4	4	4	13.6	13.6	13.6	6	5	2	309400000	241350000	46064000
Q15393	SF3B3	sp|Q15393|SF3B3_HUMAN	sp|Q15393|SF3B3_HUMAN	135.58	6.33333	6.33333	6.33333	6.83333	8.33333	131;321;339;706;715;1093;1185		1.44107e+08		6	7	6	6	7	6	6	7	6	6.6	7.3	6.6	5	9	11	130050000	158900000	143370000
Q15398	DLGAP5	sp|Q15398|DLGP5_HUMAN	sp|Q15398|DLGP5_HUMAN	95.114	1	1	1	1.3	0.333333	199;313		8.02927e+06		2	1	0	2	1	0	2	1	0	2.6	1.3	0	1	0	0	22373000	1714800	0
Q15404	RSU1	sp|Q15404|RSU1_HUMAN	sp|Q15404|RSU1_HUMAN	31.54	0.666667	0.666667	0.666667	1.93333	0.666667	95		1.30033e+07		1	1	0	1	1	0	1	1	0	2.9	2.9	0	1	1	0	23576000	15434000	0
Q15417	CNN3	sp|Q15417|CNN3_HUMAN	sp|Q15417|CNN3_HUMAN	36.413	5.33333	5.33333	5.33333	21.3	6.66667	1;98;168;208;219;247		253680000		6	5	5	6	5	5	6	5	5	20.4	22.8	20.7	10	7	3	467670000	235940000	57430000
Q15418	RPS6KA1	sp|Q15418|KS6A1_HUMAN;sp|P51812|KS6A3_HUMAN;sp|Q15349|KS6A2_HUMAN;sp|Q9UK32|KS6A6_HUMAN;sp|O60307|MAST3_HUMAN;sp|Q9Y2H9|MAST1_HUMAN;sp|Q6P0Q8|MAST2_HUMAN;sp|O15021|MAST4_HUMAN	sp|Q15418|KS6A1_HUMAN;sp|P51812|KS6A3_HUMAN;sp|Q15349|KS6A2_HUMAN	82.722	1	1	1	1.9	1	158;281		1.06092e+07		2	1	0	2	1	0	2	1	0	3.5	2.2	0	2	1	0	26254000	5573700	0
Q15424	SAFB	sp|Q15424|SAFB1_HUMAN	sp|Q15424|SAFB1_HUMAN	102.64	4	4	2.66667	3.66667	3.33333	58;171;382;476;566;633		135575000		5	4	3	5	4	3	3	3	2	4.5	3.8	2.7	4	3	3	212690000	128020000	66015000
Q15427	SF3B4	sp|Q15427|SF3B4_HUMAN	sp|Q15427|SF3B4_HUMAN	44.385	2	2	2	4	3.33333	74;76;133		2.04127e+08		2	2	2	2	2	2	2	2	2	4	4	4	4	3	3	261620000	207840000	142920000
Q15428	SF3A2	sp|Q15428|SF3A2_HUMAN	sp|Q15428|SF3A2_HUMAN	49.255	3.33333	3.33333	3.33333	8.33333	3.66667	1;47;152;214		85315000		4	4	2	4	4	2	4	4	2	9.5	9.5	6	3	6	2	112590000	132250000	11105000
Q15435	PPP1R7	sp|Q15435|PP1R7_HUMAN	sp|Q15435|PP1R7_HUMAN	41.564	3.33333	3.33333	3.33333	14.8333	1.33333	190;237;278;344		3.82737e+07		3	3	4	3	3	4	3	3	4	13.9	13.9	16.7	1	1	2	41619000	43200000	30002000
Q15436	SEC23A	sp|Q15436|SC23A_HUMAN	sp|Q15436|SC23A_HUMAN	86.16	2.66667	2.66667	2.66667	5	2	1;172;203;400;675		4.48314e+07		5	2	1	5	2	1	5	2	1	8.5	4.1	2.4	4	2	0	92537000	37329000	4628100
Q15437	SEC23B	sp|Q15437|SC23B_HUMAN	sp|Q15437|SC23B_HUMAN	86.478	0.666667	0.666667	0.666667	1.93333	1	289;302		7.99767e+06		1	1	0	1	1	0	1	1	0	2.9	2.9	0	1	2	0	9218000	14775000	0
Q15459	SF3A1	sp|Q15459|SF3A1_HUMAN	sp|Q15459|SF3A1_HUMAN	88.885	5.66667	5.66667	5.66667	9.1	6.33333	117;376;509;692;714		203570000		5	6	6	5	6	6	5	6	6	8.3	9.5	9.5	6	5	8	220880000	260230000	129600000
Q15526	SURF1	sp|Q15526|SURF1_HUMAN	sp|Q15526|SURF1_HUMAN	33.331	1	1	1	5.3	0.333333	110		1.10423e+07		1	1	1	1	1	1	1	1	1	5.3	5.3	5.3	0	1	0	6223000	22124000	4779800
Q15532	SS18	sp|Q15532|SSXT_HUMAN	sp|Q15532|SSXT_HUMAN	45.929	1	1	1	4.3	0	36		8394200	+	1	1	1	1	1	1	1	1	1	4.3	4.3	4.3	0	0	0	8514200	10707000	5961400
Q15545	TAF7	sp|Q15545|TAF7_HUMAN	sp|Q15545|TAF7_HUMAN	40.259	1.66667	1.66667	1.66667	7.06667	1	74;279;307		2.52697e+07		3	2	0	3	2	0	3	2	0	12.3	8.9	0	2	1	0	53439000	22370000	0
Q15637	SF1	sp|Q15637|SF01_HUMAN	sp|Q15637|SF01_HUMAN	68.329	5	5	5	10	8.33333	27;36;195;212;242		1.44437e+08		5	5	5	5	5	5	5	5	5	10	10	10	10	8	7	177280000	132460000	123570000
Q15643	TRIP11	sp|Q15643|TRIPB_HUMAN	sp|Q15643|TRIPB_HUMAN	227.58	2	2	2	1	0.333333	443;1456		1.96828e+07		2	2	2	2	2	2	2	2	2	1	1	1	0	0	1	29877000	19230000	9941300
Q15645	TRIP13	sp|Q15645|PCH2_HUMAN	sp|Q15645|PCH2_HUMAN	48.55	0.666667	0.666667	0.666667	1.4	1	1		1.67437e+07		1	1	0	1	1	0	1	1	0	2.1	2.1	0	2	1	0	37817000	12414000	0
Q15714	TSC22D1	sp|Q15714|T22D1_HUMAN;sp|Q99576|T22D3_HUMAN;sp|Q9Y3Q8|T22D4_HUMAN;sp|O75157|T22D2_HUMAN	sp|Q15714|T22D1_HUMAN;sp|Q99576|T22D3_HUMAN;sp|Q9Y3Q8|T22D4_HUMAN;sp|O75157|T22D2_HUMAN	109.68	1	1	1	0.8	1	988		3.06673e+07		1	1	1	1	1	1	1	1	1	0.8	0.8	0.8	1	1	1	50017000	23601000	18384000
Q15717	ELAVL1	sp|Q15717|ELAV1_HUMAN;sp|Q12926|ELAV2_HUMAN;sp|P26378|ELAV4_HUMAN	sp|Q15717|ELAV1_HUMAN	36.091	2	2	2	8	2.33333	31;125		53346000		2	2	2	2	2	2	2	2	2	8	8	8	3	2	2	83575000	57643000	18820000
Q15738	NSDHL	sp|Q15738|NSDHL_HUMAN	sp|Q15738|NSDHL_HUMAN	41.9	1.33333	1.33333	1.33333	5.43333	2	1;9;359		5.66008e+07		1	2	1	1	2	1	1	2	1	4	8.3	4	3	3	0	98120000	63055000	8627300
Q15758	SLC1A5	sp|Q15758|AAAT_HUMAN	sp|Q15758|AAAT_HUMAN	56.598	2	2	2	4.6	5	1		2.30807e+08		2	2	2	2	2	2	2	2	2	4.6	4.6	4.6	2	6	7	177560000	309860000	205000000
Q15785	TOMM34	sp|Q15785|TOM34_HUMAN	sp|Q15785|TOM34_HUMAN	34.559	1.33333	1.33333	1.33333	4.33333	0.666667	103;133		2.80703e+07		2	2	0	2	2	0	2	2	0	6.5	6.5	0	1	1	0	43820000	40391000	0
Q15796	SMAD2	sp|Q15796|SMAD2_HUMAN	sp|Q15796|SMAD2_HUMAN	52.306	1.66667	1.66667	1.66667	4.2	0.666667	456	8	2.39856e+07		2	1	2	2	1	2	2	1	2	5.1	2.4	5.1	2	0	0	47619000	18339000	5998700
Q15814	TBCC	sp|Q15814|TBCC_HUMAN	sp|Q15814|TBCC_HUMAN	39.248	0.666667	0.666667	0.666667	2.33333	0.333333	1		9.22683e+06		1	1	0	1	1	0	1	1	0	3.5	3.5	0	1	0	0	21443000	6237500	0
Q15819	UBE2V2	sp|Q15819|UB2V2_HUMAN	sp|Q15819|UB2V2_HUMAN	16.363	2.66667	2.66667	1	20.7	4.33333	49;97;126;127		1.10753e+08		2	3	3	2	3	3	1	1	1	17.9	22.1	22.1	4	5	4	89431000	201360000	41469000
Q15836	VAMP3	sp|Q15836|VAMP3_HUMAN;sp|P63027|VAMP2_HUMAN	sp|Q15836|VAMP3_HUMAN	11.309	1.33333	1.33333	1.33333	22	0.666667	1;29		3.07045e+07		1	2	1	1	2	1	1	2	1	22	22	22	1	1	0	18754000	70578000	2781400
Q15907	RAB11B	sp|Q15907|RB11B_HUMAN;sp|P62491|RB11A_HUMAN	sp|Q15907|RB11B_HUMAN;sp|P62491|RB11A_HUMAN	24.488	1	1	1	6	1.33333	1		9.49913e+07		1	1	1	1	1	1	1	1	1	6	6	6	2	1	1	132990000	100760000	51224000
Q16181	SEPTIN7	sp|Q16181|SEPT7_HUMAN;sp|Q6ZU15|SEP14_HUMAN;sp|O43236|SEPT4_HUMAN	sp|Q16181|SEPT7_HUMAN	50.679	2.33333	2.33333	2.33333	4.06667	3.66667	294;339		8.06867e+07		3	3	1	3	3	1	3	3	1	5.3	5.3	1.6	5	5	1	125970000	84061000	32029000
Q16186	ADRM1	sp|Q16186|ADRM1_HUMAN	sp|Q16186|ADRM1_HUMAN	42.153	3	3	3	6.4	5.33333	1;109		8.25237e+07		3	3	3	3	3	3	3	3	3	6.4	6.4	6.4	6	6	4	102120000	101470000	43981000
Q16204	CCDC6	sp|Q16204|CCDC6_HUMAN	sp|Q16204|CCDC6_HUMAN	53.29	0.666667	0.666667	0.666667	3.36667	0.333333	150	359;361;362;363;367	1.21947e+07		1	1	0	1	1	0	1	1	0	8.2	1.9	0	1	0	0	18607000	17977000	0
Q16222	UAP1	sp|Q16222|UAP1_HUMAN	sp|Q16222|UAP1_HUMAN	58.768	2	2	2	3.93333	1.33333	69;218;239		2.79743e+07		3	3	0	3	3	0	3	3	0	5.9	5.9	0	2	2	0	55206000	28717000	0
Q16401	PSMD5	sp|Q16401|PSMD5_HUMAN	sp|Q16401|PSMD5_HUMAN	56.195	1.66667	1.66667	1.66667	4.66667	2.66667	75;283		47807000		2	2	1	2	2	1	2	2	1	5.8	5.8	2.4	4	2	2	68574000	62952000	11895000
Q16513	PKN2	sp|Q16513|PKN2_HUMAN	sp|Q16513|PKN2_HUMAN	112.03	1.66667	1.66667	1.66667	1.6	0.333333	682;925	958	9.90617e+06		2	2	1	2	2	1	2	2	1	1.9	1.9	1	1	0	0	18515000	8783600	2419900
Q16527	CSRP2	sp|Q16527|CSRP2_HUMAN	sp|Q16527|CSRP2_HUMAN	20.954	1	1	1	9.3	1.33333	82		3.11333e+07		1	1	1	1	1	1	1	1	1	9.3	9.3	9.3	1	2	1	36740000	46185000	10475000
Q16531	DDB1	sp|Q16531|DDB1_HUMAN	sp|Q16531|DDB1_HUMAN	126.97	8.33333	8.33333	8.33333	9.1	13	64;276;282;291;581;835;873;927;938		4.16383e+08		9	9	7	9	9	7	9	9	7	9.7	9.7	7.9	14	12	13	508900000	583660000	156590000
Q16543	CDC37	sp|Q16543|CDC37_HUMAN	sp|Q16543|CDC37_HUMAN	44.468	6.33333	6.33333	6.33333	17.4667	9.66667	40;112;128;164;249;316;324		533960000		6	6	7	6	6	7	6	6	7	17.2	17.2	18	9	9	11	682000000	639130000	280750000
Q16555	DPYSL2	sp|Q16555|DPYL2_HUMAN	sp|Q16555|DPYL2_HUMAN	62.293	6	3.33333	3.33333	14.4	6	37;64;78;83;152;168;362;375		1.80241e+08		7	7	4	4	4	2	4	4	2	17.3	17.3	8.6	10	4	4	306930000	206100000	27694000
Q16563	SYPL1	sp|Q16563|SYPL1_HUMAN	sp|Q16563|SYPL1_HUMAN	28.565	1	1	1	4.6	1	19		10611200		1	1	1	1	1	1	1	1	1	4.6	4.6	4.6	0	1	2	7847900	15026000	8959700
Q16576	RBBP7	sp|Q16576|RBBP7_HUMAN	sp|Q16576|RBBP7_HUMAN	47.82	4	4	3	7.3	7.66667	6;132;252		508480000		4	4	4	4	4	4	3	3	3	7.3	7.3	7.3	9	7	7	787230000	508370000	229840000
Q16626	MEA1	sp|Q16626|MEA1_HUMAN	sp|Q16626|MEA1_HUMAN	19.904	1.66667	1.66667	1.66667	9.53333	0	145		1.17519e+07		2	1	2	2	1	2	2	1	2	9.7	9.2	9.7	0	0	0	14337000	8887800	12031000
Q16629	SRSF7	sp|Q16629|SRSF7_HUMAN	sp|Q16629|SRSF7_HUMAN	27.366	4.66667	4.66667	4.66667	15.8333	5.33333	85;237	173;175;179;181;183	4.79857e+08		6	5	3	6	5	3	6	5	3	18.9	18.1	10.5	7	7	2	756200000	355680000	327690000
Q16630	CPSF6	sp|Q16630|CPSF6_HUMAN	sp|Q16630|CPSF6_HUMAN	59.209	2	2	2	1.5	1.66667	141;169		2.22962e+07		2	2	2	2	2	2	2	2	2	1.5	1.5	1.5	2	2	1	27092000	32296000	7500500
Q16637	SMN1	sp|Q16637|SMN_HUMAN	sp|Q16637|SMN_HUMAN	31.848	1.33333	1.33333	1.33333	8.5	1.33333	3;200		19845000		1	1	2	1	1	2	1	1	2	6.1	6.1	13.3	2	1	1	24581000	21592000	13362000
Q16643	DBN1	sp|Q16643|DREB_HUMAN;sp|Q68D10|SPT2_HUMAN;REV__sp|Q9NQS7|INCE_HUMAN	sp|Q16643|DREB_HUMAN	71.428	5.33333	5.33333	5.33333	8.2	3.33333	64;172;328	142	1.25148e+08		6	5	5	6	5	5	6	5	5	8.9	7.7	8	4	3	3	155610000	149240000	70593000
Q16666	IFI16	sp|Q16666|IF16_HUMAN;sp|Q6K0P9|IFIX_HUMAN	sp|Q16666|IF16_HUMAN	88.255	0.666667	0.666667	0.666667	1.33333	0.333333	431		9637300		0	1	1	0	1	1	0	1	1	0	2	2	0	1	0	0	26396000	2515900
Q16698	DECR1	sp|Q16698|DECR_HUMAN	sp|Q16698|DECR_HUMAN	36.067	0.666667	0.666667	0.666667	2	0	262		2.85567e+06		1	1	0	1	1	0	1	1	0	3	3	0	0	0	0	5194400	3372600	0
Q16719	KYNU	sp|Q16719|KYNU_HUMAN	sp|Q16719|KYNU_HUMAN	52.351	2	2	2	6.5	2.66667	1;120		38290000		2	2	2	2	2	2	2	2	2	6.5	6.5	6.5	3	2	3	43952000	44440000	26478000
Q16740	CLPP	sp|Q16740|CLPP_HUMAN	sp|Q16740|CLPP_HUMAN	30.18	1.33333	1.33333	1.33333	6.73333	1	176;199		2.19033e+07		1	2	1	1	2	1	1	2	1	5.4	9.4	5.4	1	2	0	20677000	33577000	11456000
Q16763	UBE2S	sp|Q16763|UBE2S_HUMAN	sp|Q16763|UBE2S_HUMAN	23.845	1	1	1	12.6	0.333333	195		2.02085e+07		1	1	1	1	1	1	1	1	1	12.6	12.6	12.6	1	0	0	49351000	8224600	3049800
Q16774	GUK1	sp|Q16774|KGUA_HUMAN	sp|Q16774|KGUA_HUMAN	21.725	1	1	1	5.6	0.333333	94		9037200		1	1	1	1	1	1	1	1	1	5.6	5.6	5.6	1	0	0	12549000	13405000	1157600
Q16775	HAGH	sp|Q16775|GLO2_HUMAN	sp|Q16775|GLO2_HUMAN	33.805	2.33333	2.33333	2.33333	9.86667	2.66667	49;200;293		4.01327e+07		3	2	2	3	2	2	3	2	2	12	8.8	8.8	3	3	2	61029000	42106000	17263000
Q16836	HADH	sp|Q16836|HCDH_HUMAN	sp|Q16836|HCDH_HUMAN	34.293	3.33333	3.33333	3.33333	13.7333	5	178;228;280		109958000		4	4	2	4	4	2	4	4	2	16.6	16.6	8	6	7	2	166430000	148080000	15364000
Q16851	UGP2	sp|Q16851|UGPA_HUMAN	sp|Q16851|UGPA_HUMAN	56.94	1.66667	1.66667	1.66667	5.76667	1.33333	162;280		26515700		2	2	1	2	2	1	2	2	1	6.5	6.5	4.3	1	2	1	41907000	30368000	7272100
Q16881	TXNRD1	sp|Q16881|TRXR1_HUMAN	sp|Q16881|TRXR1_HUMAN	70.905	9	9	9	12.9	24	151;189;220;251;382;390		1.83323e+09		9	9	9	9	9	9	9	9	9	12.9	12.9	12.9	25	25	22	1794600000	2293200000	1411900000
Q16890	TPD52L1	sp|Q16890|TPD53_HUMAN	sp|Q16890|TPD53_HUMAN	22.449	1.66667	1.66667	1.66667	8.83333	2.33333	73;76;90		78081000		2	2	1	2	2	1	2	2	1	10.8	10.8	4.9	3	2	2	86716000	84998000	62529000
Q16891	IMMT	sp|Q16891|MIC60_HUMAN	sp|Q16891|MIC60_HUMAN	83.677	5.66667	5.66667	5.66667	8.66667	5.66667	88;118;260;334;475;479;647;730		1.61992e+08		5	7	5	5	7	5	5	7	5	7.7	10.3	8	3	9	5	169090000	227560000	89325000
Q17RY6	LY6K	sp|Q17RY6|LY6K_HUMAN	sp|Q17RY6|LY6K_HUMAN	18.673	1	1	1	3.6	0.333333	80		1.49507e+07		1	1	1	1	1	1	1	1	1	3.6	3.6	3.6	1	0	0	17638000	20851000	6363200
Q1ED39	KNOP1	sp|Q1ED39|KNOP1_HUMAN	sp|Q1ED39|KNOP1_HUMAN	51.588	0.666667	0.666667	0.666667	2.06667	0.666667	61		13622000		1	1	0	1	1	0	1	1	0	3.1	3.1	0	1	1	0	25055000	15811000	0
Q1KMD3	HNRNPUL2	sp|Q1KMD3|HNRL2_HUMAN	sp|Q1KMD3|HNRL2_HUMAN	85.104	4	4	4	7.8	3.66667	41;304;493;503		140685000		4	4	4	4	4	4	4	4	4	7.8	7.8	7.8	4	4	3	191610000	160450000	69995000
Q29983	MICA	sp|Q29983|MICA_HUMAN	sp|Q29983|MICA_HUMAN	42.915	1.66667	1.66667	1.66667	3.56667	1.66667	98;163		43628800		2	2	1	2	2	1	2	2	1	4.2	4.2	2.3	1	2	2	48485000	77457000	4944400
Q2TAL8	QRICH1	sp|Q2TAL8|QRIC1_HUMAN	sp|Q2TAL8|QRIC1_HUMAN	86.435	2	2	2	3.7	0.333333	361;687;775		2.79037e+07		2	4	0	2	4	0	2	4	0	4	7.1	0	1	0	0	41979000	41732000	0
Q2TAY7	SMU1	sp|Q2TAY7|SMU1_HUMAN	sp|Q2TAY7|SMU1_HUMAN	57.543	4	4	4	9.7	3.66667	15;162;182;425;427		89519000		4	4	4	4	4	4	4	4	4	9.7	9.7	9.7	4	5	2	111250000	124130000	33177000
Q32MZ4	LRRFIP1	sp|Q32MZ4|LRRF1_HUMAN	sp|Q32MZ4|LRRF1_HUMAN	89.252	4	4	3	6.4	5.33333	100;175;189;198		158470000		3	4	5	3	4	5	2	3	4	5.2	6.9	7.1	6	4	6	178740000	196170000	100500000
Q32P28	P3H1	sp|Q32P28|P3H1_HUMAN	sp|Q32P28|P3H1_HUMAN	83.393	7	7	7	11.5667	11	58;206;425;461;474;549		2.89933e+08		7	7	7	7	7	7	7	7	7	12.2	12.2	10.3	10	13	10	335230000	359250000	175320000
Q3B726	TWISTNB	sp|Q3B726|RPA43_HUMAN	sp|Q3B726|RPA43_HUMAN	37.432	1	1	1	2.1	0.666667	132		5620980	+	1	1	1	1	1	1	1	1	1	2.1	2.1	2.1	1	1	0	9132100	7017100	713740
Q3LXA3	TKFC	sp|Q3LXA3|TKFC_HUMAN	sp|Q3LXA3|TKFC_HUMAN	58.946	0.666667	0.666667	0.666667	1.06667	0.333333	231		7668000		1	1	0	1	1	0	1	1	0	1.6	1.6	0	0	1	0	11431000	11573000	0
Q3ZAQ7	VMA21	sp|Q3ZAQ7|VMA21_HUMAN	sp|Q3ZAQ7|VMA21_HUMAN	11.354	1	1	1	5.9	0.666667	1		4.22767e+07	+	1	1	1	1	1	1	1	1	1	5.9	5.9	5.9	1	1	0	42242000	55390000	29198000
Q49AR2	C5orf22	sp|Q49AR2|CE022_HUMAN	sp|Q49AR2|CE022_HUMAN	49.967	0.666667	0.666667	0.666667	1.33333	0	266		2.03827e+06	+	1	1	0	1	1	0	1	1	0	2	2	0	0	0	0	3563800	2551000	0
Q49B96	COX19	sp|Q49B96|COX19_HUMAN	sp|Q49B96|COX19_HUMAN	10.394	1	1	1	11.1	0	5;68		8.05737e+06		1	1	1	1	1	1	1	1	1	11.1	11.1	11.1	0	0	0	13044000	4955700	6172400
Q4G0J3	LARP7	sp|Q4G0J3|LARP7_HUMAN	sp|Q4G0J3|LARP7_HUMAN	66.898	1	1	1	1.5	0.333333	369		6210300		1	1	1	1	1	1	1	1	1	1.5	1.5	1.5	1	0	0	9052100	7632800	1946000
Q4J6C6	PREPL	sp|Q4J6C6|PPCEL_HUMAN	sp|Q4J6C6|PPCEL_HUMAN	83.926	1.33333	1.33333	1.33333	1.53333	1.33333	354;458		1.87287e+07		2	1	1	2	1	1	2	1	1	2.3	1.2	1.1	2	1	1	40509000	11713000	3964200
Q4KMP7	TBC1D10B	sp|Q4KMP7|TB10B_HUMAN	sp|Q4KMP7|TB10B_HUMAN	87.198	1	1	1	1.6	0	1		9848500	+	1	1	1	1	1	1	1	1	1	1.6	1.6	1.6	0	0	0	10736000	12644000	6165500
Q4V328	GRIPAP1	sp|Q4V328|GRAP1_HUMAN	sp|Q4V328|GRAP1_HUMAN	96.004	1	1	1	2.13333	1	13;438		9.89447e+06		0	1	2	0	1	2	0	1	2	0	2.4	4	0	1	2	0	7541400	22142000
Q4VNC0	ATP13A5	sp|Q4VNC0|AT135_HUMAN	sp|Q4VNC0|AT135_HUMAN	137.33	1	1	1	1	0.666667	1104	1109;1111;1112	1.28377e+07	+	1	1	1	1	1	1	1	1	1	1	1	1	0	1	1	10168000	11852000	16493000
Q52LJ0	FAM98B	sp|Q52LJ0|FA98B_HUMAN	sp|Q52LJ0|FA98B_HUMAN	45.547	1.33333	1.33333	1.33333	4.6	1.33333	197;268		36750000		2	2	0	2	2	0	2	2	0	6.9	6.9	0	2	2	0	50980000	59270000	0
Q53EL6	PDCD4	sp|Q53EL6|PDCD4_HUMAN	sp|Q53EL6|PDCD4_HUMAN	51.735	1.33333	1.33333	1.33333	2.73333	1.33333	304;401		3.80886e+07		2	2	0	2	2	0	2	2	0	4.1	4.1	0	2	2	0	106230000	8035900	0
Q53FA7	TP53I3	sp|Q53FA7|QORX_HUMAN	sp|Q53FA7|QORX_HUMAN	35.536	1	1	1	4.2	0.333333	163	171	4.68913e+06		1	1	1	1	1	1	1	1	1	4.2	4.2	4.2	0	1	0	11158000	0	2909400
Q9P0S3	ORMDL1	sp|Q9P0S3|ORML1_HUMAN;sp|Q53FV1|ORML2_HUMAN	sp|Q9P0S3|ORML1_HUMAN;sp|Q53FV1|ORML2_HUMAN	17.371	0.666667	0.666667	0.666667	6.53333	0.666667	1		12495000		1	1	0	1	1	0	1	1	0	9.8	9.8	0	1	1	0	25512000	11973000	0
Q53GQ0	HSD17B12	sp|Q53GQ0|DHB12_HUMAN	sp|Q53GQ0|DHB12_HUMAN	34.324	1.66667	1.66667	1.66667	6.2	0.666667	157;168;176		1.69293e+07		2	1	2	2	1	2	2	1	2	7.4	3.8	7.4	2	0	0	23007000	23319000	4461800
Q53H82	LACTB2	sp|Q53H82|LACB2_HUMAN	sp|Q53H82|LACB2_HUMAN	32.805	1	1	1	3.1	1	239		13356500		1	1	1	1	1	1	1	1	1	3.1	3.1	3.1	1	1	1	17316000	15171000	7582500
Q53H96	PYCR3	sp|Q53H96|P5CR3_HUMAN	sp|Q53H96|P5CR3_HUMAN	28.663	1.33333	1.33333	1.33333	5.86667	1	19;258		8575000		2	2	0	2	2	0	2	2	0	8.8	8.8	0	1	2	0	12215000	13510000	0
Q58FF6	HSP90AB4P	sp|Q58FF6|H90B4_HUMAN	sp|Q58FF6|H90B4_HUMAN	58.264	4	1.33333	1.33333	7.63333	1.33333	1		40843000		3	3	6	1	1	2	1	1	2	6.9	6.9	9.1	1	1	2	52486000	50194000	19849000
Q5F1R6	DNAJC21	sp|Q5F1R6|DJC21_HUMAN	sp|Q5F1R6|DJC21_HUMAN	62.027	2.33333	2.33333	2.33333	4.23333	2.66667	117;271;341		5.69523e+07		3	3	1	3	3	1	3	3	1	5.3	5.3	2.1	4	4	0	102650000	67615000	591910
Q5H9R7	PPP6R3	sp|Q5H9R7|PP6R3_HUMAN	sp|Q5H9R7|PP6R3_HUMAN	97.668	1	1	1	1.7	0.666667	226		7337400		2	0	1	2	0	1	2	0	1	2.7	0	2.4	2	0	0	20178000	0	1834200
Q5H9S7	DCAF17	sp|Q5H9S7|DCA17_HUMAN	sp|Q5H9S7|DCA17_HUMAN	58.778	0.666667	0.666667	0.666667	0.8	0	1		186060000	+	1	0	1	1	0	1	1	0	1	1.2	0	1.2	0	0	0	420540000	0	137640000
Q5HYK7	SH3D19	sp|Q5HYK7|SH319_HUMAN	sp|Q5HYK7|SH319_HUMAN	86.524	1	1	1	1	0	725		4.17263e+06	+	1	1	1	1	1	1	1	1	1	1	1	1	0	0	0	8398500	2769500	1349900
Q5JPE7	NOMO2	sp|Q5JPE7|NOMO2_HUMAN;sp|Q15155|NOMO1_HUMAN;sp|P69849|NOMO3_HUMAN	sp|Q5JPE7|NOMO2_HUMAN;sp|Q15155|NOMO1_HUMAN;sp|P69849|NOMO3_HUMAN	139.44	6.33333	6.33333	6.33333	7.5	7.33333	327;467;543;560;677;678;779;941		2.58667e+08		6	6	7	6	6	7	6	6	7	7.2	7.2	8.1	9	5	8	215830000	331380000	228790000
Q5JRA6	MIA3	sp|Q5JRA6|TGO1_HUMAN	sp|Q5JRA6|TGO1_HUMAN	213.7	1.66667	1.66667	1.66667	1.03333	1.66667	971;1289;1576		1.56383e+07		2	2	1	2	2	1	2	2	1	1.2	1.2	0.7	2	2	1	21561000	25354000	0
[truncated: 896 more rows]

## Sheet: PhosID - AHA (pulse) - unmod
Uniprot ID	Gene name	Protein IDs	Majority protein IDs	Mol. weight [kDa]	Peptides	Razor + unique peptides	Unique peptides	Sequence coverage [%]	MS/MS count	AHA_Phosphonate site positions	Phosphorylation (STY) site positions	Intensity	Only identified by site	Peptides_replicate 1	Peptides_replicate 2	Peptides_replicate 3	Razor unique peptides_replicate 1	Razor unique peptides_replicate 2	Razor unique peptides_replicate 3	Unique peptides_replicate 1	Unique peptides_replicate 2	Unique peptides_replicate 3	Sequence coverage_replicate 1	Sequence coverage_replicate 2	Sequence coverage_replicate 3	MS/MS count_replicate 1	MS/MS count_replicate 2	MS/MS count_replicate 3	Intensity_replicate 1	Intensity_replicate 2	Intensity_replicate 3
[truncated: 110 more rows]

[truncated: 8 more sheets: PhosID - AHA (stable) - mod, PhosID - AHA (stable) - unmod, Biotin - HeLa - mod, Biotin - HeLa - unmod, Biotin - AHA (pulse) - mod, Biotin - AHA (pulse) - unmod, Biotin - AHA (stable) - mod, Biotin - AHA (stable) - unmod]
