# Supplementary material for: Fishing for newly synthesized proteins with phosphonate-handles
Source: Nat Commun. 2020 Jun 26;11:3244. doi: 10.1038/s41467-020-17010-0 (PMC7320153; doi:10.1038/s41467-020-17010-0)
Supplement: Supplementary file 6 — Supplementary Data 2 [file 41467_2020_17010_MOESM6_ESM.xlsx]

## Sheet: Sheet1
	Biotin protocol
	HeLa					HeLa - AHA (pulse)					HeLa - AHA (stable)
	Peptides	Proteins	Intensity	% Intensity of total intensity		Peptides	Proteins	Intensity	% Intensity of total intensity		Peptides	Proteins	Intensity	% Intensity of total intensity
Modified (biotinylated)	0	0	0			12	17	94036087233	8.9813		10	16	119883400000	7.65298
Unmodified	12162	2031	139936489882	88.8691		18001	2584	917728833117	87.6514		16966	2541	1388191000000	88.6178
Potential contaminants (total)	358	32	17527130083	11.1309		413	37	35255932393	3.36726		348	32	58418472900	3.72925
Annotated to streptavidin (in potential contaminants)	7	1	4994700000	3.17197		8	1	4776800000	0.456228		8	1	6298833333	0.402098
			157463619965					1047020852743					1566492872900
