# Supplementary material for: Fishing for newly synthesized proteins with phosphonate-handles
Source: Nat Commun. 2020 Jun 26;11:3244. doi: 10.1038/s41467-020-17010-0 (PMC7320153; doi:10.1038/s41467-020-17010-0)
Supplement: Supplementary file 7 — Supplementary Data 3 [file 41467_2020_17010_MOESM7_ESM.xlsx]

## Sheet: Content
Supplementary Table 6
Phosphonate labeled proteins identified in HeLa cells treated with AHA (pulse) versus proteins identified with the biotin enrichment protocol.
					Description
Uniprot ID
Gene name
MaxQuant Protein Groups columns:
	Protein IDs				Identifiers of proteins contained in the protein group. They are sorted by number of identified peptides in descending order.
	Majority protein IDs				These are the IDs of those proteins that have at least half of the peptides that the leading protein has.
	Mol. Weight (kDa)				Molecular weight of the leading protein sequence contained in the protein group.
	Intensity				The average of the intensity is calculated based on three replicates.
	AHA_Phosphonate site positions				Positions of the sites in the leading protein of this group.
	AHA_Biotin site positions				Positions of the sites in the leading protein of this group.

## Sheet: Unique for PhosID - AHA (pulse)
Uniprot ID	Gene name	Protein IDs	Majority protein IDs	Mol weight [kDa]	Intenisty PhosID - AHA (pulse)	AHA_Phosphonate site positions
Q9BUK6	MSTO1	sp|Q9BUK6|MSTO1_HUMAN;REV__sp|P04114|APOB_HUMAN	sp|Q9BUK6|MSTO1_HUMAN;REV__sp|P04114|APOB_HUMAN	61.835	1.05285e+07	70
A0A0B4J2F0	PIGBOS1	sp|A0A0B4J2F0|PIOS1_HUMAN	sp|A0A0B4J2F0|PIOS1_HUMAN	6.3133	1.06077e+07	43
A0A1B0GV03	GOLGA6L7	sp|A0A1B0GV03|GG6L7_HUMAN	sp|A0A1B0GV03|GG6L7_HUMAN	75.583	22354000	97
A1X283	SH3PXD2B	sp|A1X283|SPD2B_HUMAN	sp|A1X283|SPD2B_HUMAN	101.58	1.68745e+07	53;55
A4D0S4	LAMB4	sp|A4D0S4|LAMB4_HUMAN	sp|A4D0S4|LAMB4_HUMAN	193.54	150090000	1203
A4D126	CRPPA	sp|A4D126|ISPD_HUMAN	sp|A4D126|ISPD_HUMAN	49.872	3.65343e+07	105
A5YKK6	CNOT1	sp|A5YKK6|CNOT1_HUMAN	sp|A5YKK6|CNOT1_HUMAN	266.94	1.07328e+07	2154
A6NCE7	MAP1LC3B2	sp|A6NCE7|MP3B2_HUMAN;sp|Q9GZQ8|MLP3B_HUMAN;sp|Q9H492|MLP3A_HUMAN	sp|A6NCE7|MP3B2_HUMAN;sp|Q9GZQ8|MLP3B_HUMAN;sp|Q9H492|MLP3A_HUMAN	14.628	69226000	60
A6NHL2	TUBAL3	sp|A6NHL2|TBAL3_HUMAN	sp|A6NHL2|TBAL3_HUMAN	49.908	17679200	161;320;405
A6ZKI3	RTL8C	sp|A6ZKI3|RTL8C_HUMAN	sp|A6ZKI3|RTL8C_HUMAN	13.171	1.23913e+07	1
A8MQ03	CYSRT1	sp|A8MQ03|CRTP1_HUMAN	sp|A8MQ03|CRTP1_HUMAN	15.313	1.79243e+07	1
C9J7I0	UMAD1	sp|C9J7I0|UMAD1_HUMAN	sp|C9J7I0|UMAD1_HUMAN	15.2	2.44477e+06	1
O00165	HAX1	sp|O00165|HAX1_HUMAN	sp|O00165|HAX1_HUMAN	31.62	512093	1
O00178	GTPBP1	sp|O00178|GTPB1_HUMAN	sp|O00178|GTPB1_HUMAN	72.453	8061000	378
O00203	AP3B1	sp|O00203|AP3B1_HUMAN;sp|Q13367|AP3B2_HUMAN	sp|O00203|AP3B1_HUMAN	121.32	5.66557e+06	69;471;928
O00244	ATOX1	sp|O00244|ATOX1_HUMAN	sp|O00244|ATOX1_HUMAN	7.4016	3.61571e+07	48
O00267	SUPT5H	sp|O00267|SPT5H_HUMAN	sp|O00267|SPT5H_HUMAN	121	1.38197e+07	260;1011
O00273	DFFA	sp|O00273|DFFA_HUMAN	sp|O00273|DFFA_HUMAN	36.521	4.41893e+07	1
O00488	ZNF593	sp|O00488|ZN593_HUMAN	sp|O00488|ZN593_HUMAN	15.199	11021000	130
O00499	BIN1	sp|O00499|BIN1_HUMAN	sp|O00499|BIN1_HUMAN	64.699	1.79765e+07	112;126
O00566	MPHOSPH10	sp|O00566|MPP10_HUMAN	sp|O00566|MPP10_HUMAN	78.863	3466400	210;499;500
O14497	ARID1A	sp|O14497|ARI1A_HUMAN	sp|O14497|ARI1A_HUMAN	242.04	1.20047e+07	1273;1373
O14521	SDHD	sp|O14521|DHSD_HUMAN	sp|O14521|DHSD_HUMAN	17.043	5397620	155
O14530	TXNDC9	sp|O14530|TXND9_HUMAN	sp|O14530|TXND9_HUMAN	26.534	45023000	39;192
O14562	UBFD1	sp|O14562|UBFD1_HUMAN	sp|O14562|UBFD1_HUMAN	33.382	1.02708e+08	151;203;221;253
O14613	CDC42EP2	sp|O14613|BORG1_HUMAN	sp|O14613|BORG1_HUMAN	22.483	4054000	29
O14640	DVL1	sp|O14640|DVL1_HUMAN;sp|P54792|DVLP1_HUMAN	sp|O14640|DVL1_HUMAN;sp|P54792|DVLP1_HUMAN	75.186	1433400	52
O14641	DVL2	sp|O14641|DVL2_HUMAN	sp|O14641|DVL2_HUMAN	78.947	3.08598e+07	60;99;430
O14653	GOSR2	sp|O14653|GOSR2_HUMAN	sp|O14653|GOSR2_HUMAN	24.775	2.53907e+07	1
O14735	CDIPT	sp|O14735|CDIPT_HUMAN	sp|O14735|CDIPT_HUMAN	23.539	2.17533e+07	122
O14908	GIPC1	sp|O14908|GIPC1_HUMAN	sp|O14908|GIPC1_HUMAN	36.049	15523400	220
O14925	TIMM23	sp|O14925|TIM23_HUMAN;sp|Q5SRD1|TI23B_HUMAN	sp|O14925|TIM23_HUMAN;sp|Q5SRD1|TI23B_HUMAN	21.943	29956000	106;119
O14936	CASK	sp|O14936|CSKP_HUMAN	sp|O14936|CSKP_HUMAN	105.12	116397000	501;507
O15061	SYNM	sp|O15061|SYNEM_HUMAN	sp|O15061|SYNEM_HUMAN	172.77	5521000	164
O15091	PRORP	sp|O15091|MRPP3_HUMAN	sp|O15091|MRPP3_HUMAN	67.315	8.89797e+07	51
O15116	LSM1	sp|O15116|LSM1_HUMAN	sp|O15116|LSM1_HUMAN	15.179	4.84717e+06	1
O15155	BET1	sp|O15155|BET1_HUMAN	sp|O15155|BET1_HUMAN	13.289	3.53507e+07	67
O15230	LAMA5	sp|O15230|LAMA5_HUMAN	sp|O15230|LAMA5_HUMAN	399.73	23993200	274;909
O15294	OGT	sp|O15294|OGT1_HUMAN	sp|O15294|OGT1_HUMAN	116.92	3.13832e+07	18;382;401
O15357	INPPL1	sp|O15357|SHIP2_HUMAN	sp|O15357|SHIP2_HUMAN	138.6	2.89255e+07	243;1201
Q96NM4	TOX2	sp|Q96NM4|TOX2_HUMAN;sp|O15405|TOX3_HUMAN;sp|O94842|TOX4_HUMAN	sp|Q96NM4|TOX2_HUMAN;sp|O15405|TOX3_HUMAN;sp|O94842|TOX4_HUMAN	51.604	3.15103e+07	292
O15533	TAPBP	sp|O15533|TPSN_HUMAN	sp|O15533|TPSN_HUMAN	47.625	9.87317e+07	93;297
O15541	RNF113A	sp|O15541|R113A_HUMAN	sp|O15541|R113A_HUMAN	38.787	6.89503e+06	114
O43172	PRPF4	sp|O43172|PRP4_HUMAN	sp|O43172|PRP4_HUMAN	58.449	1.08518e+07	211;330
O43303	CCP110	sp|O43303|CP110_HUMAN	sp|O43303|CP110_HUMAN	113.42	1.94513e+07	56
O43504	LAMTOR5	sp|O43504|LTOR5_HUMAN	sp|O43504|LTOR5_HUMAN	9.6138	57939000	1;13
O43598	DNPH1	sp|O43598|DNPH1_HUMAN	sp|O43598|DNPH1_HUMAN	19.108	2.55957e+07	5;130
O43660	PLRG1	sp|O43660|PLRG1_HUMAN	sp|O43660|PLRG1_HUMAN	57.193	1.11037e+07	117;178
O43709	BUD23	sp|O43709|BUD23_HUMAN	sp|O43709|BUD23_HUMAN	31.88	16222900	187
O43715	TRIAP1	sp|O43715|TRIA1_HUMAN	sp|O43715|TRIA1_HUMAN	8.7858	5.25497e+07	1;11;65
O43752	STX6	sp|O43752|STX6_HUMAN	sp|O43752|STX6_HUMAN	29.176	9.68743e+06	3
O43768	ENSA	sp|O43768|ENSA_HUMAN	sp|O43768|ENSA_HUMAN	13.389	205610000	55;72
O60232	ZNRD2	sp|O60232|ZNRD2_HUMAN	sp|O60232|ZNRD2_HUMAN	21.474	118594000	38;48;150
O60239	SH3BP5	sp|O60239|3BP5_HUMAN	sp|O60239|3BP5_HUMAN	50.424	5824100	252
O60245	PCDH7	sp|O60245|PCDH7_HUMAN	sp|O60245|PCDH7_HUMAN	116.07	3.93123e+06	386
O60437	PPL	sp|O60437|PEPL_HUMAN	sp|O60437|PEPL_HUMAN	204.74	8.75237e+06	1588
O60499	STX10	sp|O60499|STX10_HUMAN	sp|O60499|STX10_HUMAN	28.114	5.98207e+06	106
O60563	CCNT1	sp|O60563|CCNT1_HUMAN	sp|O60563|CCNT1_HUMAN	80.684	3.52651e+06	462
O60658	PDE8A	sp|O60658|PDE8A_HUMAN;sp|O95263|PDE8B_HUMAN	sp|O60658|PDE8A_HUMAN;sp|O95263|PDE8B_HUMAN	93.303	5727400	387
Q99595	TIMM17A	sp|Q99595|TI17A_HUMAN;sp|O60830|TI17B_HUMAN	sp|Q99595|TI17A_HUMAN;sp|O60830|TI17B_HUMAN	18.023	1.9928e+07	1
O60885	BRD4	sp|O60885|BRD4_HUMAN;sp|Q15059|BRD3_HUMAN	sp|O60885|BRD4_HUMAN;sp|Q15059|BRD3_HUMAN	152.22	2.23138e+07	425;442;452
O60925	PFDN1	sp|O60925|PFD1_HUMAN	sp|O60925|PFD1_HUMAN	14.21	7.74247e+07	67;115;117
P19484	TFEB	sp|P19484|TFEB_HUMAN;sp|O75030|MITF_HUMAN	sp|P19484|TFEB_HUMAN;sp|O75030|MITF_HUMAN	52.864	7.37203e+06	321
O75150	RNF40	sp|O75150|BRE1B_HUMAN	sp|O75150|BRE1B_HUMAN	113.68	51390000	47;350;564;675
O75175	CNOT3	sp|O75175|CNOT3_HUMAN	sp|O75175|CNOT3_HUMAN	81.871	1.73766e+07	182
O75208	COQ9	sp|O75208|COQ9_HUMAN	sp|O75208|COQ9_HUMAN	35.509	3.28003e+07	192;302
O75251	NDUFS7	sp|O75251|NDUS7_HUMAN	sp|O75251|NDUS7_HUMAN	23.563	9.38663e+06	141
O75391	SPAG7	sp|O75391|SPAG7_HUMAN	sp|O75391|SPAG7_HUMAN	26.034	1.62251e+07	12;182;207
O75688	PPM1B	sp|O75688|PPM1B_HUMAN;sp|P35813|PPM1A_HUMAN	sp|O75688|PPM1B_HUMAN;sp|P35813|PPM1A_HUMAN	52.642	7.62333e+06	188
O75781	PALM	sp|O75781|PALM_HUMAN	sp|O75781|PALM_HUMAN	42.075	9.39567e+06	1
O75832	PSMD10	sp|O75832|PSD10_HUMAN	sp|O75832|PSD10_HUMAN	24.428	5.20223e+07	143
O75976	CPD	sp|O75976|CBPD_HUMAN	sp|O75976|CBPD_HUMAN	152.93	25982000	138;563;789;1207
O76061	STC2	sp|O76061|STC2_HUMAN	sp|O76061|STC2_HUMAN	33.248	1.68977e+07	159
O94760	DDAH1	sp|O94760|DDAH1_HUMAN	sp|O94760|DDAH1_HUMAN	31.121	4.79267e+07	104;105;119;256
O94776	MTA2	sp|O94776|MTA2_HUMAN	sp|O94776|MTA2_HUMAN	75.022	21312000	5;235;557;625
O94808	GFPT2	sp|O94808|GFPT2_HUMAN	sp|O94808|GFPT2_HUMAN	76.93	6.91533e+06	566
O94875	SORBS2	sp|O94875|SRBS2_HUMAN	sp|O94875|SRBS2_HUMAN	124.11	4.24523e+06	849
O94885	SASH1	sp|O94885|SASH1_HUMAN	sp|O94885|SASH1_HUMAN	136.65	8639400	200
O94906	PRPF6	sp|O94906|PRP6_HUMAN	sp|O94906|PRP6_HUMAN	106.92	1.08637e+07	253
O95139	NDUFB6	sp|O95139|NDUB6_HUMAN	sp|O95139|NDUB6_HUMAN	15.489	31155000	120
O95210	STBD1	sp|O95210|STBD1_HUMAN	sp|O95210|STBD1_HUMAN	39.007	5.48877e+06	257
O95239	KIF4A	sp|O95239|KIF4A_HUMAN;sp|Q2VIQ3|KIF4B_HUMAN	sp|O95239|KIF4A_HUMAN	139.88	1.72707e+07	98;416
O95273	CCNDBP1	sp|O95273|CCDB1_HUMAN	sp|O95273|CCDB1_HUMAN	40.262	26082000	51;176
O95400	CD2BP2	sp|O95400|CD2B2_HUMAN	sp|O95400|CD2B2_HUMAN	37.646	3.37543e+07	209
O95477	ABCA1	sp|O95477|ABCA1_HUMAN;sp|Q9BZC7|ABCA2_HUMAN	sp|O95477|ABCA1_HUMAN;sp|Q9BZC7|ABCA2_HUMAN	254.3	2.98707e+07	1037;2104
O95487	SEC24B	sp|O95487|SC24B_HUMAN	sp|O95487|SC24B_HUMAN	137.42	2.13093e+07	1116
O95544	NADK	sp|O95544|NADK_HUMAN	sp|O95544|NADK_HUMAN	49.228	6.06343e+06	369
O95630	STAMBP	sp|O95630|STABP_HUMAN	sp|O95630|STABP_HUMAN	48.076	9.22513e+06	136
O95777	LSM8	sp|O95777|LSM8_HUMAN	sp|O95777|LSM8_HUMAN	10.403	8.23983e+07	1;22
O95801	TTC4	sp|O95801|TTC4_HUMAN	sp|O95801|TTC4_HUMAN	44.678	10811400	46
O95999	BCL10	sp|O95999|BCL10_HUMAN	sp|O95999|BCL10_HUMAN	26.251	10598900	1
P01210	PENK	sp|P01210|PENK_HUMAN	sp|P01210|PENK_HUMAN	30.787	3.48273e+06	257
P02461	COL3A1	sp|P02461|CO3A1_HUMAN;CON__P04258	sp|P02461|CO3A1_HUMAN	138.56	55145000	1225;1235;1379;1393
P03886	MT-ND1	sp|P03886|NU1M_HUMAN	sp|P03886|NU1M_HUMAN	35.66	3338900	53
P04156	PRNP	sp|P04156|PRIO_HUMAN	sp|P04156|PRIO_HUMAN	27.661	15641000	213
P04920	SLC4A2	sp|P04920|B3A2_HUMAN	sp|P04920|B3A2_HUMAN	137.01	5.67357e+07	580;663;1071
P05231	IL6	sp|P05231|IL6_HUMAN	sp|P05231|IL6_HUMAN	23.718	3759000	189
P05413	FABP3	sp|P05413|FABPH_HUMAN	sp|P05413|FABPH_HUMAN	14.858	12294300	1
P06899	HIST1H2BJ	sp|P06899|H2B1J_HUMAN;sp|Q16778|H2B2E_HUMAN;sp|P33778|H2B1B_HUMAN	sp|P06899|H2B1J_HUMAN;sp|Q16778|H2B2E_HUMAN;sp|P33778|H2B1B_HUMAN	13.904	4.93282e+07	1;60;63
P07203	GPX1	sp|P07203|GPX1_HUMAN	sp|P07203|GPX1_HUMAN	22.088	7.97577e+06	110
P07305	H1F0	sp|P07305|H10_HUMAN	sp|P07305|H10_HUMAN	20.863	2.38733e+07	1;31
P08069	IGF1R	sp|P08069|IGF1R_HUMAN;sp|P14616|INSRR_HUMAN;sp|P06213|INSR_HUMAN	sp|P08069|IGF1R_HUMAN	154.79	1.1599e+07	826;1012;1156
P08581	MET	sp|P08581|MET_HUMAN	sp|P08581|MET_HUMAN	155.54	10536000	362;463;995
P09038	FGF2	sp|P09038|FGF2_HUMAN	sp|P09038|FGF2_HUMAN	30.77	1.49959e+07	284
P09234	SNRPC	sp|P09234|RU1C_HUMAN	sp|P09234|RU1C_HUMAN	17.394	90360000	42
P09758	TACSTD2	sp|P09758|TACD2_HUMAN	sp|P09758|TACD2_HUMAN	35.709	1.07907e+07	62
P09884	POLA1	sp|P09884|DPOLA_HUMAN	sp|P09884|DPOLA_HUMAN	165.91	5.4096e+06	519
P0CB38	PABPC4L	sp|P0CB38|PAB4L_HUMAN	sp|P0CB38|PAB4L_HUMAN	41.853	8.64233e+06	1
P0CG12	DERPC	sp|P0CG12|DERPC_HUMAN	sp|P0CG12|DERPC_HUMAN	51.391	6.96213e+07	102;156;177;267;313;334
P0DPB5	POLR1D	sp|P0DPB5|RPC22_HUMAN;sp|P0DPB6|RPAC2_HUMAN	sp|P0DPB5|RPC22_HUMAN;sp|P0DPB6|RPAC2_HUMAN	14.332	18654000	1
P10109	FDX1	sp|P10109|ADX_HUMAN	sp|P10109|ADX_HUMAN	19.393	14041900	160
P10586	PTPRF	sp|P10586|PTPRF_HUMAN;sp|P23468|PTPRD_HUMAN;sp|Q13332|PTPRS_HUMAN	sp|P10586|PTPRF_HUMAN	212.88	2.37123e+06	1078
P11441	UBL4A	sp|P11441|UBL4A_HUMAN	sp|P11441|UBL4A_HUMAN	17.776	13602000	151
P12694	BCKDHA	sp|P12694|ODBA_HUMAN	sp|P12694|ODBA_HUMAN	50.47	4.15717e+06	416
P12980	LYL1	sp|P12980|LYL1_HUMAN	sp|P12980|LYL1_HUMAN	29.938	50190000	196
P13995	MTHFD2	sp|P13995|MTDC_HUMAN	sp|P13995|MTDC_HUMAN	37.895	1.06073e+07	103
P14209	CD99	sp|P14209|CD99_HUMAN	sp|P14209|CD99_HUMAN	18.848	8.52507e+07	166
P15104	GLUL	sp|P15104|GLNA_HUMAN	sp|P15104|GLNA_HUMAN	42.064	14961600	1;18
P15328	FOLR1	sp|P15328|FOLR1_HUMAN	sp|P15328|FOLR1_HUMAN	29.819	1.47129e+07	38
P15941	MUC1	sp|P15941|MUC1_HUMAN	sp|P15941|MUC1_HUMAN	122.1	9903100	1076
P16144	ITGB4	sp|P16144|ITB4_HUMAN	sp|P16144|ITB4_HUMAN	202.16	5.36763e+06	1282
P16220	CREB1	sp|P16220|CREB1_HUMAN	sp|P16220|CREB1_HUMAN	36.688	2.15353e+07	268
P17342	NPR3	sp|P17342|ANPRC_HUMAN;sp|Q8IZS8|CA2D3_HUMAN	sp|P17342|ANPRC_HUMAN;sp|Q8IZS8|CA2D3_HUMAN	59.807	14476700	337
P17707	AMD1	sp|P17707|DCAM_HUMAN	sp|P17707|DCAM_HUMAN	38.339	9.30443e+06	1
P18031	PTPN1	sp|P18031|PTN1_HUMAN	sp|P18031|PTN1_HUMAN	49.966	2.09361e+07	133
P18615	NELFE	sp|P18615|NELFE_HUMAN	sp|P18615|NELFE_HUMAN	43.239	18678000	1;56;335
P19174	PLCG1	sp|P19174|PLCG1_HUMAN	sp|P19174|PLCG1_HUMAN	148.53	5.50253e+06	228
P19237	TNNI1	sp|P19237|TNNI1_HUMAN	sp|P19237|TNNI1_HUMAN	21.692	6.27937e+07	168;171
P20908	COL5A1	sp|P20908|CO5A1_HUMAN	sp|P20908|CO5A1_HUMAN	183.56	1.65997e+07	538;1625
P22830	FECH	sp|P22830|HEMH_HUMAN	sp|P22830|HEMH_HUMAN	47.862	8289500	99
P23434	GCSH	sp|P23434|GCSH_HUMAN	sp|P23434|GCSH_HUMAN	18.884	12529400	147
P23467	PTPRB	sp|P23467|PTPRB_HUMAN	sp|P23467|PTPRB_HUMAN	224.3	1.00727e+07	1392
P24941	CDK2	sp|P24941|CDK2_HUMAN	sp|P24941|CDK2_HUMAN	33.929	3.07268e+06	1
P27361	MAPK3	sp|P27361|MK03_HUMAN	sp|P27361|MK03_HUMAN	43.135	4.12933e+06	310
P27449	ATP6V0C	sp|P27449|VATL_HUMAN	sp|P27449|VATL_HUMAN	15.736	3.50733e+07	44;47
P28289	TMOD1	sp|P28289|TMOD1_HUMAN	sp|P28289|TMOD1_HUMAN	40.569	2837880	285
P28347	TEAD1	sp|P28347|TEAD1_HUMAN;sp|Q15561|TEAD4_HUMAN;sp|Q99594|TEAD3_HUMAN;sp|Q15562|TEAD2_HUMAN	sp|P28347|TEAD1_HUMAN;sp|Q15561|TEAD4_HUMAN;sp|Q99594|TEAD3_HUMAN;sp|Q15562|TEAD2_HUMAN	47.945	4.07213e+07	66
P28799	GRN	sp|P28799|GRN_HUMAN	sp|P28799|GRN_HUMAN	63.544	1.25583e+07	207
P29083	GTF2E1	sp|P29083|T2EA_HUMAN	sp|P29083|T2EA_HUMAN	49.452	4.21387e+06	429
P29992	GNA11	sp|P29992|GNA11_HUMAN;sp|O95837|GNA14_HUMAN;sp|P50148|GNAQ_HUMAN	sp|P29992|GNA11_HUMAN;sp|O95837|GNA14_HUMAN;sp|P50148|GNAQ_HUMAN	42.123	1.01212e+07	312
P30405	PPIF	sp|P30405|PPIF_HUMAN	sp|P30405|PPIF_HUMAN	22.04	4.26527e+07	103;178
P30530	AXL	sp|P30530|UFO_HUMAN	sp|P30530|UFO_HUMAN	98.336	12368000	551;648
P32321	DCTD	sp|P32321|DCTD_HUMAN	sp|P32321|DCTD_HUMAN	20.016	5.24813e+06	147
P32754	HPD	sp|P32754|HPPD_HUMAN	sp|P32754|HPPD_HUMAN	44.934	6.51597e+06	238
P34741	SDC2	sp|P34741|SDC2_HUMAN	sp|P34741|SDC2_HUMAN	22.16	9.47133e+06	121
P35790	CHKA	sp|P35790|CHKA_HUMAN	sp|P35790|CHKA_HUMAN	52.248	4.11213e+06	253
P36954	POLR2I	sp|P36954|RPB9_HUMAN	sp|P36954|RPB9_HUMAN	14.523	1.02314e+07	1
P37268	FDFT1	sp|P37268|FDFT_HUMAN	sp|P37268|FDFT_HUMAN	48.115	29032100	31;150;154
P38571	LIPA	sp|P38571|LICH_HUMAN	sp|P38571|LICH_HUMAN	45.418	5159100	395
P40855	PEX19	sp|P40855|PEX19_HUMAN	sp|P40855|PEX19_HUMAN	32.806	20740700	148
P41221	WNT5A	sp|P41221|WNT5A_HUMAN	sp|P41221|WNT5A_HUMAN	42.339	12048000	218
P42773	CDKN2C	sp|P42773|CDN2C_HUMAN	sp|P42773|CDN2C_HUMAN	18.127	4.30473e+07	45
P46108	CRK	sp|P46108|CRK_HUMAN	sp|P46108|CRK_HUMAN	33.83	3.57869e+07	181
P46939	UTRN	sp|P46939|UTRO_HUMAN	sp|P46939|UTRO_HUMAN	394.46	5.60153e+06	1856;3332
P48382	RFX5	sp|P48382|RFX5_HUMAN	sp|P48382|RFX5_HUMAN	65.322	7.62637e+06	172
P49247	RPIA	sp|P49247|RPIA_HUMAN	sp|P49247|RPIA_HUMAN	33.269	2930000	220
P49585	PCYT1A	sp|P49585|PCY1A_HUMAN	sp|P49585|PCY1A_HUMAN	41.731	1.72513e+07	190
P49711	CTCF	sp|P49711|CTCF_HUMAN	sp|P49711|CTCF_HUMAN	82.785	2.38099e+07	153;424
P50895	BCAM	sp|P50895|BCAM_HUMAN	sp|P50895|BCAM_HUMAN	67.404	5312300	44
P51116	FXR2	sp|P51116|FXR2_HUMAN	sp|P51116|FXR2_HUMAN	74.222	36696000	197;209
P51452	DUSP3	sp|P51452|DUS3_HUMAN	sp|P51452|DUS3_HUMAN	20.478	37248200	69
P51811	XK	sp|P51811|XK_HUMAN	sp|P51811|XK_HUMAN	50.902	1.6354e+07	109
P51970	NDUFA8	sp|P51970|NDUA8_HUMAN	sp|P51970|NDUA8_HUMAN	20.105	10126000	44
P52434	POLR2H	sp|P52434|RPAB3_HUMAN	sp|P52434|RPAB3_HUMAN	17.143	2.13377e+07	145
P52732	KIF11	sp|P52732|KIF11_HUMAN	sp|P52732|KIF11_HUMAN	119.16	17309200	70;545;559
P53365	ARFIP2	sp|P53365|ARFP2_HUMAN	sp|P53365|ARFP2_HUMAN	37.855	18190300	218;223
P53367	ARFIP1	sp|P53367|ARFP1_HUMAN	sp|P53367|ARFP1_HUMAN	41.738	44921400	189;255;307
P55061	TMBIM6	sp|P55061|BI1_HUMAN	sp|P55061|BI1_HUMAN	26.537	2.04949e+07	1
P56556	NDUFA6	sp|P56556|NDUA6_HUMAN	sp|P56556|NDUA6_HUMAN	15.136	1.71017e+07	25;66
P57721	PCBP3	sp|P57721|PCBP3_HUMAN;sp|P57723|PCBP4_HUMAN	sp|P57721|PCBP3_HUMAN	39.465	2.38442e+07	52;169;198;322
P60002	ELOF1	sp|P60002|ELOF1_HUMAN	sp|P60002|ELOF1_HUMAN	9.4618	22650000	16
P60602	ROMO1	sp|P60602|ROMO1_HUMAN	sp|P60602|ROMO1_HUMAN	8.1828	11664000	53
P61952	GNG11	sp|P61952|GBG11_HUMAN	sp|P61952|GBG11_HUMAN	8.4807	19686000	17
P61962	DCAF7	sp|P61962|DCAF7_HUMAN	sp|P61962|DCAF7_HUMAN	38.926	26729200	75;191
P62310	LSM3	sp|P62310|LSM3_HUMAN	sp|P62310|LSM3_HUMAN	11.845	1.2334e+07	84
P62328	TMSB4X	sp|P62328|TYB4_HUMAN	sp|P62328|TYB4_HUMAN	5.0526	4045900000	1;7
P62487	POLR2G	sp|P62487|RPB7_HUMAN	sp|P62487|RPB7_HUMAN	19.294	6.31947e+06	104
P62834	RAP1A	sp|P62834|RAP1A_HUMAN	sp|P62834|RAP1A_HUMAN	20.987	1.89053e+07	111
P62875	POLR2L	sp|P62875|RPAB5_HUMAN	sp|P62875|RPAB5_HUMAN	7.645	26443000	1
P63313	TMSB10	sp|P63313|TYB10_HUMAN	sp|P63313|TYB10_HUMAN	5.0256	5.29363e+09	1;7
P78537	BLOC1S1	sp|P78537|BL1S1_HUMAN	sp|P78537|BL1S1_HUMAN	17.262	3486200	133
P82094	TMF1	sp|P82094|TMF1_HUMAN	sp|P82094|TMF1_HUMAN	122.84	5.04397e+07	589;646;897;932;979;1017;1058
P82650	MRPS22	sp|P82650|RT22_HUMAN	sp|P82650|RT22_HUMAN	41.28	6495800	128
P82909	MRPS36	sp|P82909|RT36_HUMAN	sp|P82909|RT36_HUMAN	11.466	2.44608e+07	94
P82932	MRPS6	sp|P82932|RT06_HUMAN	sp|P82932|RT06_HUMAN	14.226	6.56443e+06	13
P82970	HMGN5	sp|P82970|HMGN5_HUMAN	sp|P82970|HMGN5_HUMAN	31.524	93091000	12;26
P83876	TXNL4A	sp|P83876|TXN4A_HUMAN	sp|P83876|TXN4A_HUMAN	16.786	3.57167e+07	39;41;91;106
P98175	RBM10	sp|P98175|RBM10_HUMAN	sp|P98175|RBM10_HUMAN	103.53	7.21563e+07	132;135;809;869
P98194	ATP2C1	sp|P98194|AT2C1_HUMAN	sp|P98194|AT2C1_HUMAN	100.58	6.25477e+07	219;262;437;661
Q00613	HSF1	sp|Q00613|HSF1_HUMAN	sp|Q00613|HSF1_HUMAN	57.26	2.0903e+07	1;147
Q01629	IFITM2	sp|Q01629|IFM2_HUMAN	sp|Q01629|IFM2_HUMAN	14.632	9275000	21;88
Q01968	OCRL	sp|Q01968|OCRL_HUMAN	sp|Q01968|OCRL_HUMAN	104.2	9.97467e+06	720
Q01974	ROR2	sp|Q01974|ROR2_HUMAN	sp|Q01974|ROR2_HUMAN	104.76	1.40494e+07	279
Q06413	MEF2C	sp|Q06413|MEF2C_HUMAN;sp|Q02078|MEF2A_HUMAN;sp|Q14814|MEF2D_HUMAN	sp|Q06413|MEF2C_HUMAN;sp|Q02078|MEF2A_HUMAN;sp|Q14814|MEF2D_HUMAN	51.221	14636000	62
Q02880	TOP2B	sp|Q02880|TOP2B_HUMAN	sp|Q02880|TOP2B_HUMAN	183.26	3.63303e+06	402;558;560;690;1249
Q03111	MLLT1	sp|Q03111|ENL_HUMAN	sp|Q03111|ENL_HUMAN	62.055	8.80867e+06	1;83
Q03518	TAP1	sp|Q03518|TAP1_HUMAN	sp|Q03518|TAP1_HUMAN	87.217	3.03158e+07	434;669
Q04721	NOTCH2	sp|Q04721|NOTC2_HUMAN	sp|Q04721|NOTC2_HUMAN	265.4	6.37797e+07	1941;2042;2112
Q06203	PPAT	sp|Q06203|PUR1_HUMAN	sp|Q06203|PUR1_HUMAN	57.398	1.43323e+07	362
Q07817	BCL2L1	sp|Q07817|B2CL1_HUMAN	sp|Q07817|B2CL1_HUMAN	26.049	5.04093e+06	83
Q07954	LRP1	sp|Q07954|LRP1_HUMAN	sp|Q07954|LRP1_HUMAN	504.6	17946800	334;1795;2233
Q08170	SRSF4	sp|Q08170|SRSF4_HUMAN	sp|Q08170|SRSF4_HUMAN	56.678	6.98437e+07	124
Q0ZGT2	NEXN	sp|Q0ZGT2|NEXN_HUMAN	sp|Q0ZGT2|NEXN_HUMAN	80.657	1.50327e+07	133;317
Q12765	SCRN1	sp|Q12765|SCRN1_HUMAN	sp|Q12765|SCRN1_HUMAN	46.382	3.65387e+07	197;372
Q12789	GTF3C1	sp|Q12789|TF3C1_HUMAN	sp|Q12789|TF3C1_HUMAN	238.87	22416500	157;771
Q12873	CHD3	sp|Q12873|CHD3_HUMAN	sp|Q12873|CHD3_HUMAN	226.59	4.83913e+06	763;1202;1203;1460;1495
Q12974	PTP4A2	sp|Q12974|TP4A2_HUMAN	sp|Q12974|TP4A2_HUMAN	19.127	3.29567e+07	1;14
Q13033	STRN3	sp|Q13033|STRN3_HUMAN;sp|Q9NRL3|STRN4_HUMAN;sp|O43815|STRN_HUMAN	sp|Q13033|STRN3_HUMAN;sp|Q9NRL3|STRN4_HUMAN;sp|O43815|STRN_HUMAN	87.208	1.02591e+07	120;148
Q13136	PPFIA1	sp|Q13136|LIPA1_HUMAN	sp|Q13136|LIPA1_HUMAN	135.78	1.15073e+07	419
Q13137	CALCOCO2	sp|Q13137|CACO2_HUMAN	sp|Q13137|CACO2_HUMAN	52.253	5.03507e+07	226;289
Q13158	FADD	sp|Q13158|FADD_HUMAN	sp|Q13158|FADD_HUMAN	23.279	4.34553e+06	170
Q13268	DHRS2	sp|Q13268|DHRS2_HUMAN	sp|Q13268|DHRS2_HUMAN	29.926	4.36303e+07	1
Q13427	PPIG	sp|Q13427|PPIG_HUMAN	sp|Q13427|PPIG_HUMAN	88.616	5.37157e+07	112
Q13439	GOLGA4	sp|Q13439|GOGA4_HUMAN	sp|Q13439|GOGA4_HUMAN	261.14	3.07767e+07	1597;1890;2014
Q13510	ASAH1	sp|Q13510|ASAH1_HUMAN	sp|Q13510|ASAH1_HUMAN	44.659	1.34533e+07	83;94
Q13535	ATR	sp|Q13535|ATR_HUMAN	sp|Q13535|ATR_HUMAN	301.36	16275000	2115
Q13751	LAMB3	sp|Q13751|LAMB3_HUMAN	sp|Q13751|LAMB3_HUMAN	129.57	2.39543e+07	881
Q13895	BYSL	sp|Q13895|BYST_HUMAN	sp|Q13895|BYST_HUMAN	49.601	21608000	152
Q13948	CUX1	sp|Q13948|CASP_HUMAN	sp|Q13948|CASP_HUMAN	77.454	2.44107e+07	8;375
Q13952	NFYC	sp|Q13952|NFYC_HUMAN	sp|Q13952|NFYC_HUMAN	50.302	1.96603e+07	60
Q14114	LRP8	sp|Q14114|LRP8_HUMAN	sp|Q14114|LRP8_HUMAN	105.63	1.91812e+07	479
Q14116	IL18	sp|Q14116|IL18_HUMAN	sp|Q14116|IL18_HUMAN	22.326	5.07046e+07	16;87;96
Q14118	DAG1	sp|Q14118|DAG1_HUMAN	sp|Q14118|DAG1_HUMAN	97.44	1.68747e+07	577;815
Q14151	SAFB2	sp|Q14151|SAFB2_HUMAN	sp|Q14151|SAFB2_HUMAN	107.47	7.56553e+06	57;477;574;866;894
Q14160	SCRIB	sp|Q14160|SCRIB_HUMAN	sp|Q14160|SCRIB_HUMAN	174.88	7.74297e+06	395;1518
Q14197	MRPL58	sp|Q14197|ICT1_HUMAN	sp|Q14197|ICT1_HUMAN	23.63	9.09933e+06	157
Q14331	FRG1	sp|Q14331|FRG1_HUMAN	sp|Q14331|FRG1_HUMAN	29.172	47914000	147;177
Q14353	GAMT	sp|Q14353|GAMT_HUMAN	sp|Q14353|GAMT_HUMAN	26.318	7460500	228
Q14571	ITPR2	sp|Q14571|ITPR2_HUMAN	sp|Q14571|ITPR2_HUMAN	308.06	6.33797e+07	224
Q14669	TRIP12	sp|Q14669|TRIPC_HUMAN	sp|Q14669|TRIPC_HUMAN	220.43	3.09117e+06	749
Q14671	PUM1	sp|Q14671|PUM1_HUMAN	sp|Q14671|PUM1_HUMAN	126.47	2.70343e+07	80;125
Q14684	RRP1B	sp|Q14684|RRP1B_HUMAN	sp|Q14684|RRP1B_HUMAN	84.427	4651800	150
Q14690	PDCD11	sp|Q14690|RRP5_HUMAN	sp|Q14690|RRP5_HUMAN	208.7	1.4936e+07	793
Q15007	WTAP	sp|Q15007|FL2D_HUMAN	sp|Q15007|FL2D_HUMAN	44.243	1.5066e+08	1;21;78;87;163
Q15070	OXA1L	sp|Q15070|OXA1L_HUMAN	sp|Q15070|OXA1L_HUMAN	48.547	20853000	385
Q15125	EBP	sp|Q15125|EBP_HUMAN	sp|Q15125|EBP_HUMAN	26.352	23564000	1
Q15170	TCEAL1	sp|Q15170|TCAL1_HUMAN	sp|Q15170|TCAL1_HUMAN	18.354	8002700	125
Q15262	PTPRK	sp|Q15262|PTPRK_HUMAN	sp|Q15262|PTPRK_HUMAN	162.1	9.69593e+06	879
Q15276	RABEP1	sp|Q15276|RABE1_HUMAN	sp|Q15276|RABE1_HUMAN	99.289	13666000	563
Q15398	DLGAP5	sp|Q15398|DLGP5_HUMAN	sp|Q15398|DLGP5_HUMAN	95.114	8.02927e+06	199;313
Q15418	RPS6KA1	sp|Q15418|KS6A1_HUMAN;sp|P51812|KS6A3_HUMAN;sp|Q15349|KS6A2_HUMAN;sp|Q9UK32|KS6A6_HUMAN;sp|O60307|MAST3_HUMAN;sp|Q9Y2H9|MAST1_HUMAN;sp|Q6P0Q8|MAST2_HUMAN;sp|O15021|MAST4_HUMAN	sp|Q15418|KS6A1_HUMAN;sp|P51812|KS6A3_HUMAN;sp|Q15349|KS6A2_HUMAN	82.722	1.06092e+07	158;281
Q15532	SS18	sp|Q15532|SSXT_HUMAN	sp|Q15532|SSXT_HUMAN	45.929	8394200	36
Q15796	SMAD2	sp|Q15796|SMAD2_HUMAN	sp|Q15796|SMAD2_HUMAN	52.306	2.39856e+07	456
Q15814	TBCC	sp|Q15814|TBCC_HUMAN	sp|Q15814|TBCC_HUMAN	39.248	9.22683e+06	1
Q16513	PKN2	sp|Q16513|PKN2_HUMAN	sp|Q16513|PKN2_HUMAN	112.03	9.90617e+06	682;925
Q16626	MEA1	sp|Q16626|MEA1_HUMAN	sp|Q16626|MEA1_HUMAN	19.904	1.17519e+07	145
Q16637	SMN1	sp|Q16637|SMN_HUMAN	sp|Q16637|SMN_HUMAN	31.848	19845000	3;200
Q16666	IFI16	sp|Q16666|IF16_HUMAN;sp|Q6K0P9|IFIX_HUMAN	sp|Q16666|IF16_HUMAN	88.255	9637300	431
Q16763	UBE2S	sp|Q16763|UBE2S_HUMAN	sp|Q16763|UBE2S_HUMAN	23.845	2.02085e+07	195
Q16775	HAGH	sp|Q16775|GLO2_HUMAN	sp|Q16775|GLO2_HUMAN	33.805	4.01327e+07	49;200;293
Q1ED39	KNOP1	sp|Q1ED39|KNOP1_HUMAN	sp|Q1ED39|KNOP1_HUMAN	51.588	13622000	61
Q29983	MICA	sp|Q29983|MICA_HUMAN	sp|Q29983|MICA_HUMAN	42.915	43628800	98;163
Q3B726	TWISTNB	sp|Q3B726|RPA43_HUMAN	sp|Q3B726|RPA43_HUMAN	37.432	5620980	132
Q49AR2	C5orf22	sp|Q49AR2|CE022_HUMAN	sp|Q49AR2|CE022_HUMAN	49.967	2.03827e+06	266
Q49B96	COX19	sp|Q49B96|COX19_HUMAN	sp|Q49B96|COX19_HUMAN	10.394	8.05737e+06	5;68
Q4G0J3	LARP7	sp|Q4G0J3|LARP7_HUMAN	sp|Q4G0J3|LARP7_HUMAN	66.898	6210300	369
Q4J6C6	PREPL	sp|Q4J6C6|PPCEL_HUMAN	sp|Q4J6C6|PPCEL_HUMAN	83.926	1.87287e+07	354;458
Q4KMP7	TBC1D10B	sp|Q4KMP7|TB10B_HUMAN	sp|Q4KMP7|TB10B_HUMAN	87.198	9848500	1
Q4VNC0	ATP13A5	sp|Q4VNC0|AT135_HUMAN	sp|Q4VNC0|AT135_HUMAN	137.33	1.28377e+07	1104
Q53FA7	TP53I3	sp|Q53FA7|QORX_HUMAN	sp|Q53FA7|QORX_HUMAN	35.536	4.68913e+06	163
Q9P0S3	ORMDL1	sp|Q9P0S3|ORML1_HUMAN;sp|Q53FV1|ORML2_HUMAN	sp|Q9P0S3|ORML1_HUMAN;sp|Q53FV1|ORML2_HUMAN	17.371	12495000	1
Q53H82	LACTB2	sp|Q53H82|LACB2_HUMAN	sp|Q53H82|LACB2_HUMAN	32.805	13356500	239
Q53H96	PYCR3	sp|Q53H96|P5CR3_HUMAN	sp|Q53H96|P5CR3_HUMAN	28.663	8575000	19;258
Q58FF6	HSP90AB4P	sp|Q58FF6|H90B4_HUMAN	sp|Q58FF6|H90B4_HUMAN	58.264	40843000	1
Q5H9S7	DCAF17	sp|Q5H9S7|DCA17_HUMAN	sp|Q5H9S7|DCA17_HUMAN	58.778	186060000	1
Q5HYK7	SH3D19	sp|Q5HYK7|SH319_HUMAN	sp|Q5HYK7|SH319_HUMAN	86.524	4.17263e+06	725
Q5JSZ5	PRRC2B	sp|Q5JSZ5|PRC2B_HUMAN	sp|Q5JSZ5|PRC2B_HUMAN	242.96	3.01973e+07	57;499;750;1845
Q5R3I4	TTC38	sp|Q5R3I4|TTC38_HUMAN	sp|Q5R3I4|TTC38_HUMAN	52.787	4523800	443
Q5S007	LRRK2	sp|Q5S007|LRRK2_HUMAN	sp|Q5S007|LRRK2_HUMAN	286.1	54848000	1431
Q5SNT2	TMEM201	sp|Q5SNT2|TM201_HUMAN	sp|Q5SNT2|TM201_HUMAN	72.235	1.24266e+07	1
Q5T0F9	CC2D1B	sp|Q5T0F9|C2D1B_HUMAN	sp|Q5T0F9|C2D1B_HUMAN	94.223	5.73863e+06	367
Q5T200	ZC3H13	sp|Q5T200|ZC3HD_HUMAN	sp|Q5T200|ZC3HD_HUMAN	196.63	2.13492e+08	185;395;1527
Q5T3I0	GPATCH4	sp|Q5T3I0|GPTC4_HUMAN	sp|Q5T3I0|GPTC4_HUMAN	50.381	23930000	1;112;147;303
Q5T9L3	WLS	sp|Q5T9L3|WLS_HUMAN	sp|Q5T9L3|WLS_HUMAN	62.253	8570100	185
Q5TBB1	RNASEH2B	sp|Q5TBB1|RNH2B_HUMAN	sp|Q5TBB1|RNH2B_HUMAN	35.138	6.57323e+08	36
Q5ZPR3	CD276	sp|Q5ZPR3|CD276_HUMAN	sp|Q5ZPR3|CD276_HUMAN	57.235	1.45567e+07	147
Q66PJ3	ARL6IP4	sp|Q66PJ3|AR6P4_HUMAN	sp|Q66PJ3|AR6P4_HUMAN	44.915	7.31377e+06	356
Q69YN4	VIRMA	sp|Q69YN4|VIR_HUMAN	sp|Q69YN4|VIR_HUMAN	202.02	9340000	1431
Q6DHV5	CC2D2B	sp|Q6DHV5|C2D2B_HUMAN	sp|Q6DHV5|C2D2B_HUMAN	122.95	5.03407e+06	207
Q6EMK4	VASN	sp|Q6EMK4|VASN_HUMAN	sp|Q6EMK4|VASN_HUMAN	71.712	1.50457e+07	656
Q6IBW4	NCAPH2	sp|Q6IBW4|CNDH2_HUMAN	sp|Q6IBW4|CNDH2_HUMAN	68.226	1.09779e+07	463
Q6ICB0	DESI1	sp|Q6ICB0|DESI1_HUMAN	sp|Q6ICB0|DESI1_HUMAN	18.262	30575600	1;28
Q6KC79	NIPBL	sp|Q6KC79|NIPBL_HUMAN	sp|Q6KC79|NIPBL_HUMAN	316.05	7.87933e+06	344
Q6NSJ2	PHLDB3	sp|Q6NSJ2|PHLB3_HUMAN	sp|Q6NSJ2|PHLB3_HUMAN	71.911	6.49023e+06	222
Q6NUN7	JHY	sp|Q6NUN7|JHY_HUMAN	sp|Q6NUN7|JHY_HUMAN	88.568	9862900	99
Q6P3W7	SCYL2	sp|Q6P3W7|SCYL2_HUMAN	sp|Q6P3W7|SCYL2_HUMAN	103.71	1.53828e+07	321
Q6PD62	CTR9	sp|Q6PD62|CTR9_HUMAN	sp|Q6PD62|CTR9_HUMAN	133.5	7.45233e+06	890
Q6PII3	CCDC174	sp|Q6PII3|CC174_HUMAN	sp|Q6PII3|CC174_HUMAN	53.957	5.76757e+06	209
Q6QNY1	BLOC1S2	sp|Q6QNY1|BL1S2_HUMAN	sp|Q6QNY1|BL1S2_HUMAN	15.961	1.0306e+08	48;69
Q6RW13	AGTRAP	sp|Q6RW13|ATRAP_HUMAN	sp|Q6RW13|ATRAP_HUMAN	17.419	6.05143e+06	1
Q6UN15	FIP1L1	sp|Q6UN15|FIP1_HUMAN	sp|Q6UN15|FIP1_HUMAN	66.526	24760000	197
Q6UW56	ATRAID	sp|Q6UW56|ARAID_HUMAN	sp|Q6UW56|ARAID_HUMAN	24.746	33288000	59
Q6UX04	CWC27	sp|Q6UX04|CWC27_HUMAN	sp|Q6UX04|CWC27_HUMAN	53.846	21742000	141
Q6UXG3	CD300LG	sp|Q6UXG3|CLM9_HUMAN	sp|Q6UXG3|CLM9_HUMAN	36.06	2.42332e+06	245
Q6WCQ1	MPRIP	sp|Q6WCQ1|MPRIP_HUMAN	sp|Q6WCQ1|MPRIP_HUMAN	116.53	1.36857e+07	731;989
Q6WRI0	IGSF10	sp|Q6WRI0|IGS10_HUMAN	sp|Q6WRI0|IGS10_HUMAN	290.83	8.59157e+06	704
Q6XQN6	NAPRT	sp|Q6XQN6|PNCB_HUMAN	sp|Q6XQN6|PNCB_HUMAN	57.578	7306800	168
Q6YHK3	CD109	sp|Q6YHK3|CD109_HUMAN	sp|Q6YHK3|CD109_HUMAN	161.69	5.97357e+07	454;499;957;1198
Q6ZMZ3	SYNE3	sp|Q6ZMZ3|SYNE3_HUMAN	sp|Q6ZMZ3|SYNE3_HUMAN	112.22	7.21807e+06	305
Q6ZVM7	TOM1L2	sp|Q6ZVM7|TM1L2_HUMAN	sp|Q6ZVM7|TM1L2_HUMAN	55.556	6.03903e+06	178
Q70E73	RAPH1	sp|Q70E73|RAPH1_HUMAN	sp|Q70E73|RAPH1_HUMAN	135.25	2.76071e+07	27;48
Q71RC2	LARP4	sp|Q71RC2|LARP4_HUMAN	sp|Q71RC2|LARP4_HUMAN	80.595	2.09543e+07	182;268;364;494
Q7L2K0	TEDC2	sp|Q7L2K0|TEDC2_HUMAN	sp|Q7L2K0|TEDC2_HUMAN	46.402	1.81483e+07	168
Q7L4I2	RSRC2	sp|Q7L4I2|RSRC2_HUMAN	sp|Q7L4I2|RSRC2_HUMAN	50.559	1.00388e+08	233;326;337;409;420
Q7L523	RRAGA	sp|Q7L523|RRAGA_HUMAN;sp|Q5VZM2|RRAGB_HUMAN	sp|Q7L523|RRAGA_HUMAN;sp|Q5VZM2|RRAGB_HUMAN	36.566	3.93633e+07	129;252
Q7L5D6	GET4	sp|Q7L5D6|GET4_HUMAN	sp|Q7L5D6|GET4_HUMAN	36.504	2.97833e+07	7
Q7LBR1	CHMP1B	sp|Q7LBR1|CHM1B_HUMAN	sp|Q7LBR1|CHM1B_HUMAN	22.109	2.91082e+08	68;85;92;99;106;115
Q7Z3C6	ATG9A	sp|Q7Z3C6|ATG9A_HUMAN	sp|Q7Z3C6|ATG9A_HUMAN	94.446	1.02224e+07	672
Q7Z434	MAVS	sp|Q7Z434|MAVS_HUMAN	sp|Q7Z434|MAVS_HUMAN	56.527	1.73853e+07	303;367
Q7Z4F1	LRP10	sp|Q7Z4F1|LRP10_HUMAN	sp|Q7Z4F1|LRP10_HUMAN	76.193	1.02737e+07	536
Q7Z4S6	KIF21A	sp|Q7Z4S6|KI21A_HUMAN	sp|Q7Z4S6|KI21A_HUMAN	187.18	1.46723e+06	935
Q7Z4W1	DCXR	sp|Q7Z4W1|DCXR_HUMAN	sp|Q7Z4W1|DCXR_HUMAN	25.913	10336200	200
Q7Z5G4	GOLGA7	sp|Q7Z5G4|GOGA7_HUMAN	sp|Q7Z5G4|GOGA7_HUMAN	15.824	5.27957e+06	1
Q7Z6E9	RBBP6	sp|Q7Z6E9|RBBP6_HUMAN	sp|Q7Z6E9|RBBP6_HUMAN	201.56	9.61437e+06	199;358;1165
Q7Z6K5	ARPIN	sp|Q7Z6K5|ARPIN_HUMAN	sp|Q7Z6K5|ARPIN_HUMAN	24.943	7.83683e+06	97
Q7Z739	YTHDF3	sp|Q7Z739|YTHD3_HUMAN	sp|Q7Z739|YTHD3_HUMAN	63.86	1.25486e+07	191
Q86T03	PIP4P1	sp|Q86T03|PP4P1_HUMAN	sp|Q86T03|PP4P1_HUMAN	29.469	8361300	168
Q86U90	YRDC	sp|Q86U90|YRDC_HUMAN	sp|Q86U90|YRDC_HUMAN	29.328	37789700	153
Q86V48	LUZP1	sp|Q86V48|LUZP1_HUMAN;REV__CON__P07744;REV__sp|Q13439|GOGA4_HUMAN	sp|Q86V48|LUZP1_HUMAN	120.27	2.8006e+07	117;157;635
Q86W50	METTL16	sp|Q86W50|MET16_HUMAN	sp|Q86W50|MET16_HUMAN	63.62	1.32113e+07	167
Q86WA8	LONP2	sp|Q86WA8|LONP2_HUMAN	sp|Q86WA8|LONP2_HUMAN	94.615	23408900	139;213;421
Q86WB0	ZC3HC1	sp|Q86WB0|NIPA_HUMAN	sp|Q86WB0|NIPA_HUMAN	55.261	13585500	382
Q86WR0	CCDC25	sp|Q86WR0|CCD25_HUMAN	sp|Q86WR0|CCD25_HUMAN	24.479	66617000	69;104;166;190
Q86XZ4	SPATS2	sp|Q86XZ4|SPAS2_HUMAN	sp|Q86XZ4|SPAS2_HUMAN	59.544	1.78126e+07	70;300
Q86Y82	STX12	sp|Q86Y82|STX12_HUMAN	sp|Q86Y82|STX12_HUMAN	31.642	1.24597e+07	8
Q8IU85	CAMK1D	sp|Q8IU85|KCC1D_HUMAN;sp|Q14012|KCC1A_HUMAN	sp|Q8IU85|KCC1D_HUMAN;sp|Q14012|KCC1A_HUMAN	42.913	23007000	138;162;260
Q8IVD9	NUDCD3	sp|Q8IVD9|NUDC3_HUMAN;sp|P13805|TNNT1_HUMAN	sp|Q8IVD9|NUDC3_HUMAN;sp|P13805|TNNT1_HUMAN	40.822	1.73723e+07	330
Q8IVF4	DNAH10	sp|Q8IVF4|DYH10_HUMAN	sp|Q8IVF4|DYH10_HUMAN	514.83	35905000	3697
Q8IVM0	CCDC50	sp|Q8IVM0|CCD50_HUMAN	sp|Q8IVM0|CCD50_HUMAN	35.822	8944200	210
Q8IWB1	ITPRIP	sp|Q8IWB1|IPRI_HUMAN	sp|Q8IWB1|IPRI_HUMAN	62.059	2.38832e+07	266;523
Q8IWB7	WDFY1	sp|Q8IWB7|WDFY1_HUMAN	sp|Q8IWB7|WDFY1_HUMAN	46.323	3.16893e+07	335;395
Q8IWE2	FAM114A1	sp|Q8IWE2|NXP20_HUMAN	sp|Q8IWE2|NXP20_HUMAN	60.741	4.53823e+07	208;265;283
Q8IWT6	LRRC8A	sp|Q8IWT6|LRC8A_HUMAN	sp|Q8IWT6|LRC8A_HUMAN	94.198	7.15737e+06	1
Q8IWX8	CHERP	sp|Q8IWX8|CHERP_HUMAN	sp|Q8IWX8|CHERP_HUMAN	103.7	4.88637e+07	852
Q8IWZ3	ANKHD1	sp|Q8IWZ3|ANKH1_HUMAN	sp|Q8IWZ3|ANKH1_HUMAN	269.45	1.59058e+07	277;671;1262;1618
Q8IWZ8	SUGP1	sp|Q8IWZ8|SUGP1_HUMAN	sp|Q8IWZ8|SUGP1_HUMAN	72.47	3.42673e+07	5;573
Q8IX01	SUGP2	sp|Q8IX01|SUGP2_HUMAN	sp|Q8IX01|SUGP2_HUMAN	120.21	9.00427e+06	1018
Q8IY67	RAVER1	sp|Q8IY67|RAVR1_HUMAN	sp|Q8IY67|RAVR1_HUMAN	63.876	6.85577e+06	181
Q8IY81	FTSJ3	sp|Q8IY81|SPB1_HUMAN	sp|Q8IY81|SPB1_HUMAN	96.557	49380900	583
Q8IZA0	KIAA0319L	sp|Q8IZA0|K319L_HUMAN	sp|Q8IZA0|K319L_HUMAN	115.66	6241100	862
Q8IZP0	ABI1	sp|Q8IZP0|ABI1_HUMAN	sp|Q8IZP0|ABI1_HUMAN	55.08	39316500	130
Q8N0S6	CENPL	sp|Q8N0S6|CENPL_HUMAN	sp|Q8N0S6|CENPL_HUMAN	38.997	2860400	127
Q8N0U8	VKORC1L1	sp|Q8N0U8|VKORL_HUMAN	sp|Q8N0U8|VKORL_HUMAN	19.835	8723900	1
Q8N1B4	VPS52	sp|Q8N1B4|VPS52_HUMAN	sp|Q8N1B4|VPS52_HUMAN	82.22	6311200	7
Q8N357	SLC35F6	sp|Q8N357|S35F6_HUMAN	sp|Q8N357|S35F6_HUMAN	40.214	1.34067e+07	32
Q8N3C0	ASCC3	sp|Q8N3C0|ASCC3_HUMAN	sp|Q8N3C0|ASCC3_HUMAN	251.46	1.28797e+07	63
Q8N3D4	EHBP1L1	sp|Q8N3D4|EH1L1_HUMAN	sp|Q8N3D4|EH1L1_HUMAN	161.85	6766100	1119;1386
Q8N3V7	SYNPO	sp|Q8N3V7|SYNPO_HUMAN	sp|Q8N3V7|SYNPO_HUMAN	99.462	5.60653e+06	615;624
Q8N3X1	FNBP4	sp|Q8N3X1|FNBP4_HUMAN	sp|Q8N3X1|FNBP4_HUMAN	110.26	1.13505e+07	990
Q8N584	TTC39C	sp|Q8N584|TT39C_HUMAN	sp|Q8N584|TT39C_HUMAN	65.869	2977300	83
Q8N697	SLC15A4	sp|Q8N697|S15A4_HUMAN	sp|Q8N697|S15A4_HUMAN	62.033	2.44227e+07	1
Q8N6H7	ARFGAP2	sp|Q8N6H7|ARFG2_HUMAN	sp|Q8N6H7|ARFG2_HUMAN	56.72	30367000	308;435
Q8N6V9	TEX9	sp|Q8N6V9|TEX9_HUMAN	sp|Q8N6V9|TEX9_HUMAN	44.825	4.13487e+07	245
Q8N7H5	PAF1	sp|Q8N7H5|PAF1_HUMAN	sp|Q8N7H5|PAF1_HUMAN	59.975	4.81977e+07	205;213;240
Q8N8J7	FAM241A	sp|Q8N8J7|F241A_HUMAN	sp|Q8N8J7|F241A_HUMAN	14.652	4.07517e+07	71;85
Q8N9N2	ASCC1	sp|Q8N9N2|ASCC1_HUMAN	sp|Q8N9N2|ASCC1_HUMAN	45.509	3.04598e+07	1
Q8N9N8	EIF1AD	sp|Q8N9N8|EIF1A_HUMAN	sp|Q8N9N8|EIF1A_HUMAN	19.053	41709000	53
Q8N9T8	KRI1	sp|Q8N9T8|KRI1_HUMAN	sp|Q8N9T8|KRI1_HUMAN	82.597	7474000	113
Q8NBA8	DTWD2	sp|Q8NBA8|DTWD2_HUMAN	sp|Q8NBA8|DTWD2_HUMAN	33.415	3.55343e+07	289;293
Q8NBI5	SLC43A3	sp|Q8NBI5|S43A3_HUMAN	sp|Q8NBI5|S43A3_HUMAN	54.528	1.63525e+07	208
Q8NBM4	UBAC2	sp|Q8NBM4|UBAC2_HUMAN	sp|Q8NBM4|UBAC2_HUMAN	38.963	9805800	235
Q8NBP7	PCSK9	sp|Q8NBP7|PCSK9_HUMAN	sp|Q8NBP7|PCSK9_HUMAN	74.285	2863700	126
Q8NBZ7	UXS1	sp|Q8NBZ7|UXS1_HUMAN	sp|Q8NBZ7|UXS1_HUMAN	47.576	5.31807e+06	58
Q8NC54	KCT2	sp|Q8NC54|KCT2_HUMAN	sp|Q8NC54|KCT2_HUMAN	29.234	2.46072e+07	254
Q8ND04	SMG8	sp|Q8ND04|SMG8_HUMAN	sp|Q8ND04|SMG8_HUMAN	109.68	131280000	833
Q8NEF9	SRFBP1	sp|Q8NEF9|SRFB1_HUMAN	sp|Q8NEF9|SRFB1_HUMAN	48.633	9.51567e+06	65
Q8NEM2	SHCBP1	sp|Q8NEM2|SHCBP_HUMAN	sp|Q8NEM2|SHCBP_HUMAN	75.69	12513970	292;479
Q8NEZ5	FBXO22	sp|Q8NEZ5|FBX22_HUMAN	sp|Q8NEZ5|FBX22_HUMAN	44.508	1.40839e+07	129
Q8NFH3	NUP43	sp|Q8NFH3|NUP43_HUMAN	sp|Q8NFH3|NUP43_HUMAN	42.15	1.01109e+07	1
Q8NGC9	OR11H4	sp|Q8NGC9|O11H4_HUMAN	sp|Q8NGC9|O11H4_HUMAN	36.886	7019300	318
Q8TB52	FBXO30	sp|Q8TB52|FBX30_HUMAN	sp|Q8TB52|FBX30_HUMAN	82.303	9.32467e+06	131
Q8TB61	SLC35B2	sp|Q8TB61|S35B2_HUMAN	sp|Q8TB61|S35B2_HUMAN	47.514	2.24869e+07	224;226
Q8TBA6	GOLGA5	sp|Q8TBA6|GOGA5_HUMAN	sp|Q8TBA6|GOGA5_HUMAN	83.023	5127080	486
Q8TBM8	DNAJB14	sp|Q8TBM8|DJB14_HUMAN	sp|Q8TBM8|DJB14_HUMAN	42.515	7252200	51;311
Q8TDQ7	GNPDA2	sp|Q8TDQ7|GNPI2_HUMAN	sp|Q8TDQ7|GNPI2_HUMAN	31.084	8.32827e+06	71;184;223;272
Q8TEQ6	GEMIN5	sp|Q8TEQ6|GEMI5_HUMAN	sp|Q8TEQ6|GEMI5_HUMAN	168.59	2.15549e+07	1;1352
Q8TF72	SHROOM3	sp|Q8TF72|SHRM3_HUMAN	sp|Q8TF72|SHRM3_HUMAN	216.85	3.58543e+07	299
Q8WTS6	SETD7	sp|Q8WTS6|SETD7_HUMAN	sp|Q8WTS6|SETD7_HUMAN	40.72	9.07133e+06	164
Q8WTT2	NOC3L	sp|Q8WTT2|NOC3L_HUMAN	sp|Q8WTT2|NOC3L_HUMAN	92.547	994200	448
Q8WUA2	PPIL4	sp|Q8WUA2|PPIL4_HUMAN	sp|Q8WUA2|PPIL4_HUMAN	57.224	1.76623e+07	301
Q8WUH1	CHURC1	sp|Q8WUH1|CHUR_HUMAN	sp|Q8WUH1|CHUR_HUMAN	16.111	5.48893e+06	66
Q8WUH6	TMEM263	sp|Q8WUH6|TM263_HUMAN	sp|Q8WUH6|TM263_HUMAN	11.748	1.10092e+08	34;78
Q8WUN7	UBTD2	sp|Q8WUN7|UBTD2_HUMAN;sp|Q9HAC8|UBTD1_HUMAN	sp|Q8WUN7|UBTD2_HUMAN;sp|Q9HAC8|UBTD1_HUMAN	26.189	7.73187e+06	45;177
Q8WUW1	BRK1	sp|Q8WUW1|BRK1_HUMAN	sp|Q8WUW1|BRK1_HUMAN	8.7448	50809000	41
Q8WUX1	SLC38A5	sp|Q8WUX1|S38A5_HUMAN	sp|Q8WUX1|S38A5_HUMAN	51.457	24366100	1;42
Q8WUY3	PRUNE2	sp|Q8WUY3|PRUN2_HUMAN	sp|Q8WUY3|PRUN2_HUMAN	340.63	10451000	1;1224;1419
Q8WUY8	NAT14	sp|Q8WUY8|NAT14_HUMAN	sp|Q8WUY8|NAT14_HUMAN	21.65	4865400	22
Q8WVH0	CPLX3	sp|Q8WVH0|CPLX3_HUMAN	sp|Q8WVH0|CPLX3_HUMAN	17.556	5.28817e+08	1;4
Q8WVX3	C4orf3	sp|Q8WVX3|CD003_HUMAN	sp|Q8WVX3|CD003_HUMAN	7.6035	1.30548e+07	1
Q8WW01	TSEN15	sp|Q8WW01|SEN15_HUMAN	sp|Q8WW01|SEN15_HUMAN	18.641	7598200	1
Q8WXI9	GATAD2B	sp|Q8WXI9|P66B_HUMAN	sp|Q8WXI9|P66B_HUMAN	65.26	15054000	45;153
Q8WY36	BBX	sp|Q8WY36|BBX_HUMAN	sp|Q8WY36|BBX_HUMAN	105.13	5.82397e+06	628
Q8WZA0	LZIC	sp|Q8WZA0|LZIC_HUMAN	sp|Q8WZA0|LZIC_HUMAN	21.494	1.46327e+07	118
Q8WZA9	IRGQ	sp|Q8WZA9|IRGQ_HUMAN	sp|Q8WZA9|IRGQ_HUMAN	62.717	10497000	400
Q92530	PSMF1	sp|Q92530|PSMF1_HUMAN	sp|Q92530|PSMF1_HUMAN	29.816	1.39122e+07	208
Q92572	AP3S1	sp|Q92572|AP3S1_HUMAN	sp|Q92572|AP3S1_HUMAN	21.732	15671300	168
Q92599	SEPTIN8	sp|Q92599|SEPT8_HUMAN	sp|Q92599|SEPT8_HUMAN	55.756	3.72447e+07	172;279;285
Q92626	PXDN	sp|Q92626|PXDN_HUMAN	sp|Q92626|PXDN_HUMAN	165.27	2.43013e+07	184;1044
Q92733	PRCC	sp|Q92733|PRCC_HUMAN	sp|Q92733|PRCC_HUMAN	52.417	1.41429e+07	426
Q92752	TNR	sp|Q92752|TENR_HUMAN	sp|Q92752|TENR_HUMAN	149.56	3.99683e+07	1
Q92786	PROX1	sp|Q92786|PROX1_HUMAN	sp|Q92786|PROX1_HUMAN	83.202	5.76963e+07	591
Q92793	CREBBP	sp|Q92793|CBP_HUMAN;sp|Q09472|EP300_HUMAN	sp|Q92793|CBP_HUMAN;sp|Q09472|EP300_HUMAN	265.35	2.03573e+07	1133;1375
Q92845	KIFAP3	sp|Q92845|KIFA3_HUMAN	sp|Q92845|KIFA3_HUMAN	91.204	7.04357e+07	334
Q92963	RIT1	sp|Q92963|RIT1_HUMAN	sp|Q92963|RIT1_HUMAN	25.145	8.85747e+06	193
Q969V6	MRTFA	sp|Q969V6|MRTFA_HUMAN;sp|Q9ULH7|MRTFB_HUMAN	sp|Q969V6|MRTFA_HUMAN;sp|Q9ULH7|MRTFB_HUMAN	98.918	1.28493e+07	81
Q969X6	UTP4	sp|Q969X6|UTP4_HUMAN	sp|Q969X6|UTP4_HUMAN	76.889	2526500	653
Q96A49	SYAP1	sp|Q96A49|SYAP1_HUMAN	sp|Q96A49|SYAP1_HUMAN	39.933	2.97883e+07	294
Q96A65	EXOC4	sp|Q96A65|EXOC4_HUMAN	sp|Q96A65|EXOC4_HUMAN	110.5	3.15639e+07	567
Q96AQ6	PBXIP1	sp|Q96AQ6|PBIP1_HUMAN	sp|Q96AQ6|PBIP1_HUMAN	80.642	9623000	300
Q96AT1	KIAA1143	sp|Q96AT1|K1143_HUMAN	sp|Q96AT1|K1143_HUMAN	17.465	2.22437e+07	73
Q96B49	TOMM6	sp|Q96B49|TOM6_HUMAN	sp|Q96B49|TOM6_HUMAN	8.0019	1.74343e+08	68
Q96BH1	RNF25	sp|Q96BH1|RNF25_HUMAN	sp|Q96BH1|RNF25_HUMAN	51.218	4.42163e+07	113;169;222;383
Q96C01	FAM136A	sp|Q96C01|F136A_HUMAN	sp|Q96C01|F136A_HUMAN	15.641	31207000	16;28;32
Q96D46	NMD3	sp|Q96D46|NMD3_HUMAN	sp|Q96D46|NMD3_HUMAN	57.603	8481000	393
Q96DF8	ESS2	sp|Q96DF8|ESS2_HUMAN	sp|Q96DF8|ESS2_HUMAN	52.567	5513900	1
Q96DT5	DNAH11	sp|Q96DT5|DYH11_HUMAN	sp|Q96DT5|DYH11_HUMAN	520.36	5.94907e+07	3837
Q96DX7	TRIM44	sp|Q96DX7|TRI44_HUMAN	sp|Q96DX7|TRI44_HUMAN	38.472	13867900	234
Q96EA4	SPDL1	sp|Q96EA4|SPDLY_HUMAN	sp|Q96EA4|SPDLY_HUMAN	70.171	3.69277e+06	306
Q96EC8	YIPF6	sp|Q96EC8|YIPF6_HUMAN	sp|Q96EC8|YIPF6_HUMAN	26.256	10214501	63;74
Q96EI5	TCEAL4	sp|Q96EI5|TCAL4_HUMAN;sp|Q9H3H9|TCAL2_HUMAN	sp|Q96EI5|TCAL4_HUMAN	24.647	56209000	11;18;58;182
Q96EK9	KTI12	sp|Q96EK9|KTI12_HUMAN	sp|Q96EK9|KTI12_HUMAN	38.615	2.91657e+07	315
Q96EQ0	SGTB	sp|Q96EQ0|SGTB_HUMAN	sp|Q96EQ0|SGTB_HUMAN	33.429	37224000	61;159
Q96ER3	SAAL1	sp|Q96ER3|SAAL1_HUMAN	sp|Q96ER3|SAAL1_HUMAN	53.557	6817800	218
Q96EY5	MVB12A	sp|Q96EY5|MB12A_HUMAN	sp|Q96EY5|MB12A_HUMAN	28.783	1.68313e+07	93
Q96FV2	SCRN2	sp|Q96FV2|SCRN2_HUMAN	sp|Q96FV2|SCRN2_HUMAN	46.596	3.17683e+06	115
Q96G74	OTUD5	sp|Q96G74|OTUD5_HUMAN	sp|Q96G74|OTUD5_HUMAN	60.625	1.49162e+07	1;239;365
Q96GQ7	DDX27	sp|Q96GQ7|DDX27_HUMAN	sp|Q96GQ7|DDX27_HUMAN	89.834	6.45603e+06	236
Q96IZ0	PAWR	sp|Q96IZ0|PAWR_HUMAN	sp|Q96IZ0|PAWR_HUMAN	36.567	4.95326e+07	299
Q96J01	THOC3	sp|Q96J01|THOC3_HUMAN	sp|Q96J01|THOC3_HUMAN	38.771	2.89723e+07	8;21;38;235
Q96J84	KIRREL1	sp|Q96J84|KIRR1_HUMAN	sp|Q96J84|KIRR1_HUMAN	83.535	1.86263e+07	62;203
Q96JP5	ZFP91	sp|Q96JP5|ZFP91_HUMAN	sp|Q96JP5|ZFP91_HUMAN	63.444	16835200	529
Q96K17	BTF3L4	sp|Q96K17|BT3L4_HUMAN	sp|Q96K17|BT3L4_HUMAN	17.27	2.35637e+07	59
Q96KB5	PBK	sp|Q96KB5|TOPK_HUMAN	sp|Q96KB5|TOPK_HUMAN	36.085	4995810	1
Q96KG9	SCYL1	sp|Q96KG9|SCYL1_HUMAN	sp|Q96KG9|SCYL1_HUMAN	89.63	8463900	412
Q96NC0	ZMAT2	sp|Q96NC0|ZMAT2_HUMAN	sp|Q96NC0|ZMAT2_HUMAN	23.612	29008840	110;112
Q96PM5	RCHY1	sp|Q96PM5|ZN363_HUMAN	sp|Q96PM5|ZN363_HUMAN	30.11	2.60493e+06	176
Q96PU8	QKI	sp|Q96PU8|QKI_HUMAN	sp|Q96PU8|QKI_HUMAN	37.67	38148000	252
Q96PV0	SYNGAP1	sp|Q96PV0|SYGP1_HUMAN	sp|Q96PV0|SYGP1_HUMAN	148.28	9.18833e+06	174
Q96Q89	KIF20B	sp|Q96Q89|KI20B_HUMAN	sp|Q96Q89|KI20B_HUMAN	210.63	1.64647e+07	1484
Q96QG7	MTMR9	sp|Q96QG7|MTMR9_HUMAN	sp|Q96QG7|MTMR9_HUMAN	63.461	3728500	1
Q96R06	SPAG5	sp|Q96R06|SPAG5_HUMAN	sp|Q96R06|SPAG5_HUMAN	134.42	1.49324e+07	355;606
Q96RU8	TRIB1	sp|Q96RU8|TRIB1_HUMAN	sp|Q96RU8|TRIB1_HUMAN	41.008	3.65287e+07	1
Q96ST2	IWS1	sp|Q96ST2|IWS1_HUMAN	sp|Q96ST2|IWS1_HUMAN	91.954	1.48597e+07	596;613;662
Q96SZ5	ADO	sp|Q96SZ5|AEDO_HUMAN	sp|Q96SZ5|AEDO_HUMAN	29.751	8.64147e+06	133
Q96T23	RSF1	sp|Q96T23|RSF1_HUMAN	sp|Q96T23|RSF1_HUMAN	163.82	1.11883e+07	162;564
Q96T88	UHRF1	sp|Q96T88|UHRF1_HUMAN;sp|Q96PU4|UHRF2_HUMAN	sp|Q96T88|UHRF1_HUMAN;sp|Q96PU4|UHRF2_HUMAN	89.813	13484800	1
Q99447	PCYT2	sp|Q99447|PCY2_HUMAN	sp|Q99447|PCY2_HUMAN	43.835	7398420	79;153
Q99500	S1PR3	sp|Q99500|S1PR3_HUMAN	sp|Q99500|S1PR3_HUMAN	42.25	1.61071e+07	140
Q99547	MPHOSPH6	sp|Q99547|MPH6_HUMAN	sp|Q99547|MPH6_HUMAN	19.024	4.70713e+07	154
Q99549	MPHOSPH8	sp|Q99549|MPP8_HUMAN	sp|Q99549|MPP8_HUMAN	97.181	3.61791e+06	379
Q99574	SERPINI1	sp|Q99574|NEUS_HUMAN	sp|Q99574|NEUS_HUMAN	46.426	11414500	391
Q99633	PRPF18	sp|Q99633|PRP18_HUMAN	sp|Q99633|PRP18_HUMAN	39.859	4.59227e+06	77
Q99650	OSMR	sp|Q99650|OSMR_HUMAN	sp|Q99650|OSMR_HUMAN	110.51	4.42427e+06	883
Q99661	KIF2C	sp|Q99661|KIF2C_HUMAN	sp|Q99661|KIF2C_HUMAN	81.312	12418300	708
Q99687	MEIS3	sp|Q99687|MEIS3_HUMAN;sp|A6NDR6|ME3L1_HUMAN;sp|O00470|MEIS1_HUMAN;sp|O14770|MEIS2_HUMAN;sp|A8K0S8|ME3L2_HUMAN	sp|Q99687|MEIS3_HUMAN;sp|A6NDR6|ME3L1_HUMAN;sp|O00470|MEIS1_HUMAN;sp|O14770|MEIS2_HUMAN	41.114	13026000	277;324
Q99816	TSG101	sp|Q99816|TS101_HUMAN	sp|Q99816|TS101_HUMAN	43.944	8.35033e+06	246
Q99962	SH3GL2	sp|Q99962|SH3G2_HUMAN	sp|Q99962|SH3G2_HUMAN	39.962	2.43677e+07	1;48;51;74
Q99996	AKAP9	sp|Q99996|AKAP9_HUMAN;REV__sp|P26038|MOES_HUMAN;sp|Q96C10|DHX58_HUMAN;REV__sp|Q00839|HNRPU_HUMAN	sp|Q99996|AKAP9_HUMAN	452.98	18565000	491;602;681;717
Q9BPX6	MICU1	sp|Q9BPX6|MICU1_HUMAN	sp|Q9BPX6|MICU1_HUMAN	54.351	15335600	147;437
Q9BQ61	TRIR	sp|Q9BQ61|TRIR_HUMAN	sp|Q9BQ61|TRIR_HUMAN	18.419	3.65453e+07	154
Q9BQP7	MGME1	sp|Q9BQP7|MGME1_HUMAN	sp|Q9BQP7|MGME1_HUMAN	39.42	9.70447e+06	156
Q9BR61	ACBD6	sp|Q9BR61|ACBD6_HUMAN	sp|Q9BR61|ACBD6_HUMAN	31.15	11406400	111
Q9BRF8	CPPED1	sp|Q9BRF8|CPPED_HUMAN	sp|Q9BRF8|CPPED_HUMAN	35.548	1641100	308
Q9BRT6	LLPH	sp|Q9BRT6|LLPH_HUMAN	sp|Q9BRT6|LLPH_HUMAN	15.225	20107000	41
Q9BSJ2	TUBGCP2	sp|Q9BSJ2|GCP2_HUMAN	sp|Q9BSJ2|GCP2_HUMAN	102.53	2813200	504
Q9BTC8	MTA3	sp|Q9BTC8|MTA3_HUMAN;sp|Q13330|MTA1_HUMAN	sp|Q9BTC8|MTA3_HUMAN;sp|Q13330|MTA1_HUMAN	67.503	2.64557e+07	5
Q9BTE1	DCTN5	sp|Q9BTE1|DCTN5_HUMAN	sp|Q9BTE1|DCTN5_HUMAN	20.126	6.52737e+06	1
Q9BTW9	TBCD	sp|Q9BTW9|TBCD_HUMAN	sp|Q9BTW9|TBCD_HUMAN	132.6	6.23323e+06	387
Q9BU61	NDUFAF3	sp|Q9BU61|NDUF3_HUMAN	sp|Q9BU61|NDUF3_HUMAN	20.35	6.33071e+07	58;134
Q9BUQ8	DDX23	sp|Q9BUQ8|DDX23_HUMAN	sp|Q9BUQ8|DDX23_HUMAN	95.581	1.42583e+07	365;687
Q9BV19	C1orf50	sp|Q9BV19|CA050_HUMAN	sp|Q9BV19|CA050_HUMAN	21.876	1.78833e+07	1
Q9BVG4	PBDC1	sp|Q9BVG4|PBDC1_HUMAN	sp|Q9BVG4|PBDC1_HUMAN	26.056	40285500	44
Q9BVJ6	UTP14A	sp|Q9BVJ6|UT14A_HUMAN	sp|Q9BVJ6|UT14A_HUMAN	87.977	6.75683e+06	558
Q9BW71	HIRIP3	sp|Q9BW71|HIRP3_HUMAN	sp|Q9BW71|HIRP3_HUMAN	61.956	30815000	7
Q9BW85	YJU2	sp|Q9BW85|YJU2_HUMAN	sp|Q9BW85|YJU2_HUMAN	37.085	14194000	148
Q9BXV9	GON7	sp|Q9BXV9|GON7_HUMAN	sp|Q9BXV9|GON7_HUMAN	10.859	4.35533e+07	1;43
Q9BY43	CHMP4A	sp|Q9BY43|CHM4A_HUMAN	sp|Q9BY43|CHM4A_HUMAN	25.098	32481000	106;113
Q9BYD1	MRPL13	sp|Q9BYD1|RM13_HUMAN	sp|Q9BYD1|RM13_HUMAN	20.692	8.36767e+06	111
Q9BZG1	RAB34	sp|Q9BZG1|RAB34_HUMAN	sp|Q9BZG1|RAB34_HUMAN	29.044	1.77608e+07	1
Q9BZL1	UBL5	sp|Q9BZL1|UBL5_HUMAN	sp|Q9BZL1|UBL5_HUMAN	8.5468	2.0185e+07	1
Q9C0C9	UBE2O	sp|Q9C0C9|UBE2O_HUMAN	sp|Q9C0C9|UBE2O_HUMAN	141.29	4.65473e+07	827;879;982;1285
Q9GZM5	YIPF3	sp|Q9GZM5|YIPF3_HUMAN	sp|Q9GZM5|YIPF3_HUMAN	38.247	1.92862e+07	137;142
Q9GZP8	IMUP	sp|Q9GZP8|IMUP_HUMAN	sp|Q9GZP8|IMUP_HUMAN	10.897	5.51907e+07	1
Q9GZS1	POLR1E	sp|Q9GZS1|RPA49_HUMAN	sp|Q9GZS1|RPA49_HUMAN	47.26	3.64903e+06	135
Q9GZU7	CTDSP1	sp|Q9GZU7|CTDS1_HUMAN	sp|Q9GZU7|CTDS1_HUMAN	29.203	11356000	1
Q9GZU8	FAM192A	sp|Q9GZU8|PIP30_HUMAN	sp|Q9GZU8|PIP30_HUMAN	28.912	6633000	1
Q9H019	MTFR1L	sp|Q9H019|MFR1L_HUMAN	sp|Q9H019|MFR1L_HUMAN	31.957	8.85257e+06	98
Q9H0E2	TOLLIP	sp|Q9H0E2|TOLIP_HUMAN	sp|Q9H0E2|TOLIP_HUMAN	30.281	2039600	70
Q9H0L4	CSTF2T	sp|Q9H0L4|CSTFT_HUMAN;sp|P33240|CSTF2_HUMAN	sp|Q9H0L4|CSTFT_HUMAN	64.436	2.75527e+07	11;307;423
Q9H0W9	C11orf54	sp|Q9H0W9|CK054_HUMAN	sp|Q9H0W9|CK054_HUMAN	35.117	1.74242e+07	219
Q9H0X4	FAM234A	sp|Q9H0X4|F234A_HUMAN	sp|Q9H0X4|F234A_HUMAN	59.659	13352000	320
Q9H115	NAPB	sp|Q9H115|SNAB_HUMAN	sp|Q9H115|SNAB_HUMAN	33.557	5.11083e+07	14;51;279
Q9H1B7	IRF2BPL	sp|Q9H1B7|I2BPL_HUMAN	sp|Q9H1B7|I2BPL_HUMAN	82.658	7.64073e+06	413
Q9H1K1	ISCU	sp|Q9H1K1|ISCU_HUMAN	sp|Q9H1K1|ISCU_HUMAN	17.999	183483000	73;140
Q9H267	VPS33B	sp|Q9H267|VP33B_HUMAN	sp|Q9H267|VP33B_HUMAN	70.584	8.88033e+06	17
Q9H2P0	ADNP	sp|Q9H2P0|ADNP_HUMAN	sp|Q9H2P0|ADNP_HUMAN	123.56	4.17073e+06	347
Q9H3H3	C11orf68	sp|Q9H3H3|CK068_HUMAN	sp|Q9H3H3|CK068_HUMAN	31.43	2.80733e+07	172
Q9H3K2	GHITM	sp|Q9H3K2|GHITM_HUMAN	sp|Q9H3K2|GHITM_HUMAN	37.205	5.06167e+07	71;307
Q9H3Q1	CDC42EP4	sp|Q9H3Q1|BORG4_HUMAN	sp|Q9H3Q1|BORG4_HUMAN	37.979	16263100	26;117
Q9H410	DSN1	sp|Q9H410|DSN1_HUMAN	sp|Q9H410|DSN1_HUMAN	40.067	1.1885e+07	257
Q9H425	C1orf198	sp|Q9H425|CA198_HUMAN	sp|Q9H425|CA198_HUMAN	36.346	17102000	4
Q9H4F8	SMOC1	sp|Q9H4F8|SMOC1_HUMAN	sp|Q9H4F8|SMOC1_HUMAN	48.162	7.95367e+06	66;289
Q9H4I9	SMDT1	sp|Q9H4I9|EMRE_HUMAN	sp|Q9H4I9|EMRE_HUMAN	11.441	8584200	63
Q9H5X1	CIAO2A	sp|Q9H5X1|CIA2A_HUMAN	sp|Q9H5X1|CIA2A_HUMAN	18.355	3.20963e+06	143
Q9H6D7	HAUS4	sp|Q9H6D7|HAUS4_HUMAN	sp|Q9H6D7|HAUS4_HUMAN	42.399	4.94617e+06	125
Q9H6E5	TUT1	sp|Q9H6E5|STPAP_HUMAN	sp|Q9H6E5|STPAP_HUMAN	93.846	2.84083e+07	163
Q9H6S3	EPS8L2	sp|Q9H6S3|ES8L2_HUMAN	sp|Q9H6S3|ES8L2_HUMAN	80.62	9.29537e+06	92
Q9H6T3	RPAP3	sp|Q9H6T3|RPAP3_HUMAN	sp|Q9H6T3|RPAP3_HUMAN	75.718	3.04215e+07	160;324;565
Q9H7N4	SCAF1	sp|Q9H7N4|SFR19_HUMAN	sp|Q9H7N4|SFR19_HUMAN	139.27	3.64941e+07	1113
Q9H8S9	MOB1A	sp|Q9H8S9|MOB1A_HUMAN;sp|Q7L9L4|MOB1B_HUMAN	sp|Q9H8S9|MOB1A_HUMAN	25.079	8.04833e+06	145
Q9H9A6	LRRC40	sp|Q9H9A6|LRC40_HUMAN	sp|Q9H9A6|LRC40_HUMAN	68.249	5.89123e+07	491
Q9H9H4	VPS37B	sp|Q9H9H4|VP37B_HUMAN	sp|Q9H9H4|VP37B_HUMAN	31.307	3.15943e+07	35;124;162
Q9HB07	C12orf10	sp|Q9HB07|MYG1_HUMAN	sp|Q9HB07|MYG1_HUMAN	42.449	6982400	156
Q9HCD5	NCOA5	sp|Q9HCD5|NCOA5_HUMAN	sp|Q9HCD5|NCOA5_HUMAN	65.536	1.2538e+08	316
Q9HCX3	ZNF304	sp|Q9HCX3|ZN304_HUMAN	sp|Q9HCX3|ZN304_HUMAN	75.046	10947600	7
Q9HD15	SRA1	sp|Q9HD15|SRA1_HUMAN	sp|Q9HD15|SRA1_HUMAN	25.673	21975600	161
Q9NP61	ARFGAP3	sp|Q9NP61|ARFG3_HUMAN	sp|Q9NP61|ARFG3_HUMAN	56.928	31232800	286;307;431
Q9NP77	SSU72	sp|Q9NP77|SSU72_HUMAN	sp|Q9NP77|SSU72_HUMAN	22.574	20424490	20
Q9NPF0	CD320	sp|Q9NPF0|CD320_HUMAN	sp|Q9NPF0|CD320_HUMAN	28.991	2.62807e+07	268
Q9NPJ6	MED4	sp|Q9NPJ6|MED4_HUMAN	sp|Q9NPJ6|MED4_HUMAN	29.745	4.48807e+06	47
Q9NPQ8	RIC8A	sp|Q9NPQ8|RIC8A_HUMAN	sp|Q9NPQ8|RIC8A_HUMAN	59.709	17600600	381;486
Q9NQ55	PPAN	sp|Q9NQ55|SSF1_HUMAN	sp|Q9NQ55|SSF1_HUMAN	53.193	1.72396e+07	279;296
Q9NQ92	COPRS	sp|Q9NQ92|COPRS_HUMAN	sp|Q9NQ92|COPRS_HUMAN	20.066	3.97113e+07	1;52
Q9NQH7	XPNPEP3	sp|Q9NQH7|XPP3_HUMAN	sp|Q9NQH7|XPP3_HUMAN	57.033	45749000	80;402
Q9NQY0	BIN3	sp|Q9NQY0|BIN3_HUMAN	sp|Q9NQY0|BIN3_HUMAN	29.665	3.11923e+06	55
Q9NRG1	PRTFDC1	sp|Q9NRG1|PRDC1_HUMAN	sp|Q9NRG1|PRDC1_HUMAN	25.673	2.07767e+07	70
Q9NRR5	UBQLN4	sp|Q9NRR5|UBQL4_HUMAN	sp|Q9NRR5|UBQL4_HUMAN	63.852	8.70017e+06	261;262;285
Q9NRX2	MRPL17	sp|Q9NRX2|RM17_HUMAN	sp|Q9NRX2|RM17_HUMAN	20.05	5.29283e+06	120
Q9NUG6	PDRG1	sp|Q9NUG6|PDRG1_HUMAN	sp|Q9NUG6|PDRG1_HUMAN	15.511	3.58623e+06	1
Q9NUQ8	ABCF3	sp|Q9NUQ8|ABCF3_HUMAN	sp|Q9NUQ8|ABCF3_HUMAN	79.744	2.45447e+07	605
Q9NV70	EXOC1	sp|Q9NV70|EXOC1_HUMAN	sp|Q9NV70|EXOC1_HUMAN	101.98	4826000	241
Q9NVX2	NLE1	sp|Q9NVX2|NLE1_HUMAN	sp|Q9NVX2|NLE1_HUMAN	53.32	8443900	368
Q9NW68	BSDC1	sp|Q9NW68|BSDC1_HUMAN	sp|Q9NW68|BSDC1_HUMAN	47.163	2.81954e+07	32;105;176
Q9NW82	WDR70	sp|Q9NW82|WDR70_HUMAN	sp|Q9NW82|WDR70_HUMAN	73.2	1.41435e+07	25;214
Q9NWM8	FKBP14	sp|Q9NWM8|FKB14_HUMAN	sp|Q9NWM8|FKB14_HUMAN	24.171	1.44181e+07	48;147
Q9NWU2	GID8	sp|Q9NWU2|GID8_HUMAN	sp|Q9NWU2|GID8_HUMAN	26.748	1.42826e+07	73
Q9NWV8	BABAM1	sp|Q9NWV8|BABA1_HUMAN	sp|Q9NWV8|BABA1_HUMAN	36.56	1.0305e+07	130
Q9NX08	COMMD8	sp|Q9NX08|COMD8_HUMAN	sp|Q9NX08|COMD8_HUMAN	21.09	8498300	1
Q9NX70	MED29	sp|Q9NX70|MED29_HUMAN	sp|Q9NX70|MED29_HUMAN	21.073	24224000	62;75
Q9NXG0	CNTLN	sp|Q9NXG0|CNTLN_HUMAN	sp|Q9NXG0|CNTLN_HUMAN	161.57	1.75043e+07	686
Q9NXG6	P4HTM	sp|Q9NXG6|P4HTM_HUMAN	sp|Q9NXG6|P4HTM_HUMAN	56.66	11183700	165
Q9NXW2	DNAJB12	sp|Q9NXW2|DJB12_HUMAN	sp|Q9NXW2|DJB12_HUMAN	41.859	3.74217e+06	1
Q9NY27	PPP4R2	sp|Q9NY27|PP4R2_HUMAN	sp|Q9NY27|PP4R2_HUMAN	46.898	94987000	1;39;57;83;130;318
Q9NZ09	UBAP1	sp|Q9NZ09|UBAP1_HUMAN	sp|Q9NZ09|UBAP1_HUMAN	55.083	35200000	449;496
Q9P003	CNIH4	sp|Q9P003|CNIH4_HUMAN	sp|Q9P003|CNIH4_HUMAN	16.093	1.14757e+07	87
Q9P013	CWC15	sp|Q9P013|CWC15_HUMAN	sp|Q9P013|CWC15_HUMAN	26.624	9190700	160
Q9P0J1	PDP1	sp|Q9P0J1|PDP1_HUMAN	sp|Q9P0J1|PDP1_HUMAN	61.053	1.6197e+07	503
Q9P0P0	RNF181	sp|Q9P0P0|RN181_HUMAN	sp|Q9P0P0|RN181_HUMAN	17.909	1.18732e+07	23
Q9P0T7	TMEM9	sp|Q9P0T7|TMEM9_HUMAN	sp|Q9P0T7|TMEM9_HUMAN	20.574	6.17423e+07	138
Q9P0V3	SH3BP4	sp|Q9P0V3|SH3B4_HUMAN	sp|Q9P0V3|SH3B4_HUMAN	107.49	4513200	826
Q9P270	SLAIN2	sp|Q9P270|SLAI2_HUMAN	sp|Q9P270|SLAI2_HUMAN	62.543	3652400	178;381
Q9P278	FNIP2	sp|Q9P278|FNIP2_HUMAN	sp|Q9P278|FNIP2_HUMAN	122.11	4408700	1;690
Q9P281	BAHCC1	sp|Q9P281|BAHC1_HUMAN	sp|Q9P281|BAHC1_HUMAN	280.01	2.78067e+07	2259
Q9P2B4	CTTNBP2NL	sp|Q9P2B4|CT2NL_HUMAN	sp|Q9P2B4|CT2NL_HUMAN	70.157	8975100	55;97;330
Q9UBC2	EPS15L1	sp|Q9UBC2|EP15R_HUMAN	sp|Q9UBC2|EP15R_HUMAN	94.254	1.60151e+07	277
Q9UBF2	COPG2	sp|Q9UBF2|COPG2_HUMAN	sp|Q9UBF2|COPG2_HUMAN	97.621	4.92533e+06	583
Q9UDY2	TJP2	sp|Q9UDY2|ZO2_HUMAN	sp|Q9UDY2|ZO2_HUMAN	133.96	7.07395e+06	1097
Q9UEY8	ADD3	sp|Q9UEY8|ADDG_HUMAN	sp|Q9UEY8|ADDG_HUMAN	79.154	1.31903e+07	375;447
Q9Y2D9	ZNF652	sp|Q9Y2D9|ZN652_HUMAN;sp|Q9UFB7|ZBT47_HUMAN	sp|Q9Y2D9|ZN652_HUMAN;sp|Q9UFB7|ZBT47_HUMAN	69.743	6.07023e+06	483
Q9UFC0	LRWD1	sp|Q9UFC0|LRWD1_HUMAN	sp|Q9UFC0|LRWD1_HUMAN	70.86	6.71147e+06	1
Q9UFW8	CGGBP1	sp|Q9UFW8|CGBP1_HUMAN	sp|Q9UFW8|CGBP1_HUMAN	18.82	12837000	110
Q9UGV2	NDRG3	sp|Q9UGV2|NDRG3_HUMAN	sp|Q9UGV2|NDRG3_HUMAN	41.408	1.90403e+07	1;287;321
Q9UH62	ARMCX3	sp|Q9UH62|ARMX3_HUMAN	sp|Q9UH62|ARMX3_HUMAN	42.5	83605100	132;204;276;373
Q9UHD9	UBQLN2	sp|Q9UHD9|UBQL2_HUMAN	sp|Q9UHD9|UBQL2_HUMAN	65.695	16610000	206;231;247;248
Q9UHN6	CEMIP2	sp|Q9UHN6|CEIP2_HUMAN	sp|Q9UHN6|CEIP2_HUMAN	154.37	6.31677e+06	329
Q9UHR4	BAIAP2L1	sp|Q9UHR4|BI2L1_HUMAN	sp|Q9UHR4|BI2L1_HUMAN	56.882	10026600	20
Q9UHR5	SAP30BP	sp|Q9UHR5|S30BP_HUMAN	sp|Q9UHR5|S30BP_HUMAN	33.87	33040000	112;147;149
Q9UI09	NDUFA12	sp|Q9UI09|NDUAC_HUMAN	sp|Q9UI09|NDUAC_HUMAN	17.114	6164000	1
Q9UIV1	CNOT7	sp|Q9UIV1|CNOT7_HUMAN	sp|Q9UIV1|CNOT7_HUMAN	32.745	21438300	39;236
Q9UJ14	GGT7	sp|Q9UJ14|GGT7_HUMAN	sp|Q9UJ14|GGT7_HUMAN	70.466	1.8745e+06	235
Q9UJ72	ANXA10	sp|Q9UJ72|ANX10_HUMAN	sp|Q9UJ72|ANX10_HUMAN	37.277	6.64947e+06	39
Q9UJY5	GGA1	sp|Q9UJY5|GGA1_HUMAN	sp|Q9UJY5|GGA1_HUMAN	70.383	1.76266e+07	138;177
Q9UK41	VPS28	sp|Q9UK41|VPS28_HUMAN	sp|Q9UK41|VPS28_HUMAN	25.425	1.16906e+08	1;49;107;150
Q9UK76	JPT1	sp|Q9UK76|JUPI1_HUMAN	sp|Q9UK76|JUPI1_HUMAN	16.014	86558000	1;47
Q9UKF6	CPSF3	sp|Q9UKF6|CPSF3_HUMAN	sp|Q9UKF6|CPSF3_HUMAN	77.485	7324500	467
Q9UKY7	CDV3	sp|Q9UKY7|CDV3_HUMAN	sp|Q9UKY7|CDV3_HUMAN	27.335	1.69537e+08	103;134;164
Q9ULR0	ISY1	sp|Q9ULR0|ISY1_HUMAN	sp|Q9ULR0|ISY1_HUMAN	32.992	9.93177e+06	261
Q9UMR5	PPT2	sp|Q9UMR5|PPT2_HUMAN	sp|Q9UMR5|PPT2_HUMAN	34.225	5792700	157
Q9UMX5	NENF	sp|Q9UMX5|NENF_HUMAN	sp|Q9UMX5|NENF_HUMAN	18.856	8.81427e+07	103
Q9UMY1	NOL7	sp|Q9UMY1|NOL7_HUMAN	sp|Q9UMY1|NOL7_HUMAN	29.426	8.84637e+06	1
Q9UMZ2	SYNRG	sp|Q9UMZ2|SYNRG_HUMAN	sp|Q9UMZ2|SYNRG_HUMAN	140.65	4.45233e+06	311;326
Q9UNL4	ING4	sp|Q9UNL4|ING4_HUMAN	sp|Q9UNL4|ING4_HUMAN	28.53	6.35297e+06	50
Q9UPV9	TRAK1	sp|Q9UPV9|TRAK1_HUMAN	sp|Q9UPV9|TRAK1_HUMAN	106.04	10280000	105
Q9UQ16	DNM3	sp|Q9UQ16|DYN3_HUMAN	sp|Q9UQ16|DYN3_HUMAN	97.745	128264000	210;570
Q9Y244	POMP	sp|Q9Y244|POMP_HUMAN	sp|Q9Y244|POMP_HUMAN	15.789	1.18331e+07	62;81
Q9Y251	HPSE	sp|Q9Y251|HPSE_HUMAN	sp|Q9Y251|HPSE_HUMAN	61.148	5.14573e+08	278
Q9Y2H0	DLGAP4	sp|Q9Y2H0|DLGP4_HUMAN	sp|Q9Y2H0|DLGP4_HUMAN	108.01	10309000	853
Q9Y2Q5	LAMTOR2	sp|Q9Y2Q5|LTOR2_HUMAN	sp|Q9Y2Q5|LTOR2_HUMAN	13.507	9.17877e+07	74;93;103
Q9Y2R2	PTPN22	sp|Q9Y2R2|PTN22_HUMAN	sp|Q9Y2R2|PTN22_HUMAN	91.704	35660000	338;339;346
Q9Y2T2	AP3M1	sp|Q9Y2T2|AP3M1_HUMAN	sp|Q9Y2T2|AP3M1_HUMAN	46.939	8.28583e+06	321
Q9Y2Y1	POLR3K	sp|Q9Y2Y1|RPC10_HUMAN	sp|Q9Y2Y1|RPC10_HUMAN	12.336	9.10633e+06	80
Q9Y314	NOSIP	sp|Q9Y314|NOSIP_HUMAN	sp|Q9Y314|NOSIP_HUMAN	33.172	19268000	194
Q9Y3A3	MOB4	sp|Q9Y3A3|PHOCN_HUMAN	sp|Q9Y3A3|PHOCN_HUMAN	26.032	11884000	201
Q9Y3C0	WASHC3	sp|Q9Y3C0|WASC3_HUMAN	sp|Q9Y3C0|WASC3_HUMAN	21.172	2.14743e+07	142;150
Q9Y3C6	PPIL1	sp|Q9Y3C6|PPIL1_HUMAN	sp|Q9Y3C6|PPIL1_HUMAN	18.237	71651000	61;138;144
Q9Y3C7	MED31	sp|Q9Y3C7|MED31_HUMAN	sp|Q9Y3C7|MED31_HUMAN	15.805	11153000	7
Q9Y3E7	CHMP3	sp|Q9Y3E7|CHMP3_HUMAN	sp|Q9Y3E7|CHMP3_HUMAN	25.073	9.81666e+06	114
Q9Y3Y2	CHTOP	sp|Q9Y3Y2|CHTOP_HUMAN	sp|Q9Y3Y2|CHTOP_HUMAN	26.396	3.94887e+07	26;41;59;131;224
Q9Y421	FAM32A	sp|Q9Y421|FA32A_HUMAN	sp|Q9Y421|FA32A_HUMAN	13.178	1.08637e+07	1;41
Q9Y448	KNSTRN	sp|Q9Y448|SKAP_HUMAN	sp|Q9Y448|SKAP_HUMAN	35.438	8.99083e+06	270
Q9Y4C8	RBM19	sp|Q9Y4C8|RBM19_HUMAN	sp|Q9Y4C8|RBM19_HUMAN	107.33	3332500	311
Q9Y4P8	WIPI2	sp|Q9Y4P8|WIPI2_HUMAN	sp|Q9Y4P8|WIPI2_HUMAN	49.408	10490700	197;313
Q9Y508	RNF114	sp|Q9Y508|RN114_HUMAN	sp|Q9Y508|RN114_HUMAN	25.694	5.56017e+07	118;179
Q9Y5B0	CTDP1	sp|Q9Y5B0|CTDP1_HUMAN	sp|Q9Y5B0|CTDP1_HUMAN	104.4	8.76617e+06	1
Q9Y5Q8	GTF3C5	sp|Q9Y5Q8|TF3C5_HUMAN	sp|Q9Y5Q8|TF3C5_HUMAN	59.57	1.37104e+07	39;151
Q9Y5Y2	NUBP2	sp|Q9Y5Y2|NUBP2_HUMAN	sp|Q9Y5Y2|NUBP2_HUMAN	28.825	10226000	1
Q9Y605	MRFAP1	sp|Q9Y605|MOFA1_HUMAN;sp|Q96HT8|MR1L1_HUMAN	sp|Q9Y605|MOFA1_HUMAN;sp|Q96HT8|MR1L1_HUMAN	14.649	4.61257e+07	63;110;113
Q9Y692	GMEB1	sp|Q9Y692|GMEB1_HUMAN;sp|Q9UKD1|GMEB2_HUMAN	sp|Q9Y692|GMEB1_HUMAN;sp|Q9UKD1|GMEB2_HUMAN	62.59	6.24433e+06	155
Q9Y697	NFS1	sp|Q9Y697|NFS1_HUMAN	sp|Q9Y697|NFS1_HUMAN	50.195	2.38763e+07	247;252;334
Q9Y6A9	SPCS1	sp|Q9Y6A9|SPCS1_HUMAN	sp|Q9Y6A9|SPCS1_HUMAN	11.805	5.25027e+07	12
Q9Y6G3	MRPL42	sp|Q9Y6G3|RM42_HUMAN	sp|Q9Y6G3|RM42_HUMAN	16.661	5.97413e+06	115
Q6ZS17	RIPOR1	100	100
Q6ZSZ6	TSHZ1	100	100
Q6ZTN6	ANKRD13D	100	100
Q6ZVM7	TOM1L2	6.03903e+06	100	5592
Q70CQ1	USP49	100	100
Q70E73	RAPH1	2.76071e+07	100	5593;5594
Q70EL4	USP43	100	100
Q71RC2	LARP4	2.09543e+07	100	5599;5600;5601;5602
Q7L0X2	ERICH6	100	100
Q7L0Y3	TRMT10C	100	100	5628
Q7L2J0	MEPCE	100	100	5640;5641
Q7L2K0	TEDC2	1.81483e+07	100	5642
Q7L4I2	RSRC2	1.00388e+08	100	5643;5644;5645;5646;5647
Q7L523	RRAGA	3.93633e+07	100	5648;5649
Q7L5D6	GET4	2.97833e+07	100	5650
Q7L5Y6	DET1	100	100
Q7LBE3	SLC26A9	100	100
Q7LBR1	CHMP1B	2.91082e+08	100	5655;5656;5657;5658;5659;5660
Q7LFL8	CXXC5	100	100
Q7Z2T5	TRMT1L	100	100	5662
Q7Z2Z1	TICRR	100	100
Q7Z333	SETX	100	100
Q7Z3C6	ATG9A	1.02224e+07	100	5673
Q7Z422	SZRD1	100	100
Q7Z434	MAVS	1.73853e+07	100	5677;5678
Q7Z442	PKD1L2	100	100
Q7Z4F1	LRP10	1.02737e+07	100	5682
Q7Z4S6	KIF21A	1.46723e+06	100	5686
Q7Z4V0	ZNF438	100	100
Q7Z4W1	DCXR	10336200	100	5687
Q7Z569	BRAP	100	100
Q7Z5G4	GOLGA7	5.27957e+06	100	5688
Q7Z6E9	RBBP6	9.61437e+06	100	5689;5690;5691
Q7Z6J0	SH3RF1	100	100	5692
Q7Z6K5	ARPIN	7.83683e+06	100	5693
Q7Z6M4	MTERF4	100	100
Q7Z739	YTHDF3	1.25486e+07	100	5704
Q7Z7A1	CNTRL	100	100
Q7Z7F0	KHDC4	100	100
Q86T03	PIP4P1	8361300	100	5713
Q86TB9	PATL1	100	100
Q86TM6	SYVN1	100	100	5716
Q86U90	YRDC	37789700	100	5718
Q86UK7	ZNF598	100	100
Q86US8	SMG6	100	100
Q86V48	LUZP1	2.8006e+07	100	684;5732;5733
Q86VM9	ZC3H18	100	100
Q86VY4	TSPYL5	100	100
Q86W50	METTL16	1.32113e+07	100	5740
Q86WA8	LONP2	23408900	100	5744;5745;5746
Q86WB0	ZC3HC1	13585500	100	5747
Q86WR0	CCDC25	66617000	100	5750;5751;5752;5753
Q86XA9	HEATR5A	100	100
Q86XW9	NME9	100	100
Q86XZ4	SPATS2	1.78126e+07	100	5756;5757
Q86Y13	DZIP3	100	100
Q86Y34	ADGRG3	100	100
Q86Y82	STX12	1.24597e+07	100	5758
Q86YQ8	CPNE8	100	100
Q86YR7	MCF2L2	100	100
Q86YT6	MIB1	100	100
Q8IU85	CAMK1D	23007000	100	5759;5760;5761
Q8IUI8	CRLF3	100	100
Q8IV33	KIAA0825	100	100
Q8IV50	LYSMD2	100	100	5773
Q8IVD9	NUDCD3	1.73723e+07	100	5774
Q8IVF4	DNAH10	35905000	100	5782
Q8IVL6	P3H3	100	100	5783
Q8IVM0	CCDC50	8944200	100	5784
Q8IVP5	FUNDC1	100	100
Q8IVT2	MISP	100	100	5786
Q8IVT5	KSR1	100	100
Q8IWA0	WDR75	100	100
Q8IWA4	MFN1	100	100
Q8IWB1	ITPRIP	2.38832e+07	100	5787;5788
Q8IWB7	WDFY1	3.16893e+07	100	5789;5790
Q8IWC1	MAP7D3	100	100	5791
Q8IWE2	FAM114A1	4.53823e+07	100	5792;5793;5794
Q8IWT6	LRRC8A	7.15737e+06	100	5795
Q8IWW6	ARHGAP12	100	100
Q8IWX8	CHERP	4.88637e+07	100	5796
Q8IWZ3	ANKHD1	1.59058e+07	100	691;693;5797;5798
Q8IWZ8	SUGP1	3.42673e+07	100	5799;5800
Q8IX01	SUGP2	9.00427e+06	100	5801
Q8IXQ3	C9orf40	100	100
Q8IXR9	C12orf56	100	100
Q8IY18	SMC5	100	100
Q8IY67	RAVER1	6.85577e+06	100	5804
Q8IY81	FTSJ3	49380900	100	5805
Q8IY85	EFCAB13	100	100	5806
Q8IZ21	PHACTR4	100	100	5810
Q8IZ83	ALDH16A1	100	100
Q8IZA0	KIAA0319L	6241100	100	5811
Q8IZF6	ADGRG4	100	100
Q8IZP0	ABI1	39316500	100	5815
Q8N0S6	CENPL	2860400	100	5816
Q8N0U8	VKORC1L1	8723900	100	5817
Q8N1B4	VPS52	6311200	100	5821
Q8N257	HIST3H2BB	100	100	1228;1229	5
Q8N2C7	UNC80	100	100
Q8N2M8	CLASRP	100	100
Q8N302	AGGF1	100	100
Q8N357	SLC35F6	1.34067e+07	100	5826
Q8N3A8	PARP8	100	100
Q8N3C0	ASCC3	1.28797e+07	100	5827
Q8N3D4	EHBP1L1	6766100	100	5828;5829
Q8N3V7	SYNPO	5.60653e+06	100	5833;5834
Q8N3X1	FNBP4	1.13505e+07	100	5835
Q8N4P3	HDDC3	100	100
Q8N573	OXR1	100	100
Q8N584	TTC39C	2977300	100	5843
Q8N5N7	MRPL50	100	100
Q8N697	SLC15A4	2.44227e+07	100	5845
Q8N6H7	ARFGAP2	30367000	100	5846;5847
Q8N6S5	ARL6IP6	100	100	5848
Q8N6V9	TEX9	4.13487e+07	100	5850
Q8N7H5	PAF1	4.81977e+07	100	5854;5855;5856
Q8N8J7	FAM241A	4.07517e+07	100	5857;5858
Q8N8N7	PTGR2	100	100
Q8N8R3	SLC25A29	100	100
Q8N8Y2	ATP6V0D2	100	100
Q8N983	MRPL43	100	100
Q8N9F7	GDPD1	100	100
Q8N9N2	ASCC1	3.04598e+07	100	5861
Q8N9N8	EIF1AD	41709000	100	5863
Q8N9T8	KRI1	7474000	100	5864
Q8NAV1	PRPF38A	100	100	5865
Q8NBA8	DTWD2	3.55343e+07	100	5866;5867
Q8NBI5	SLC43A3	1.63525e+07	100	5869
Q8NBM4	UBAC2	9805800	100	5877
Q8NBP7	PCSK9	2863700	100	5881
Q8NBZ7	UXS1	5.31807e+06	100	5883
Q8NC54	KCT2	2.46072e+07	100	5887
Q8NCA5	FAM98A	100	100
Q8NCN4	RNF169	100	100
Q8NCX0	CCDC150	100	100	5890
Q8ND04	SMG8	131280000	100	5891
Q8ND07	BBOF1	100	100
Q8NDH2	CCDC168	100	100
Q8NEF9	SRFBP1	9.51567e+06	100	5897
Q8NEJ9	NGDN	100	100
Q8NEM2	SHCBP1	12513970	100	5898;5899
Q8NEY1	NAV1	100	100
Q8NEZ5	FBXO22	1.40839e+07	100	5901
Q8NFC6	BOD1L1	100	100	5905
Q8NFH3	NUP43	1.01109e+07	100	5906
Q8NFN8	GPR156	100	100	5910;5911
Q8NFZ0	FBH1	100	100
Q8NGB6	OR4M2	100	100
Q8NGC1	OR11G2	100	100
Q8NGC9	OR11H4	7019300	100	5914
Q8NGN1	OR6T1	100	100	5915
Q8NGZ5	OR2G2	100	100
Q8NI35	PATJ	100	100
Q8TB22	SPATA20	100	100
Q8TB52	FBXO30	9.32467e+06	100	5923
Q8TB61	SLC35B2	2.24869e+07	100	5924;5925
Q8TB73	NDNF	100	100
Q8TBA6	GOLGA5	5127080	100	5926
Q8TBM8	DNAJB14	7252200	100	5928;5929
Q8TC12	RDH11	100	100
Q8TCN5	ZNF507	100	100
Q8TCU5	GRIN3A	100	100
Q8TD16	BICD2	100	100
Q8TDB6	DTX3L	100	100
Q8TDN6	BRIX1	100	100
Q8TDQ7	GNPDA2	8.32827e+06	100	3072;3074;3076;5937
Q8TE04	PANK1	100	100
Q8TE77	SSH3	100	100
Q8TEH3	DENND1A	100	100
Q8TEQ6	GEMIN5	2.15549e+07	100	5940;5941
Q8TEW0	PARD3	100	100		15
Q8TF01	PNISR	100	100
Q8TF72	SHROOM3	3.58543e+07	100	5945
Q8WTS6	SETD7	9.07133e+06	100	5946
Q8WTT2	NOC3L	994200	100	5947
Q8WU10	PYROXD1	100	100
Q8WUA2	PPIL4	1.76623e+07	100	5951
Q8WUH1	CHURC1	5.48893e+06	100	5952
Q8WUH6	TMEM263	1.10092e+08	100	5953;5954
Q8WUN7	UBTD2	7.73187e+06	100	5959;5960
Q8WUW1	BRK1	50809000	100	5961
Q8WUX1	SLC38A5	24366100	100	5962;5963
Q8WUY3	PRUNE2	10451000	100	5964;5965;5966
Q8WUY8	NAT14	4865400	100	5967
Q8WVC0	LEO1	100	100	5968
Q8WVH0	CPLX3	5.28817e+08	100	5969;5970
Q8WVK2	SNRNP27	100	100	5971
Q8WVM7	STAG1	100	100	5832
Q8WVX3	C4orf3	1.30548e+07	100	5972
Q8WVZ7	RNF133	100	100
Q8WW01	TSEN15	7598200	100	5973
Q8WWH5	TRUB1	100	100
Q8WWN8	ARAP3	100	100
Q8WWQ2	HPSE2	100	100
Q8WWV6	FCAMR	100	100
Q8WXA9	SREK1	100	100	5990
Q8WXD5	GEMIN6	100	100	5991
Q8WXI9	GATAD2B	15054000	100	5998;5999
Q8WY36	BBX	5.82397e+06	100	6001
Q8WZA0	LZIC	1.46327e+07	100	6008
Q8WZA9	IRGQ	10497000	100	6009
Q92530	PSMF1	1.39122e+07	100	6015
Q92541	RTF1	100	100
Q92560	BAP1	100	100
Q92572	AP3S1	15671300	100	6029
Q92585	MAML1	100	100	6032;6033
Q92599	SEPTIN8	3.72447e+07	100	4822;4823;4825
Q92626	PXDN	2.43013e+07	100	6054;6055
Q92665	MRPS31	100	100
Q92692	NECTIN2	100	100	6058
Q92733	PRCC	1.41429e+07	100	6059
Q92752	TNR	3.99683e+07	100	6065
Q92786	PROX1	5.76963e+07	100	6071
Q92793	CREBBP	2.03573e+07	100	400;6074
Q92845	KIFAP3	7.04357e+07	100	6088
Q92917	GPKOW	100	100	6112
Q92925	SMARCD2	100	100
Q92963	RIT1	8.85747e+06	100	6125
Q92989	CLP1	100	100
Q93033	CD101	100	100
Q93100	PHKB	100	100
Q969F1	GTF3C6	100	100	6148;6149
Q969I3	GLYATL1	100	100
Q969V6	MRTFA	1.28493e+07	100	6163
Q969X6	UTP4	2526500	100	6164
Q96A35	MRPL24	100	100
Q96A49	SYAP1	2.97883e+07	100	6174
Q96A65	EXOC4	3.15639e+07	100	6175
Q96AJ9	VTI1A	100	100	6191
Q96AQ6	PBXIP1	9623000	100	6192
Q96AQ7	CIDEC	100	100
Q96AQ8	MCUR1	100	100	6193
Q96AT1	KIAA1143	2.22437e+07	100	6194
Q96B23	C18orf25	100	100
Q96B36	AKT1S1	100	100
Q96B49	TOMM6	1.74343e+08	100	6209
Q96BD0	SLCO4A1	100	100
Q96BH1	RNF25	4.42163e+07	100	6210;6211;6212;6213
Q96BP3	PPWD1	100	100
Q96BQ5	CCDC127	100	100	6218
Q96C01	FAM136A	31207000	100	6221;6222;6223
Q96CP2	FLYWCH2	100	100
Q96CT7	CCDC124	100	100	6234
Q96D46	NMD3	8481000	100	6241
Q96D70	R3HDM4	100	100
Q96DF8	ESS2	5513900	100	6243
Q96DT5	DNAH11	5.94907e+07	100	6245
Q96DX7	TRIM44	13867900	100	6246
Q96E09	FAM122A	100	100
Q96E22	NUS1	100	100
Q96EA4	SPDL1	3.69277e+06	100	6248
Q96EB6	SIRT1	100	100	6249
Q96EC8	YIPF6	10214501	100	6250;6251
Q96EI5	TCEAL4	56209000	100	6253;6254;6255;6256
Q96EK9	KTI12	2.91657e+07	100	6257
Q96EN8	MOCOS	100	100
Q96EQ0	SGTB	37224000	100	6260;6261
Q96ER3	SAAL1	6817800	100	6262
Q96EU6	RRP36	100	100
Q96EY5	MVB12A	1.68313e+07	100	6266
Q96F63	CCDC97	100	100	6267
Q96F86	EDC3	100	100
Q96FF9	CDCA5	100	100	6268
Q96FT7	ASIC4	100	100
Q96FV2	SCRN2	3.17683e+06	100	6271
Q96G28	CFAP36	100	100
Q96G74	OTUD5	1.49162e+07	100	6278;6279;6280
Q96GA3	LTV1	100	100
Q96GQ7	DDX27	6.45603e+06	100	6283
Q96GX2	ATXN7L3B	100	100	6284
Q96H20	SNF8	100	100	6286
Q96HD1	CRELD1	100	100
Q96HR9	REEP6	100	100
Q96IJ6	GMPPA	100	100
Q96IK5	GMCL1	100	100
Q96IZ0	PAWR	4.95326e+07	100	6299
Q96J01	THOC3	2.89723e+07	100	6300;6301;6302;6303
Q96J84	KIRREL1	1.86263e+07	100	6304;6305
Q96JB2	COG3	100	100
Q96JC1	VPS39	100	100
Q96JP5	ZFP91	16835200	100	6309
Q96K17	BTF3L4	2.35637e+07	100	6310
Q96KB5	PBK	4995810	100	6315
Q96KG9	SCYL1	8463900	100	6316
Q96MH2	HEXIM2	100	100
Q96MK3	FAM20A	100	100	6326
Q96MZ0	GDAP1L1	100	100	6327
Q96N66	MBOAT7	100	100
Q96N67	DOCK7	100	100
Q96NC0	ZMAT2	29008840	100	6328;6329
Q96ND0	FAM210A	100	100	6330
Q96P26	NT5C1B	100	100
Q96P48	ARAP1	100	100
Q96PB7	OLFM3	100	100
Q96PC5	MIA2	100	100	6335
Q96PM5	RCHY1	2.60493e+06	100	6339
Q96PU5	NEDD4L	100	100
Q96PU8	QKI	38148000	100	6340
Q96PV0	SYNGAP1	9.18833e+06	100	6341
Q96PZ0	PUS7	100	100
Q96Q89	KIF20B	1.64647e+07	100	6343
Q96QB1	DLC1	100	100
Q96QE3	ATAD5	100	100
Q96QG7	MTMR9	3728500	100	6345
Q96R06	SPAG5	1.49324e+07	100	6349;6350
Q96RN5	MED15	100	100	6351
Q96RQ3	MCCC1	100	100
Q96RS6	NUDCD1	100	100
Q96RT1	ERBIN	100	100
Q96RU8	TRIB1	3.65287e+07	100	6355
Q96S55	WRNIP1	100	100	6356
Q96S97	MYADM	100	100	6358
Q96ST2	IWS1	1.48597e+07	100	6363;6364;6365
Q96ST3	SIN3A	100	100	6366
Q96SZ5	ADO	8.64147e+06	100	6367
Q96T23	RSF1	1.11883e+07	100	6368;6369
Q96T37	RBM15	100	100
Q96T58	SPEN	100	100
Q96T88	UHRF1	13484800	100	6372
Q99447	PCYT2	7398420	100	6386;6387
Q99500	S1PR3	1.61071e+07	100	6410
Q99501	GAS2L1	100	100
Q99523	SORT1	100	100	6411
Q99547	MPHOSPH6	4.70713e+07	100	6419
Q99549	MPHOSPH8	3.61791e+06	100	6420
Q99574	SERPINI1	11414500	100	6422
Q99622	C12orf57	100	100
Q99627	COPS8	100	100
Q99633	PRPF18	4.59227e+06	100	6444
Q99650	OSMR	4.42427e+06	100	6446
Q99661	KIF2C	12418300	100	6447
Q99685	MGLL	100	100	6448
Q99687	MEIS3	13026000	100	6449;6450
Q99707	MTR	100	100
Q99708	RBBP8	100	100
Q99728	BARD1	100	100
Q99816	TSG101	8.35033e+06	100	6467
Q99962	SH3GL2	2.43677e+07	100	6490;6492;6493;6494
Q99973	TEP1	100	100
Q99996	AKAP9	18565000	100	58;6498;6499;6500
Q9BPX6	MICU1	15335600	100	6503;6504
Q9BQ50	TREX2	100	100	6505
Q9BQ61	TRIR	3.65453e+07	100	6509
Q9BQI6	SLF1	100	100
Q9BQL6	FERMT1	100	100
Q9BQP7	MGME1	9.70447e+06	100	6515
Q9BR61	ACBD6	11406400	100	6516
Q9BRF8	CPPED1	1641100	100	6520
Q9BRJ2	MRPL45	100	100
Q9BRJ7	NUDT16L1	100	100
Q9BRP8	PYM1	100	100	6527
Q9BRT6	LLPH	20107000	100	6529
Q9BRT9	GINS4	100	100	6530
Q9BSJ2	TUBGCP2	2813200	100	6535
Q9BSL1	UBAC1	100	100	6539
Q9BSY4	CHCHD5	100	100	6540;6541
Q9BT92	TCHP	100	100
Q9BTC8	MTA3	2.64557e+07	100	860
Q9BTD8	RBM42	100	100	6547
Q9BTE1	DCTN5	6.52737e+06	100	6548
Q9BTW9	TBCD	6.23323e+06	100	6549
Q9BTZ2	DHRS4	100	100
Q9BU23	LMF2	100	100
Q9BU61	NDUFAF3	6.33071e+07	100	6550;6551
Q9BUE0	MED18	100	100	6552
Q9BUQ8	DDX23	1.42583e+07	100	6564;6565
Q9BV19	C1orf50	1.78833e+07	100	6567
Q9BV73	CEP250	100	100	6570
Q9BV86	NTMT1	100	100
Q9BVC4	MLST8	100	100	6571
Q9BVG4	PBDC1	40285500	100	6572
Q9BVJ6	UTP14A	6.75683e+06	100	6573
Q9BVP2	GNL3	100	100	6577
Q9BVQ7	SPATA5L1	100	100
Q9BW71	HIRIP3	30815000	100	6580
Q9BW85	YJU2	14194000	100	6581
Q9BX26	SYCP2	100	100
Q9BXL7	CARD11	100	100
Q9BXV9	GON7	4.35533e+07	100	6598;6599
Q9BXW6	OSBPL1A	100	100
Q9BXW7	HDHD5	100	100
Q9BXY0	MAK16	100	100
Q9BY43	CHMP4A	32481000	100	6600;6601
Q9BY77	POLDIP3	100	100	6604
Q9BYD1	MRPL13	8.36767e+06	100	6605
Q9BYN0	SRXN1	100	100
Q9BZG1	RAB34	1.77608e+07	100	6612
Q9BZL1	UBL5	2.0185e+07	100	6617
Q9BZM5	ULBP2	100	100	5495
Q9BZS1	FOXP3	100	100
Q9C029	TRIM7	100	100
Q9C099	LRRCC1	100	100
Q9C0C2	TNKS1BP1	100	100	6620
Q9C0C4	SEMA4C	100	100
Q9C0C9	UBE2O	4.65473e+07	100	6621;6622;6623;6624
Q9C0H9	SRCIN1	100	100
Q9GZM5	YIPF3	1.92862e+07	100	6629;6630
Q9GZP4	PITHD1	100	100
Q9GZP8	IMUP	5.51907e+07	100	6631
Q9GZS1	POLR1E	3.64903e+06	100	6635
Q9GZT6	CCDC90B	100	100	6638
Q9GZU7	CTDSP1	11356000	100	6642
Q9GZU8	FAM192A	6633000	100	6643
Q9GZZ9	UBA5	100	100	6649
Q9H019	MTFR1L	8.85257e+06	100	6650
Q9H098	FAM107B	100	100	6654;6655
Q9H0A9	SPATC1L	100	100
Q9H0B3	IQCN	100	100		18
Q9H0C1	ZMYND12	100	100
Q9H0E2	TOLLIP	2039600	100	6660
Q9H0H0	INTS2	100	100
Q9H0H5	RACGAP1	100	100	6663
Q9H0L4	CSTF2T	2.75527e+07	100	6664;6665;6666
Q9H0S4	DDX47	100	100	6669
Q9H0U9	TSPYL1	100	100	6676
Q9H0W9	C11orf54	1.74242e+07	100	6677
Q9H0X4	FAM234A	13352000	100	6678
Q9H115	NAPB	5.11083e+07	100	3570;3575;6679
Q9H1B7	IRF2BPL	7.64073e+06	100	6680
Q9H1K1	ISCU	183483000	100	6683;6684
Q9H223	EHD4	100	100	6685
Q9H267	VPS33B	8.88033e+06	100	6686
Q9H2P0	ADNP	4.17073e+06	100	6694
Q9H2P9	DPH5	100	100
Q9H3H3	C11orf68	2.80733e+07	100	6700
Q9H3K2	GHITM	5.06167e+07	100	6701;6702
Q9H3Q1	CDC42EP4	16263100	100	6705;6706
Q9H410	DSN1	1.1885e+07	100	6712
Q9H425	C1orf198	17102000	100	6713
Q9H479	FN3K	100	100
Q9H490	PIGU	100	100
Q9H4A5	GOLPH3L	100	100
Q9H4F8	SMOC1	7.95367e+06	100	6729;6730
Q9H4I9	SMDT1	8584200	100	6735
Q9H5V8	CDCP1	100	100
Q9H5X1	CIAO2A	3.20963e+06	100	6743
Q9H6D7	HAUS4	4.94617e+06	100	6744
Q9H6E4	CCDC134	100	100	6745
Q9H6E5	TUT1	2.84083e+07	100	6746
Q9H6R4	NOL6	100	100
Q9H6S3	EPS8L2	9.29537e+06	100	6749
Q9H6T3	RPAP3	3.04215e+07	100	6750;6751;6752
Q9H6X2	ANTXR1	100	100	6753
Q9H773	DCTPP1	100	100
Q9H792	PEAK1	100	100
Q9H799	CPLANE1	100	100
Q9H7E9	C8orf33	100	100
Q9H7N4	SCAF1	3.64941e+07	100	6759
Q9H8G2	CAAP1	100	100	6772
Q9H8S9	MOB1A	8.04833e+06	100	6773
Q9H8Y5	ANKZF1	100	100
Q9H944	MED20	100	100
Q9H9A6	LRRC40	5.89123e+07	100	6781
Q9H9H4	VPS37B	3.15943e+07	100	6784;6785;6786
Q9H9Y2	RPF1	100	100	6788
Q9HB07	C12orf10	6982400	100	6800
Q9HBK9	AS3MT	100	100
Q9HBM1	SPC25	100	100
Q9HBR0	SLC38A10	100	100	6809
Q9HCD5	NCOA5	1.2538e+08	100	6820
Q9HCJ1	ANKH	100	100	6821
Q9HCK8	CHD8	100	100
Q9HCX3	ZNF304	10947600	100	6824
Q9HCZ1	ZNF334	100	100
Q9HD15	SRA1	21975600	100	6825
Q9HD33	MRPL47	100	100
Q9HDC5	JPH1	100	100
Q9NP61	ARFGAP3	31232800	100	6833;6834;6835
Q9NP74	PALMD	100	100	6838;6839
Q9NP77	SSU72	20424490	100	6840
Q9NP86	CABP5	100	100
Q9NP92	MRPS30	100	100
Q9NPD3	EXOSC4	100	100
Q9NPD8	UBE2T	100	100	6848
Q9NPF0	CD320	2.62807e+07	100	6851
Q9NPF4	OSGEP	100	100
Q9NPF5	DMAP1	100	100
Q9NPJ6	MED4	4.48807e+06	100	6853
Q9NPQ8	RIC8A	17600600	100	6854;6855
Q9NQ55	PPAN	1.72396e+07	100	6862;6863
Q9NQ92	COPRS	3.97113e+07	100	6865;6866
Q9NQE9	HINT3	100	100
Q9NQH7	XPNPEP3	45749000	100	6870;6871
Q9NQT8	KIF13B	100	100	6873
Q9NQW6	ANLN	100	100	6874
Q9NQY0	BIN3	3.11923e+06	100	6877
Q9NR34	MAN1C1	100	100
Q9NR48	ASH1L	100	100
Q9NRG1	PRTFDC1	2.07767e+07	100	6892
Q9NRN7	AASDHPPT	100	100
Q9NRR5	UBQLN4	8.70017e+06	100	6893;6894;6895
Q9NRX2	MRPL17	5.29283e+06	100	6901
Q9NRZ5	AGPAT4	100	100
Q9NSP4	CENPM	100	100	6912
Q9NUG6	PDRG1	3.58623e+06	100	6924
Q9NUQ3	TXLNG	100	100	6927
Q9NUQ8	ABCF3	2.45447e+07	100	6928
Q9NV06	DCAF13	100	100
Q9NV70	EXOC1	4826000	100	6936
Q9NVG8	TBC1D13	100	100	6938
Q9NVM6	DNAJC17	100	100
Q9NVU7	SDAD1	100	100
Q9NVX2	NLE1	8443900	100	6946
Q9NVZ3	NECAP2	100	100	6947
Q9NW68	BSDC1	2.81954e+07	100	6949;6950;6951
Q9NW82	WDR70	1.41435e+07	100	6952;6953
Q9NWA0	MED9	100	100	6954
Q9NWM8	FKBP14	1.44181e+07	100	6955;6956
Q9NWU2	GID8	1.42826e+07	100	6959
Q9NWV8	BABAM1	1.0305e+07	100	6962
Q9NWX6	THG1L	100	100	6963
Q9NX08	COMMD8	8498300	100	6964
Q9NX70	MED29	24224000	100	6975;6976
Q9NXG0	CNTLN	1.75043e+07	100	6977
Q9NXG6	P4HTM	11183700	100	6980
Q9NXN4	GDAP2	100	100
Q9NXW2	DNAJB12	3.74217e+06	100	6982
Q9NY27	PPP4R2	94987000	100	6983;6984;6985;6986;6987;6988
Q9NY61	AATF	100	100
Q9NYB9	ABI2	100	100
Q9NYR9	NKIRAS2	100	100
Q9NYV4	CDK12	100	100
Q9NYY3	PLK2	100	100		21
Q9NZ09	UBAP1	35200000	100	7014;7015
Q9NZI2	KCNIP1	100	100
Q9NZQ3	NCKIPSD	100	100
Q9P003	CNIH4	1.14757e+07	100	7043
Q9P013	CWC15	9190700	100	7044
Q9P0J1	PDP1	1.6197e+07	100	7046
Q9P0P0	RNF181	1.18732e+07	100	7062
Q9P0T7	TMEM9	6.17423e+07	100	7064
Q9P0V3	SH3BP4	4513200	100	7065
Q9P1F3	ABRACL	100	100	7068
Q9P1Y6	PHRF1	100	100
Q9P203	BTBD7	100	100
Q9P206	KIAA1522	100	100	7069
Q9P219	CCDC88C	100	100	7070
Q9P227	ARHGAP23	100	100	7071
Q9P260	RELCH	100	100	7075
Q9P270	SLAIN2	3652400	100	7076;7077
Q9P278	FNIP2	4408700	100	7078;7079
Q9P281	BAHCC1	2.78067e+07	100	7080
Q9P2B4	CTTNBP2NL	8975100	100	7090;7091;7092
Q9P2E2	KIF17	100	100
Q9P2J3	KLHL9	100	100	7098;7099
Q9P2X0	DPM3	100	100
Q9UBC2	EPS15L1	1.60151e+07	100	7118
Q9UBF2	COPG2	4.92533e+06	100	7122
Q9UBF6	RNF7	100	100	7123
Q9UBK8	MTRR	100	100
Q9UBL3	ASH2L	100	100
Q9UBM8	MGAT4C	100	100
Q9UBS8	RNF14	100	100	7132
Q9UBU6	FAM8A1	100	100
Q9UDY2	TJP2	7.07395e+06	100	7142
Q9UEE9	CFDP1	100	100	7145
Q9UEG4	ZNF629	100	100	7146
Q9UEY8	ADD3	1.31903e+07	100	7147;7148
Q9Y2D9	ZNF652	6.07023e+06	100	7149
Q9UFC0	LRWD1	6.71147e+06	100	7150
Q9UFW8	CGGBP1	12837000	100	7151
Q9UGV2	NDRG3	1.90403e+07	100	7168;7169;7170
Q9UH62	ARMCX3	83605100	100	7171;7172;7173;7174
Q9UHC1	MLH3	100	100
Q9UHD2	TBK1	100	100
Q9UHD9	UBQLN2	16610000	100	6894;6895;7188;7189
Q9UHN6	CEMIP2	6.31677e+06	100	7193
Q9UHR4	BAIAP2L1	10026600	100	7194
Q9UHR5	SAP30BP	33040000	100	7195;7196;7197
Q9UI09	NDUFA12	6164000	100	7210
Q9UI10	EIF2B4	100	100
Q9UIV1	CNOT7	21438300	100	7222;7223
Q9UJ14	GGT7	1.8745e+06	100	7224
Q9UJ72	ANXA10	6.64947e+06	100	7225
Q9UJV9	DDX41	100	100	7232
Q9UJX2	CDC23	100	100
Q9UJX3	ANAPC7	100	100
Q9UJX4	ANAPC5	100	100	6348
Q9UJY5	GGA1	1.76266e+07	100	7237;7238
Q9UK41	VPS28	1.16906e+08	100	7243;7244;7245;7246
Q9UK61	TASOR	100	100
Q9UK76	JPT1	86558000	100	7247;7248
Q9UKF6	CPSF3	7324500	100	7252
Q9UKI2	CDC42EP3	100	100	7253
Q9UKI8	TLK1	100	100
Q9UKJ3	GPATCH8	100	100
Q9UKN8	GTF3C4	100	100
Q9UKY7	CDV3	1.69537e+08	100	7262;7263;7264
Q9UL18	AGO1	100	100	7266
Q9ULD0	OGDHL	100	100
Q9ULF5	SLC39A10	100	100
Q9ULI3	HEG1	100	100
Q9ULR0	ISY1	9.93177e+06	100	7276
Q9UMR2	DDX19B	100	100	6930;6931;6932;6934;7285
Q9UMR5	PPT2	5792700	100	7286
Q9UMX5	NENF	8.81427e+07	100	7290
Q9UMY1	NOL7	8.84637e+06	100	7291
Q9UMZ2	SYNRG	4.45233e+06	100	7293;7294
Q9UNL4	ING4	6.35297e+06	100	7311
Q9UP83	COG5	100	100
Q9UPV9	TRAK1	10280000	100	7333
Q9UQ16	DNM3	128264000	100	3326;3331
Q9UQ26	RIMS2	100	100
Q9Y237	PIN4	100	100	7381
Q9Y244	POMP	1.18331e+07	100	7382;7383
Q9Y251	HPSE	5.14573e+08	100	7384
Q9Y2A7	NCKAP1	100	100
Q9Y2C9	TLR6	100	100
Q9Y2D0	CA5B	100	100
Q9Y2H0	DLGAP4	10309000	100	7423
Q9Y2P8	RCL1	100	100	7427
Q9Y2Q5	LAMTOR2	9.17877e+07	100	7431;7432;7433
Q9Y2Q9	MRPS28	100	100	7434
Q9Y2R2	PTPN22	35660000	100	7436;7437;7438
Q9Y2R5	MRPS17	100	100
Q9Y2S6	TMA7	100	100
Q9Y2T2	AP3M1	8.28583e+06	100	7440
Q9Y2X0	MED16	100	100	7452
Q9Y2Y1	POLR3K	9.10633e+06	100	7455
Q9Y314	NOSIP	19268000	100	7461
Q9Y315	DERA	100	100
Q9Y376	CAB39	100	100
Q9Y3A3	MOB4	11884000	100	7470
Q9Y3B8	REXO2	100	100
Q9Y3C0	WASHC3	2.14743e+07	100	7477;7478
Q9Y3C6	PPIL1	71651000	100	7480;7481;7482
Q9Y3C7	MED31	11153000	100	7483
Q9Y3E7	CHMP3	9.81666e+06	100	7486
Q9Y3Q4	HCN4	100	100
Q9Y3S2	ZNF330	100	100
Q9Y3Y2	CHTOP	3.94887e+07	100	7503;7504;7505;7506;7507
Q9Y421	FAM32A	1.08637e+07	100	7508;7509
Q9Y448	KNSTRN	8.99083e+06	100	7510
Q9Y4C8	RBM19	3332500	100	7547
Q9Y4D8	HECTD4	100	100
Q9Y4E5	ZNF451	100	100
Q9Y4F3	MARF1	100	100
Q9Y4P1	ATG4B	100	100	7563
Q9Y4P8	WIPI2	10490700	100	7564;7565
Q9Y508	RNF114	5.56017e+07	100	7570;7571
Q9Y5B0	CTDP1	8.76617e+06	100	7587
Q9Y5I7	CLDN16	100	100
Q9Y5Q8	GTF3C5	1.37104e+07	100	7606;7607
Q9Y5U8	MPC1	100	100
Q9Y5W7	SNX14	100	100
Q9Y5X3	SNX5	100	100	7309
Q9Y5Y2	NUBP2	10226000	100	7611
Q9Y5Z9	UBIAD1	100	100
Q9Y605	MRFAP1	4.61257e+07	100	7612;7613;7614
Q9Y618	NCOR2	100	100
Q9Y619	SLC25A15	100	100
Q9Y679	AUP1	100	100
Q9Y692	GMEB1	6.24433e+06	100	7631
Q9Y697	NFS1	2.38763e+07	100	7637;7638;7639
Q9Y6A5	TACC3	100	100	7640;7641;7642;7643
Q9Y6A9	SPCS1	5.25027e+07	100	7644
Q9Y6F1	PARP3	100	100
Q9Y6G3	MRPL42	5.97413e+06	100	7651
Q9Y6Q3	ZFP37	100	100
Q9Y6V7	DDX49	100	100
Q9Y6X8	ZHX2	100	100

## Sheet: Unique for biotin - AHA (pulse)
Uniprot ID	Gene name	Protein IDs	Majority protein IDs	Mol weight [kDa]	Intensity Biotin - AHA (pulse)	AHA_Biotin site positions
P0DPI2	GATD3A	sp|P0DPI2|GAL3A_HUMAN;sp|A0A0B4J2D5|GAL3B_HUMAN	sp|P0DPI2|GAL3A_HUMAN;sp|A0A0B4J2D5|GAL3B_HUMAN	28.17	54794000
A0A0U1RQE8	GLYATL1B	sp|A0A0U1RQE8|GLYLB_HUMAN	sp|A0A0U1RQE8|GLYLB_HUMAN	34.552	82798000
A2RRP1	NBAS	sp|A2RRP1|NBAS_HUMAN	sp|A2RRP1|NBAS_HUMAN	268.57	897553
A6NDU8	C5orf51	sp|A6NDU8|CE051_HUMAN	sp|A6NDU8|CE051_HUMAN	33.62	1.69573e+07
A6NHR9	SMCHD1	sp|A6NHR9|SMHD1_HUMAN	sp|A6NHR9|SMHD1_HUMAN	226.37	2.58963e+06
B1AJZ9	FHAD1	sp|B1AJZ9|FHAD1_HUMAN;REV__sp|Q8IWJ2|GCC2_HUMAN;sp|Q9P2D7|DYH1_HUMAN	sp|B1AJZ9|FHAD1_HUMAN	161.9	55277800
H3BQB6	STMND1	sp|H3BQB6|STMD1_HUMAN	sp|H3BQB6|STMD1_HUMAN	30.984	5.84403e+07
L0R6Q1	SLC35A4	sp|L0R6Q1|S35U4_HUMAN	sp|L0R6Q1|S35U4_HUMAN	11.133	69879000
O00159	MYO1C	sp|O00159|MYO1C_HUMAN	sp|O00159|MYO1C_HUMAN	121.68	2.39261e+06
O00479	HMGN4	sp|O00479|HMGN4_HUMAN	sp|O00479|HMGN4_HUMAN	9.5388	2.23905e+06
O00505	KPNA3	sp|O00505|IMA4_HUMAN	sp|O00505|IMA4_HUMAN	57.81	1.20437e+08
O00629	KPNA4	sp|O00629|IMA3_HUMAN	sp|O00629|IMA3_HUMAN	57.886	57729000
O00754	MAN2B1	sp|O00754|MA2B1_HUMAN	sp|O00754|MA2B1_HUMAN	113.74	3.79123e+06
O14519	CDK2AP1	sp|O14519|CDKA1_HUMAN	sp|O14519|CDKA1_HUMAN	12.365	2015240
P47813	EIF1AX	sp|P47813|IF1AX_HUMAN;sp|O14602|IF1AY_HUMAN	sp|P47813|IF1AX_HUMAN;sp|O14602|IF1AY_HUMAN	16.46	1.19407e+08
O14787	TNPO2	sp|O14787|TNPO2_HUMAN	sp|O14787|TNPO2_HUMAN	101.39	7.77743e+06
O14802	POLR3A	sp|O14802|RPC1_HUMAN	sp|O14802|RPC1_HUMAN	155.64	2.88334e+07
O14828	SCAMP3	sp|O14828|SCAM3_HUMAN	sp|O14828|SCAM3_HUMAN	38.287	6.24443e+07
O14976	GAK	sp|O14976|GAK_HUMAN	sp|O14976|GAK_HUMAN	143.19	3.22277e+06
O15118	NPC1	sp|O15118|NPC1_HUMAN	sp|O15118|NPC1_HUMAN	142.17	879000
O15119	TBX3	sp|O15119|TBX3_HUMAN	sp|O15119|TBX3_HUMAN	79.388	5.63503e+06
O15127	SCAMP2	sp|O15127|SCAM2_HUMAN	sp|O15127|SCAM2_HUMAN	36.648	2609700
O15143	ARPC1B	sp|O15143|ARC1B_HUMAN	sp|O15143|ARC1B_HUMAN	40.949	1.97643e+08
O15258	RER1	sp|O15258|RER1_HUMAN	sp|O15258|RER1_HUMAN	22.958	1.13474e+07
O15397	IPO8	sp|O15397|IPO8_HUMAN	sp|O15397|IPO8_HUMAN	119.94	5.63847e+06
O15438	ABCC3	sp|O15438|MRP3_HUMAN	sp|O15438|MRP3_HUMAN	169.34	3.68217e+06
O15514	POLR2D	sp|O15514|RPB4_HUMAN	sp|O15514|RPB4_HUMAN	16.311	2772900
O43252	PAPSS1	sp|O43252|PAPS1_HUMAN	sp|O43252|PAPS1_HUMAN	70.832	1.97737e+07
O43264	ZW10	sp|O43264|ZW10_HUMAN	sp|O43264|ZW10_HUMAN	88.828	12378000
O43286	B4GALT5	sp|O43286|B4GT5_HUMAN	sp|O43286|B4GT5_HUMAN	45.118	3.69213e+06
O43324	EEF1E1	sp|O43324|MCA3_HUMAN	sp|O43324|MCA3_HUMAN	19.81	1.15553e+08
O43402	EMC8	sp|O43402|EMC8_HUMAN	sp|O43402|EMC8_HUMAN	23.773	4.32463e+06
O43432	EIF4G3	sp|O43432|IF4G3_HUMAN	sp|O43432|IF4G3_HUMAN	176.65	5231600
O43657	TSPAN6	sp|O43657|TSN6_HUMAN	sp|O43657|TSN6_HUMAN	27.563	11208300
O43676	NDUFB3	sp|O43676|NDUB3_HUMAN	sp|O43676|NDUB3_HUMAN	11.402	4150300
O43678	NDUFA2	sp|O43678|NDUA2_HUMAN	sp|O43678|NDUA2_HUMAN	10.921	6.70423e+06
O43760	SYNGR2	sp|O43760|SNG2_HUMAN	sp|O43760|SNG2_HUMAN	24.81	5.64363e+06
O43795	MYO1B	sp|O43795|MYO1B_HUMAN	sp|O43795|MYO1B_HUMAN	131.98	4.92777e+07	1
O43818	RRP9	sp|O43818|U3IP2_HUMAN	sp|O43818|U3IP2_HUMAN	51.84	1.07872e+07
O43847	NRDC	sp|O43847|NRDC_HUMAN	sp|O43847|NRDC_HUMAN	131.7	6.00683e+07
O60238	BNIP3L	sp|O60238|BNI3L_HUMAN	sp|O60238|BNI3L_HUMAN	23.93	3.92397e+06
O60241	ADGRB2	sp|O60241|AGRB2_HUMAN	sp|O60241|AGRB2_HUMAN	172.65	2.00483e+07
O60341	KDM1A	sp|O60341|KDM1A_HUMAN	sp|O60341|KDM1A_HUMAN	92.902	3270700
O60361	NME2P1	sp|O60361|NDK8_HUMAN	sp|O60361|NDK8_HUMAN	15.529	11829700
O60427	FADS1	sp|O60427|FADS1_HUMAN	sp|O60427|FADS1_HUMAN	51.964	3.99247e+06
O60469	DSCAM	sp|O60469|DSCAM_HUMAN	sp|O60469|DSCAM_HUMAN	222.26	1.27083e+07
O60493	SNX3	sp|O60493|SNX3_HUMAN	sp|O60493|SNX3_HUMAN	18.762	3.24807e+07
O60637	TSPAN3	sp|O60637|TSN3_HUMAN	sp|O60637|TSN3_HUMAN	28.017	1.37927e+07
O60645	EXOC3	sp|O60645|EXOC3_HUMAN	sp|O60645|EXOC3_HUMAN	85.566	2.34147e+06
O60678	PRMT3	sp|O60678|ANM3_HUMAN	sp|O60678|ANM3_HUMAN	59.902	2712700
O60841	EIF5B	sp|O60841|IF2P_HUMAN	sp|O60841|IF2P_HUMAN	138.83	1.00211e+08
O60869	EDF1	sp|O60869|EDF1_HUMAN	sp|O60869|EDF1_HUMAN	16.368	1.26018e+06
O75323	NIPSNAP2	sp|O75323|NIPS2_HUMAN	sp|O75323|NIPS2_HUMAN	33.742	7.88581e+06
O75352	MPDU1	sp|O75352|MPU1_HUMAN	sp|O75352|MPU1_HUMAN	26.638	13757300
O75431	MTX2	sp|O75431|MTX2_HUMAN	sp|O75431|MTX2_HUMAN	29.763	19371000
O75438	NDUFB1	sp|O75438|NDUB1_HUMAN	sp|O75438|NDUB1_HUMAN	6.9611	14819000
O75489	NDUFS3	sp|O75489|NDUS3_HUMAN	sp|O75489|NDUS3_HUMAN	30.241	3.99577e+07
O75494	SRSF10	sp|O75494|SRS10_HUMAN	sp|O75494|SRS10_HUMAN	31.3	8.61587e+06
O75569	PRKRA	sp|O75569|PRKRA_HUMAN	sp|O75569|PRKRA_HUMAN	34.404	2974500
O75607	NPM3	sp|O75607|NPM3_HUMAN	sp|O75607|NPM3_HUMAN	19.343	7278900
O75608	LYPLA1	sp|O75608|LYPA1_HUMAN	sp|O75608|LYPA1_HUMAN	24.669	2.36707e+07
O75629	CREG1	sp|O75629|CREG1_HUMAN	sp|O75629|CREG1_HUMAN	24.074	4.48607e+06
O75663	TIPRL	sp|O75663|TIPRL_HUMAN	sp|O75663|TIPRL_HUMAN	31.444	1.78312e+07
O75691	UTP20	sp|O75691|UTP20_HUMAN	sp|O75691|UTP20_HUMAN	318.38	3.85313e+07
O75694	NUP155	sp|O75694|NU155_HUMAN	sp|O75694|NU155_HUMAN	155.2	8.41687e+07
O75746	SLC25A12	sp|O75746|CMC1_HUMAN	sp|O75746|CMC1_HUMAN	74.761	15598300
O75880	SCO1	sp|O75880|SCO1_HUMAN	sp|O75880|SCO1_HUMAN	33.814	20346000
O75909	CCNK	sp|O75909|CCNK_HUMAN	sp|O75909|CCNK_HUMAN	64.239	3.27897e+06
O75914	PAK3	sp|O75914|PAK3_HUMAN;sp|Q13153|PAK1_HUMAN	sp|O75914|PAK3_HUMAN	62.309	1.12073e+06
O75935	DCTN3	sp|O75935|DCTN3_HUMAN	sp|O75935|DCTN3_HUMAN	21.119	1.31085e+07
O75964	ATP5MG	sp|O75964|ATP5L_HUMAN	sp|O75964|ATP5L_HUMAN	11.428	317110000
O76021	RSL1D1	sp|O76021|RL1D1_HUMAN	sp|O76021|RL1D1_HUMAN	54.972	17963050
O76031	CLPX	sp|O76031|CLPX_HUMAN	sp|O76031|CLPX_HUMAN	69.223	1.57245e+07
O94806	PRKD3	sp|O94806|KPCD3_HUMAN	sp|O94806|KPCD3_HUMAN	100.47	25267000
O94874	UFL1	sp|O94874|UFL1_HUMAN	sp|O94874|UFL1_HUMAN	89.594	1.09059e+07
O94903	PLPBP	sp|O94903|PLPHP_HUMAN	sp|O94903|PLPHP_HUMAN	30.344	4.02063e+06
O94913	PCF11	sp|O94913|PCF11_HUMAN	sp|O94913|PCF11_HUMAN	173.05	9014800
O94915	FRYL	sp|O94915|FRYL_HUMAN	sp|O94915|FRYL_HUMAN	339.59	17264000
O94966	USP19	sp|O94966|UBP19_HUMAN	sp|O94966|UBP19_HUMAN	145.65	2.44699e+06
O94986	CEP152	sp|O94986|CE152_HUMAN	sp|O94986|CE152_HUMAN	195.62	5.03327e+07
O95167	NDUFA3	sp|O95167|NDUA3_HUMAN	sp|O95167|NDUA3_HUMAN	9.2787	28073000
O95197	RTN3	sp|O95197|RTN3_HUMAN	sp|O95197|RTN3_HUMAN	112.61	3.74643e+08
O95218	ZRANB2	sp|O95218|ZRAB2_HUMAN	sp|O95218|ZRAB2_HUMAN	37.404	3.97787e+06
O95249	GOSR1	sp|O95249|GOSR1_HUMAN	sp|O95249|GOSR1_HUMAN	28.612	1.26503e+07
O95267	RASGRP1	sp|O95267|GRP1_HUMAN	sp|O95267|GRP1_HUMAN	90.401	5.76643e+06
O95292	VAPB	sp|O95292|VAPB_HUMAN	sp|O95292|VAPB_HUMAN	27.228	2.03107e+08
O95297	MPZL1	sp|O95297|MPZL1_HUMAN	sp|O95297|MPZL1_HUMAN	29.082	1.52932e+07
O95336	PGLS	sp|O95336|6PGL_HUMAN	sp|O95336|6PGL_HUMAN	27.547	1.22033e+07
O95340	PAPSS2	sp|O95340|PAPS2_HUMAN	sp|O95340|PAPS2_HUMAN	69.5	5679300
O95347	SMC2	sp|O95347|SMC2_HUMAN	sp|O95347|SMC2_HUMAN	135.65	8.05393e+07
O95352	ATG7	sp|O95352|ATG7_HUMAN	sp|O95352|ATG7_HUMAN	77.959	1.21983e+07
O95379	TNFAIP8	sp|O95379|TFIP8_HUMAN	sp|O95379|TFIP8_HUMAN	23.003	6.90883e+06
O95453	PARN	sp|O95453|PARN_HUMAN	sp|O95453|PARN_HUMAN	73.45	4382700
O95563	MPC2	sp|O95563|MPC2_HUMAN	sp|O95563|MPC2_HUMAN	14.279	643353
O95758	PTBP3	sp|O95758|PTBP3_HUMAN	sp|O95758|PTBP3_HUMAN	59.689	33473000
O95905	ECD	sp|O95905|ECD_HUMAN	sp|O95905|ECD_HUMAN	72.757	3024870
P00374	DHFR	sp|P00374|DYR_HUMAN	sp|P00374|DYR_HUMAN	21.452	9.35157e+06
P00441	SOD1	sp|P00441|SODC_HUMAN	sp|P00441|SODC_HUMAN	15.936	4.59533e+06
P00533	EGFR	sp|P00533|EGFR_HUMAN	sp|P00533|EGFR_HUMAN	134.28	7.13287e+06
P00846	MT-ATP6	sp|P00846|ATP6_HUMAN	sp|P00846|ATP6_HUMAN	24.817	3.44807e+07
P00918	CA2	sp|P00918|CAH2_HUMAN	sp|P00918|CAH2_HUMAN	29.246	3.68947e+07
P04114	APOB	sp|P04114|APOB_HUMAN	sp|P04114|APOB_HUMAN	515.6	8.96367e+06
P04181	OAT	sp|P04181|OAT_HUMAN	sp|P04181|OAT_HUMAN	48.534	1.5003e+07
P04216	THY1	sp|P04216|THY1_HUMAN	sp|P04216|THY1_HUMAN	17.935	3.61777e+07	86
P04350	TUBB4A	sp|P04350|TBB4A_HUMAN	sp|P04350|TBB4A_HUMAN	49.585	6.42013e+07
P05114	HMGN1	sp|P05114|HMGN1_HUMAN	sp|P05114|HMGN1_HUMAN	10.659	1.24901e+07
P05165	PCCA	sp|P05165|PCCA_HUMAN	sp|P05165|PCCA_HUMAN	80.058	8102700
P05204	HMGN2	sp|P05204|HMGN2_HUMAN;sp|Q15651|HMGN3_HUMAN	sp|P05204|HMGN2_HUMAN;sp|Q15651|HMGN3_HUMAN	9.3926	5.51098e+06
P05386	RPLP1	sp|P05386|RLA1_HUMAN	sp|P05386|RLA1_HUMAN	11.514	198312000
P05387	RPLP2	sp|P05387|RLA2_HUMAN	sp|P05387|RLA2_HUMAN	11.665	5.22473e+08
P05771	PRKCB	sp|P05771|KPCB_HUMAN;sp|P17252|KPCA_HUMAN	sp|P05771|KPCB_HUMAN;sp|P17252|KPCA_HUMAN	76.868	3.27803e+06
P05976	MYL1	sp|P05976|MYL1_HUMAN;sp|P08590|MYL3_HUMAN	sp|P05976|MYL1_HUMAN;sp|P08590|MYL3_HUMAN	21.145	20577000
P06280	GLA	sp|P06280|AGAL_HUMAN	sp|P06280|AGAL_HUMAN	48.766	3.82277e+06
P06493	CDK1	sp|P06493|CDK1_HUMAN;sp|Q00526|CDK3_HUMAN;sp|Q00534|CDK6_HUMAN;sp|P50750|CDK9_HUMAN;sp|Q96Q40|CDK15_HUMAN;sp|O94921|CDK14_HUMAN;sp|Q07002|CDK18_HUMAN;sp|Q00537|CDK17_HUMAN	sp|P06493|CDK1_HUMAN	34.095	39027300
P06858	LPL	sp|P06858|LIPL_HUMAN	sp|P06858|LIPL_HUMAN	53.162	7.51467e+06
P07205	PGK2	sp|P07205|PGK2_HUMAN	sp|P07205|PGK2_HUMAN	44.796	3.79883e+06
P07288	KLK3	sp|P07288|KLK3_HUMAN	sp|P07288|KLK3_HUMAN	28.741	2.00413e+07
P07384	CAPN1	sp|P07384|CAN1_HUMAN	sp|P07384|CAN1_HUMAN	81.889	98365000
P07741	APRT	sp|P07741|APT_HUMAN	sp|P07741|APT_HUMAN	19.608	1.6408e+08
P07951	TPM2	sp|P07951|TPM2_HUMAN	sp|P07951|TPM2_HUMAN	32.85	127741000
P08237	PFKM	sp|P08237|PFKAM_HUMAN	sp|P08237|PFKAM_HUMAN	85.182	5.99073e+07
P08397	HMBS	sp|P08397|HEM3_HUMAN	sp|P08397|HEM3_HUMAN	39.33	907423
P08574	CYC1	sp|P08574|CY1_HUMAN	sp|P08574|CY1_HUMAN	35.422	197750000
P09001	MRPL3	sp|P09001|RM03_HUMAN	sp|P09001|RM03_HUMAN	38.632	10557800
P09110	ACAA1	sp|P09110|THIK_HUMAN	sp|P09110|THIK_HUMAN	44.292	684163
P09661	SNRPA1	sp|P09661|RU2A_HUMAN	sp|P09661|RU2A_HUMAN	28.415	128808000
P09669	COX6C	sp|P09669|COX6C_HUMAN	sp|P09669|COX6C_HUMAN	8.7813	51553000
P09913	IFIT2	sp|P09913|IFIT2_HUMAN	sp|P09913|IFIT2_HUMAN	54.632	6.34283e+06
Q5T764	IFIT1B	sp|Q5T764|IFT1B_HUMAN;sp|P09914|IFIT1_HUMAN	sp|Q5T764|IFT1B_HUMAN;sp|P09914|IFIT1_HUMAN	54.992	1.33193e+06
Q99878	HIST1H2AJ	sp|Q99878|H2A1J_HUMAN;sp|Q96KK5|H2A1H_HUMAN;sp|P0C0S8|H2A1_HUMAN;sp|P20671|H2A1D_HUMAN	sp|Q99878|H2A1J_HUMAN;sp|Q96KK5|H2A1H_HUMAN;sp|P0C0S8|H2A1_HUMAN;sp|P20671|H2A1D_HUMAN	13.936	6.37683e+06
P0C7P4	UQCRFS1P1	sp|P0C7P4|UCRIL_HUMAN	sp|P0C7P4|UCRIL_HUMAN	30.815	8.59853e+06
P0DN76	U2AF1L5	sp|P0DN76|U2AF5_HUMAN;sp|Q01081|U2AF1_HUMAN;sp|Q8WU68|U2AF4_HUMAN	sp|P0DN76|U2AF5_HUMAN;sp|Q01081|U2AF1_HUMAN;sp|Q8WU68|U2AF4_HUMAN	27.872	69455000
P35520	CBS	sp|P35520|CBS_HUMAN;sp|P0DN79|CBSL_HUMAN	sp|P35520|CBS_HUMAN;sp|P0DN79|CBSL_HUMAN	60.586	1.80724e+07
P10253	GAA	sp|P10253|LYAG_HUMAN	sp|P10253|LYAG_HUMAN	105.32	2.28173e+06
P10316	HLA-A	sp|P10316|1A69_HUMAN;sp|P01892|1A02_HUMAN	sp|P10316|1A69_HUMAN;sp|P01892|1A02_HUMAN	40.976	50556000
P10321	HLA-C	sp|P10321|1C07_HUMAN	sp|P10321|1C07_HUMAN	40.648	62250000
P10620	MGST1	sp|P10620|MGST1_HUMAN	sp|P10620|MGST1_HUMAN	17.598	77371000
P10768	ESD	sp|P10768|ESTD_HUMAN	sp|P10768|ESTD_HUMAN	31.462	1.12896e+08
P11216	PYGB	sp|P11216|PYGB_HUMAN	sp|P11216|PYGB_HUMAN	96.695	1.18572e+07
P11277	SPTB	sp|P11277|SPTB1_HUMAN	sp|P11277|SPTB1_HUMAN	246.47	2.10563e+06
P11279	LAMP1	sp|P11279|LAMP1_HUMAN	sp|P11279|LAMP1_HUMAN	44.882	5.95693e+08
P11310	ACADM	sp|P11310|ACADM_HUMAN	sp|P11310|ACADM_HUMAN	46.588	1.97377e+08
P11908	PRPS2	sp|P11908|PRPS2_HUMAN	sp|P11908|PRPS2_HUMAN	34.769	2.55783e+07
P12235	SLC25A4	sp|P12235|ADT1_HUMAN	sp|P12235|ADT1_HUMAN	33.064	1.69813e+07
P12525	MYCLP1	sp|P12525|MYCP1_HUMAN	sp|P12525|MYCP1_HUMAN	40.867	1.3843e+07
P13473	LAMP2	sp|P13473|LAMP2_HUMAN	sp|P13473|LAMP2_HUMAN	44.96	38869000
Q5VT79	ANXA8L1	sp|Q5VT79|AXA81_HUMAN;sp|P13928|ANXA8_HUMAN	sp|Q5VT79|AXA81_HUMAN;sp|P13928|ANXA8_HUMAN	36.879	1.28612e+07
P13984	GTF2F2	sp|P13984|T2FB_HUMAN	sp|P13984|T2FB_HUMAN	28.38	2.32223e+07
P13987	CD59	sp|P13987|CD59_HUMAN	sp|P13987|CD59_HUMAN	14.177	170788000
P14406	COX7A2	sp|P14406|CX7A2_HUMAN	sp|P14406|CX7A2_HUMAN	9.3959	38544000
P16278	GLB1	sp|P16278|BGAL_HUMAN	sp|P16278|BGAL_HUMAN	76.074	5.68623e+07
P16930	FAH	sp|P16930|FAAA_HUMAN	sp|P16930|FAAA_HUMAN	46.374	1.18796e+07
P17066	HSPA6	sp|P17066|HSP76_HUMAN;sp|P48741|HSP77_HUMAN	sp|P17066|HSP76_HUMAN;sp|P48741|HSP77_HUMAN	71.027	2.25167e+08
P17096	HMGA1	sp|P17096|HMGA1_HUMAN	sp|P17096|HMGA1_HUMAN	11.676	1.36862e+07
P17693	HLA-G	sp|P17693|HLAG_HUMAN	sp|P17693|HLAG_HUMAN	38.224	9.88323e+06
P17812	CTPS1	sp|P17812|PYRG1_HUMAN;sp|Q9NRF8|PYRG2_HUMAN	sp|P17812|PYRG1_HUMAN	66.69	138312000
P17947	SPI1	sp|P17947|SPI1_HUMAN	sp|P17947|SPI1_HUMAN	31.083	4.25293e+07
P18077	RPL35A	sp|P18077|RL35A_HUMAN	sp|P18077|RL35A_HUMAN	12.538	177204000
P18124	RPL7	sp|P18124|RL7_HUMAN	sp|P18124|RL7_HUMAN	29.225	4.04403e+08
P18564	ITGB6	sp|P18564|ITB6_HUMAN	sp|P18564|ITB6_HUMAN	85.935	4.1415e+08
P18887	XRCC1	sp|P18887|XRCC1_HUMAN	sp|P18887|XRCC1_HUMAN	69.476	3448300
P19022	CDH2	sp|P19022|CADH2_HUMAN	sp|P19022|CADH2_HUMAN	99.808	1.12652e+07
P19256	CD58	sp|P19256|LFA3_HUMAN	sp|P19256|LFA3_HUMAN	28.147	7125600
P19404	NDUFV2	sp|P19404|NDUV2_HUMAN	sp|P19404|NDUV2_HUMAN	27.391	6.34893e+06
P21926	CD9	sp|P21926|CD9_HUMAN	sp|P21926|CD9_HUMAN	25.416	19800000
P21953	BCKDHB	sp|P21953|ODBB_HUMAN	sp|P21953|ODBB_HUMAN	43.122	1.47793e+07
P21980	TGM2	sp|P21980|TGM2_HUMAN	sp|P21980|TGM2_HUMAN	77.328	5.04907e+07
P22033	MMUT	sp|P22033|MUTA_HUMAN	sp|P22033|MUTA_HUMAN	83.134	8809000
P22087	FBL	sp|P22087|FBRL_HUMAN;sp|A6NHQ2|FBLL1_HUMAN	sp|P22087|FBRL_HUMAN	33.784	38539000
P23634	ATP2B4	sp|P23634|AT2B4_HUMAN	sp|P23634|AT2B4_HUMAN	137.92	4223400
P23919	DTYMK	sp|P23919|KTHY_HUMAN	sp|P23919|KTHY_HUMAN	23.819	1.89643e+08
P24844	MYL9	sp|P24844|MYL9_HUMAN	sp|P24844|MYL9_HUMAN	19.827	2.56997e+07
P25490	YY1	sp|P25490|TYY1_HUMAN;sp|O15391|TYY2_HUMAN;sp|Q96MM3|ZFP42_HUMAN	sp|P25490|TYY1_HUMAN;sp|O15391|TYY2_HUMAN	44.712	7.99903e+06
P25815	S100P	sp|P25815|S100P_HUMAN	sp|P25815|S100P_HUMAN	10.4	2.95662e+07
P26006	ITGA3	sp|P26006|ITA3_HUMAN	sp|P26006|ITA3_HUMAN	116.61	1.39618e+07
P26232	CTNNA2	sp|P26232|CTNA2_HUMAN	sp|P26232|CTNA2_HUMAN	105.31	2.79637e+07
P26440	IVD	sp|P26440|IVD_HUMAN	sp|P26440|IVD_HUMAN	46.65	6.30047e+07
P27695	APEX1	sp|P27695|APEX1_HUMAN	sp|P27695|APEX1_HUMAN	35.554	5.08857e+08
P28072	PSMB6	sp|P28072|PSB6_HUMAN	sp|P28072|PSB6_HUMAN	25.357	1.21979e+07
P28340	POLD1	sp|P28340|DPOD1_HUMAN	sp|P28340|DPOD1_HUMAN	123.63	5821400
P28838	LAP3	sp|P28838|AMPL_HUMAN	sp|P28838|AMPL_HUMAN	56.166	147962000
P30050	RPL12	sp|P30050|RL12_HUMAN	sp|P30050|RL12_HUMAN	17.818	1.16347e+09
P30260	CDC27	sp|P30260|CDC27_HUMAN	sp|P30260|CDC27_HUMAN	91.866	2.18413e+06
P30508	HLA-C	sp|P30508|1C12_HUMAN;sp|P30510|1C14_HUMAN;sp|P30504|1C04_HUMAN;sp|Q29960|1C16_HUMAN;sp|P30505|1C08_HUMAN;sp|Q07000|1C15_HUMAN;sp|P30501|1C02_HUMAN;sp|Q9TNN7|1C05_HUMAN	sp|P30508|1C12_HUMAN;sp|P30510|1C14_HUMAN;sp|P30504|1C04_HUMAN;sp|Q29960|1C16_HUMAN;sp|P30505|1C08_HUMAN	40.885	3.90633e+07
P30566	ADSL	sp|P30566|PUR8_HUMAN	sp|P30566|PUR8_HUMAN	54.889	1.11075e+08
P30711	GSTT1	sp|P30711|GSTT1_HUMAN	sp|P30711|GSTT1_HUMAN	27.335	2726100
P30876	POLR2B	sp|P30876|RPB2_HUMAN	sp|P30876|RPB2_HUMAN	133.9	1.6017e+07
P31946	YWHAB	sp|P31946|1433B_HUMAN	sp|P31946|1433B_HUMAN	28.082	1.56415e+09
P32019	INPP5B	sp|P32019|I5P2_HUMAN	sp|P32019|I5P2_HUMAN	112.85	1.45057e+06
P32119	PRDX2	sp|P32119|PRDX2_HUMAN	sp|P32119|PRDX2_HUMAN	21.892	7.56027e+08
P34896	SHMT1	sp|P34896|GLYC_HUMAN	sp|P34896|GLYC_HUMAN	53.082	33568000
P34949	MPI	sp|P34949|MPI_HUMAN	sp|P34949|MPI_HUMAN	46.655	4.15333e+07
P35232	PHB	sp|P35232|PHB_HUMAN	sp|P35232|PHB_HUMAN	29.804	958530000
P35249	RFC4	sp|P35249|RFC4_HUMAN	sp|P35249|RFC4_HUMAN	39.681	8305900
P35250	RFC2	sp|P35250|RFC2_HUMAN	sp|P35250|RFC2_HUMAN	39.157	2.18708e+07
P35268	RPL22	sp|P35268|RL22_HUMAN;sp|Q6P5R6|RL22L_HUMAN	sp|P35268|RL22_HUMAN	14.787	601490000
P35372	OPRM1	sp|P35372|OPRM_HUMAN	sp|P35372|OPRM_HUMAN	44.779	6.45453e+06
P35610	SOAT1	sp|P35610|SOAT1_HUMAN	sp|P35610|SOAT1_HUMAN	64.734	1.78423e+07
P35611	ADD1	sp|P35611|ADDA_HUMAN;sp|P35612|ADDB_HUMAN	sp|P35611|ADDA_HUMAN	80.954	8659700
P35754	GLRX	sp|P35754|GLRX1_HUMAN	sp|P35754|GLRX1_HUMAN	11.776	3061700
P35914	HMGCL	sp|P35914|HMGCL_HUMAN	sp|P35914|HMGCL_HUMAN	34.36	2.49063e+07
P36405	ARL3	sp|P36405|ARL3_HUMAN	sp|P36405|ARL3_HUMAN	20.455	77471000
P36873	PPP1CC	sp|P36873|PP1G_HUMAN	sp|P36873|PP1G_HUMAN	36.983	1.21282e+07
P37198	NUP62	sp|P37198|NUP62_HUMAN	sp|P37198|NUP62_HUMAN	53.254	3.48193e+07
P39023	RPL3	sp|P39023|RL3_HUMAN;sp|Q92901|RL3L_HUMAN	sp|P39023|RL3_HUMAN	46.108	3.61903e+08
P39210	MPV17	sp|P39210|MPV17_HUMAN	sp|P39210|MPV17_HUMAN	19.733	924633
P39656	DDOST	sp|P39656|OST48_HUMAN	sp|P39656|OST48_HUMAN	50.8	288050000
P40616	ARL1	sp|P40616|ARL1_HUMAN	sp|P40616|ARL1_HUMAN	20.417	1.5905e+07
P40692	MLH1	sp|P40692|MLH1_HUMAN	sp|P40692|MLH1_HUMAN	84.6	3112300
P40937	RFC5	sp|P40937|RFC5_HUMAN	sp|P40937|RFC5_HUMAN	38.496	1.65927e+06
P41223	BUD31	sp|P41223|BUD31_HUMAN	sp|P41223|BUD31_HUMAN	17	3996800
P41567	EIF1	sp|P41567|EIF1_HUMAN;sp|O60739|EIF1B_HUMAN	sp|P41567|EIF1_HUMAN	12.732	3.27503e+07
P42025	ACTR1B	sp|P42025|ACTY_HUMAN	sp|P42025|ACTY_HUMAN	42.293	7.75103e+06
P42285	MTREX	sp|P42285|MTREX_HUMAN	sp|P42285|MTREX_HUMAN	117.8	17627400
P42336	PIK3CA	sp|P42336|PK3CA_HUMAN	sp|P42336|PK3CA_HUMAN	124.28	2.86037e+07
P42677	RPS27	sp|P42677|RS27_HUMAN	sp|P42677|RS27_HUMAN	9.461	6.64067e+07
P42766	RPL35	sp|P42766|RL35_HUMAN	sp|P42766|RL35_HUMAN	14.551	20161000
P43246	MSH2	sp|P43246|MSH2_HUMAN	sp|P43246|MSH2_HUMAN	104.74	7.67247e+07
P45877	PPIC	sp|P45877|PPIC_HUMAN	sp|P45877|PPIC_HUMAN	22.763	45105000
P46087	NOP2	sp|P46087|NOP2_HUMAN	sp|P46087|NOP2_HUMAN	89.301	4.17217e+07
P46776	RPL27A	sp|P46776|RL27A_HUMAN	sp|P46776|RL27A_HUMAN	16.561	1.53975e+08
P46781	RPS9	sp|P46781|RS9_HUMAN	sp|P46781|RS9_HUMAN	22.591	2.82583e+08
P46977	STT3A	sp|P46977|STT3A_HUMAN	sp|P46977|STT3A_HUMAN	80.529	2.1446e+07
P47224	RABIF	sp|P47224|MSS4_HUMAN	sp|P47224|MSS4_HUMAN	13.839	4.61747e+06
P48165	GJA8	sp|P48165|CXA8_HUMAN	sp|P48165|CXA8_HUMAN	48.228	6058300
P48723	HSPA13	sp|P48723|HSP13_HUMAN	sp|P48723|HSP13_HUMAN	51.927	1.41295e+07
P49006	MARCKSL1	sp|P49006|MRP_HUMAN	sp|P49006|MRP_HUMAN	19.529	9.35873e+06
P49207	RPL34	sp|P49207|RL34_HUMAN	sp|P49207|RL34_HUMAN	13.293	1.66181e+08
P49354	FNTA	sp|P49354|FNTA_HUMAN	sp|P49354|FNTA_HUMAN	44.408	1.02905e+07
P49441	INPP1	sp|P49441|INPP_HUMAN	sp|P49441|INPP_HUMAN	43.998	9845000
P49454	CENPF	sp|P49454|CENPF_HUMAN	sp|P49454|CENPF_HUMAN	357.52	70906000
P49590	HARS2	sp|P49590|SYHM_HUMAN	sp|P49590|SYHM_HUMAN	56.888	3.99677e+06
P49593	PPM1F	sp|P49593|PPM1F_HUMAN	sp|P49593|PPM1F_HUMAN	49.83	1856200
P49753	ACOT2	sp|P49753|ACOT2_HUMAN;sp|Q86TX2|ACOT1_HUMAN	sp|P49753|ACOT2_HUMAN;sp|Q86TX2|ACOT1_HUMAN	53.218	26151000
P49756	RBM25	sp|P49756|RBM25_HUMAN	sp|P49756|RBM25_HUMAN	100.18	2.27243e+07
P49810	PSEN2	sp|P49810|PSN2_HUMAN;sp|P49768|PSN1_HUMAN	sp|P49810|PSN2_HUMAN;sp|P49768|PSN1_HUMAN	50.14	1788900
P49770	EIF2B2	sp|P49770|EI2BB_HUMAN	sp|P49770|EI2BB_HUMAN	38.989	20161000
P49773	HINT1	sp|P49773|HINT1_HUMAN	sp|P49773|HINT1_HUMAN	13.802	8.57453e+08
P49790	NUP153	sp|P49790|NU153_HUMAN	sp|P49790|NU153_HUMAN	153.94	7.08793e+06
P49821	NDUFV1	sp|P49821|NDUV1_HUMAN	sp|P49821|NDUV1_HUMAN	50.817	1.8161e+07
P49902	NT5C2	sp|P49902|5NTC_HUMAN	sp|P49902|5NTC_HUMAN	64.969	6758000
P49916	LIG3	sp|P49916|DNLI3_HUMAN	sp|P49916|DNLI3_HUMAN	112.91	1907500
P50402	EMD	sp|P50402|EMD_HUMAN	sp|P50402|EMD_HUMAN	28.994	1.99249e+07
P50416	CPT1A	sp|P50416|CPT1A_HUMAN	sp|P50416|CPT1A_HUMAN	88.367	2707600
P50583	NUDT2	sp|P50583|AP4A_HUMAN	sp|P50583|AP4A_HUMAN	16.829	2.44608e+07
P50851	LRBA	sp|P50851|LRBA_HUMAN	sp|P50851|LRBA_HUMAN	319.1	7.87867e+06
P51151	RAB9A	sp|P51151|RAB9A_HUMAN;sp|Q9NP90|RAB9B_HUMAN	sp|P51151|RAB9A_HUMAN;sp|Q9NP90|RAB9B_HUMAN	22.837	6895000
P51398	DAP3	sp|P51398|RT29_HUMAN	sp|P51398|RT29_HUMAN	45.566	5970100
P51553	IDH3G	sp|P51553|IDH3G_HUMAN	sp|P51553|IDH3G_HUMAN	42.794	23399000
P51649	ALDH5A1	sp|P51649|SSDH_HUMAN	sp|P51649|SSDH_HUMAN	57.214	2.97253e+06
P51665	PSMD7	sp|P51665|PSMD7_HUMAN	sp|P51665|PSMD7_HUMAN	37.025	3.16187e+08
P51788	CLCN2	sp|P51788|CLCN2_HUMAN	sp|P51788|CLCN2_HUMAN	98.534	1.55693e+07
P51857	AKR1D1	sp|P51857|AK1D1_HUMAN	sp|P51857|AK1D1_HUMAN	37.376	2.47483e+07
P52298	NCBP2	sp|P52298|NCBP2_HUMAN	sp|P52298|NCBP2_HUMAN	18.001	8.25917e+06
P52701	MSH6	sp|P52701|MSH6_HUMAN	sp|P52701|MSH6_HUMAN	152.78	2.95723e+06
P52789	HK2	sp|P52789|HXK2_HUMAN	sp|P52789|HXK2_HUMAN	102.38	7.85297e+06
P52815	MRPL12	sp|P52815|RM12_HUMAN	sp|P52815|RM12_HUMAN	21.348	4.82427e+07
P52943	CRIP2	sp|P52943|CRIP2_HUMAN	sp|P52943|CRIP2_HUMAN	22.492	1.89467e+08
P53634	CTSC	sp|P53634|CATC_HUMAN	sp|P53634|CATC_HUMAN	51.853	45465000
P53675	CLTCL1	sp|P53675|CLH2_HUMAN	sp|P53675|CLH2_HUMAN	187.03	5.05563e+06
P53680	AP2S1	sp|P53680|AP2S1_HUMAN	sp|P53680|AP2S1_HUMAN	17.018	7.19317e+06
P54105	CLNS1A	sp|P54105|ICLN_HUMAN	sp|P54105|ICLN_HUMAN	26.215	1.03483e+07
P54132	BLM	sp|P54132|BLM_HUMAN	sp|P54132|BLM_HUMAN	159	4.25667e+07
P54646	PRKAA2	sp|P54646|AAPK2_HUMAN;sp|Q13131|AAPK1_HUMAN	sp|P54646|AAPK2_HUMAN;sp|Q13131|AAPK1_HUMAN	62.319	76738000
P54652	HSPA2	sp|P54652|HSP72_HUMAN	sp|P54652|HSP72_HUMAN	70.02	1.10788e+08
P54687	BCAT1	sp|P54687|BCAT1_HUMAN	sp|P54687|BCAT1_HUMAN	42.966	2.14987e+06
P55327	TPD52	sp|P55327|TPD52_HUMAN	sp|P55327|TPD52_HUMAN	24.327	9709000
P55769	SNU13	sp|P55769|NH2L1_HUMAN	sp|P55769|NH2L1_HUMAN	14.173	1.24408e+08
P56182	RRP1	sp|P56182|RRP1_HUMAN	sp|P56182|RRP1_HUMAN	52.839	14933700
P56381	ATP5F1E	sp|P56381|ATP5E_HUMAN;sp|Q5VTU8|AT5EL_HUMAN	sp|P56381|ATP5E_HUMAN;sp|Q5VTU8|AT5EL_HUMAN	5.7797	30697000
P56945	BCAR1	sp|P56945|BCAR1_HUMAN	sp|P56945|BCAR1_HUMAN	93.371	699020
P57740	NUP107	sp|P57740|NU107_HUMAN	sp|P57740|NU107_HUMAN	106.37	30566000
P59998	ARPC4	sp|P59998|ARPC4_HUMAN	sp|P59998|ARPC4_HUMAN	19.667	6.98787e+07
P60033	CD81	sp|P60033|CD81_HUMAN	sp|P60033|CD81_HUMAN	25.809	1.6346e+07
P60604	UBE2G2	sp|P60604|UB2G2_HUMAN	sp|P60604|UB2G2_HUMAN	18.566	4.81563e+06
P60953	CDC42	sp|P60953|CDC42_HUMAN;sp|P17081|RHOQ_HUMAN;sp|Q9H4E5|RHOJ_HUMAN	sp|P60953|CDC42_HUMAN	21.258	494400000
P60983	GMFB	sp|P60983|GMFB_HUMAN;sp|O60234|GMFG_HUMAN	sp|P60983|GMFB_HUMAN	16.713	4.07577e+07
P61006	RAB8A	sp|P61006|RAB8A_HUMAN;sp|Q92930|RAB8B_HUMAN;sp|P59190|RAB15_HUMAN	sp|P61006|RAB8A_HUMAN	23.668	93973000
P61009	SPCS3	sp|P61009|SPCS3_HUMAN	sp|P61009|SPCS3_HUMAN	20.313	1.43327e+08
P61073	CXCR4	sp|P61073|CXCR4_HUMAN	sp|P61073|CXCR4_HUMAN	39.745	6.65003e+07
P61077	UBE2D3	sp|P61077|UB2D3_HUMAN;sp|P62837|UB2D2_HUMAN;sp|P51668|UB2D1_HUMAN	sp|P61077|UB2D3_HUMAN;sp|P62837|UB2D2_HUMAN	16.687	43125000
P61129	ZC3H6	sp|P61129|ZC3H6_HUMAN	sp|P61129|ZC3H6_HUMAN	131.67	2.71863e+07
P61221	ABCE1	sp|P61221|ABCE1_HUMAN	sp|P61221|ABCE1_HUMAN	67.314	9.21757e+07
P61313	RPL15	sp|P61313|RL15_HUMAN	sp|P61313|RL15_HUMAN	24.146	234511000
P61353	RPL27	sp|P61353|RL27_HUMAN	sp|P61353|RL27_HUMAN	15.798	76246000
P61513	RPL37A	sp|P61513|RL37A_HUMAN;sp|A6NKH3|RL37L_HUMAN	sp|P61513|RL37A_HUMAN	10.275	2.82993e+07
P61769	B2M	sp|P61769|B2MG_HUMAN	sp|P61769|B2MG_HUMAN	13.714	326440000
P61803	DAD1	sp|P61803|DAD1_HUMAN	sp|P61803|DAD1_HUMAN	12.497	5.94627e+06
P61923	COPZ1	sp|P61923|COPZ1_HUMAN	sp|P61923|COPZ1_HUMAN	20.198	1.17227e+08
P61960	UFM1	sp|P61960|UFM1_HUMAN	sp|P61960|UFM1_HUMAN	9.1175	5.27297e+07
P61964	WDR5	sp|P61964|WDR5_HUMAN	sp|P61964|WDR5_HUMAN	36.588	7.14277e+06
P62136	PPP1CA	sp|P62136|PP1A_HUMAN	sp|P62136|PP1A_HUMAN	37.512	7.04873e+07
P62241	RPS8	sp|P62241|RS8_HUMAN	sp|P62241|RS8_HUMAN	24.205	2.9902e+08
P62249	RPS16	sp|P62249|RS16_HUMAN	sp|P62249|RS16_HUMAN	16.445	9.51203e+07
P62266	RPS23	sp|P62266|RS23_HUMAN	sp|P62266|RS23_HUMAN	15.807	66709000
P62277	RPS13	sp|P62277|RS13_HUMAN	sp|P62277|RS13_HUMAN	17.222	4.74713e+07
P62314	SNRPD1	sp|P62314|SMD1_HUMAN	sp|P62314|SMD1_HUMAN	13.281	8.63587e+07
P62424	RPL7A	sp|P62424|RL7A_HUMAN	sp|P62424|RL7A_HUMAN	29.995	247620000
P62633	CNBP	sp|P62633|CNBP_HUMAN	sp|P62633|CNBP_HUMAN	19.463	5.20322e+07
P62714	PPP2CB	sp|P62714|PP2AB_HUMAN	sp|P62714|PP2AB_HUMAN	35.575	4733100
P62736	ACTA2	sp|P62736|ACTA_HUMAN;sp|P63267|ACTH_HUMAN	sp|P62736|ACTA_HUMAN;sp|P63267|ACTH_HUMAN	42.009	40951900
P62826	RAN	sp|P62826|RAN_HUMAN	sp|P62826|RAN_HUMAN	24.423	2521700000
P62851	RPS25	sp|P62851|RS25_HUMAN	sp|P62851|RS25_HUMAN	13.742	5.34753e+08
P62861	FAU	sp|P62861|RS30_HUMAN	sp|P62861|RS30_HUMAN	6.6478	20489000
Q59GN2	RPL39P5	sp|Q59GN2|R39L5_HUMAN;sp|P62891|RL39_HUMAN	sp|Q59GN2|R39L5_HUMAN;sp|P62891|RL39_HUMAN	6.3225	19779000
P62899	RPL31	sp|P62899|RL31_HUMAN	sp|P62899|RL31_HUMAN	14.463	1.60837e+08
P62917	RPL8	sp|P62917|RL8_HUMAN	sp|P62917|RL8_HUMAN	28.024	249396000
P63092	GNAS	sp|P63092|GNAS2_HUMAN;sp|Q5JWF2|GNAS1_HUMAN	sp|P63092|GNAS2_HUMAN;sp|Q5JWF2|GNAS1_HUMAN	45.664	9841000
P63096	GNAI1	sp|P63096|GNAI1_HUMAN	sp|P63096|GNAI1_HUMAN	40.361	13312000
P63151	PPP2R2A	sp|P63151|2ABA_HUMAN;sp|Q00005|2ABB_HUMAN;sp|Q9Y2T4|2ABG_HUMAN	sp|P63151|2ABA_HUMAN	51.691	7.51403e+07
P63173	RPL38	sp|P63173|RL38_HUMAN	sp|P63173|RL38_HUMAN	8.2178	5.70177e+07
P67775	PPP2CA	sp|P67775|PP2AA_HUMAN	sp|P67775|PP2AA_HUMAN	35.594	1.17912e+08
P68036	UBE2L3	sp|P68036|UB2L3_HUMAN;sp|A0A1B0GUS4|UB2L5_HUMAN	sp|P68036|UB2L3_HUMAN	17.861	114196000
P68366	TUBA4A	sp|P68366|TBA4A_HUMAN	sp|P68366|TBA4A_HUMAN	49.924	3.94637e+08
P68400	CSNK2A1	sp|P68400|CSK21_HUMAN;sp|Q8NEV1|CSK23_HUMAN	sp|P68400|CSK21_HUMAN;sp|Q8NEV1|CSK23_HUMAN	45.143	2.93086e+07
P68402	PAFAH1B2	sp|P68402|PA1B2_HUMAN	sp|P68402|PA1B2_HUMAN	25.569	5.79213e+07
P69905	HBA1	sp|P69905|HBA_HUMAN	sp|P69905|HBA_HUMAN	15.257	3248200
P78346	RPP30	sp|P78346|RPP30_HUMAN	sp|P78346|RPP30_HUMAN	29.321	14015300
P78368	CSNK1G2	sp|P78368|KC1G2_HUMAN	sp|P78368|KC1G2_HUMAN	47.457	3.46743e+06	18
P80217	IFI35	sp|P80217|IN35_HUMAN	sp|P80217|IN35_HUMAN	31.546	2.97057e+06
P80723	BASP1	sp|P80723|BASP1_HUMAN	sp|P80723|BASP1_HUMAN	22.693	1089110000
P81605	DCD	sp|P81605|DCD_HUMAN	sp|P81605|DCD_HUMAN	11.284	3519200
Q969Q0	RPL36AL	sp|Q969Q0|RL36L_HUMAN;sp|P83881|RL36A_HUMAN	sp|Q969Q0|RL36L_HUMAN;sp|P83881|RL36A_HUMAN	12.469	1.22256e+07
P83916	CBX1	sp|P83916|CBX1_HUMAN	sp|P83916|CBX1_HUMAN	21.418	11345200
P84095	RHOG	sp|P84095|RHOG_HUMAN	sp|P84095|RHOG_HUMAN	21.308	3.32863e+07
P84098	RPL19	sp|P84098|RL19_HUMAN	sp|P84098|RL19_HUMAN	23.466	232862000
P85037	FOXK1	sp|P85037|FOXK1_HUMAN	sp|P85037|FOXK1_HUMAN	75.456	3.38163e+06
P86397	HTD2	sp|P86397|HTD2_HUMAN	sp|P86397|HTD2_HUMAN	18.559	867197
P99999	CYCS	sp|P99999|CYC_HUMAN;CON__P62894	sp|P99999|CYC_HUMAN	11.749	4.57937e+07
Q00535	CDK5	sp|Q00535|CDK5_HUMAN	sp|Q00535|CDK5_HUMAN	33.304	5.83343e+06
Q01105	SET	sp|Q01105|SET_HUMAN;sp|P0DME0|SETLP_HUMAN	sp|Q01105|SET_HUMAN	33.488	227116000
Q01118	SCN7A	sp|Q01118|SCN7A_HUMAN	sp|Q01118|SCN7A_HUMAN	193.49	4.39063e+07
Q01658	DR1	sp|Q01658|NC2B_HUMAN	sp|Q01658|NC2B_HUMAN	19.443	3490200
Q01970	PLCB3	sp|Q01970|PLCB3_HUMAN	sp|Q01970|PLCB3_HUMAN	138.8	7.04357e+06
Q02878	RPL6	sp|Q02878|RL6_HUMAN	sp|Q02878|RL6_HUMAN	32.728	3.2505e+08
Q03164	KMT2A	sp|Q03164|KMT2A_HUMAN;sp|P48200|IREB2_HUMAN	sp|Q03164|KMT2A_HUMAN	431.76	1.07113e+07
Q03923	ZNF85	sp|Q03923|ZNF85_HUMAN	sp|Q03923|ZNF85_HUMAN	68.736	1.29038e+07
Q04446	GBE1	sp|Q04446|GLGB_HUMAN	sp|Q04446|GLGB_HUMAN	80.473	65781000
Q05209	PTPN12	sp|Q05209|PTN12_HUMAN	sp|Q05209|PTN12_HUMAN	88.105	2.42213e+07
Q05639	EEF1A2	sp|Q05639|EF1A2_HUMAN	sp|Q05639|EF1A2_HUMAN	50.47	1.26588e+08
Q06265	EXOSC9	sp|Q06265|EXOS9_HUMAN	sp|Q06265|EXOS9_HUMAN	48.948	30228000
Q06278	AOX1	sp|Q06278|AOXA_HUMAN	sp|Q06278|AOXA_HUMAN	147.92	3.72543e+07
Q06455	RUNX1T1	sp|Q06455|MTG8_HUMAN	sp|Q06455|MTG8_HUMAN	67.566	5.80517e+06
Q06787	FMR1	sp|Q06787|FMR1_HUMAN	sp|Q06787|FMR1_HUMAN	71.174	1.16845e+07
Q07020	RPL18	sp|Q07020|RL18_HUMAN	sp|Q07020|RL18_HUMAN	21.634	9.45323e+07
Q08257	CRYZ	sp|Q08257|QOR_HUMAN	sp|Q08257|QOR_HUMAN	35.206	2.44634e+07
Q08722	CD47	sp|Q08722|CD47_HUMAN	sp|Q08722|CD47_HUMAN	35.213	1.94963e+07
Q08AD1	CAMSAP2	sp|Q08AD1|CAMP2_HUMAN	sp|Q08AD1|CAMP2_HUMAN	168.09	6.20543e+06
Q8N431	RASGEF1C	sp|Q8N431|RGF1C_HUMAN;sp|Q0VAM2|RGF1B_HUMAN	sp|Q8N431|RGF1C_HUMAN;sp|Q0VAM2|RGF1B_HUMAN	52.869	35360000
Q0VDG4	SCRN3	sp|Q0VDG4|SCRN3_HUMAN	sp|Q0VDG4|SCRN3_HUMAN	48.544	4.36847e+06
Q0VF96	CGNL1	sp|Q0VF96|CGNL1_HUMAN	sp|Q0VF96|CGNL1_HUMAN	149.08	1.57973e+07
Q10589	BST2	sp|Q10589|BST2_HUMAN	sp|Q10589|BST2_HUMAN	19.769	50790000
Q11206	ST3GAL4	sp|Q11206|SIA4C_HUMAN	sp|Q11206|SIA4C_HUMAN	38.045	1.21841e+06
Q12788	TBL3	sp|Q12788|TBL3_HUMAN	sp|Q12788|TBL3_HUMAN	89.034	1.77777e+07
Q12815	TROAP	sp|Q12815|TROAP_HUMAN	sp|Q12815|TROAP_HUMAN	83.856	4918400
Q12824	SMARCB1	sp|Q12824|SNF5_HUMAN	sp|Q12824|SNF5_HUMAN	44.141	3514600
Q12905	ILF2	sp|Q12905|ILF2_HUMAN	sp|Q12905|ILF2_HUMAN	43.062	4.47307e+08
Q12913	PTPRJ	sp|Q12913|PTPRJ_HUMAN	sp|Q12913|PTPRJ_HUMAN	145.94	7.89653e+06
Q13042	CDC16	sp|Q13042|CDC16_HUMAN	sp|Q13042|CDC16_HUMAN	71.655	3570800
Q13084	MRPL28	sp|Q13084|RM28_HUMAN	sp|Q13084|RM28_HUMAN	30.156	4.96073e+06
Q13112	CHAF1B	sp|Q13112|CAF1B_HUMAN	sp|Q13112|CAF1B_HUMAN	61.492	1.20437e+06
Q13144	EIF2B5	sp|Q13144|EI2BE_HUMAN	sp|Q13144|EI2BE_HUMAN	80.379	2.82367e+06
Q13155	AIMP2	sp|Q13155|AIMP2_HUMAN	sp|Q13155|AIMP2_HUMAN	35.348	6.57933e+07
Q13162	PRDX4	sp|Q13162|PRDX4_HUMAN	sp|Q13162|PRDX4_HUMAN	30.54	1.62452e+08
Q13228	SELENBP1	sp|Q13228|SBP1_HUMAN	sp|Q13228|SBP1_HUMAN	52.39	213360000
Q13404	UBE2V1	sp|Q13404|UB2V1_HUMAN	sp|Q13404|UB2V1_HUMAN	16.495	1.3197e+07
Q13409	DYNC1I2	sp|Q13409|DC1I2_HUMAN;sp|O14576|DC1I1_HUMAN	sp|Q13409|DC1I2_HUMAN	71.456	6.39627e+07
Q13421	MSLN	sp|Q13421|MSLN_HUMAN	sp|Q13421|MSLN_HUMAN	68.985	2.17048e+07
Q13443	ADAM9	sp|Q13443|ADAM9_HUMAN	sp|Q13443|ADAM9_HUMAN	90.555	7973200
Q13464	ROCK1	sp|Q13464|ROCK1_HUMAN	sp|Q13464|ROCK1_HUMAN	158.17	1.00043e+07
Q13478	IL18R1	sp|Q13478|IL18R_HUMAN	sp|Q13478|IL18R_HUMAN	62.303	6596900
Q13492	PICALM	sp|Q13492|PICAL_HUMAN	sp|Q13492|PICAL_HUMAN	70.754	2.61387e+07
Q13505	MTX1	sp|Q13505|MTX1_HUMAN	sp|Q13505|MTX1_HUMAN	51.462	1.59497e+07
Q13523	PRPF4B	sp|Q13523|PRP4B_HUMAN	sp|Q13523|PRP4B_HUMAN	116.99	5.36285e+06
Q13547	HDAC1	sp|Q13547|HDAC1_HUMAN	sp|Q13547|HDAC1_HUMAN	55.102	1.63936e+07
Q13564	NAE1	sp|Q13564|ULA1_HUMAN	sp|Q13564|ULA1_HUMAN	60.246	2.81957e+07
Q13586	STIM1	sp|Q13586|STIM1_HUMAN	sp|Q13586|STIM1_HUMAN	77.422	5426800
Q13610	PWP1	sp|Q13610|PWP1_HUMAN	sp|Q13610|PWP1_HUMAN	55.827	1.18988e+07
Q13630	TSTA3	sp|Q13630|FCL_HUMAN	sp|Q13630|FCL_HUMAN	35.892	67809000
Q13636	RAB31	sp|Q13636|RAB31_HUMAN;sp|Q9UL26|RB22A_HUMAN	sp|Q13636|RAB31_HUMAN;sp|Q9UL26|RB22A_HUMAN	21.569	5.21963e+06
Q13637	RAB32	sp|Q13637|RAB32_HUMAN	sp|Q13637|RAB32_HUMAN	24.997	6.84377e+07
Q13642	FHL1	sp|Q13642|FHL1_HUMAN	sp|Q13642|FHL1_HUMAN	36.263	48847000
Q13769	THOC5	sp|Q13769|THOC5_HUMAN	sp|Q13769|THOC5_HUMAN	78.507	1.20931e+07
Q13795	ARFRP1	sp|Q13795|ARFRP_HUMAN	sp|Q13795|ARFRP_HUMAN	22.614	1208150
Q13867	BLMH	sp|Q13867|BLMH_HUMAN	sp|Q13867|BLMH_HUMAN	52.562	5.97523e+07
Q13868	EXOSC2	sp|Q13868|EXOS2_HUMAN	sp|Q13868|EXOS2_HUMAN	32.789	9349000
Q13907	IDI1	sp|Q13907|IDI1_HUMAN	sp|Q13907|IDI1_HUMAN	26.319	1.60435e+08
Q14141	SEPTIN6	sp|Q14141|SEPT6_HUMAN	sp|Q14141|SEPT6_HUMAN	49.716	5673700
Q14155	ARHGEF7	sp|Q14155|ARHG7_HUMAN	sp|Q14155|ARHG7_HUMAN	90.011	3647100
Q14181	POLA2	sp|Q14181|DPOA2_HUMAN	sp|Q14181|DPOA2_HUMAN	65.947	4.07017e+06
Q14191	WRN	sp|Q14191|WRN_HUMAN	sp|Q14191|WRN_HUMAN	162.46	43867300
Q14376	GALE	sp|Q14376|GALE_HUMAN	sp|Q14376|GALE_HUMAN	38.281	7.85073e+06
Q14520	HABP2	sp|Q14520|HABP2_HUMAN	sp|Q14520|HABP2_HUMAN	62.671	52125000
Q14573	ITPR3	sp|Q14573|ITPR3_HUMAN	sp|Q14573|ITPR3_HUMAN	304.1	6.82083e+06
Q14746	COG2	sp|Q14746|COG2_HUMAN	sp|Q14746|COG2_HUMAN	83.207	2.02637e+06
Q15003	NCAPH	sp|Q15003|CND2_HUMAN	sp|Q15003|CND2_HUMAN	82.562	96333400
Q15021	NCAPD2	sp|Q15021|CND1_HUMAN	sp|Q15021|CND1_HUMAN	157.18	3702500
Q15024	EXOSC7	sp|Q15024|EXOS7_HUMAN	sp|Q15024|EXOS7_HUMAN	31.821	9.27567e+06
Q15027	ACAP1	sp|Q15027|ACAP1_HUMAN	sp|Q15027|ACAP1_HUMAN	81.535	2.78693e+07
Q15042	RAB3GAP1	sp|Q15042|RB3GP_HUMAN	sp|Q15042|RB3GP_HUMAN	110.52	7721200
Q15075	EEA1	sp|Q15075|EEA1_HUMAN	sp|Q15075|EEA1_HUMAN	162.46	8.05657e+06
Q15084	PDIA6	sp|Q15084|PDIA6_HUMAN	sp|Q15084|PDIA6_HUMAN	48.121	1552000000
Q15126	PMVK	sp|Q15126|PMVK_HUMAN	sp|Q15126|PMVK_HUMAN	21.995	7.13923e+06
Q15274	QPRT	sp|Q15274|NADC_HUMAN	sp|Q15274|NADC_HUMAN	30.845	2863000
Q15286	RAB35	sp|Q15286|RAB35_HUMAN	sp|Q15286|RAB35_HUMAN	23.025	4.72453e+07
Q15291	RBBP5	sp|Q15291|RBBP5_HUMAN	sp|Q15291|RBBP5_HUMAN	59.152	4.65243e+06
Q15388	TOMM20	sp|Q15388|TOM20_HUMAN	sp|Q15388|TOM20_HUMAN	16.298	3.83763e+07
Q15477	SKIV2L	sp|Q15477|SKIV2_HUMAN	sp|Q15477|SKIV2_HUMAN	137.75	1.60747e+06
Q15555	MAPRE2	sp|Q15555|MARE2_HUMAN	sp|Q15555|MARE2_HUMAN	37.031	1.78716e+07
Q15582	TGFBI	sp|Q15582|BGH3_HUMAN	sp|Q15582|BGH3_HUMAN	74.68	8.87177e+06
Q15631	TSN	sp|Q15631|TSN_HUMAN	sp|Q15631|TSN_HUMAN	26.183	57523000
Q15654	TRIP6	sp|Q15654|TRIP6_HUMAN	sp|Q15654|TRIP6_HUMAN	50.287	3.15603e+06
Q15691	MAPRE1	sp|Q15691|MARE1_HUMAN	sp|Q15691|MARE1_HUMAN	29.999	484560000
Q15750	TAB1	sp|Q15750|TAB1_HUMAN	sp|Q15750|TAB1_HUMAN	54.643	876580
Q15813	TBCE	sp|Q15813|TBCE_HUMAN	sp|Q15813|TBCE_HUMAN	59.345	6.86347e+07
Q15843	NEDD8	sp|Q15843|NEDD8_HUMAN	sp|Q15843|NEDD8_HUMAN	9.0714	1.08986e+07
Q15904	ATP6AP1	sp|Q15904|VAS1_HUMAN	sp|Q15904|VAS1_HUMAN	52.025	8.30777e+06
Q15942	ZYX	sp|Q15942|ZYX_HUMAN	sp|Q15942|ZYX_HUMAN	61.277	2.20747e+07
Q16134	ETFDH	sp|Q16134|ETFD_HUMAN	sp|Q16134|ETFD_HUMAN	68.495	23097100
Q16515	ASIC2	sp|Q16515|ASIC2_HUMAN	sp|Q16515|ASIC2_HUMAN	57.708	8.97133e+06
Q16539	MAPK14	sp|Q16539|MK14_HUMAN	sp|Q16539|MK14_HUMAN	41.293	7.44923e+06
Q16658	FSCN1	sp|Q16658|FSCN1_HUMAN	sp|Q16658|FSCN1_HUMAN	54.529	529590000
Q16706	MAN2A1	sp|Q16706|MA2A1_HUMAN	sp|Q16706|MA2A1_HUMAN	131.14	1710700
Q16718	NDUFA5	sp|Q16718|NDUA5_HUMAN	sp|Q16718|NDUA5_HUMAN	13.459	2.04347e+07
Q16773	KYAT1	sp|Q16773|KAT1_HUMAN	sp|Q16773|KAT1_HUMAN	47.875	1.01747e+06
Q16777	HIST2H2AC	sp|Q16777|H2A2C_HUMAN;sp|Q6FI13|H2A2A_HUMAN	sp|Q16777|H2A2C_HUMAN;sp|Q6FI13|H2A2A_HUMAN	13.988	92640000
Q16799	RTN1	sp|Q16799|RTN1_HUMAN	sp|Q16799|RTN1_HUMAN	83.617	46204000
Q16864	ATP6V1F	sp|Q16864|VATF_HUMAN	sp|Q16864|VATF_HUMAN	13.37	635423
Q27J81	INF2	sp|Q27J81|INF2_HUMAN	sp|Q27J81|INF2_HUMAN	135.62	4315300
Q29RF7	PDS5A	sp|Q29RF7|PDS5A_HUMAN	sp|Q29RF7|PDS5A_HUMAN	150.83	815610
Q3MHD2	LSM12	sp|Q3MHD2|LSM12_HUMAN	sp|Q3MHD2|LSM12_HUMAN	21.701	2.23457e+07
Q3ZCM7	TUBB8	sp|Q3ZCM7|TBB8_HUMAN;sp|A6NNZ2|TBB8L_HUMAN	sp|Q3ZCM7|TBB8_HUMAN;sp|A6NNZ2|TBB8L_HUMAN	49.775	1.03098e+09
Q3ZCQ8	TIMM50	sp|Q3ZCQ8|TIM50_HUMAN	sp|Q3ZCQ8|TIM50_HUMAN	39.646	2.90693e+07
Q49A17	GALNTL6	sp|Q49A17|GLTL6_HUMAN	sp|Q49A17|GLTL6_HUMAN	69.787	3.50483e+06
Q49A88	CCDC14	sp|Q49A88|CCD14_HUMAN	sp|Q49A88|CCD14_HUMAN	106.3	1.50963e+07
Q4G0N4	NADK2	sp|Q4G0N4|NAKD2_HUMAN	sp|Q4G0N4|NAKD2_HUMAN	49.432	3.03637e+07
Q4KWH8	PLCH1	sp|Q4KWH8|PLCH1_HUMAN	sp|Q4KWH8|PLCH1_HUMAN	189.22	6.05137e+07
Q502W7	CCDC38	sp|Q502W7|CCD38_HUMAN	sp|Q502W7|CCD38_HUMAN	65.314	23627000
Q53GS9	USP39	sp|Q53GS9|SNUT2_HUMAN	sp|Q53GS9|SNUT2_HUMAN	65.38	22369000
Q53GT1	KLHL22	sp|Q53GT1|KLH22_HUMAN	sp|Q53GT1|KLH22_HUMAN	71.666	1.91357e+07
Q53H12	AGK	sp|Q53H12|AGK_HUMAN	sp|Q53H12|AGK_HUMAN	47.137	10969000
Q53R41	FASTKD1	sp|Q53R41|FAKD1_HUMAN	sp|Q53R41|FAKD1_HUMAN	97.41	1.00893e+07
Q562R1	ACTBL2	sp|Q562R1|ACTBL_HUMAN	sp|Q562R1|ACTBL_HUMAN	42.003	1790800
Q56A73	SPIN4	sp|Q56A73|SPIN4_HUMAN	sp|Q56A73|SPIN4_HUMAN	28.66	2.92103e+06
Q56VL3	OCIAD2	sp|Q56VL3|OCAD2_HUMAN	sp|Q56VL3|OCAD2_HUMAN	16.953	2524800
Q58FF8	HSP90AB2P	sp|Q58FF8|H90B2_HUMAN	sp|Q58FF8|H90B2_HUMAN	44.348	3.98837e+08
Q969E4	TCEAL3	sp|Q969E4|TCAL3_HUMAN;sp|Q5H9L2|TCAL5_HUMAN	sp|Q969E4|TCAL3_HUMAN;sp|Q5H9L2|TCAL5_HUMAN	22.502	4403300
Q5JNZ3	ZNF311	sp|Q5JNZ3|ZN311_HUMAN	sp|Q5JNZ3|ZN311_HUMAN	76.321	1.17808e+08
Q93079	HIST1H2BH	sp|Q93079|H2B1H_HUMAN;sp|Q5QNW6|H2B2F_HUMAN	sp|Q93079|H2B1H_HUMAN;sp|Q5QNW6|H2B2F_HUMAN	13.892	9.56973e+08	60
Q5RI15	COX20	sp|Q5RI15|COX20_HUMAN	sp|Q5RI15|COX20_HUMAN	13.291	4.13813e+07
Q5SY80	CATSPERE	sp|Q5SY80|CTSRE_HUMAN	sp|Q5SY80|CTSRE_HUMAN	109.66	28824000
Q5T447	HECTD3	sp|Q5T447|HECD3_HUMAN	sp|Q5T447|HECD3_HUMAN	97.112	2.06623e+06
Q5T6F2	UBAP2	sp|Q5T6F2|UBAP2_HUMAN	sp|Q5T6F2|UBAP2_HUMAN	117.11	2658600
Q5T6V5	C9orf64	sp|Q5T6V5|QSPP_HUMAN	sp|Q5T6V5|QSPP_HUMAN	39.028	2.84503e+07
Q5T9A4	ATAD3B	sp|Q5T9A4|ATD3B_HUMAN	sp|Q5T9A4|ATD3B_HUMAN	72.572	28019000
Q5TGZ0	MICOS10	sp|Q5TGZ0|MIC10_HUMAN	sp|Q5TGZ0|MIC10_HUMAN	8.8081	1.21441e+07
Q5TZA2	CROCC	sp|Q5TZA2|CROCC_HUMAN	sp|Q5TZA2|CROCC_HUMAN	228.52	4.70003e+07
Q5VIR6	VPS53	sp|Q5VIR6|VPS53_HUMAN	sp|Q5VIR6|VPS53_HUMAN	79.652	5036600
Q5VT06	CEP350	sp|Q5VT06|CE350_HUMAN	sp|Q5VT06|CE350_HUMAN	350.93	5.52807e+07
Q5VT25	CDC42BPA	sp|Q5VT25|MRCKA_HUMAN	sp|Q5VT25|MRCKA_HUMAN	197.3	5.11793e+07
Q5VT66	2020-03-01	sp|Q5VT66|MARC1_HUMAN	sp|Q5VT66|MARC1_HUMAN	37.499	5.78073e+06
Q5VTL8	PRPF38B	sp|Q5VTL8|PR38B_HUMAN	sp|Q5VTL8|PR38B_HUMAN	64.467	5.17933e+06
Q5VW32	BROX	sp|Q5VW32|BROX_HUMAN	sp|Q5VW32|BROX_HUMAN	46.476	2.98973e+07
Q5XKP0	MICOS13	sp|Q5XKP0|MIC13_HUMAN	sp|Q5XKP0|MIC13_HUMAN	13.087	2.42123e+07
Q5XPI4	RNF123	sp|Q5XPI4|RN123_HUMAN	sp|Q5XPI4|RN123_HUMAN	148.51	2.55981e+08
Q66K74	MAP1S	sp|Q66K74|MAP1S_HUMAN	sp|Q66K74|MAP1S_HUMAN	112.21	3.38757e+06
Q68E01	INTS3	sp|Q68E01|INT3_HUMAN	sp|Q68E01|INT3_HUMAN	118.07	1756600
Q68EM7	ARHGAP17	sp|Q68EM7|RHG17_HUMAN;sp|Q17R89|RHG44_HUMAN	sp|Q68EM7|RHG17_HUMAN	95.436	6.63897e+07
Q6DKJ4	NXN	sp|Q6DKJ4|NXN_HUMAN	sp|Q6DKJ4|NXN_HUMAN	48.392	3926700
Q6FI81	CIAPIN1	sp|Q6FI81|CPIN1_HUMAN	sp|Q6FI81|CPIN1_HUMAN	33.582	2.12443e+07
Q6I9Y2	THOC7	sp|Q6I9Y2|THOC7_HUMAN	sp|Q6I9Y2|THOC7_HUMAN	23.743	2.81777e+07
Q6IN85	PPP4R3A	sp|Q6IN85|P4R3A_HUMAN	sp|Q6IN85|P4R3A_HUMAN	95.367	4.22667e+06
Q6L8Q7	PDE12	sp|Q6L8Q7|PDE12_HUMAN	sp|Q6L8Q7|PDE12_HUMAN	67.351	9.61917e+06
Q96GK7	FAHD2A	sp|Q96GK7|FAH2A_HUMAN;sp|Q6P2I3|FAH2B_HUMAN	sp|Q96GK7|FAH2A_HUMAN;sp|Q6P2I3|FAH2B_HUMAN	34.596	2797400
Q6P6C2	ALKBH5	sp|Q6P6C2|ALKB5_HUMAN	sp|Q6P6C2|ALKB5_HUMAN	44.255	1.26947e+06
Q6PD74	AAGAB	sp|Q6PD74|AAGAB_HUMAN	sp|Q6PD74|AAGAB_HUMAN	34.593	2.71397e+06
Q6PGP7	TTC37	sp|Q6PGP7|TTC37_HUMAN	sp|Q6PGP7|TTC37_HUMAN	175.48	3482800
Q6PI48	DARS2	sp|Q6PI48|SYDM_HUMAN	sp|Q6PI48|SYDM_HUMAN	73.562	2.48577e+07
Q6PIU2	NCEH1	sp|Q6PIU2|NCEH1_HUMAN	sp|Q6PIU2|NCEH1_HUMAN	45.807	5.40677e+06
Q6QEF8	CORO6	sp|Q6QEF8|CORO6_HUMAN	sp|Q6QEF8|CORO6_HUMAN	52.761	2.8308e+07
Q6UUV7	CRTC3	sp|Q6UUV7|CRTC3_HUMAN	sp|Q6UUV7|CRTC3_HUMAN	66.958	1.0619e+07
Q6UW63	POGLUT2	sp|Q6UW63|PLGT2_HUMAN	sp|Q6UW63|PLGT2_HUMAN	58.042	6.03913e+06
Q6Y288	B3GLCT	sp|Q6Y288|B3GLT_HUMAN	sp|Q6Y288|B3GLT_HUMAN	56.563	3136800
Q6ZQW0	IDO2	sp|Q6ZQW0|I23O2_HUMAN	sp|Q6ZQW0|I23O2_HUMAN	47.075	2.60733e+06
Q6ZQX7	LIAT1	sp|Q6ZQX7|LIAT1_HUMAN	sp|Q6ZQX7|LIAT1_HUMAN	49.655	2.61523e+07
Q70CQ3	USP30	sp|Q70CQ3|UBP30_HUMAN	sp|Q70CQ3|UBP30_HUMAN	58.502	1.63734e+07
Q71U36	TUBA1A	sp|Q71U36|TBA1A_HUMAN;sp|P0DPH8|TBA3D_HUMAN;sp|P0DPH7|TBA3C_HUMAN;sp|Q6PEY2|TBA3E_HUMAN	sp|Q71U36|TBA1A_HUMAN;sp|P0DPH8|TBA3D_HUMAN;sp|P0DPH7|TBA3C_HUMAN	50.135	279670000
Q71UI9	H2AFV	sp|Q71UI9|H2AV_HUMAN	sp|Q71UI9|H2AV_HUMAN	13.509	3.88887e+08
Q71UM5	RPS27L	sp|Q71UM5|RS27L_HUMAN	sp|Q71UM5|RS27L_HUMAN	9.4771	1.25737e+08
Q7L576	CYFIP1	sp|Q7L576|CYFP1_HUMAN;sp|Q96F07|CYFP2_HUMAN	sp|Q7L576|CYFP1_HUMAN;sp|Q96F07|CYFP2_HUMAN	145.18	3.40023e+06
Q7L5Y1	ENOSF1	sp|Q7L5Y1|ENOF1_HUMAN	sp|Q7L5Y1|ENOF1_HUMAN	49.786	3714800
Q7LG56	RRM2B	sp|Q7LG56|RIR2B_HUMAN	sp|Q7LG56|RIR2B_HUMAN	40.736	1.05428e+07
Q7LGA3	HS2ST1	sp|Q7LGA3|HS2ST_HUMAN	sp|Q7LGA3|HS2ST_HUMAN	41.881	4623400
Q7RTV0	PHF5A	sp|Q7RTV0|PHF5A_HUMAN	sp|Q7RTV0|PHF5A_HUMAN	12.405	41038000
Q7Z2Y5	NRK	sp|Q7Z2Y5|NRK_HUMAN	sp|Q7Z2Y5|NRK_HUMAN	178.48	616930
Q7Z2Y8	GVINP1	sp|Q7Z2Y8|GVIN1_HUMAN	sp|Q7Z2Y8|GVIN1_HUMAN	279.04	8.27273e+06
Q7Z406	MYH14	sp|Q7Z406|MYH14_HUMAN	sp|Q7Z406|MYH14_HUMAN	227.87	4.43303e+08
Q7Z478	DHX29	sp|Q7Z478|DHX29_HUMAN	sp|Q7Z478|DHX29_HUMAN	155.23	2.96427e+06
Q7Z4G4	TRMT11	sp|Q7Z4G4|TRM11_HUMAN	sp|Q7Z4G4|TRM11_HUMAN	53.42	2.06797e+07
Q7Z4H3	HDDC2	sp|Q7Z4H3|HDDC2_HUMAN	sp|Q7Z4H3|HDDC2_HUMAN	23.39	3.02947e+06
Q7Z4H7	HAUS6	sp|Q7Z4H7|HAUS6_HUMAN	sp|Q7Z4H7|HAUS6_HUMAN	108.62	9.75253e+06
Q7Z4V5	HDGFL2	sp|Q7Z4V5|HDGR2_HUMAN	sp|Q7Z4V5|HDGR2_HUMAN	74.316	30701000
Q7Z5L9	IRF2BP2	sp|Q7Z5L9|I2BP2_HUMAN	sp|Q7Z5L9|I2BP2_HUMAN	61.024	28666000
Q7Z7C8	TAF8	sp|Q7Z7C8|TAF8_HUMAN	sp|Q7Z7C8|TAF8_HUMAN	34.262	1.31377e+06
Q7Z7H8	MRPL10	sp|Q7Z7H8|RM10_HUMAN	sp|Q7Z7H8|RM10_HUMAN	29.282	6.81397e+06
Q86SZ2	TRAPPC6B	sp|Q86SZ2|TPC6B_HUMAN	sp|Q86SZ2|TPC6B_HUMAN	17.983	1.41927e+06
Q86UE4	MTDH	sp|Q86UE4|LYRIC_HUMAN	sp|Q86UE4|LYRIC_HUMAN	63.836	1.75527e+07
Q86V35	CABP7	sp|Q86V35|CABP7_HUMAN	sp|Q86V35|CABP7_HUMAN	24.453	4.97083e+07
Q86X55	CARM1	sp|Q86X55|CARM1_HUMAN	sp|Q86X55|CARM1_HUMAN	65.853	4.94447e+06
Q86XP3	DDX42	sp|Q86XP3|DDX42_HUMAN	sp|Q86XP3|DDX42_HUMAN	102.97	4.89443e+06
Q8IU81	IRF2BP1	sp|Q8IU81|I2BP1_HUMAN	sp|Q8IU81|I2BP1_HUMAN	61.687	556143
Q8IUE6	HIST2H2AB	sp|Q8IUE6|H2A2B_HUMAN	sp|Q8IUE6|H2A2B_HUMAN	13.995	3.00087e+08
Q8IWJ2	GCC2	sp|Q8IWJ2|GCC2_HUMAN	sp|Q8IWJ2|GCC2_HUMAN	195.91	2273300
Q8IWS0	PHF6	sp|Q8IWS0|PHF6_HUMAN	sp|Q8IWS0|PHF6_HUMAN	41.29	5.91807e+06
Q8IXI1	RHOT2	sp|Q8IXI1|MIRO2_HUMAN	sp|Q8IXI1|MIRO2_HUMAN	68.117	8.31733e+06
Q8IXS6	PALM2	sp|Q8IXS6|PALM2_HUMAN	sp|Q8IXS6|PALM2_HUMAN	42.185	5301600
Q8IXT5	RBM12B	sp|Q8IXT5|RB12B_HUMAN	sp|Q8IXT5|RB12B_HUMAN	118.1	3.73353e+07
Q8IY31	IFT20	sp|Q8IY31|IFT20_HUMAN	sp|Q8IY31|IFT20_HUMAN	15.28	1.06875e+06
Q8IY95	TMEM192	sp|Q8IY95|TM192_HUMAN	sp|Q8IY95|TM192_HUMAN	30.922	4.36097e+06
Q8IYD1	GSPT2	sp|Q8IYD1|ERF3B_HUMAN	sp|Q8IYD1|ERF3B_HUMAN	68.882	1.09796e+07
Q8IYT4	KATNAL2	sp|Q8IYT4|KATL2_HUMAN	sp|Q8IYT4|KATL2_HUMAN	61.252	5.49217e+07
Q8IZM8	ZNF654	sp|Q8IZM8|ZN654_HUMAN	sp|Q8IZM8|ZN654_HUMAN	65.854	9.49167e+06
Q8N129	CNPY4	sp|Q8N129|CNPY4_HUMAN	sp|Q8N129|CNPY4_HUMAN	28.309	2.12409e+06
Q8N2H3	PYROXD2	sp|Q8N2H3|PYRD2_HUMAN	sp|Q8N2H3|PYRD2_HUMAN	63.067	5.68077e+06
Q8N2U0	TMEM256	sp|Q8N2U0|TM256_HUMAN	sp|Q8N2U0|TM256_HUMAN	11.741	1.85854e+07
Q8N4P2	TTC30B	sp|Q8N4P2|TT30B_HUMAN	sp|Q8N4P2|TT30B_HUMAN	76.098	11757600
Q8N5K1	CISD2	sp|Q8N5K1|CISD2_HUMAN	sp|Q8N5K1|CISD2_HUMAN	15.278	2.61183e+07
Q8N5M4	TTC9C	sp|Q8N5M4|TTC9C_HUMAN	sp|Q8N5M4|TTC9C_HUMAN	20.012	5.68957e+06
Q8N5V2	NGEF	sp|Q8N5V2|NGEF_HUMAN	sp|Q8N5V2|NGEF_HUMAN	82.495	6.20317e+07
Q8N684	CPSF7	sp|Q8N684|CPSF7_HUMAN	sp|Q8N684|CPSF7_HUMAN	52.049	1.13006e+07
Q8N8D1	PDCD7	sp|Q8N8D1|PDCD7_HUMAN	sp|Q8N8D1|PDCD7_HUMAN	54.699	12672000
Q8N960	CEP120	sp|Q8N960|CE120_HUMAN	sp|Q8N960|CE120_HUMAN	112.64	2.18349e+09
Q8N9I0	SYT2	sp|Q8N9I0|SYT2_HUMAN	sp|Q8N9I0|SYT2_HUMAN	46.872	9.48267e+06
Q8N9N7	LRRC57	sp|Q8N9N7|LRC57_HUMAN	sp|Q8N9N7|LRC57_HUMAN	26.754	3154800
Q8NBN7	RDH13	sp|Q8NBN7|RDH13_HUMAN	sp|Q8NBN7|RDH13_HUMAN	35.932	1348760
Q8NBQ5	HSD17B11	sp|Q8NBQ5|DHB11_HUMAN	sp|Q8NBQ5|DHB11_HUMAN	32.935	3.27083e+06
Q8NBS9	TXNDC5	sp|Q8NBS9|TXND5_HUMAN	sp|Q8NBS9|TXND5_HUMAN	47.628	3.57397e+08
Q8NBU5	ATAD1	sp|Q8NBU5|ATAD1_HUMAN	sp|Q8NBU5|ATAD1_HUMAN	40.744	1.98393e+06
Q8NCM8	DYNC2H1	sp|Q8NCM8|DYHC2_HUMAN	sp|Q8NCM8|DYHC2_HUMAN	492.62	7.79336e+07
Q8NCN5	PDPR	sp|Q8NCN5|PDPR_HUMAN	sp|Q8NCN5|PDPR_HUMAN	99.363	3.85287e+06
Q8NCW5	NAXE	sp|Q8NCW5|NNRE_HUMAN	sp|Q8NCW5|NNRE_HUMAN	31.674	8.34563e+07
Q8ND56	LSM14A	sp|Q8ND56|LS14A_HUMAN	sp|Q8ND56|LS14A_HUMAN	50.529	6149500
Q8NDG6	TDRD9	sp|Q8NDG6|TDRD9_HUMAN	sp|Q8NDG6|TDRD9_HUMAN	155.68	14071000
Q8NDH3	NPEPL1	sp|Q8NDH3|PEPL1_HUMAN	sp|Q8NDH3|PEPL1_HUMAN	55.86	3.20383e+06
Q8NE86	MCU	sp|Q8NE86|MCU_HUMAN	sp|Q8NE86|MCU_HUMAN	39.866	8.67267e+06
Q8NF37	LPCAT1	sp|Q8NF37|PCAT1_HUMAN	sp|Q8NF37|PCAT1_HUMAN	59.151	2.03443e+06
Q8NFH4	NUP37	sp|Q8NFH4|NUP37_HUMAN	sp|Q8NFH4|NUP37_HUMAN	36.707	2480500
Q8NH70	OR4A16	sp|Q8NH70|O4A16_HUMAN	sp|Q8NH70|O4A16_HUMAN	36.921	436780000
Q8NHH9	ATL2	sp|Q8NHH9|ATLA2_HUMAN	sp|Q8NHH9|ATLA2_HUMAN	66.228	1.51264e+06
Q8NHQ9	DDX55	sp|Q8NHQ9|DDX55_HUMAN	sp|Q8NHQ9|DDX55_HUMAN	68.546	3099400
Q8NI22	MCFD2	sp|Q8NI22|MCFD2_HUMAN	sp|Q8NI22|MCFD2_HUMAN	16.39	2.34643e+07
Q8NI27	THOC2	sp|Q8NI27|THOC2_HUMAN	sp|Q8NI27|THOC2_HUMAN	182.77	15886000
Q8TBC4	UBA3	sp|Q8TBC4|UBA3_HUMAN	sp|Q8TBC4|UBA3_HUMAN	51.852	20507000
Q8TBQ9	TMEM167A	sp|Q8TBQ9|KISHA_HUMAN	sp|Q8TBQ9|KISHA_HUMAN	8.0598	6268100
Q8TCC3	MRPL30	sp|Q8TCC3|RM30_HUMAN	sp|Q8TCC3|RM30_HUMAN	18.546	6316100
Q8TCC7	SLC22A8	sp|Q8TCC7|S22A8_HUMAN	sp|Q8TCC7|S22A8_HUMAN	59.856	9.64963e+07
Q8TCD5	NT5C	sp|Q8TCD5|NT5C_HUMAN	sp|Q8TCD5|NT5C_HUMAN	23.382	1.92793e+06
Q8TCS8	PNPT1	sp|Q8TCS8|PNPT1_HUMAN	sp|Q8TCS8|PNPT1_HUMAN	85.95	2.77667e+07
Q8TCT8	SPPL2A	sp|Q8TCT8|SPP2A_HUMAN	sp|Q8TCT8|SPP2A_HUMAN	58.143	1.92211e+07
Q8TF05	PPP4R1	sp|Q8TF05|PP4R1_HUMAN	sp|Q8TF05|PP4R1_HUMAN	107	1.43206e+07
Q8TF65	GIPC2	sp|Q8TF65|GIPC2_HUMAN	sp|Q8TF65|GIPC2_HUMAN	34.354	5.89113e+06
Q8WU90	ZC3H15	sp|Q8WU90|ZC3HF_HUMAN	sp|Q8WU90|ZC3HF_HUMAN	48.602	2.82777e+07
Q8WUJ3	CEMIP	sp|Q8WUJ3|CEMIP_HUMAN	sp|Q8WUJ3|CEMIP_HUMAN	153	1.70837e+07
Q8WUM0	NUP133	sp|Q8WUM0|NU133_HUMAN	sp|Q8WUM0|NU133_HUMAN	128.98	5578700
Q8WVJ2	NUDCD2	sp|Q8WVJ2|NUDC2_HUMAN	sp|Q8WVJ2|NUDC2_HUMAN	17.676	15937000
Q8WVM8	SCFD1	sp|Q8WVM8|SCFD1_HUMAN	sp|Q8WVM8|SCFD1_HUMAN	72.379	1.62323e+07
Q8WVY7	UBLCP1	sp|Q8WVY7|UBCP1_HUMAN	sp|Q8WVY7|UBCP1_HUMAN	36.804	10516300
Q8WW12	PCNP	sp|Q8WW12|PCNP_HUMAN	sp|Q8WW12|PCNP_HUMAN	18.925	18839000
Q8WW52	FAM151A	sp|Q8WW52|F151A_HUMAN	sp|Q8WW52|F151A_HUMAN	64.027	4.72527e+07
Q8WW59	SPRYD4	sp|Q8WW59|SPRY4_HUMAN	sp|Q8WW59|SPRY4_HUMAN	23.128	7508100
Q8WWC4	MAIP1	sp|Q8WWC4|MAIP1_HUMAN	sp|Q8WWC4|MAIP1_HUMAN	32.544	8611000
Q8WX92	NELFB	sp|Q8WX92|NELFB_HUMAN	sp|Q8WX92|NELFB_HUMAN	65.697	21557000
Q8WXF1	PSPC1	sp|Q8WXF1|PSPC1_HUMAN	sp|Q8WXF1|PSPC1_HUMAN	58.743	3.09837e+07
Q8WXX0	DNAH7	sp|Q8WXX0|DYH7_HUMAN	sp|Q8WXX0|DYH7_HUMAN	461.15	7.11553e+06
Q8WYP3	RIN2	sp|Q8WYP3|RIN2_HUMAN	sp|Q8WYP3|RIN2_HUMAN	100.16	6500600
Q8WYP5	AHCTF1	sp|Q8WYP5|ELYS_HUMAN	sp|Q8WYP5|ELYS_HUMAN	252.5	1.76863e+06
Q92466	DDB2	sp|Q92466|DDB2_HUMAN	sp|Q92466|DDB2_HUMAN	47.863	1.39846e+07
Q92504	SLC39A7	sp|Q92504|S39A7_HUMAN	sp|Q92504|S39A7_HUMAN	50.117	40182000
Q92552	MRPS27	sp|Q92552|RT27_HUMAN	sp|Q92552|RT27_HUMAN	47.611	5.61477e+06
Q92600	CNOT9	sp|Q92600|CNOT9_HUMAN	sp|Q92600|CNOT9_HUMAN	33.631	5.20847e+06
Q92615	LARP4B	sp|Q92615|LAR4B_HUMAN	sp|Q92615|LAR4B_HUMAN	80.551	2.94983e+06
Q92621	NUP205	sp|Q92621|NU205_HUMAN	sp|Q92621|NU205_HUMAN	227.92	6.95043e+06
Q92643	PIGK	sp|Q92643|GPI8_HUMAN	sp|Q92643|GPI8_HUMAN	45.251	5.53837e+06
Q92747	ARPC1A	sp|Q92747|ARC1A_HUMAN	sp|Q92747|ARC1A_HUMAN	41.569	4.40417e+07
Q92797	SYMPK	sp|Q92797|SYMPK_HUMAN	sp|Q92797|SYMPK_HUMAN	141.15	1847000
Q92888	ARHGEF1	sp|Q92888|ARHG1_HUMAN	sp|Q92888|ARHG1_HUMAN	102.43	4.23253e+06
Q92889	ERCC4	sp|Q92889|XPF_HUMAN	sp|Q92889|XPF_HUMAN	104.48	2.63673e+06
Q92979	EMG1	sp|Q92979|NEP1_HUMAN	sp|Q92979|NEP1_HUMAN	26.72	3182700
Q92990	GLMN	sp|Q92990|GLMN_HUMAN	sp|Q92990|GLMN_HUMAN	68.207	5390100
Q93045	STMN2	sp|Q93045|STMN2_HUMAN	sp|Q93045|STMN2_HUMAN	20.828	27867000
Q93077	HIST1H2AC	sp|Q93077|H2A1C_HUMAN;sp|Q7L7L0|H2A3_HUMAN	sp|Q93077|H2A1C_HUMAN;sp|Q7L7L0|H2A3_HUMAN	14.105	5667500000
Q969G6	RFK	sp|Q969G6|RIFK_HUMAN	sp|Q969G6|RIFK_HUMAN	17.623	3.83543e+06
Q969M3	YIPF5	sp|Q969M3|YIPF5_HUMAN	sp|Q969M3|YIPF5_HUMAN	27.989	2.66123e+07
Q969X5	ERGIC1	sp|Q969X5|ERGI1_HUMAN	sp|Q969X5|ERGI1_HUMAN	32.592	1.81003e+08
Q969Z0	TBRG4	sp|Q969Z0|FAKD4_HUMAN	sp|Q969Z0|FAKD4_HUMAN	70.737	2.91297e+07
Q96A72	MAGOHB	sp|Q96A72|MGN2_HUMAN	sp|Q96A72|MGN2_HUMAN	17.276	2.04823e+07
Q96AG4	LRRC59	sp|Q96AG4|LRC59_HUMAN	sp|Q96AG4|LRC59_HUMAN	34.93	7.07103e+08
Q96BJ3	AIDA	sp|Q96BJ3|AIDA_HUMAN	sp|Q96BJ3|AIDA_HUMAN	35.023	2.10547e+06
Q96C86	DCPS	sp|Q96C86|DCPS_HUMAN	sp|Q96C86|DCPS_HUMAN	38.608	9.30063e+06
Q96CU9	FOXRED1	sp|Q96CU9|FXRD1_HUMAN	sp|Q96CU9|FXRD1_HUMAN	53.811	4.56673e+06
Q96DG6	CMBL	sp|Q96DG6|CMBL_HUMAN	sp|Q96DG6|CMBL_HUMAN	28.048	1.40709e+08
Q96DI7	SNRNP40	sp|Q96DI7|SNR40_HUMAN	sp|Q96DI7|SNR40_HUMAN	39.31	2.65223e+07
Q96E11	MRRF	sp|Q96E11|RRFM_HUMAN	sp|Q96E11|RRFM_HUMAN	29.277	5.11143e+07
Q96EK5	KIF1BP	sp|Q96EK5|KBP_HUMAN	sp|Q96EK5|KBP_HUMAN	71.813	5411100
Q96EK6	GNPNAT1	sp|Q96EK6|GNA1_HUMAN	sp|Q96EK6|GNA1_HUMAN	20.749	2.53117e+07
Q96EL3	MRPL53	sp|Q96EL3|RM53_HUMAN	sp|Q96EL3|RM53_HUMAN	12.107	3.20353e+06
Q96EP1	CHFR	sp|Q96EP1|CHFR_HUMAN	sp|Q96EP1|CHFR_HUMAN	73.386	2.39827e+07
Q96EV2	RBM33	sp|Q96EV2|RBM33_HUMAN	sp|Q96EV2|RBM33_HUMAN	129.98	7.05557e+06
Q96EV8	DTNBP1	sp|Q96EV8|DTBP1_HUMAN	sp|Q96EV8|DTBP1_HUMAN	39.493	4.70653e+07
Q96EY7	PTCD3	sp|Q96EY7|PTCD3_HUMAN	sp|Q96EY7|PTCD3_HUMAN	78.549	2.40407e+06
Q96EY8	MMAB	sp|Q96EY8|MMAB_HUMAN	sp|Q96EY8|MMAB_HUMAN	27.388	2916600
Q96GC5	MRPL48	sp|Q96GC5|RM48_HUMAN	sp|Q96GC5|RM48_HUMAN	23.934	5.25907e+06
Q96GF1	RNF185	sp|Q96GF1|RN185_HUMAN	sp|Q96GF1|RN185_HUMAN	20.459	1.74263e+06
Q96GG9	DCUN1D1	sp|Q96GG9|DCNL1_HUMAN	sp|Q96GG9|DCNL1_HUMAN	30.124	4.30427e+06
Q96HE7	ERO1A	sp|Q96HE7|ERO1A_HUMAN;sp|Q86YB8|ERO1B_HUMAN	sp|Q96HE7|ERO1A_HUMAN	54.392	1.22103e+08
Q96HS1	PGAM5	sp|Q96HS1|PGAM5_HUMAN	sp|Q96HS1|PGAM5_HUMAN	32.004	1.1902e+07
Q96I99	SUCLG2	sp|Q96I99|SUCB2_HUMAN	sp|Q96I99|SUCB2_HUMAN	46.51	1.38132e+08
Q96JB1	DNAH8	sp|Q96JB1|DYH8_HUMAN	sp|Q96JB1|DYH8_HUMAN	514.66	1.95858e+07
Q96JM3	CHAMP1	sp|Q96JM3|CHAP1_HUMAN	sp|Q96JM3|CHAP1_HUMAN	89.098	3.44078e+06
Q96K12	FAR2	sp|Q96K12|FACR2_HUMAN	sp|Q96K12|FACR2_HUMAN	59.438	2.66634e+07	377;381
Q96K76	USP47	sp|Q96K76|UBP47_HUMAN	sp|Q96K76|UBP47_HUMAN	157.31	1.078e+07
Q96KP1	EXOC2	sp|Q96KP1|EXOC2_HUMAN	sp|Q96KP1|EXOC2_HUMAN	104.07	5838300
Q96L92	SNX27	sp|Q96L92|SNX27_HUMAN	sp|Q96L92|SNX27_HUMAN	61.264	6.90043e+06
Q96N58	ZNF578	sp|Q96N58|ZN578_HUMAN	sp|Q96N58|ZN578_HUMAN	68.53	2.21297e+07
Q96Q15	SMG1	sp|Q96Q15|SMG1_HUMAN	sp|Q96Q15|SMG1_HUMAN	410.5	91043000
Q96QD8	SLC38A2	sp|Q96QD8|S38A2_HUMAN	sp|Q96QD8|S38A2_HUMAN	56.025	5.87116e+06
Q96QE2	SLC2A13	sp|Q96QE2|MYCT_HUMAN	sp|Q96QE2|MYCT_HUMAN	70.37	8.19643e+06
Q96QR8	PURB	sp|Q96QR8|PURB_HUMAN;sp|Q9UJV8|PURG_HUMAN	sp|Q96QR8|PURB_HUMAN	33.24	18940900
Q96S44	TP53RK	sp|Q96S44|PRPK_HUMAN	sp|Q96S44|PRPK_HUMAN	28.16	8.54603e+06
Q96S52	PIGS	sp|Q96S52|PIGS_HUMAN	sp|Q96S52|PIGS_HUMAN	61.655	1.86973e+06
Q96S82	UBL7	sp|Q96S82|UBL7_HUMAN	sp|Q96S82|UBL7_HUMAN	40.51	5.62813e+06
Q96SI9	STRBP	sp|Q96SI9|STRBP_HUMAN	sp|Q96SI9|STRBP_HUMAN	73.652	1.52513e+06
Q96SU4	OSBPL9	sp|Q96SU4|OSBL9_HUMAN	sp|Q96SU4|OSBL9_HUMAN	83.184	2323600
Q96SY0	INTS14	sp|Q96SY0|INT14_HUMAN	sp|Q96SY0|INT14_HUMAN	57.47	4.27027e+06
Q96T76	MMS19	sp|Q96T76|MMS19_HUMAN	sp|Q96T76|MMS19_HUMAN	113.29	3.67343e+06
Q99442	SEC62	sp|Q99442|SEC62_HUMAN	sp|Q99442|SEC62_HUMAN	45.861	2.04863e+07
Q99543	DNAJC2	sp|Q99543|DNJC2_HUMAN	sp|Q99543|DNJC2_HUMAN	71.996	1.33453e+06
Q99584	S100A13	sp|Q99584|S10AD_HUMAN	sp|Q99584|S10AD_HUMAN	11.471	4.27503e+07
Q99590	SCAF11	sp|Q99590|SCAFB_HUMAN	sp|Q99590|SCAFB_HUMAN	164.65	4296100
Q99757	TXN2	sp|Q99757|THIOM_HUMAN	sp|Q99757|THIOM_HUMAN	18.383	1.18046e+07
Q99880	HIST1H2BL	sp|Q99880|H2B1L_HUMAN	sp|Q99880|H2B1L_HUMAN	13.952	6858000	60
Q99942	RNF5	sp|Q99942|RNF5_HUMAN	sp|Q99942|RNF5_HUMAN	19.881	2.39673e+06
Q99986	VRK1	sp|Q99986|VRK1_HUMAN	sp|Q99986|VRK1_HUMAN	45.476	3401100
Q9BPX3	NCAPG	sp|Q9BPX3|CND3_HUMAN	sp|Q9BPX3|CND3_HUMAN	114.33	4.60977e+06
Q9BPX5	ARPC5L	sp|Q9BPX5|ARP5L_HUMAN	sp|Q9BPX5|ARP5L_HUMAN	16.941	6907400
Q9BQ15	NABP2	sp|Q9BQ15|SOSB1_HUMAN	sp|Q9BQ15|SOSB1_HUMAN	22.338	1876300
Q9BQ67	GRWD1	sp|Q9BQ67|GRWD1_HUMAN	sp|Q9BQ67|GRWD1_HUMAN	49.419	3.51467e+07
Q9BQ69	MACROD1	sp|Q9BQ69|MACD1_HUMAN	sp|Q9BQ69|MACD1_HUMAN	35.505	6.09633e+06
Q9BQA1	WDR77	sp|Q9BQA1|MEP50_HUMAN	sp|Q9BQA1|MEP50_HUMAN	36.724	1.58967e+07
Q9BQG0	MYBBP1A	sp|Q9BQG0|MBB1A_HUMAN	sp|Q9BQG0|MBB1A_HUMAN	148.85	1.084e+07
Q9BQG2	NUDT12	sp|Q9BQG2|NUD12_HUMAN	sp|Q9BQG2|NUD12_HUMAN	52.075	3.49643e+06
Q9BQS8	FYCO1	sp|Q9BQS8|FYCO1_HUMAN	sp|Q9BQS8|FYCO1_HUMAN	166.98	2.38073e+07
Q9BRA2	TXNDC17	sp|Q9BRA2|TXD17_HUMAN	sp|Q9BRA2|TXD17_HUMAN	13.941	4.95953e+07
Q9BRT2	UQCC2	sp|Q9BRT2|UQCC2_HUMAN	sp|Q9BRT2|UQCC2_HUMAN	14.875	8695900
Q9BRX2	PELO	sp|Q9BRX2|PELO_HUMAN	sp|Q9BRX2|PELO_HUMAN	43.359	2.94047e+06
Q9BRZ2	TRIM56	sp|Q9BRZ2|TRI56_HUMAN	sp|Q9BRZ2|TRI56_HUMAN	81.487	4.14643e+06
Q9BS40	LXN	sp|Q9BS40|LXN_HUMAN	sp|Q9BS40|LXN_HUMAN	25.75	1.33511e+07
Q9BSH4	TACO1	sp|Q9BSH4|TACO1_HUMAN	sp|Q9BSH4|TACO1_HUMAN	32.477	2555400
Q9BT22	ALG1	sp|Q9BT22|ALG1_HUMAN	sp|Q9BT22|ALG1_HUMAN	52.518	2821100
Q9BTE6	AARSD1	sp|Q9BTE6|AASD1_HUMAN	sp|Q9BTE6|AASD1_HUMAN	45.479	2.82273e+06
Q9BTT0	ANP32E	sp|Q9BTT0|AN32E_HUMAN	sp|Q9BTT0|AN32E_HUMAN	30.692	2.79987e+07
Q9BTV4	TMEM43	sp|Q9BTV4|TMM43_HUMAN	sp|Q9BTV4|TMM43_HUMAN	44.875	1.21831e+07
Q9BUB7	TMEM70	sp|Q9BUB7|TMM70_HUMAN	sp|Q9BUB7|TMM70_HUMAN	28.969	6502300
Q9BV20	MRI1	sp|Q9BV20|MTNA_HUMAN	sp|Q9BV20|MTNA_HUMAN	39.149	2.16193e+06
Q9BV38	WDR18	sp|Q9BV38|WDR18_HUMAN	sp|Q9BV38|WDR18_HUMAN	47.405	21014000
Q9BVC6	TMEM109	sp|Q9BVC6|TM109_HUMAN	sp|Q9BVC6|TM109_HUMAN	26.21	1.42708e+07
Q9BVM2	DPCD	sp|Q9BVM2|DPCD_HUMAN	sp|Q9BVM2|DPCD_HUMAN	23.239	4116100
Q9BVV7	TIMM21	sp|Q9BVV7|TIM21_HUMAN	sp|Q9BVV7|TIM21_HUMAN	28.202	5.00893e+06
Q9BW19	KIFC1	sp|Q9BW19|KIFC1_HUMAN	sp|Q9BW19|KIFC1_HUMAN	73.747	4.79707e+07
Q9BW27	NUP85	sp|Q9BW27|NUP85_HUMAN	sp|Q9BW27|NUP85_HUMAN	75.019	26616000
Q9BW72	HIGD2A	sp|Q9BW72|HIG2A_HUMAN	sp|Q9BW72|HIG2A_HUMAN	11.528	1.65747e+07
Q9BWH2	FUNDC2	sp|Q9BWH2|FUND2_HUMAN	sp|Q9BWH2|FUND2_HUMAN	20.675	80723000
Q9BWM7	SFXN3	sp|Q9BWM7|SFXN3_HUMAN	sp|Q9BWM7|SFXN3_HUMAN	35.503	9771000
Q9BX68	HINT2	sp|Q9BX68|HINT2_HUMAN	sp|Q9BX68|HINT2_HUMAN	17.162	1.51326e+08
Q9BXB5	OSBPL10	sp|Q9BXB5|OSB10_HUMAN;sp|Q9BXB4|OSB11_HUMAN	sp|Q9BXB5|OSB10_HUMAN;sp|Q9BXB4|OSB11_HUMAN	83.969	2.57534e+06
Q9BXI9	C1QTNF6	sp|Q9BXI9|C1QT6_HUMAN	sp|Q9BXI9|C1QT6_HUMAN	30.861	3.81073e+07
Q9BXK5	BCL2L13	sp|Q9BXK5|B2L13_HUMAN	sp|Q9BXK5|B2L13_HUMAN	52.723	2.06697e+06
Q9BXT6	MOV10L1	sp|Q9BXT6|M10L1_HUMAN	sp|Q9BXT6|M10L1_HUMAN	135.29	1.77613e+07
Q9BY32	ITPA	sp|Q9BY32|ITPA_HUMAN	sp|Q9BY32|ITPA_HUMAN	21.445	35449000
Q9BY42	RTF2	sp|Q9BY42|RTF2_HUMAN	sp|Q9BY42|RTF2_HUMAN	33.886	7.66773e+06
Q9BY89	KIAA1671	sp|Q9BY89|K1671_HUMAN	sp|Q9BY89|K1671_HUMAN	196.71	3.52677e+07
Q9BYC5	FUT8	sp|Q9BYC5|FUT8_HUMAN	sp|Q9BYC5|FUT8_HUMAN	66.515	4.58117e+08
Q9BYD6	MRPL1	sp|Q9BYD6|RM01_HUMAN	sp|Q9BYD6|RM01_HUMAN	36.908	1.15314e+07
Q9BYG3	NIFK	sp|Q9BYG3|MK67I_HUMAN	sp|Q9BYG3|MK67I_HUMAN	34.222	2.68297e+06
Q9BZE4	GTPBP4	sp|Q9BZE4|NOG1_HUMAN	sp|Q9BZE4|NOG1_HUMAN	73.964	1.86492e+07
Q9BZH6	WDR11	sp|Q9BZH6|WDR11_HUMAN	sp|Q9BZH6|WDR11_HUMAN	136.68	57750100
Q9BZI7	UPF3B	sp|Q9BZI7|REN3B_HUMAN	sp|Q9BZI7|REN3B_HUMAN	57.761	1.96103e+06
Q9H4S2	GSX1	sp|Q9H4S2|GSX1_HUMAN;sp|Q9BZM3|GSX2_HUMAN	sp|Q9H4S2|GSX1_HUMAN;sp|Q9BZM3|GSX2_HUMAN	27.882	9900400
Q9BZQ8	NIBAN1	sp|Q9BZQ8|NIBA1_HUMAN	sp|Q9BZQ8|NIBA1_HUMAN	103.13	2.02961e+07
Q9BZZ5	API5	sp|Q9BZZ5|API5_HUMAN	sp|Q9BZZ5|API5_HUMAN	59.004	4.94797e+07
Q9C005	DPY30	sp|Q9C005|DPY30_HUMAN	sp|Q9C005|DPY30_HUMAN	11.25	1.1781e+07
Q9C037	TRIM4	sp|Q9C037|TRIM4_HUMAN	sp|Q9C037|TRIM4_HUMAN	57.46	289930000
Q9C0H2	TTYH3	sp|Q9C0H2|TTYH3_HUMAN	sp|Q9C0H2|TTYH3_HUMAN	57.544	1.26287e+06
Q9GZT3	SLIRP	sp|Q9GZT3|SLIRP_HUMAN	sp|Q9GZT3|SLIRP_HUMAN	12.349	35090300
Q9H078	CLPB	sp|Q9H078|CLPB_HUMAN	sp|Q9H078|CLPB_HUMAN	78.728	5.08097e+06
Q9H0A0	NAT10	sp|Q9H0A0|NAT10_HUMAN	sp|Q9H0A0|NAT10_HUMAN	115.73	4.04397e+06
Q9H0D6	XRN2	sp|Q9H0D6|XRN2_HUMAN	sp|Q9H0D6|XRN2_HUMAN	108.58	1.48751e+07
Q9H0R4	HDHD2	sp|Q9H0R4|HDHD2_HUMAN	sp|Q9H0R4|HDHD2_HUMAN	28.536	2128700
Q9H0V9	LMAN2L	sp|Q9H0V9|LMA2L_HUMAN	sp|Q9H0V9|LMA2L_HUMAN	39.71	7418300
Q9H173	SIL1	sp|Q9H173|SIL1_HUMAN	sp|Q9H173|SIL1_HUMAN	52.084	6.51353e+06
Q9H1E5	TMX4	sp|Q9H1E5|TMX4_HUMAN	sp|Q9H1E5|TMX4_HUMAN	38.952	4330800
Q9H2H9	SLC38A1	sp|Q9H2H9|S38A1_HUMAN	sp|Q9H2H9|S38A1_HUMAN	54.047	3.38567e+07
Q9H2J4	PDCL3	sp|Q9H2J4|PDCL3_HUMAN	sp|Q9H2J4|PDCL3_HUMAN	27.614	1.01237e+07
Q9H2M9	RAB3GAP2	sp|Q9H2M9|RBGPR_HUMAN	sp|Q9H2M9|RBGPR_HUMAN	155.98	4.03127e+07
Q9H2U1	DHX36	sp|Q9H2U1|DHX36_HUMAN	sp|Q9H2U1|DHX36_HUMAN	114.76	1.83647e+06
Q9H2U2	PPA2	sp|Q9H2U2|IPYR2_HUMAN	sp|Q9H2U2|IPYR2_HUMAN	37.92	292860000
Q9H3N1	TMX1	sp|Q9H3N1|TMX1_HUMAN	sp|Q9H3N1|TMX1_HUMAN	31.791	1.53103e+08
Q9H3Z4	DNAJC5	sp|Q9H3Z4|DNJC5_HUMAN	sp|Q9H3Z4|DNJC5_HUMAN	22.149	1.30525e+07
Q9H446	RWDD1	sp|Q9H446|RWDD1_HUMAN	sp|Q9H446|RWDD1_HUMAN	27.939	1.29782e+07
Q9H4A4	RNPEP	sp|Q9H4A4|AMPB_HUMAN	sp|Q9H4A4|AMPB_HUMAN	72.595	6.10343e+07
Q9H4L7	SMARCAD1	sp|Q9H4L7|SMRCD_HUMAN	sp|Q9H4L7|SMRCD_HUMAN	117.4	12000000	334
Q9H583	HEATR1	sp|Q9H583|HEAT1_HUMAN	sp|Q9H583|HEAT1_HUMAN	242.37	1.43497e+06
Q9H788	SH2D4A	sp|Q9H788|SH24A_HUMAN	sp|Q9H788|SH24A_HUMAN	52.726	4400900
Q9H8H0	NOL11	sp|Q9H8H0|NOL11_HUMAN	sp|Q9H8H0|NOL11_HUMAN	81.123	7.00393e+06
Q9H8Y1	VRTN	sp|Q9H8Y1|VRTN_HUMAN	sp|Q9H8Y1|VRTN_HUMAN	78.259	1437400
Q9H900	ZWILCH	sp|Q9H900|ZWILC_HUMAN	sp|Q9H900|ZWILC_HUMAN	67.213	2.21777e+06
Q9H993	ARMT1	sp|Q9H993|ARMT1_HUMAN	sp|Q9H993|ARMT1_HUMAN	51.172	1.26573e+06
Q9H9A5	CNOT10	sp|Q9H9A5|CNO10_HUMAN	sp|Q9H9A5|CNO10_HUMAN	82.309	4536400
Q9H9B1	EHMT1	sp|Q9H9B1|EHMT1_HUMAN	sp|Q9H9B1|EHMT1_HUMAN	141.46	55324000	315
Q9H9Q2	COPS7B	sp|Q9H9Q2|CSN7B_HUMAN	sp|Q9H9Q2|CSN7B_HUMAN	29.622	7.48183e+06
Q9H9Q4	NHEJ1	sp|Q9H9Q4|NHEJ1_HUMAN	sp|Q9H9Q4|NHEJ1_HUMAN	33.337	3716600
Q9H9Y6	POLR1B	sp|Q9H9Y6|RPA2_HUMAN	sp|Q9H9Y6|RPA2_HUMAN	128.23	2.45403e+07
Q9HAS0	C17orf75	sp|Q9HAS0|NJMU_HUMAN	sp|Q9HAS0|NJMU_HUMAN	44.621	3.21153e+06
Q9HBE4	IL21	sp|Q9HBE4|IL21_HUMAN	sp|Q9HBE4|IL21_HUMAN	18.652	8.59603e+06
Q9HBH5	RDH14	sp|Q9HBH5|RDH14_HUMAN	sp|Q9HBH5|RDH14_HUMAN	36.864	2.43987e+06
Q9HC35	EML4	sp|Q9HC35|EMAL4_HUMAN	sp|Q9HC35|EMAL4_HUMAN	108.91	5.97813e+06
Q9HCE1	MOV10	sp|Q9HCE1|MOV10_HUMAN	sp|Q9HCE1|MOV10_HUMAN	113.67	4585300
Q9HCG8	CWC22	sp|Q9HCG8|CWC22_HUMAN	sp|Q9HCG8|CWC22_HUMAN	105.47	55001000
Q9HCM2	PLXNA4	sp|Q9HCM2|PLXA4_HUMAN;sp|Q9UIW2|PLXA1_HUMAN	sp|Q9HCM2|PLXA4_HUMAN;sp|Q9UIW2|PLXA1_HUMAN	212.45	8240400
Q9HD20	ATP13A1	sp|Q9HD20|AT131_HUMAN	sp|Q9HD20|AT131_HUMAN	132.95	2.13737e+06
Q9HD26	GOPC	sp|Q9HD26|GOPC_HUMAN	sp|Q9HD26|GOPC_HUMAN	50.519	2.45527e+07
Q9HD45	TM9SF3	sp|Q9HD45|TM9S3_HUMAN	sp|Q9HD45|TM9S3_HUMAN	67.887	52236000
Q9NNW7	TXNRD2	sp|Q9NNW7|TRXR2_HUMAN	sp|Q9NNW7|TRXR2_HUMAN	56.506	1.26765e+07
Q9NP58	ABCB6	sp|Q9NP58|ABCB6_HUMAN	sp|Q9NP58|ABCB6_HUMAN	93.884	10161800
Q9NP60	IL1RAPL2	sp|Q9NP60|IRPL2_HUMAN	sp|Q9NP60|IRPL2_HUMAN	78.669	3.30497e+07
Q9NP72	RAB18	sp|Q9NP72|RAB18_HUMAN	sp|Q9NP72|RAB18_HUMAN	22.977	28740000
Q9NQP4	PFDN4	sp|Q9NQP4|PFD4_HUMAN	sp|Q9NQP4|PFD4_HUMAN	15.314	7315400
Q9NR45	NANS	sp|Q9NR45|SIAS_HUMAN	sp|Q9NR45|SIAS_HUMAN	40.307	74224000
Q9NR50	EIF2B3	sp|Q9NR50|EI2BG_HUMAN	sp|Q9NR50|EI2BG_HUMAN	50.24	9.55333e+06
Q9NRE2	TSHZ2	sp|Q9NRE2|TSH2_HUMAN	sp|Q9NRE2|TSH2_HUMAN	115	1.42997e+08
Q9NRP0	OSTC	sp|Q9NRP0|OSTC_HUMAN	sp|Q9NRP0|OSTC_HUMAN	16.829	1.72267e+07
Q9NRY5	FAM114A2	sp|Q9NRY5|F1142_HUMAN	sp|Q9NRY5|F1142_HUMAN	55.468	7139000
Q9NS00	C1GALT1	sp|Q9NS00|C1GLT_HUMAN	sp|Q9NS00|C1GLT_HUMAN	42.202	930933
Q9NS40	KCNH7	sp|Q9NS40|KCNH7_HUMAN	sp|Q9NS40|KCNH7_HUMAN	135	3.70083e+06
Q9NS93	TM7SF3	sp|Q9NS93|TM7S3_HUMAN	sp|Q9NS93|TM7S3_HUMAN	64.166	4.78883e+06
Q9NT62	ATG3	sp|Q9NT62|ATG3_HUMAN	sp|Q9NT62|ATG3_HUMAN	35.864	8.26897e+06
Q9NTI5	PDS5B	sp|Q9NTI5|PDS5B_HUMAN	sp|Q9NTI5|PDS5B_HUMAN	164.67	1157820
Q9NUJ1	ABHD10	sp|Q9NUJ1|ABHDA_HUMAN	sp|Q9NUJ1|ABHDA_HUMAN	33.932	8.14167e+06
Q9NUQ6	SPATS2L	sp|Q9NUQ6|SPS2L_HUMAN	sp|Q9NUQ6|SPS2L_HUMAN	61.728	3.17273e+06
Q9NV35	NUDT15	sp|Q9NV35|NUD15_HUMAN	sp|Q9NV35|NUD15_HUMAN	18.609	4109000
Q9NVE7	PANK4	sp|Q9NVE7|PANK4_HUMAN	sp|Q9NVE7|PANK4_HUMAN	85.99	1219990
Q9NVH1	DNAJC11	sp|Q9NVH1|DJC11_HUMAN	sp|Q9NVH1|DJC11_HUMAN	63.277	4.43587e+07
Q9NVI1	FANCI	sp|Q9NVI1|FANCI_HUMAN	sp|Q9NVI1|FANCI_HUMAN	149.32	2.35553e+06
Q9NVQ4	FAIM	sp|Q9NVQ4|FAIM1_HUMAN	sp|Q9NVQ4|FAIM1_HUMAN	20.215	1814600
Q9NVS9	PNPO	sp|Q9NVS9|PNPO_HUMAN	sp|Q9NVS9|PNPO_HUMAN	29.988	29900000
Q9NVT9	ARMC1	sp|Q9NVT9|ARMC1_HUMAN	sp|Q9NVT9|ARMC1_HUMAN	31.28	4.93287e+06
Q9NW15	ANO10	sp|Q9NW15|ANO10_HUMAN	sp|Q9NW15|ANO10_HUMAN	76.328	3.58112e+06
Q9NWB6	ARGLU1	sp|Q9NWB6|ARGL1_HUMAN	sp|Q9NWB6|ARGL1_HUMAN	33.216	9.59117e+06
Q9NX14	NDUFB11	sp|Q9NX14|NDUBB_HUMAN	sp|Q9NX14|NDUBB_HUMAN	17.316	53061000
Q9NX47	2020-03-05	sp|Q9NX47|MARH5_HUMAN	sp|Q9NX47|MARH5_HUMAN	31.231	4639000
Q9NX58	LYAR	sp|Q9NX58|LYAR_HUMAN	sp|Q9NX58|LYAR_HUMAN	43.614	14779000
Q9NXH9	TRMT1	sp|Q9NXH9|TRM1_HUMAN	sp|Q9NXH9|TRM1_HUMAN	72.233	2115500
Q9NY12	GAR1	sp|Q9NY12|GAR1_HUMAN	sp|Q9NY12|GAR1_HUMAN	22.348	12909100
Q9NY26	SLC39A1	sp|Q9NY26|S39A1_HUMAN	sp|Q9NY26|S39A1_HUMAN	34.249	1.59103e+06
Q9NY33	DPP3	sp|Q9NY33|DPP3_HUMAN	sp|Q9NY33|DPP3_HUMAN	82.588	44505000
Q9NYB0	TERF2IP	sp|Q9NYB0|TE2IP_HUMAN	sp|Q9NYB0|TE2IP_HUMAN	44.259	4.86243e+06
Q9NZB2	FAM120A	sp|Q9NZB2|F120A_HUMAN	sp|Q9NZB2|F120A_HUMAN	121.89	1.73503e+07
Q9NZD2	GLTP	sp|Q9NZD2|GLTP_HUMAN	sp|Q9NZD2|GLTP_HUMAN	23.85	5.95043e+06
Q9NZI8	IGF2BP1	sp|Q9NZI8|IF2B1_HUMAN	sp|Q9NZI8|IF2B1_HUMAN	63.48	9.33327e+06
Q9P035	HACD3	sp|Q9P035|HACD3_HUMAN	sp|Q9P035|HACD3_HUMAN	43.159	3.73267e+07
Q9P0J0	NDUFA13	sp|Q9P0J0|NDUAD_HUMAN	sp|Q9P0J0|NDUAD_HUMAN	16.698	1.37862e+06
Q9P0J7	KCMF1	sp|Q9P0J7|KCMF1_HUMAN	sp|Q9P0J7|KCMF1_HUMAN	41.945	546453
Q9P0U1	TOMM7	sp|Q9P0U1|TOM7_HUMAN	sp|Q9P0U1|TOM7_HUMAN	6.2484	5.45433e+06
Q9P253	VPS18	sp|Q9P253|VPS18_HUMAN	sp|Q9P253|VPS18_HUMAN	110.18	2284400
Q9P2D0	IBTK	sp|Q9P2D0|IBTK_HUMAN	sp|Q9P2D0|IBTK_HUMAN	150.53	1.91313e+07
Q9P2D6	FAM135A	sp|Q9P2D6|F135A_HUMAN	sp|Q9P2D6|F135A_HUMAN	169.84	31537000
Q9P2R7	SUCLA2	sp|Q9P2R7|SUCB1_HUMAN	sp|Q9P2R7|SUCB1_HUMAN	50.317	85258000
Q9UBM7	DHCR7	sp|Q9UBM7|DHCR7_HUMAN	sp|Q9UBM7|DHCR7_HUMAN	54.489	4.28997e+06
Q9UBQ0	VPS29	sp|Q9UBQ0|VPS29_HUMAN	sp|Q9UBQ0|VPS29_HUMAN	20.505	46262000
Q9UBR2	CTSZ	sp|Q9UBR2|CATZ_HUMAN	sp|Q9UBR2|CATZ_HUMAN	33.868	20648500
Q9UBU8	MORF4L1	sp|Q9UBU8|MO4L1_HUMAN;sp|Q15014|MO4L2_HUMAN	sp|Q9UBU8|MO4L1_HUMAN;sp|Q15014|MO4L2_HUMAN	41.473	1.35233e+06
Q9UBV2	SEL1L	sp|Q9UBV2|SE1L1_HUMAN	sp|Q9UBV2|SE1L1_HUMAN	88.754	14900100
Q9UBW8	COPS7A	sp|Q9UBW8|CSN7A_HUMAN	sp|Q9UBW8|CSN7A_HUMAN	30.276	16625000
Q9UDR5	AASS	sp|Q9UDR5|AASS_HUMAN	sp|Q9UDR5|AASS_HUMAN	102.13	908577
Q9UEW8	STK39	sp|Q9UEW8|STK39_HUMAN	sp|Q9UEW8|STK39_HUMAN	59.473	1905700
Q9UG01	IFT172	sp|Q9UG01|IF172_HUMAN	sp|Q9UG01|IF172_HUMAN	197.57	2.65047e+07
Q9UH65	SWAP70	sp|Q9UH65|SWP70_HUMAN	sp|Q9UH65|SWP70_HUMAN	68.997	31239000
Q9UHA4	LAMTOR3	sp|Q9UHA4|LTOR3_HUMAN	sp|Q9UHA4|LTOR3_HUMAN	13.623	11978200
Q9UHB9	SRP68	sp|Q9UHB9|SRP68_HUMAN	sp|Q9UHB9|SRP68_HUMAN	70.729	52997000
Q9UHI6	DDX20	sp|Q9UHI6|DDX20_HUMAN	sp|Q9UHI6|DDX20_HUMAN	92.239	3624600
Q9UHQ9	CYB5R1	sp|Q9UHQ9|NB5R1_HUMAN	sp|Q9UHQ9|NB5R1_HUMAN	34.094	2.68049e+07
Q9UHY7	ENOPH1	sp|Q9UHY7|ENOPH_HUMAN	sp|Q9UHY7|ENOPH_HUMAN	28.932	2.22293e+07
Q9UI12	ATP6V1H	sp|Q9UI12|VATH_HUMAN	sp|Q9UI12|VATH_HUMAN	55.882	1.35421e+07
Q9UI26	IPO11	sp|Q9UI26|IPO11_HUMAN	sp|Q9UI26|IPO11_HUMAN	112.53	2151100
Q9UI30	TRMT112	sp|Q9UI30|TR112_HUMAN	sp|Q9UI30|TR112_HUMAN	14.199	2.43603e+07
Q9UI47	CTNNA3	sp|Q9UI47|CTNA3_HUMAN	sp|Q9UI47|CTNA3_HUMAN	99.808	1.95987e+09
Q9UIA9	XPO7	sp|Q9UIA9|XPO7_HUMAN	sp|Q9UIA9|XPO7_HUMAN	123.91	2.21107e+06
Q9UII2	ATP5IF1	sp|Q9UII2|ATIF1_HUMAN	sp|Q9UII2|ATIF1_HUMAN	12.249	68813000
Q9UKS6	PACSIN3	sp|Q9UKS6|PACN3_HUMAN	sp|Q9UKS6|PACN3_HUMAN	48.486	8.31893e+06
Q9UL15	BAG5	sp|Q9UL15|BAG5_HUMAN	sp|Q9UL15|BAG5_HUMAN	51.199	6.62657e+06
Q9UL45	BLOC1S6	sp|Q9UL45|BL1S6_HUMAN	sp|Q9UL45|BL1S6_HUMAN	19.743	2603950
Q9ULA0	DNPEP	sp|Q9ULA0|DNPEP_HUMAN	sp|Q9ULA0|DNPEP_HUMAN	52.428	3.66217e+06
Q9ULW0	TPX2	sp|Q9ULW0|TPX2_HUMAN	sp|Q9ULW0|TPX2_HUMAN	85.652	1.10287e+07
Q9UM00	TMCO1	sp|Q9UM00|TMCO1_HUMAN	sp|Q9UM00|TMCO1_HUMAN	27.079	9.13803e+07
Q9UNL2	SSR3	sp|Q9UNL2|SSRG_HUMAN	sp|Q9UNL2|SSRG_HUMAN	21.08	70935000
Q9UNN5	FAF1	sp|Q9UNN5|FAF1_HUMAN	sp|Q9UNN5|FAF1_HUMAN	73.953	1.47337e+07
Q9UNX4	WDR3	sp|Q9UNX4|WDR3_HUMAN	sp|Q9UNX4|WDR3_HUMAN	106.1	9.57997e+06
Q9UNZ2	NSFL1C	sp|Q9UNZ2|NSF1C_HUMAN	sp|Q9UNZ2|NSF1C_HUMAN	40.572	3.42653e+06
Q9Y221	NIP7	sp|Q9Y221|NIP7_HUMAN	sp|Q9Y221|NIP7_HUMAN	20.462	33061000
Q9Y248	GINS2	sp|Q9Y248|PSF2_HUMAN	sp|Q9Y248|PSF2_HUMAN	21.427	2988600
Q9Y281	CFL2	sp|Q9Y281|COF2_HUMAN	sp|Q9Y281|COF2_HUMAN	18.736	91245000
Q9Y2I1	NISCH	sp|Q9Y2I1|NISCH_HUMAN	sp|Q9Y2I1|NISCH_HUMAN	166.63	4.00737e+06
Q9Y2V2	CARHSP1	sp|Q9Y2V2|CHSP1_HUMAN	sp|Q9Y2V2|CHSP1_HUMAN	15.892	26102000
Q9Y2Y0	ARL2BP	sp|Q9Y2Y0|AR2BP_HUMAN	sp|Q9Y2Y0|AR2BP_HUMAN	18.822	2138940
Q9Y2Z4	YARS2	sp|Q9Y2Z4|SYYM_HUMAN	sp|Q9Y2Z4|SYYM_HUMAN	53.198	12013600
Q9Y305	ACOT9	sp|Q9Y305|ACOT9_HUMAN	sp|Q9Y305|ACOT9_HUMAN	49.901	20053000
Q9Y320	TMX2	sp|Q9Y320|TMX2_HUMAN	sp|Q9Y320|TMX2_HUMAN	34.037	1.84194e+07
Q9Y3B3	TMED7	sp|Q9Y3B3|TMED7_HUMAN	sp|Q9Y3B3|TMED7_HUMAN	25.171	131738000
Q9Y3B7	MRPL11	sp|Q9Y3B7|RM11_HUMAN	sp|Q9Y3B7|RM11_HUMAN	20.683	3.45003e+06
Q9Y3C1	NOP16	sp|Q9Y3C1|NOP16_HUMAN	sp|Q9Y3C1|NOP16_HUMAN	21.188	10451900
Q9Y3C4	TPRKB	sp|Q9Y3C4|TPRKB_HUMAN	sp|Q9Y3C4|TPRKB_HUMAN	19.661	8.09393e+06
Q9Y3C8	UFC1	sp|Q9Y3C8|UFC1_HUMAN	sp|Q9Y3C8|UFC1_HUMAN	19.458	61497000
Q9Y3D3	MRPS16	sp|Q9Y3D3|RT16_HUMAN	sp|Q9Y3D3|RT16_HUMAN	15.345	6291300
Q9Y3D6	FIS1	sp|Q9Y3D6|FIS1_HUMAN	sp|Q9Y3D6|FIS1_HUMAN	16.937	35349000
Q9Y3D8	AK6	sp|Q9Y3D8|KAD6_HUMAN	sp|Q9Y3D8|KAD6_HUMAN	20.061	1.00989e+07
Q9Y3D9	MRPS23	sp|Q9Y3D9|RT23_HUMAN	sp|Q9Y3D9|RT23_HUMAN	21.77	1.28693e+07
Q9Y3L5	RAP2C	sp|Q9Y3L5|RAP2C_HUMAN;sp|P61225|RAP2B_HUMAN;sp|P10114|RAP2A_HUMAN	sp|Q9Y3L5|RAP2C_HUMAN;sp|P61225|RAP2B_HUMAN;sp|P10114|RAP2A_HUMAN	20.745	7.99633e+06
Q9Y3R5	DOP1B	sp|Q9Y3R5|DOP2_HUMAN	sp|Q9Y3R5|DOP2_HUMAN	258.23	4.10607e+07
Q9Y3Z3	SAMHD1	sp|Q9Y3Z3|SAMH1_HUMAN	sp|Q9Y3Z3|SAMH1_HUMAN	72.2	6.56853e+06
Q9Y4B6	DCAF1	sp|Q9Y4B6|DCAF1_HUMAN	sp|Q9Y4B6|DCAF1_HUMAN	169.01	3490700
Q9Y4I1	MYO5A	sp|Q9Y4I1|MYO5A_HUMAN	sp|Q9Y4I1|MYO5A_HUMAN	215.4	1.32855e+08
Q9Y4W6	AFG3L2	sp|Q9Y4W6|AFG32_HUMAN;sp|Q01484|ANK2_HUMAN	sp|Q9Y4W6|AFG32_HUMAN	88.583	3.11967e+07
Q9Y587	AP4S1	sp|Q9Y587|AP4S1_HUMAN	sp|Q9Y587|AP4S1_HUMAN	17.005	1013520
Q9Y5L0	TNPO3	sp|Q9Y5L0|TNPO3_HUMAN	sp|Q9Y5L0|TNPO3_HUMAN	104.2	1.27159e+07
Q9Y5M8	SRPRB	sp|Q9Y5M8|SRPRB_HUMAN	sp|Q9Y5M8|SRPRB_HUMAN	29.702	9.41773e+07
Q9Y5P6	GMPPB	sp|Q9Y5P6|GMPPB_HUMAN	sp|Q9Y5P6|GMPPB_HUMAN	39.834	4.53377e+06
Q9Y5S2	CDC42BPB	sp|Q9Y5S2|MRCKB_HUMAN	sp|Q9Y5S2|MRCKB_HUMAN	194.31	2.57653e+07
Q9Y5X1	SNX9	sp|Q9Y5X1|SNX9_HUMAN	sp|Q9Y5X1|SNX9_HUMAN	66.591	2.48117e+06
Q9Y608	LRRFIP2	sp|Q9Y608|LRRF2_HUMAN;sp|Q9NZU1|FLRT1_HUMAN	sp|Q9Y608|LRRF2_HUMAN	82.17	8.42237e+06
Q9Y639	NPTN	sp|Q9Y639|NPTN_HUMAN	sp|Q9Y639|NPTN_HUMAN	44.387	2.16877e+07
Q9Y653	ADGRG1	sp|Q9Y653|AGRG1_HUMAN	sp|Q9Y653|AGRG1_HUMAN	77.737	7.25647e+06
Q9Y698	CACNG2	sp|Q9Y698|CCG2_HUMAN	sp|Q9Y698|CCG2_HUMAN	35.965	4.08067e+06
Q9Y6A4	CFAP20	sp|Q9Y6A4|CFA20_HUMAN	sp|Q9Y6A4|CFA20_HUMAN	22.774	1.00303e+07
Q9Y6M1	IGF2BP2	sp|Q9Y6M1|IF2B2_HUMAN	sp|Q9Y6M1|IF2B2_HUMAN	66.121	1.44975e+07
Q9Y6M5	SLC30A1	sp|Q9Y6M5|ZNT1_HUMAN	sp|Q9Y6M5|ZNT1_HUMAN	55.299	22479600
Q9Y6N1	COX11	sp|Q9Y6N1|COX11_HUMAN	sp|Q9Y6N1|COX11_HUMAN	31.43	3.68787e+07

## Sheet: Overlapping PhosID and biotin
Uniprot ID	Gene name	Protein IDs	Majority protein IDs	Mol weight [kDa]	Intenisty PhosID - AHA (pulse)	Intensity Biotin - AHA (pulse)	AHA_Phosphonate site positions	AHA_Biotin site positions
A0AVT1	UBA6	sp|A0AVT1|UBA6_HUMAN	sp|A0AVT1|UBA6_HUMAN	117.97	2.79927e+07	5.16383e+07	844;872
A0FGR8	ESYT2	sp|A0FGR8|ESYT2_HUMAN	sp|A0FGR8|ESYT2_HUMAN	102.36	45073000	1.3332e+07	564;629;827
A0MZ66	SHTN1	sp|A0MZ66|SHOT1_HUMAN	sp|A0MZ66|SHOT1_HUMAN	71.639	10900000	11718100	507
A1L0T0	ILVBL	sp|A1L0T0|ILVBL_HUMAN	sp|A1L0T0|ILVBL_HUMAN	67.867	3.19477e+07	17802300	138;288;320;542
A6NDG6	PGP	sp|A6NDG6|PGP_HUMAN	sp|A6NDG6|PGP_HUMAN	34.006	5.55243e+07	6.20413e+07	179;200
P62308	SNRPG	sp|P62308|RUXG_HUMAN;sp|A8MWD9|RUXGL_HUMAN	sp|P62308|RUXG_HUMAN;sp|A8MWD9|RUXGL_HUMAN	8.496	5.98233e+06	15864000	69
E9PAV3	NACA	sp|E9PAV3|NACAM_HUMAN;sp|Q13765|NACA_HUMAN;sp|Q9BZK3|NACP4_HUMAN	sp|E9PAV3|NACAM_HUMAN;sp|Q13765|NACA_HUMAN	205.42	1.25262e+08	382090000	2048;2074
O00116	AGPS	sp|O00116|ADAS_HUMAN	sp|O00116|ADAS_HUMAN	72.911	3.29478e+07	1.0095e+08	123;263;638
O00148	DDX39A	sp|O00148|DX39A_HUMAN	sp|O00148|DX39A_HUMAN	49.129	4.17383e+07	77672000	139;200;206;242;246;350;363
O00151	PDLIM1	sp|O00151|PDLI1_HUMAN	sp|O00151|PDLI1_HUMAN	36.071	39792000	9.78753e+06	104;125
O00154	ACOT7	sp|O00154|BACH_HUMAN	sp|O00154|BACH_HUMAN	41.796	45843600	6.15393e+07	60;79;254
O00161	SNAP23	sp|O00161|SNP23_HUMAN	sp|O00161|SNP23_HUMAN	23.354	3.70827e+07	5552800	1;44;152;169
O00170	AIP	sp|O00170|AIP_HUMAN	sp|O00170|AIP_HUMAN	37.636	7.17257e+06	4.41847e+07	170
O00193	SMAP	sp|O00193|SMAP_HUMAN	sp|O00193|SMAP_HUMAN	20.332	196550000	10988000	88
O00217	NDUFS8	sp|O00217|NDUS8_HUMAN	sp|O00217|NDUS8_HUMAN	23.705	39731000	3107900	41;147
O00220	TNFRSF10A	sp|O00220|TR10A_HUMAN	sp|O00220|TR10A_HUMAN	50.089	1.1088e+07	2.19083e+06	411;413
O00231	PSMD11	sp|O00231|PSD11_HUMAN	sp|O00231|PSD11_HUMAN	47.463	100186000	4.44937e+08	212;254;260;368;407
O00232	PSMD12	sp|O00232|PSD12_HUMAN	sp|O00232|PSD12_HUMAN	52.904	1.46483e+08	220650000	16;60;312;315;326;436;451
O00233	PSMD9	sp|O00233|PSMD9_HUMAN	sp|O00233|PSMD9_HUMAN	24.682	10399600	21250000	52
O00264	PGRMC1	sp|O00264|PGRC1_HUMAN	sp|O00264|PGRC1_HUMAN	21.671	47374000	97057000	91
O00299	CLIC1	sp|O00299|CLIC1_HUMAN	sp|O00299|CLIC1_HUMAN	26.922	2.54193e+07	8.06977e+08	1;32
O00303	EIF3F	sp|O00303|EIF3F_HUMAN	sp|O00303|EIF3F_HUMAN	37.563	1.50154e+08	88120000	156;221;228;231;253;309
O00330	PDHX	sp|O00330|ODPX_HUMAN	sp|O00330|ODPX_HUMAN	54.122	6.04267e+06	1.70603e+06	61
O00410	IPO5	sp|O00410|IPO5_HUMAN	sp|O00410|IPO5_HUMAN	123.63	7.57383e+08	9.52747e+08	61;181;274;346;358;364;366;426;450;493;574;581;627;631;707;727;770;1047
O00422	SAP18	sp|O00422|SAP18_HUMAN	sp|O00422|SAP18_HUMAN	17.561	1.33579e+08	7.63557e+07	43;62;110;120
O00425	IGF2BP3	sp|O00425|IF2B3_HUMAN	sp|O00425|IF2B3_HUMAN	63.704	4.73927e+07	6.68477e+07	158;264;453
O00429	DNM1L	sp|O00429|DNM1L_HUMAN	sp|O00429|DNM1L_HUMAN	81.876	4.53753e+07	1.43263e+08	1;613;671;716
O00461	GOLIM4	sp|O00461|GOLI4_HUMAN	sp|O00461|GOLI4_HUMAN	81.879	7.13197e+07	9.38873e+06	120;458
O00469	PLOD2	sp|O00469|PLOD2_HUMAN	sp|O00469|PLOD2_HUMAN	84.685	3.18403e+08	3.02307e+08	56;374;376;476;491;583;613;709
O00483	NDUFA4	sp|O00483|NDUA4_HUMAN	sp|O00483|NDUA4_HUMAN	9.3697	1.37437e+07	2.68423e+07	1
O00487	PSMD14	sp|O00487|PSDE_HUMAN	sp|O00487|PSDE_HUMAN	34.577	1.3284e+08	7.21193e+07	95;98;167;168;216;248;265	265
O00541	PES1	sp|O00541|PESC_HUMAN	sp|O00541|PESC_HUMAN	68.002	1.06297e+07	9.17327e+06	504
O00560	SDCBP	sp|O00560|SDCB1_HUMAN	sp|O00560|SDCB1_HUMAN	32.444	5.61897e+08	85957000	1;57;92;188;282;287;291
O00567	NOP56	sp|O00567|NOP56_HUMAN	sp|O00567|NOP56_HUMAN	66.049	6085800	81965000	236;289;421
O00571	DDX3X	sp|O00571|DDX3X_HUMAN;sp|O15523|DDX3Y_HUMAN	sp|O00571|DDX3X_HUMAN;sp|O15523|DDX3Y_HUMAN	73.243	21262767	57203000	330;370;379
O00592	PODXL	sp|O00592|PODXL_HUMAN	sp|O00592|PODXL_HUMAN	58.635	8.50177e+07	3.04813e+08	443
O00625	PIR	sp|O00625|PIR_HUMAN	sp|O00625|PIR_HUMAN	32.113	137411000	8.90753e+07	85;93;126
O00743	PPP6C	sp|O00743|PPP6_HUMAN	sp|O00743|PPP6_HUMAN	35.144	3.97477e+06	1.72667e+07	1;247
O00764	PDXK	sp|O00764|PDXK_HUMAN	sp|O00764|PDXK_HUMAN	35.102	65087000	130688000	93;221;287
O14561	NDUFAB1	sp|O14561|ACPM_HUMAN	sp|O14561|ACPM_HUMAN	17.417	473660000	32661000	105;139
O14579	COPE	sp|O14579|COPE_HUMAN	sp|O14579|COPE_HUMAN	34.482	1.49786e+08	114549000	86;108;151;208
O14617	AP3D1	sp|O14617|AP3D1_HUMAN;REV__sp|Q6PCB5|RSBNL_HUMAN;REV__sp|O14617|AP3D1_HUMAN	sp|O14617|AP3D1_HUMAN	130.16	8.44203e+06	920067	1
O14656	TOR1A	sp|O14656|TOR1A_HUMAN	sp|O14656|TOR1A_HUMAN	37.808	5.21157e+07	3.88994e+07	175;304
O14657	TOR1B	sp|O14657|TOR1B_HUMAN	sp|O14657|TOR1B_HUMAN	37.978	1.80843e+07	2.26497e+07	311
O14737	PDCD5	sp|O14737|PDCD5_HUMAN	sp|O14737|PDCD5_HUMAN	14.285	1.06566e+08	4.21203e+07	77
O14744	PRMT5	sp|O14744|ANM5_HUMAN	sp|O14744|ANM5_HUMAN	72.683	8.93497e+07	267740000	4;43;362;500
O14745	SLC9A3R1	sp|O14745|NHRF1_HUMAN	sp|O14745|NHRF1_HUMAN	38.868	28856000	1.69131e+08	207;346
O14763	TNFRSF10B	sp|O14763|TR10B_HUMAN	sp|O14763|TR10B_HUMAN	47.878	1.41067e+07	1.04575e+07	364
O14776	TCERG1	sp|O14776|TCRG1_HUMAN;sp|Q5VWI1|TCRGL_HUMAN	sp|O14776|TCRG1_HUMAN	123.9	2.18773e+07	36145000	644;835
O14818	PSMA7	sp|O14818|PSA7_HUMAN;sp|Q8TAA3|PSMA8_HUMAN	sp|O14818|PSA7_HUMAN	27.887	6.38353e+07	5.20767e+08	71;211
O14880	MGST3	sp|O14880|MGST3_HUMAN	sp|O14880|MGST3_HUMAN	16.516	2.54157e+07	3.03408e+07	43
O14929	HAT1	sp|O14929|HAT1_HUMAN	sp|O14929|HAT1_HUMAN	49.512	1.02022e+08	102385000	7;241;313;342
O14949	UQCRQ	sp|O14949|QCR8_HUMAN	sp|O14949|QCR8_HUMAN	9.9062	78570900	2.40924e+07	1
P19105	MYL12A	sp|P19105|ML12A_HUMAN;sp|O14950|ML12B_HUMAN	sp|P19105|ML12A_HUMAN;sp|O14950|ML12B_HUMAN	19.794	1.31389e+09	6.72597e+08	24;39;56;129
O14964	HGS	sp|O14964|HGS_HUMAN	sp|O14964|HGS_HUMAN	86.191	3.45513e+07	4.02523e+07	135;176
O14967	CLGN	sp|O14967|CLGN_HUMAN	sp|O14967|CLGN_HUMAN	70.038	7.66353e+07	108530000	179;449;534
O14974	PPP1R12A	sp|O14974|MYPT1_HUMAN	sp|O14974|MYPT1_HUMAN	115.28	6.38333e+07	10113000	308;955;982;997
O14979	HNRNPDL	sp|O14979|HNRDL_HUMAN	sp|O14979|HNRDL_HUMAN	46.437	243720000	3.61743e+08	150
O14980	XPO1	sp|O14980|XPO1_HUMAN	sp|O14980|XPO1_HUMAN	123.38	120909000	397680000	45;259;420;717
O15020	SPTBN2	sp|O15020|SPTN2_HUMAN	sp|O15020|SPTN2_HUMAN	271.32	2.79263e+06	2.27037e+06	111;188;436;1569
O15027	SEC16A	sp|O15027|SC16A_HUMAN	sp|O15027|SC16A_HUMAN	251.89	45885000	8.82703e+06	1638;1726;2181
O15031	PLXNB2	sp|O15031|PLXB2_HUMAN	sp|O15031|PLXB2_HUMAN	205.12	7372100	7.16333e+06	1123;1546;1751;1818
O15042	U2SURP	sp|O15042|SR140_HUMAN	sp|O15042|SR140_HUMAN	118.29	3.75223e+06	10751600	836
O15067	PFAS	sp|O15067|PUR4_HUMAN	sp|O15067|PUR4_HUMAN	144.73	111475000	1.92228e+08	255;447;1218;1295
O15126	SCAMP1	sp|O15126|SCAM1_HUMAN	sp|O15126|SCAM1_HUMAN	37.92	1.36913e+07	3.18977e+07	308
O15144	ARPC2	sp|O15144|ARPC2_HUMAN	sp|O15144|ARPC2_HUMAN	34.333	2.17102e+08	272840000	1;115;152;182
O15145	ARPC3	sp|O15145|ARPC3_HUMAN	sp|O15145|ARPC3_HUMAN	20.546	206843000	2.13483e+08	9;19;129;169
O15160	POLR1C	sp|O15160|RPAC1_HUMAN	sp|O15160|RPAC1_HUMAN	39.249	4.93481e+07	2.14893e+06	10;87
O15173	PGRMC2	sp|O15173|PGRC2_HUMAN	sp|O15173|PGRC2_HUMAN	23.818	1.01933e+07	107797000	188
O15260	SURF4	sp|O15260|SURF4_HUMAN	sp|O15260|SURF4_HUMAN	30.394	1.5191e+08	3.06893e+07	141;148
O15269	SPTLC1	sp|O15269|SPTC1_HUMAN	sp|O15269|SPTC1_HUMAN	52.743	8640000	4.23433e+06	420
O15305	PMM2	sp|O15305|PMM2_HUMAN	sp|O15305|PMM2_HUMAN	28.082	6.59173e+07	1.08655e+08	28;126;212;227
O15347	HMGB3	sp|O15347|HMGB3_HUMAN	sp|O15347|HMGB3_HUMAN	22.98	301710000	37841000	63;75;130
O15355	PPM1G	sp|O15355|PPM1G_HUMAN	sp|O15355|PPM1G_HUMAN	59.271	6.17383e+07	1.01349e+08	32;362;417
O15371	EIF3D	sp|O15371|EIF3D_HUMAN	sp|O15371|EIF3D_HUMAN	63.972	1.69472e+07	7.24713e+07	5;348
O15372	EIF3H	sp|O15372|EIF3H_HUMAN	sp|O15372|EIF3H_HUMAN	39.93	6.47323e+07	3.85137e+08	174;247;253;264;343
O15381	NVL	sp|O15381|NVL_HUMAN	sp|O15381|NVL_HUMAN	95.05	1.67333e+07	3.65193e+06	846
O15382	BCAT2	sp|O15382|BCAT2_HUMAN	sp|O15382|BCAT2_HUMAN	44.287	12827700	1.50553e+07	41;124;389
O15427	SLC16A3	sp|O15427|MOT4_HUMAN	sp|O15427|MOT4_HUMAN	49.469	1.2107e+08	1.22306e+08	1
O15431	SLC31A1	sp|O15431|COPT1_HUMAN	sp|O15431|COPT1_HUMAN	21.09	1.13423e+07	1.8502e+06	106;117
O15460	P4HA2	sp|O15460|P4HA2_HUMAN	sp|O15460|P4HA2_HUMAN	60.901	5.40987e+07	2.58427e+07	65;345;402
O15498	YKT6	sp|O15498|YKT6_HUMAN	sp|O15498|YKT6_HUMAN	22.417	1.88023e+07	22959000	157
O15511	ARPC5	sp|O15511|ARPC5_HUMAN	sp|O15511|ARPC5_HUMAN	16.32	98206000	160890000	51;107;124
O43143	DHX15	sp|O43143|DHX15_HUMAN	sp|O43143|DHX15_HUMAN	90.932	1.8293e+08	46969000	199;246;273;291;494;655;668
O43169	CYB5B	sp|O43169|CYB5B_HUMAN	sp|O43169|CYB5B_HUMAN	16.694	3.58983e+07	4.11157e+07	5
O43175	PHGDH	sp|O43175|SERA_HUMAN	sp|O43175|SERA_HUMAN	56.65	4.36323e+08	3461400000	128;139;164;169;343;477
O43237	DYNC1LI2	sp|O43237|DC1L2_HUMAN	sp|O43237|DC1L2_HUMAN	54.099	2.73737e+07	6.18943e+07	1;71;170
O43242	PSMD3	sp|O43242|PSMD3_HUMAN	sp|O43242|PSMD3_HUMAN	60.977	1.19233e+07	172790000	192
O43290	SART1	sp|O43290|SNUT1_HUMAN	sp|O43290|SNUT1_HUMAN	90.254	4.13463e+07	9107400	159;396;759
O43390	HNRNPR	sp|O43390|HNRPR_HUMAN	sp|O43390|HNRPR_HUMAN	70.942	2.64727e+08	1184340000	19;102;197
O43395	PRPF3	sp|O43395|PRPF3_HUMAN	sp|O43395|PRPF3_HUMAN	77.528	3.50716e+07	3.57726e+07	196;482
O43396	TXNL1	sp|O43396|TXNL1_HUMAN	sp|O43396|TXNL1_HUMAN	32.251	120936000	77732000	1;47;124
O43399	TPD52L2	sp|O43399|TPD54_HUMAN	sp|O43399|TPD54_HUMAN	22.237	518940000	356660000	1;22;158
O43414	ERI3	sp|O43414|ERI3_HUMAN	sp|O43414|ERI3_HUMAN	37.238	14031300	4002800	294;320
O43447	PPIH	sp|O43447|PPIH_HUMAN	sp|O43447|PPIH_HUMAN	19.208	5.87347e+07	4.05393e+07	151
O43488	AKR7A2	sp|O43488|ARK72_HUMAN;sp|Q8NHP1|ARK74_HUMAN	sp|O43488|ARK72_HUMAN	39.589	69426000	3.80607e+07	45;47;51
O43491	EPB41L2	sp|O43491|E41L2_HUMAN;sp|Q9Y2J2|E41L3_HUMAN	sp|O43491|E41L2_HUMAN	112.59	1.04485e+08	27986000	1;163;403;564;630;877;986
O43583	DENR	sp|O43583|DENR_HUMAN	sp|O43583|DENR_HUMAN	22.092	7.29423e+06	3.30887e+07	47
O43592	XPOT	sp|O43592|XPOT_HUMAN	sp|O43592|XPOT_HUMAN	109.96	3.17683e+07	3.42743e+07	380;481;482;625
O43615	TIMM44	sp|O43615|TIM44_HUMAN	sp|O43615|TIM44_HUMAN	51.355	3.62517e+07	6.79553e+07	263;379
O43617	TRAPPC3	sp|O43617|TPPC3_HUMAN	sp|O43617|TPPC3_HUMAN	20.274	1.00879e+08	2.31337e+07	47;144
O43633	CHMP2A	sp|O43633|CHM2A_HUMAN	sp|O43633|CHM2A_HUMAN	25.104	2.75647e+08	103672000	1;26;79;99;103;110;126;127;138
O43670	ZNF207	sp|O43670|ZN207_HUMAN	sp|O43670|ZN207_HUMAN	50.75	1.01435e+08	1.0011e+08	55
O43681	ASNA1	sp|O43681|ASNA_HUMAN	sp|O43681|ASNA_HUMAN	38.792	4.51873e+07	71063000	158;306
O43684	BUB3	sp|O43684|BUB3_HUMAN	sp|O43684|BUB3_HUMAN	37.154	242096000	104856000	1;49;81;167
O43707	ACTN4	sp|O43707|ACTN4_HUMAN;sp|Q08043|ACTN3_HUMAN	sp|O43707|ACTN4_HUMAN	104.85	2.58533e+09	7.03667e+09	240;258;295;328;379;669;679;729;767;883
O43719	HTATSF1	sp|O43719|HTSF1_HUMAN	sp|O43719|HTSF1_HUMAN	85.852	6.91757e+07	26884000	160
O43747	AP1G1	sp|O43747|AP1G1_HUMAN	sp|O43747|AP1G1_HUMAN	91.35	22187400	6220700	26;228
O43765	SGTA	sp|O43765|SGTA_HUMAN	sp|O43765|SGTA_HUMAN	34.063	1.04411e+08	6.76503e+07	71;165
O43776	NARS	sp|O43776|SYNC_HUMAN	sp|O43776|SYNC_HUMAN	62.942	4.40597e+07	2.83453e+08	34;145;449
O43809	NUDT21	sp|O43809|CPSF5_HUMAN	sp|O43809|CPSF5_HUMAN	26.227	5.88141e+07	115327000	1;67;125
O43813	LANCL1	sp|O43813|LANC1_HUMAN	sp|O43813|LANC1_HUMAN	45.283	1.04313e+08	1.92107e+08	47;151
O43823	AKAP8	sp|O43823|AKAP8_HUMAN	sp|O43823|AKAP8_HUMAN	76.107	1.65918e+07	3.12067e+06	187;205
O43837	IDH3B	sp|O43837|IDH3B_HUMAN	sp|O43837|IDH3B_HUMAN	42.183	1.37597e+07	20984000	130;152;363
O43852	CALU	sp|O43852|CALU_HUMAN	sp|O43852|CALU_HUMAN	37.106	9.53273e+08	1.2513e+09	152;153;162;188;197
O43854	EDIL3	sp|O43854|EDIL3_HUMAN	sp|O43854|EDIL3_HUMAN	53.764	4.13687e+07	8.66607e+07	259;346;348
O43865	AHCYL1	sp|O43865|SAHH2_HUMAN;sp|Q96HN2|SAHH3_HUMAN	sp|O43865|SAHH2_HUMAN	58.951	1.42356e+08	2.38477e+07	3;7;31;48;276;308
O60216	RAD21	sp|O60216|RAD21_HUMAN;sp|Q9H4I0|RD21L_HUMAN	sp|O60216|RAD21_HUMAN	71.689	3.11677e+07	1.36615e+07	563
O60256	PRPSAP2	sp|O60256|KPRB_HUMAN	sp|O60256|KPRB_HUMAN	40.925	43313700	5.14503e+06	46;245;296
O60264	SMARCA5	sp|O60264|SMCA5_HUMAN;sp|P28370|SMCA1_HUMAN	sp|O60264|SMCA5_HUMAN	121.9	1.81887e+07	1.70772e+07	451;901
O60271	SPAG9	sp|O60271|JIP4_HUMAN;sp|Q9UPT6|JIP3_HUMAN	sp|O60271|JIP4_HUMAN	146.2	1.87487e+07	2.84857e+07	353;534;544
O60313	OPA1	sp|O60313|OPA1_HUMAN	sp|O60313|OPA1_HUMAN	111.63	3.55528e+07	11668900	307;455;533
O60343	TBC1D4	sp|O60343|TBCD4_HUMAN	sp|O60343|TBCD4_HUMAN	146.56	8.38867e+06	1.19735e+07	1214
O60502	OGA	sp|O60502|OGA_HUMAN	sp|O60502|OGA_HUMAN	102.91	1.34767e+07	21097000	180;492;499;653
O60506	SYNCRIP	sp|O60506|HNRPQ_HUMAN	sp|O60506|HNRPQ_HUMAN	69.602	182346000	916940000	99;194;195;334
O60518	RANBP6	sp|O60518|RNBP6_HUMAN	sp|O60518|RNBP6_HUMAN	124.71	8.79263e+06	1.71796e+07	366;715
O60568	PLOD3	sp|O60568|PLOD3_HUMAN	sp|O60568|PLOD3_HUMAN	84.784	299270000	1.30907e+08	417;614;634;650;732
O60610	DIAPH1	sp|O60610|DIAP1_HUMAN	sp|O60610|DIAP1_HUMAN	141.35	1.5567e+08	1.15788e+08	124;146;159;248;502;869;1090;1144;1243
O60664	PLIN3	sp|O60664|PLIN3_HUMAN	sp|O60664|PLIN3_HUMAN	47.074	257610000	6.31437e+07	135;177;184;300;329
O60684	KPNA6	sp|O60684|IMA7_HUMAN;sp|O15131|IMA6_HUMAN	sp|O60684|IMA7_HUMAN	60.029	1.86665e+08	1.54807e+08	1;4;27;304;433
O60701	UGDH	sp|O60701|UGDH_HUMAN	sp|O60701|UGDH_HUMAN	55.023	71321700	2.98137e+08	26;306;358
O60716	CTNND1	sp|O60716|CTND1_HUMAN	sp|O60716|CTND1_HUMAN	108.17	1.14622e+07	5.23333e+06	926
O60749	SNX2	sp|O60749|SNX2_HUMAN	sp|O60749|SNX2_HUMAN	58.47	6.48993e+07	3.81593e+07	118;216;299;350
O60762	DPM1	sp|O60762|DPM1_HUMAN	sp|O60762|DPM1_HUMAN	29.634	10140000	1.77334e+07	106
O60763	USO1	sp|O60763|USO1_HUMAN	sp|O60763|USO1_HUMAN	107.89	2.48335e+07	3.52623e+07	172;763
O60784	TOM1	sp|O60784|TOM1_HUMAN	sp|O60784|TOM1_HUMAN	53.818	2.02297e+07	1.84867e+07	226
O60831	PRAF2	sp|O60831|PRAF2_HUMAN	sp|O60831|PRAF2_HUMAN	19.258	2.39247e+07	1.25053e+07	1;163
O60832	DKC1	sp|O60832|DKC1_HUMAN;sp|Q96C57|CSTOS_HUMAN;REV__sp|P18615|NELFE_HUMAN;REV__sp|P30101|PDIA3_HUMAN;REV__sp|Q5T5S1|CC183_HUMAN;REV__sp|P25440|BRD2_HUMAN;REV__sp|P51532|SMCA4_HUMAN	sp|O60832|DKC1_HUMAN	57.673	8.08183e+06	7.24893e+07	204
O60884	DNAJA2	sp|O60884|DNJA2_HUMAN	sp|O60884|DNJA2_HUMAN	45.745	37583200	128812000	269;317
O60888	CUTA	sp|O60888|CUTA_HUMAN	sp|O60888|CUTA_HUMAN	19.116	1.12289e+08	2.84837e+07	121;122
O75083	WDR1	sp|O75083|WDR1_HUMAN	sp|O75083|WDR1_HUMAN	66.193	1.37876e+08	1.42573e+09	371;394
O75116	ROCK2	sp|O75116|ROCK2_HUMAN	sp|O75116|ROCK2_HUMAN	160.9	1.75316e+07	53755000	1;10;812;1042;1068
O75131	CPNE3	sp|O75131|CPNE3_HUMAN	sp|O75131|CPNE3_HUMAN	60.13	29543600	3.27647e+07	117;145
O75153	CLUH	sp|O75153|CLU_HUMAN	sp|O75153|CLU_HUMAN	146.67	1.68809e+07	69080000	179;621;889
O75179	ANKRD17	sp|O75179|ANR17_HUMAN	sp|O75179|ANR17_HUMAN	274.25	3.88768e+07	5.32367e+07	222;569;700;1290
O75223	GGCT	sp|O75223|GGCT_HUMAN	sp|O75223|GGCT_HUMAN	21.007	1.65946e+07	64486000	127
O75306	NDUFS2	sp|O75306|NDUS2_HUMAN	sp|O75306|NDUS2_HUMAN	52.545	4.10332e+07	1.81817e+07	210;375
O75312	ZPR1	sp|O75312|ZPR1_HUMAN	sp|O75312|ZPR1_HUMAN	50.925	2.10577e+07	1.32246e+07	321;446
O75340	PDCD6	sp|O75340|PDCD6_HUMAN	sp|O75340|PDCD6_HUMAN	21.868	684910000	484590000	71;109
O75347	TBCA	sp|O75347|TBCA_HUMAN	sp|O75347|TBCA_HUMAN	12.855	330130000	77366000	40;62;63
O75348	ATP6V1G1	sp|O75348|VATG1_HUMAN;sp|O95670|VATG2_HUMAN	sp|O75348|VATG1_HUMAN;sp|O95670|VATG2_HUMAN	13.757	4.78067e+07	11100400	81
O75351	VPS4B	sp|O75351|VPS4B_HUMAN	sp|O75351|VPS4B_HUMAN	49.301	4.00317e+07	1.18031e+07	411;414
O75367	H2AFY	sp|O75367|H2AY_HUMAN;sp|Q9P0M6|H2AW_HUMAN	sp|O75367|H2AY_HUMAN	39.617	3.57634e+07	3.35847e+08	342
O75369	FLNB	sp|O75369|FLNB_HUMAN	sp|O75369|FLNB_HUMAN	278.16	8.41817e+08	2.02383e+09	270;491;549;633;696;700;1129;1589;1766;1798;2020;2129;2148;2162;2293;2441;2445
O75390	CS	sp|O75390|CISY_HUMAN	sp|O75390|CISY_HUMAN	51.712	98966000	6.37543e+08	67;373;452;458
O75396	SEC22B	sp|O75396|SC22B_HUMAN	sp|O75396|SC22B_HUMAN	24.593	337773000	201300000	1;6;20;149
O75400	PRPF40A	sp|O75400|PR40A_HUMAN	sp|O75400|PR40A_HUMAN	108.8	5.50033e+07	1.37737e+08	145;421;649
O75410	TACC1	sp|O75410|TACC1_HUMAN	sp|O75410|TACC1_HUMAN	87.793	4.50217e+07	5.38783e+06	563;652;661;672
O75436	VPS26A	sp|O75436|VP26A_HUMAN	sp|O75436|VP26A_HUMAN	38.169	9.13593e+07	6.29607e+07	112;207;236;261
O75439	PMPCB	sp|O75439|MPPB_HUMAN	sp|O75439|MPPB_HUMAN	54.366	41671000	5.38497e+07	331;408;484
O75475	PSIP1	sp|O75475|PSIP1_HUMAN	sp|O75475|PSIP1_HUMAN	60.103	83382000	120607000	396;413;418;426
O75477	ERLIN1	sp|O75477|ERLN1_HUMAN	sp|O75477|ERLN1_HUMAN	39.171	2.97187e+07	187690000	161;188;306
O75506	HSBP1	sp|O75506|HSBP1_HUMAN	sp|O75506|HSBP1_HUMAN	8.5435	279620000	1.79311e+07	23;30;41;56
O75521	ECI2	sp|O75521|ECI2_HUMAN	sp|O75521|ECI2_HUMAN	43.585	3.51435e+07	7.57547e+06	154;168;299
O75531	BANF1	sp|O75531|BAF_HUMAN;sp|Q9ULM3|YETS2_HUMAN	sp|O75531|BAF_HUMAN	10.058	373294000	2.79607e+08	1;15
O75533	SF3B1	sp|O75533|SF3B1_HUMAN	sp|O75533|SF3B1_HUMAN	145.83	1.62788e+08	85290000	126;346;407;869;876;962;1006
O75534	CSDE1	sp|O75534|CSDE1_HUMAN	sp|O75534|CSDE1_HUMAN	88.884	1.02971e+08	75110000	177;350;639;771;783
O75643	SNRNP200	sp|O75643|U520_HUMAN	sp|O75643|U520_HUMAN	244.5	2.45404e+08	4.70767e+08	350;515;517;527;544;551;641;741;963;1122;1126;1167;1367;1542;1627
O75674	TOM1L1	sp|O75674|TM1L1_HUMAN	sp|O75674|TM1L1_HUMAN	52.988	7.91993e+06	6.45092e+07	211
O75695	RP2	sp|O75695|XRP2_HUMAN	sp|O75695|XRP2_HUMAN	39.641	2.98496e+07	5.09723e+06	41;257;324
O75718	CRTAP	sp|O75718|CRTAP_HUMAN	sp|O75718|CRTAP_HUMAN	46.561	6832200	142520000	229
O75794	CDC123	sp|O75794|CD123_HUMAN	sp|O75794|CD123_HUMAN	39.134	20667000	8.97043e+06	118
O75821	EIF3G	sp|O75821|EIF3G_HUMAN	sp|O75821|EIF3G_HUMAN	35.611	4.82157e+07	1.16183e+08	146;178
O75822	EIF3J	sp|O75822|EIF3J_HUMAN	sp|O75822|EIF3J_HUMAN	29.062	1.35764e+08	2.09202e+08	148
O75844	ZMPSTE24	sp|O75844|FACE1_HUMAN	sp|O75844|FACE1_HUMAN	54.812	8.34453e+07	1.30186e+08	59;164;241
O75874	IDH1	sp|O75874|IDHC_HUMAN	sp|O75874|IDHC_HUMAN	46.659	715140000	7.31613e+08	13;18;180;182;199;254;259;398
O75915	ARL6IP5	sp|O75915|PRAF3_HUMAN	sp|O75915|PRAF3_HUMAN	21.614	1.45359e+08	35364000	1;152;162
O75934	BCAS2	sp|O75934|SPF27_HUMAN	sp|O75934|SPF27_HUMAN	26.131	5.14633e+07	6.57077e+06	84;145;170
O75937	DNAJC8	sp|O75937|DNJC8_HUMAN	sp|O75937|DNJC8_HUMAN	29.841	8.84097e+06	2.29977e+08	21
O75940	SMNDC1	sp|O75940|SPF30_HUMAN	sp|O75940|SPF30_HUMAN	26.711	4.11257e+07	10254500	145;221
O75947	ATP5PD	sp|O75947|ATP5H_HUMAN	sp|O75947|ATP5H_HUMAN	18.491	3.21597e+06	257880000	131
O75955	FLOT1	sp|O75955|FLOT1_HUMAN	sp|O75955|FLOT1_HUMAN	47.355	1.03209e+08	6.53483e+07	209;307;318;388
O75962	TRIO	sp|O75962|TRIO_HUMAN	sp|O75962|TRIO_HUMAN	346.9	43531000	1.85603e+06	63
O76003	GLRX3	sp|O76003|GLRX3_HUMAN	sp|O76003|GLRX3_HUMAN	37.432	6.74853e+07	252350000	147;150;165;249;252
O76070	SNCG	sp|O76070|SYUG_HUMAN	sp|O76070|SYUG_HUMAN	13.331	1.95729e+08	8.15103e+07	1;38
O76094	SRP72	sp|O76094|SRP72_HUMAN	sp|O76094|SRP72_HUMAN	74.605	2.28517e+07	5.84127e+07	315;379
O94826	TOMM70	sp|O94826|TOM70_HUMAN	sp|O94826|TOM70_HUMAN	67.454	84069000	1.65307e+08	251;328;462;567
O94855	SEC24D	sp|O94855|SC24D_HUMAN	sp|O94855|SC24D_HUMAN	113.01	2.38272e+07	6081200	300;374;691;901
O94888	UBXN7	sp|O94888|UBXN7_HUMAN	sp|O94888|UBXN7_HUMAN	54.862	5.64637e+06	6.61857e+06	416
O94901	SUN1	sp|O94901|SUN1_HUMAN	sp|O94901|SUN1_HUMAN	90.063	4.79273e+07	1.21873e+07	427;462;577
O94905	ERLIN2	sp|O94905|ERLN2_HUMAN	sp|O94905|ERLN2_HUMAN	37.839	5.89953e+07	1.09089e+08	159;186;266;284
O94919	ENDOD1	sp|O94919|ENDD1_HUMAN	sp|O94919|ENDD1_HUMAN	55.016	1.86424e+07	2.64853e+06	295
O94925	GLS	sp|O94925|GLSK_HUMAN	sp|O94925|GLSK_HUMAN	73.46	9.55903e+07	1.13014e+08	179;181;194;359
O94973	AP2A2	sp|O94973|AP2A2_HUMAN	sp|O94973|AP2A2_HUMAN	103.96	3.00463e+07	3.14427e+06	161
O94979	SEC31A	sp|O94979|SC31A_HUMAN	sp|O94979|SC31A_HUMAN	133.01	7.09527e+07	242910000	334;634
O94992	HEXIM1	sp|O94992|HEXI1_HUMAN	sp|O94992|HEXI1_HUMAN	40.623	133213000	27774500	193;210;282
O95155	UBE4B	sp|O95155|UBE4B_HUMAN	sp|O95155|UBE4B_HUMAN	146.18	35848600	4.30553e+06	1;971;1055
O95202	LETM1	sp|O95202|LETM1_HUMAN	sp|O95202|LETM1_HUMAN	83.353	1.32579e+08	1.63997e+08	271;350;421;515
O95232	LUC7L3	sp|O95232|LC7L3_HUMAN	sp|O95232|LC7L3_HUMAN	51.466	5.75253e+07	1.08968e+08	158;159;213
O95302	FKBP9	sp|O95302|FKBP9_HUMAN;sp|Q75LS8|FKB9L_HUMAN	sp|O95302|FKBP9_HUMAN	63.083	8.54377e+07	1.83012e+08	101;213;541
O95361	TRIM16	sp|O95361|TRI16_HUMAN;sp|Q309B1|TR16L_HUMAN	sp|O95361|TRI16_HUMAN	63.954	1.18029e+08	98432000	7;217;272;483
O95372	LYPLA2	sp|O95372|LYPA2_HUMAN	sp|O95372|LYPA2_HUMAN	24.737	60007900	43335000	68;107
O95373	IPO7	sp|O95373|IPO7_HUMAN	sp|O95373|IPO7_HUMAN	119.52	1.67618e+08	4.54217e+08	1;14;174;412;1037
O95394	PGM3	sp|O95394|AGM1_HUMAN	sp|O95394|AGM1_HUMAN	59.851	1.86733e+07	3.02627e+07	1;342
O95433	AHSA1	sp|O95433|AHSA1_HUMAN	sp|O95433|AHSA1_HUMAN	38.274	2.40176e+08	165874000	136;148;163;168;252;302
O95456	PSMG1	sp|O95456|PSMG1_HUMAN	sp|O95456|PSMG1_HUMAN	32.854	11131600	2.52867e+07	277
O95466	FMNL1	sp|O95466|FMNL1_HUMAN	sp|O95466|FMNL1_HUMAN	121.85	3204000	3.04877e+06	870
O95573	ACSL3	sp|O95573|ACSL3_HUMAN	sp|O95573|ACSL3_HUMAN	80.419	3.05107e+07	56591000	1;285;401
O95613	PCNT	sp|O95613|PCNT_HUMAN	sp|O95613|PCNT_HUMAN	378.03	1.04817e+08	32046200	2978
O95721	SNAP29	sp|O95721|SNP29_HUMAN	sp|O95721|SNP29_HUMAN	28.97	5.77187e+07	5.92943e+06	67;184;211;223
O95747	OXSR1	sp|O95747|OXSR1_HUMAN;sp|O95081|AGFG2_HUMAN	sp|O95747|OXSR1_HUMAN	58.022	4.11283e+07	8.47047e+07	92;193;267
O95757	HSPA4L	sp|O95757|HS74L_HUMAN	sp|O95757|HS74L_HUMAN	94.511	2.75219e+07	8.31227e+07	157;607;609;690;713;734
O95782	AP2A1	sp|O95782|AP2A1_HUMAN	sp|O95782|AP2A1_HUMAN	107.54	3.40094e+07	20009000	161;870
O95793	STAU1	sp|O95793|STAU1_HUMAN;sp|Q9NUL3|STAU2_HUMAN	sp|O95793|STAU1_HUMAN	63.182	3.81037e+07	5.97453e+06	321;454;544;563
O95816	BAG2	sp|O95816|BAG2_HUMAN	sp|O95816|BAG2_HUMAN	23.772	7.02663e+07	1.79833e+08	59;88;136
O95817	BAG3	sp|O95817|BAG3_HUMAN	sp|O95817|BAG3_HUMAN	61.594	1.30685e+08	62423000	119;141;453
O95831	AIFM1	sp|O95831|AIFM1_HUMAN	sp|O95831|AIFM1_HUMAN	66.9	2.15673e+08	417770000	171;242;353;364;469
O95861	BPNT1	sp|O95861|BPNT1_HUMAN	sp|O95861|BPNT1_HUMAN	33.392	8.68017e+07	61797000	9;56;210;279
O95881	TXNDC12	sp|O95881|TXD12_HUMAN	sp|O95881|TXD12_HUMAN	19.206	187960000	2.79423e+07	58;151
O96000	NDUFB10	sp|O96000|NDUBA_HUMAN	sp|O96000|NDUBA_HUMAN	20.776	8.81787e+06	82528000	100
O96005	CLPTM1	sp|O96005|CLPT1_HUMAN	sp|O96005|CLPT1_HUMAN	76.096	1.18731e+08	1.88835e+07	193;222
O96008	TOMM40	sp|O96008|TOM40_HUMAN	sp|O96008|TOM40_HUMAN	37.893	195514000	204310000	98;176
O96019	ACTL6A	sp|O96019|ACL6A_HUMAN;sp|O94805|ACL6B_HUMAN	sp|O96019|ACL6A_HUMAN	47.46	50880000	46593000	82;122;204
P00338	LDHA	sp|P00338|LDHA_HUMAN;sp|P07864|LDHC_HUMAN	sp|P00338|LDHA_HUMAN	36.688	1.95903e+09	9.10883e+09	62;63;174;276
P00367	GLUD1	sp|P00367|DHE3_HUMAN;sp|P49448|DHE4_HUMAN;sp|A6NF36|CC182_HUMAN	sp|P00367|DHE3_HUMAN;sp|P49448|DHE4_HUMAN	61.397	9.65913e+07	7.58587e+08	69;168;207;226;317;514
P00387	CYB5R3	sp|P00387|NB5R3_HUMAN	sp|P00387|NB5R3_HUMAN	34.234	173755000	2.35157e+08	134;177;187
P00390	GSR	sp|P00390|GSHR_HUMAN	sp|P00390|GSHR_HUMAN	56.256	3.39017e+08	597400000	260;273;450;465;479
P00403	MT-CO2	sp|P00403|COX2_HUMAN	sp|P00403|COX2_HUMAN	25.565	2.74318e+07	7.44123e+07	86;221
P00491	PNP	sp|P00491|PNPH_HUMAN	sp|P00491|PNPH_HUMAN	32.118	2.83824e+08	2.39683e+08	80;81;87;162;170;219;247
P00492	HPRT1	sp|P00492|HPRT_HUMAN	sp|P00492|HPRT_HUMAN	24.579	1.5261e+08	233060000	43;95
P00505	GOT2	sp|P00505|AATM_HUMAN	sp|P00505|AATM_HUMAN	47.517	500520000	945430000	60;174;281;293;315;402
P00558	PGK1	sp|P00558|PGK1_HUMAN	sp|P00558|PGK1_HUMAN	44.614	5.32173e+09	9.22187e+09	1;21;29;61;72;176;190;227;240;251;312;356
P00568	AK1	sp|P00568|KAD1_HUMAN	sp|P00568|KAD1_HUMAN	21.635	122044000	491540000	61
P00966	ASS1	sp|P00966|ASSY_HUMAN	sp|P00966|ASSY_HUMAN	46.53	6352700	11306400	147
P01023	A2M	sp|P01023|A2MG_HUMAN	sp|P01023|A2MG_HUMAN	163.29	1.80661e+07	10350400	121;1378
P01111	NRAS	sp|P01111|RASN_HUMAN;sp|P01112|RASH_HUMAN	sp|P01111|RASN_HUMAN;sp|P01112|RASH_HUMAN	21.229	1.22073e+07	14085000	111
P01116	KRAS	sp|P01116|RASK_HUMAN	sp|P01116|RASK_HUMAN	21.656	20734000	6.46847e+07	111
P01215	CGA	sp|P01215|GLHA_HUMAN	sp|P01215|GLHA_HUMAN	13.075	2.00247e+08	6.61937e+06	71;95
P01891	HLA-A	sp|P01891|1A68_HUMAN;sp|P16190|1A33_HUMAN;sp|P30512|1A29_HUMAN;sp|P30459|1A74_HUMAN;sp|P10314|1A32_HUMAN;sp|P16189|1A31_HUMAN;sp|Q09160|1A80_HUMAN	sp|P01891|1A68_HUMAN;sp|P16190|1A33_HUMAN	40.908	5.21497e+08	7.05777e+08	69;162;213
P02511	CRYAB	sp|P02511|CRYAB_HUMAN	sp|P02511|CRYAB_HUMAN	20.159	1.45517e+08	10068700	1;68
P02545	LMNA	sp|P02545|LMNA_HUMAN	sp|P02545|LMNA_HUMAN	74.139	3445400000	5.41313e+09	1;187;200;345;348;352;371;464;540
P02786	TFRC	sp|P02786|TFR1_HUMAN;sp|Q9UP52|TFR2_HUMAN	sp|P02786|TFR1_HUMAN	84.87	4.58087e+08	1511100000	283;349;365;432;436;671
P02792	FTL	sp|P02792|FRIL_HUMAN	sp|P02792|FRIL_HUMAN	20.019	1.35896e+08	1.00759e+08	101;145
P02794	FTH1	sp|P02794|FRIH_HUMAN	sp|P02794|FRIH_HUMAN	21.225	9.07857e+08	1.06751e+09	1;101;159
P04040	CAT	sp|P04040|CATA_HUMAN	sp|P04040|CATA_HUMAN	59.755	50217000	2.23237e+08	12
P04062	GBA	sp|P04062|GLCM_HUMAN	sp|P04062|GLCM_HUMAN	59.716	7.92627e+07	4.33793e+07	319;489
P04075	ALDOA	sp|P04075|ALDOA_HUMAN;sp|P05062|ALDOB_HUMAN	sp|P04075|ALDOA_HUMAN	39.42	3144750000	7642100000	1;165;233;251
P04080	CSTB	sp|P04080|CYTB_HUMAN	sp|P04080|CYTB_HUMAN	11.139	2.64163e+08	8.49893e+07	1;2
P04083	ANXA1	sp|P04083|ANXA1_HUMAN	sp|P04083|ANXA1_HUMAN	38.714	1.09604e+09	2.43923e+09	3;127;300;308;318
P04179	SOD2	sp|P04179|SODM_HUMAN	sp|P04179|SODM_HUMAN	24.75	4.29753e+07	7.56287e+08	47
P04406	GAPDH	sp|P04406|G3P_HUMAN;sp|O60733|PLPL9_HUMAN	sp|P04406|G3P_HUMAN	36.053	1.38709e+10	2.19163e+10	105;130;133;175;231;328;331	175
P04632	CAPNS1	sp|P04632|CPNS1_HUMAN;sp|Q96L46|CPNS2_HUMAN	sp|P04632|CPNS1_HUMAN	28.315	8.08767e+07	2.05335e+08	1;147;151
P04792	HSPB1	sp|P04792|HSPB1_HUMAN	sp|P04792|HSPB1_HUMAN	22.782	1186670000	2.24563e+09	169
P04843	RPN1	sp|P04843|RPN1_HUMAN	sp|P04843|RPN1_HUMAN	68.569	286060000	2.24753e+09	230;551	551
P04844	RPN2	sp|P04844|RPN2_HUMAN	sp|P04844|RPN2_HUMAN	69.283	131726000	6.99843e+08	219;237;620
P04899	GNAI2	sp|P04899|GNAI2_HUMAN	sp|P04899|GNAI2_HUMAN	40.45	36349300	2.34745e+07	88;199
P05023	ATP1A1	sp|P05023|AT1A1_HUMAN;sp|P50993|AT1A2_HUMAN;sp|Q13733|AT1A4_HUMAN;sp|P20648|ATP4A_HUMAN;sp|P54707|AT12A_HUMAN	sp|P05023|AT1A1_HUMAN	112.89	1.58175e+09	1695800000	32;158;164;178;267;507;615;673;734;949
P05026	ATP1B1	sp|P05026|AT1B1_HUMAN	sp|P05026|AT1B1_HUMAN	35.061	9.49467e+06	2.19387e+08	121
P05067	APP	sp|P05067|A4_HUMAN	sp|P05067|A4_HUMAN	86.942	7.09137e+07	2.61683e+06	170;493;531;580;594
P05091	ALDH2	sp|P05091|ALDH2_HUMAN;sp|P00352|AL1A1_HUMAN;sp|P47895|AL1A3_HUMAN;sp|O94788|AL1A2_HUMAN	sp|P05091|ALDH2_HUMAN	56.381	2.51593e+07	128615000	208
P05141	SLC25A5	sp|P05141|ADT2_HUMAN;sp|Q9H0C2|ADT4_HUMAN	sp|P05141|ADT2_HUMAN	32.852	5.04227e+08	1.24999e+09	1;201;238;239;240;250
P05161	ISG15	sp|P05161|ISG15_HUMAN	sp|P05161|ISG15_HUMAN	17.887	223040000	1.56343e+08	1;150
P05186	ALPL	sp|P05186|PPBT_HUMAN;REV__sp|Q86WI3|NLRC5_HUMAN	sp|P05186|PPBT_HUMAN	57.304	1.01972e+07	14713000	56;209
P05198	EIF2S1	sp|P05198|IF2A_HUMAN	sp|P05198|IF2A_HUMAN	36.112	1.91643e+08	505400000	223;237;255;273
P05388	RPLP0	sp|P05388|RLA0_HUMAN;sp|Q8NHW5|RLA0L_HUMAN	sp|P05388|RLA0_HUMAN;sp|Q8NHW5|RLA0L_HUMAN	34.273	420610000	2308600000	40;45;55;101
P05455	SSB	sp|P05455|LA_HUMAN	sp|P05455|LA_HUMAN	46.836	2.28927e+08	551750000	10;80;142;223
P05556	ITGB1	sp|P05556|ITB1_HUMAN	sp|P05556|ITB1_HUMAN	88.414	6.01487e+08	4.45987e+08	170;173;193
P05783	KRT18	sp|P05783|K1C18_HUMAN;CON__H-INV:HIT000015463;CON__Q92764;sp|Q92764|KRT35_HUMAN;CON__Q497I4	sp|P05783|K1C18_HUMAN	48.057	1433490000	2.41903e+09	1;58;74;84;174;213;249;313;402
P06132	UROD	sp|P06132|DCUP_HUMAN	sp|P06132|DCUP_HUMAN	40.786	4.15753e+07	2.84517e+07	1;258
P06454	PTMA	sp|P06454|PTMA_HUMAN	sp|P06454|PTMA_HUMAN	12.203	2.92307e+08	7.92267e+06	1
P06576	ATP5F1B	sp|P06576|ATPB_HUMAN	sp|P06576|ATPB_HUMAN	56.559	2.45693e+09	3.84223e+09	113;145;217;250;272;339;342;408;478
P06703	S100A6	sp|P06703|S10A6_HUMAN	sp|P06703|S10A6_HUMAN	10.18	1.06757e+09	9.02873e+08	57
P06730	EIF4E	sp|P06730|IF4E_HUMAN;sp|A6NMX2|I4E1B_HUMAN	sp|P06730|IF4E_HUMAN	25.097	20435000	2.05253e+08	101
P06733	ENO1	sp|P06733|ENOA_HUMAN	sp|P06733|ENOA_HUMAN	47.168	12279300000	2.20627e+10	1;58;94;97;165;169;182;244;368
P06737	PYGL	sp|P06737|PYGL_HUMAN;sp|P11217|PYGM_HUMAN	sp|P06737|PYGL_HUMAN	97.147	1.55592e+07	1.61137e+08	801
P06744	GPI	sp|P06744|G6PI_HUMAN;sp|Q8N196|SIX5_HUMAN	sp|P06744|G6PI_HUMAN	63.146	6.99483e+08	4.55567e+09	65;67;84;119;357;401;437;493
P06748	NPM1	sp|P06748|NPM_HUMAN	sp|P06748|NPM_HUMAN	32.575	1.52698e+09	2.15457e+09	65;81;251;278
P06753	TPM3	sp|P06753|TPM3_HUMAN	sp|P06753|TPM3_HUMAN	32.95	19247000	290280000	2;9;11;128;282
P06756	ITGAV	sp|P06756|ITAV_HUMAN	sp|P06756|ITAV_HUMAN	116.04	1.02931e+08	3.22773e+07	64;737;939
P06865	HEXA	sp|P06865|HEXA_HUMAN	sp|P06865|HEXA_HUMAN	60.702	45474000	89149000	339
P07099	EPHX1	sp|P07099|HYEP_HUMAN	sp|P07099|HYEP_HUMAN	52.948	8.73811e+07	8.71703e+08	294;383;426
P07108	DBI	sp|P07108|ACBP_HUMAN	sp|P07108|ACBP_HUMAN	10.044	1204460000	191340000	1;25;47
P07195	LDHB	sp|P07195|LDHB_HUMAN	sp|P07195|LDHB_HUMAN	36.638	3.84753e+09	9.09423e+09	34;63;64;175;234;277
P07237	P4HB	sp|P07237|PDIA1_HUMAN	sp|P07237|PDIA1_HUMAN	57.116	4830330000	6224500000	324;356;425
P07339	CTSD	sp|P07339|CATD_HUMAN	sp|P07339|CATD_HUMAN	44.552	249400000	218400000	36;201;219;326
P07355	ANXA2	sp|P07355|ANXA2_HUMAN;sp|A6NMY6|AXA2L_HUMAN	sp|P07355|ANXA2_HUMAN;sp|A6NMY6|AXA2L_HUMAN	38.604	5.58243e+09	1.19733e+10	1;171;217;240;278;292;300
P07437	TUBB	sp|P07437|TBB5_HUMAN	sp|P07437|TBB5_HUMAN	49.67	7.83227e+08	1.2657e+09	73;164;233;257;267;299;300;330;363;388
P07602	PSAP	sp|P07602|SAP_HUMAN	sp|P07602|SAP_HUMAN	58.112	4.23237e+08	408190000	76;125;237;277;279
P07686	HEXB	sp|P07686|HEXB_HUMAN	sp|P07686|HEXB_HUMAN	63.111	4.37483e+07	137297000	226;273;371;522;556
P07737	PFN1	sp|P07737|PROF1_HUMAN	sp|P07737|PROF1_HUMAN	15.054	3.01647e+09	3921300000	12;86;114;131
P07814	EPRS	sp|P07814|SYEP_HUMAN	sp|P07814|SYEP_HUMAN	170.59	794880000	1568700000	195;234;299;322;326;466;487;527;655;1080;1126;1251;1424;1430;1474
P07858	CTSB	sp|P07858|CATB_HUMAN	sp|P07858|CATB_HUMAN	37.821	29382500	4.91927e+06	240;274;275
P07900	HSP90AA1	sp|P07900|HS90A_HUMAN;sp|Q14568|HS902_HUMAN;sp|Q58FG0|HS905_HUMAN;sp|Q58FG1|HS904_HUMAN	sp|P07900|HS90A_HUMAN	84.659	2.43447e+09	9069200000	98;180;402;474;484;610;625;628
P07910	HNRNPC	sp|P07910|HNRPC_HUMAN;sp|P0DMR1|HNRC4_HUMAN;sp|O60812|HNRC1_HUMAN;sp|B7ZW38|HNRC3_HUMAN;sp|B2RXH8|HNRC2_HUMAN	sp|P07910|HNRPC_HUMAN	33.67	2.81303e+08	1.52367e+09	14;74;136
P07942	LAMB1	sp|P07942|LAMB1_HUMAN	sp|P07942|LAMB1_HUMAN	198.04	123201000	57412000	148;182;265;751;1263;1360;1361;1594;1721
P07954	FH	sp|P07954|FUMH_HUMAN	sp|P07954|FUMH_HUMAN	54.636	1.67056e+08	7.84507e+08	88;121;151;164;368;454
P08133	ANXA6	sp|P08133|ANXA6_HUMAN	sp|P08133|ANXA6_HUMAN	75.872	4.92153e+08	1303380000	33;90;127;242;304;414;433;548;569;626
P08134	RHOC	sp|P08134|RHOC_HUMAN	sp|P08134|RHOC_HUMAN	22.006	3.98573e+07	49962000	173
P08195	SLC3A2	sp|P08195|4F2_HUMAN	sp|P08195|4F2_HUMAN	67.993	4.41213e+08	5.51727e+09	1;102;125;133
P08236	GUSB	sp|P08236|BGLR_HUMAN	sp|P08236|BGLR_HUMAN	74.731	2.02678e+07	2032500	465
P08238	HSP90AB1	sp|P08238|HS90B_HUMAN;sp|Q58FF7|H90B3_HUMAN	sp|P08238|HS90B_HUMAN	83.263	2.70483e+09	1.69677e+10	93;394;466;513;617;620;621
P08240	SRPRA	sp|P08240|SRPRA_HUMAN	sp|P08240|SRPRA_HUMAN	69.81	75359500	1.51169e+07	323;338;375;486;636
P08243	ASNS	sp|P08243|ASNS_HUMAN	sp|P08243|ASNS_HUMAN	64.369	8.79273e+07	4602672000	59;201;497;498
P08559	PDHA1	sp|P08559|ODPA_HUMAN;sp|P29803|ODPAT_HUMAN	sp|P08559|ODPA_HUMAN	43.295	1.28213e+08	106732000	68;318;324
P08579	SNRPB2	sp|P08579|RU2B_HUMAN	sp|P08579|RU2B_HUMAN	25.486	28121200	77572000	48;79;218
P08621	SNRNP70	sp|P08621|RU17_HUMAN	sp|P08621|RU17_HUMAN	51.556	1.13041e+08	1.74083e+08	88;134
P08648	ITGA5	sp|P08648|ITA5_HUMAN	sp|P08648|ITA5_HUMAN	114.54	4.69903e+07	19777300	737
P08670	VIM	sp|P08670|VIME_HUMAN;sp|P17661|DESM_HUMAN;sp|P41219|PERI_HUMAN;sp|Q16352|AINX_HUMAN;sp|P07197|NFM_HUMAN;sp|P07196|NFL_HUMAN	sp|P08670|VIME_HUMAN	53.651	2.17558e+09	7.64007e+09	14;154;183;193;344;372;391
P08708	RPS17	sp|P08708|RS17_HUMAN	sp|P08708|RS17_HUMAN	15.55	1.18031e+08	3.30507e+08	58;126
P08754	GNAI3	sp|P08754|GNAI3_HUMAN;sp|P19087|GNAT2_HUMAN;sp|A8MTJ3|GNAT3_HUMAN;sp|P09471|GNAO_HUMAN	sp|P08754|GNAI3_HUMAN	40.532	2.32123e+08	309170000	18;198
P08758	ANXA5	sp|P08758|ANXA5_HUMAN	sp|P08758|ANXA5_HUMAN	35.936	5.22377e+08	4.57527e+09	259;273;299
P08865	RPSA	sp|P08865|RSSA_HUMAN	sp|P08865|RSSA_HUMAN	32.854	507770000	8.71787e+08	10;34
P08962	CD63	sp|P08962|CD63_HUMAN	sp|P08962|CD63_HUMAN	25.636	198183000	5.66894e+07	112;123;139;160;238
P09012	SNRPA	sp|P09012|SNRPA_HUMAN	sp|P09012|SNRPA_HUMAN	31.279	1.04802e+08	1.14663e+08	51;82;144;147;275
P09104	ENO2	sp|P09104|ENOG_HUMAN	sp|P09104|ENOG_HUMAN	47.268	1.98823e+07	2791100	244;411
P09132	SRP19	sp|P09132|SRP19_HUMAN	sp|P09132|SRP19_HUMAN	16.156	19349700	42248000	111
P09211	GSTP1	sp|P09211|GSTP1_HUMAN	sp|P09211|GSTP1_HUMAN	23.356	1500150000	2557800000	1;20;92
P09382	LGALS1	sp|P09382|LEG1_HUMAN	sp|P09382|LEG1_HUMAN	14.716	8.13157e+08	7.42067e+08	121
P09417	QDPR	sp|P09417|DHPR_HUMAN	sp|P09417|DHPR_HUMAN	25.789	43456500	4.55093e+07	56;107;147;171
P09429	HMGB1	sp|P09429|HMGB1_HUMAN;sp|B2RPK0|HGB1A_HUMAN;sp|P23497|SP100_HUMAN	sp|P09429|HMGB1_HUMAN;sp|B2RPK0|HGB1A_HUMAN	24.893	9.30553e+08	1.49203e+09	63;75;132
P09488	GSTM1	sp|P09488|GSTM1_HUMAN;sp|Q03013|GSTM4_HUMAN	sp|P09488|GSTM1_HUMAN	25.712	7.28305e+07	2.11513e+08	3;35;198;212
P09493	TPM1	sp|P09493|TPM1_HUMAN	sp|P09493|TPM1_HUMAN	32.708	7.02123e+07	1112830000	1;8;10;127;281
P09496	CLTA	sp|P09496|CLCA_HUMAN	sp|P09496|CLCA_HUMAN	27.076	122276000	9.43607e+07	118;234
P09497	CLTB	sp|P09497|CLCB_HUMAN	sp|P09497|CLCB_HUMAN	25.19	8.18583e+07	1.95513e+07	220
P09525	ANXA4	sp|P09525|ANXA4_HUMAN	sp|P09525|ANXA4_HUMAN	35.882	2.10805e+07	3.96553e+07	17;280
P09543	CNP	sp|P09543|CN37_HUMAN	sp|P09543|CN37_HUMAN	47.578	6.33233e+07	2.17393e+08	80;236
P09601	HMOX1	sp|P09601|HMOX1_HUMAN	sp|P09601|HMOX1_HUMAN	32.818	200299000	4.16297e+07	1;9;34;111;186;191
P09622	DLD	sp|P09622|DLDH_HUMAN	sp|P09622|DLDH_HUMAN	54.177	1.63273e+08	729530000	100;113;361;438
P09651	HNRNPA1	sp|P09651|ROA1_HUMAN;sp|Q32P51|RA1L2_HUMAN	sp|P09651|ROA1_HUMAN;sp|Q32P51|RA1L2_HUMAN	38.746	1.39349e+09	4.78373e+09	46;137;186
P09874	PARP1	sp|P09874|PARP1_HUMAN	sp|P09874|PARP1_HUMAN	113.08	4.12773e+08	1.07184e+09	35;38;43;143;615;675;682;686;746;890;900
P09960	LTA4H	sp|P09960|LKHA4_HUMAN	sp|P09960|LKHA4_HUMAN	69.284	68042000	2.21127e+08	87;241
P09972	ALDOC	sp|P09972|ALDOC_HUMAN	sp|P09972|ALDOC_HUMAN	39.455	7799000	3.12787e+08	40
P0DMV9	HSPA1B	sp|P0DMV9|HS71B_HUMAN;sp|P0DMV8|HS71A_HUMAN	sp|P0DMV9|HS71B_HUMAN;sp|P0DMV8|HS71A_HUMAN	70.051	11723800000	8.73363e+09	87;122;381;518;549
P0DP25	CALM3	sp|P0DP25|CALM3_HUMAN;sp|P0DP24|CALM2_HUMAN;sp|P0DP23|CALM1_HUMAN;sp|P27482|CALL3_HUMAN;sp|P02585|TNNC2_HUMAN	sp|P0DP25|CALM3_HUMAN;sp|P0DP24|CALM2_HUMAN;sp|P0DP23|CALM1_HUMAN	16.837	8.81913e+08	1.27792e+09	1;37;77;110;125
P10155	RO60	sp|P10155|RO60_HUMAN	sp|P10155|RO60_HUMAN	60.67	2.60902e+07	1.79973e+07	162;537
P10412	HIST1H1E	sp|P10412|H14_HUMAN	sp|P10412|H14_HUMAN	21.865	3.35497e+07	820410000	1
P10515	DLAT	sp|P10515|ODP2_HUMAN	sp|P10515|ODP2_HUMAN	68.996	64101000	1.26917e+08	103;412;499;645
P10599	TXN	sp|P10599|THIO_HUMAN	sp|P10599|THIO_HUMAN	11.737	41727000	9.60517e+08	74
P10606	COX5B	sp|P10606|COX5B_HUMAN	sp|P10606|COX5B_HUMAN	13.696	2.62377e+07	2.86743e+07	52
P10619	CTSA	sp|P10619|PPGB_HUMAN	sp|P10619|PPGB_HUMAN	54.465	8.18283e+07	1.37984e+08	313;377;470
P10644	PRKAR1A	sp|P10644|KAP0_HUMAN;sp|P31321|KAP1_HUMAN	sp|P10644|KAP0_HUMAN	42.981	4.18996e+08	208370000	1;47;125;236;245
P10646	TFPI	sp|P10646|TFPI1_HUMAN	sp|P10646|TFPI1_HUMAN	35.015	3.48307e+07	2140100	50;162
P10809	HSPD1	sp|P10809|CH60_HUMAN	sp|P10809|CH60_HUMAN	61.054	8.09167e+09	1.88577e+10	40;55;190;217;356;477;495;506;513;558;561;564;568;572
P10909	CLU	sp|P10909|CLUS_HUMAN	sp|P10909|CLUS_HUMAN	52.494	2.73922e+08	8.01993e+08	431
P11021	HSPA5	sp|P11021|BIP_HUMAN	sp|P11021|BIP_HUMAN	72.332	23169000000	2.15197e+10	148;153;196;263;332;339;541;594
P11047	LAMC1	sp|P11047|LAMC1_HUMAN	sp|P11047|LAMC1_HUMAN	177.6	7.91527e+07	5.33942e+07	1083;1291;1314;1464
P11117	ACP2	sp|P11117|PPAL_HUMAN	sp|P11117|PPAL_HUMAN	48.344	1.1442e+08	1.89735e+07	73
P11142	HSPA8	sp|P11142|HSP7C_HUMAN	sp|P11142|HSP7C_HUMAN	70.897	1.01071e+10	8.26883e+09	61;87;93;122;237;518;549
P11166	SLC2A1	sp|P11166|GTR1_HUMAN	sp|P11166|GTR1_HUMAN	54.083	1.4584e+08	5.70816e+07	244
P11172	UMPS	sp|P11172|UMPS_HUMAN	sp|P11172|UMPS_HUMAN	52.221	2.44257e+07	39379000	179;465
P11177	PDHB	sp|P11177|ODPB_HUMAN	sp|P11177|ODPB_HUMAN	39.233	9.51687e+07	198940000	268;276;284;310;332
P11182	DBT	sp|P11182|ODB2_HUMAN	sp|P11182|ODB2_HUMAN	53.486	1.46533e+07	3.95713e+07	182;348
P11233	RALA	sp|P11233|RALA_HUMAN;sp|P11234|RALB_HUMAN	sp|P11233|RALA_HUMAN	23.567	6.26337e+07	37811000	19;172
P11387	TOP1	sp|P11387|TOP1_HUMAN;sp|Q969P6|TOP1M_HUMAN	sp|P11387|TOP1_HUMAN	90.725	89669500	9.19003e+07	263;378;428;581;644;645;699
P11388	TOP2A	sp|P11388|TOP2A_HUMAN	sp|P11388|TOP2A_HUMAN	174.38	1.29838e+08	6.98097e+06	239;273;381;537;539;631;669;809;943;1040;1207;1227
P11413	G6PD	sp|P11413|G6PD_HUMAN	sp|P11413|G6PD_HUMAN	59.256	3.1607e+08	1144560000	159;207;212;411;450;496
P11498	PC	sp|P11498|PYC_HUMAN	sp|P11498|PYC_HUMAN	129.63	1.35868e+08	3.63823e+08	75;566;641;743;754;854;900;1116;1143
P11586	MTHFD1	sp|P11586|C1TC_HUMAN	sp|P11586|C1TC_HUMAN	101.56	53435000	1.51427e+09	82;221;304;615;706;864
P11717	IGF2R	sp|P11717|MPRI_HUMAN	sp|P11717|MPRI_HUMAN	274.37	1.57527e+08	5.93773e+08	556;704;797;832;852;1772
P11766	ADH5	sp|P11766|ADHX_HUMAN	sp|P11766|ADHX_HUMAN	39.724	5.06873e+07	3.82103e+08	123;362
P11802	CDK4	sp|P11802|CDK4_HUMAN	sp|P11802|CDK4_HUMAN	33.729	1.21753e+07	123210000	75
P11940	PABPC1	sp|P11940|PABP1_HUMAN;sp|Q9H361|PABP3_HUMAN;sp|Q4VXU2|PAP1L_HUMAN;sp|Q96DU9|PABP5_HUMAN	sp|P11940|PABP1_HUMAN;sp|Q9H361|PABP3_HUMAN	70.67	1082010000	1.77723e+09	46;72;85;158;161;202;251;283;383;410;490;573
P12004	PCNA	sp|P12004|PCNA_HUMAN	sp|P12004|PCNA_HUMAN	28.768	4.29643e+08	649450000	68;75;116;119;139;229;244
P12081	HARS	sp|P12081|SYHC_HUMAN;sp|P11487|FGF3_HUMAN;REV__sp|Q86YG4|NT5D4_HUMAN	sp|P12081|SYHC_HUMAN	57.41	9.80933e+07	7.06877e+08	104;141;163;220;369
P12236	SLC25A6	sp|P12236|ADT3_HUMAN	sp|P12236|ADT3_HUMAN	32.866	1.48503e+08	324740000	1;201;238;239;240;250
P12268	IMPDH2	sp|P12268|IMDH2_HUMAN	sp|P12268|IMDH2_HUMAN	55.804	7.05163e+07	1.31943e+09	414;420;482;483
P12270	TPR	sp|P12270|TPR_HUMAN	sp|P12270|TPR_HUMAN	267.29	309960000	2.68657e+08	240;378;489;505;601;727;763;968;1009;1029;1256;1263;1269;1273;1278;1293;1320;1686
P12277	CKB	sp|P12277|KCRB_HUMAN;sp|P06732|KCRM_HUMAN	sp|P12277|KCRB_HUMAN	42.644	966260000	8.89103e+08	30;179;207;363;377
P12429	ANXA3	sp|P12429|ANXA3_HUMAN	sp|P12429|ANXA3_HUMAN	36.375	2.04337e+08	1.46973e+09	40;276
P12814	ACTN1	sp|P12814|ACTN1_HUMAN;sp|P35609|ACTN2_HUMAN	sp|P12814|ACTN1_HUMAN	103.06	1081620000	1.07397e+09	221;239;276;306;354;360;586;650;660;710;748;830;845
P12955	PEPD	sp|P12955|PEPD_HUMAN	sp|P12955|PEPD_HUMAN	54.548	3.14553e+07	1.56973e+07	108;190
P12956	XRCC6	sp|P12956|XRCC6_HUMAN;sp|P51449|RORG_HUMAN	sp|P12956|XRCC6_HUMAN	69.842	603100000	3.77663e+09	167;203;346;348;446;453;580
P13010	XRCC5	sp|P13010|XRCC5_HUMAN	sp|P13010|XRCC5_HUMAN	82.704	539170000	2910000000	40;331;357;434;461
P13073	COX4I1	sp|P13073|COX41_HUMAN	sp|P13073|COX41_HUMAN	19.576	3.69977e+08	171860000	39;75;93
P13489	RNH1	sp|P13489|RINI_HUMAN	sp|P13489|RINI_HUMAN	49.973	6.19813e+07	1.1506e+08	244
P13639	EEF2	sp|P13639|EF2_HUMAN	sp|P13639|EF2_HUMAN	95.337	3609400000	7966200000	1;22;156;157;231;256;257;305;383;395;396;401;430;453;454;494;697;781
P13667	PDIA4	sp|P13667|PDIA4_HUMAN	sp|P13667|PDIA4_HUMAN	72.932	1503980000	1.71267e+09	279;358;373;374;488;540;583
P13674	P4HA1	sp|P13674|P4HA1_HUMAN	sp|P13674|P4HA1_HUMAN	61.049	42599000	6.25723e+07	252
P13693	TPT1	sp|P13693|TCTP_HUMAN;sp|Q56UQ5|TPT1L_HUMAN;sp|Q9HAU6|TCTP8_HUMAN	sp|P13693|TCTP_HUMAN	19.595	6.13073e+08	4.69933e+08	13;115;169
P13797	PLS3	sp|P13797|PLST_HUMAN;sp|P13796|PLSL_HUMAN;sp|Q14651|PLSI_HUMAN	sp|P13797|PLST_HUMAN	70.81	1.76757e+09	1.79333e+09	1;4;46;61;149;169;265;325;340;457;592
P13798	APEH	sp|P13798|ACPH_HUMAN	sp|P13798|ACPH_HUMAN	81.224	7.24847e+07	1.49324e+08	58;670
P13804	ETFA	sp|P13804|ETFA_HUMAN	sp|P13804|ETFA_HUMAN	35.079	1.58619e+08	399990000	261;326
P13861	PRKAR2A	sp|P13861|KAP2_HUMAN;sp|P31323|KAP3_HUMAN	sp|P13861|KAP2_HUMAN	45.518	7.55277e+07	2.13987e+08	155;212;251;271;375;378;392
P13929	ENO3	sp|P13929|ENOB_HUMAN	sp|P13929|ENOB_HUMAN	46.986	3.07077e+08	3.12147e+08	165;169;244;368;411
P14174	MIF	sp|P14174|MIF_HUMAN	sp|P14174|MIF_HUMAN	12.476	1.2246e+09	6.14217e+08	1;3;102
P14314	PRKCSH	sp|P14314|GLU2B_HUMAN	sp|P14314|GLU2B_HUMAN	59.425	2.46023e+09	1.53038e+09	130;175;356;387;490
P14324	FDPS	sp|P14324|FPPS_HUMAN	sp|P14324|FPPS_HUMAN	48.275	462690000	4.27853e+08	99
P14550	AKR1A1	sp|P14550|AK1A1_HUMAN	sp|P14550|AK1A1_HUMAN	36.573	123112000	2.65513e+08	286;302
P14618	PKM	sp|P14618|KPYM_HUMAN;sp|P30613|KPYR_HUMAN	sp|P14618|KPYM_HUMAN	57.936	8.77187e+09	1.35092e+10	22;69;149;239;291;312;313;330;334;360;377;494;525
P14625	HSP90B1	sp|P14625|ENPL_HUMAN;sp|Q58FF3|ENPLL_HUMAN;REV__sp|Q8TCB0|IFI44_HUMAN	sp|P14625|ENPL_HUMAN	92.468	7.74363e+09	1.05501e+10	85;86;154;293;336;425;426;471;531;541;622;658;697
P63162	SNRPN	sp|P63162|RSMN_HUMAN;sp|P14678|RSMB_HUMAN	sp|P63162|RSMN_HUMAN;sp|P14678|RSMB_HUMAN	24.614	160118000	62008000	9;17;38;142
P14735	IDE	sp|P14735|IDE_HUMAN	sp|P14735|IDE_HUMAN	117.97	63264000	90829000	195;649;870;877;943
P14854	COX6B1	sp|P14854|CX6B1_HUMAN	sp|P14854|CX6B1_HUMAN	10.192	4.54453e+07	3.54077e+06	5
P14866	HNRNPL	sp|P14866|HNRPL_HUMAN	sp|P14866|HNRPL_HUMAN	64.132	4.34027e+08	1.0033e+09	345;385;423;426;444;567
P14868	DARS	sp|P14868|SYDC_HUMAN	sp|P14868|SYDC_HUMAN	57.136	93803000	3.86623e+08	18;34;404;478
P14923	JUP	sp|P14923|PLAK_HUMAN	sp|P14923|PLAK_HUMAN	81.744	2.56918e+08	7.51107e+07	1;4;7;43;164;180;193;273;354;631
P14927	UQCRB	sp|P14927|QCR7_HUMAN	sp|P14927|QCR7_HUMAN	13.53	1.74763e+08	82180000	33;60
P15121	AKR1B1	sp|P15121|ALDR_HUMAN	sp|P15121|ALDR_HUMAN	35.853	59394000	920420000	169;254
P15151	PVR	sp|P15151|PVR_HUMAN	sp|P15151|PVR_HUMAN	45.302	6.78223e+07	1317700	75;163
P15170	GSPT1	sp|P15170|ERF3A_HUMAN	sp|P15170|ERF3A_HUMAN	55.755	2.81963e+08	541680000	95;100;205;222;313;334;335
P15291	B4GALT1	sp|P15291|B4GT1_HUMAN	sp|P15291|B4GT1_HUMAN	43.92	1.46414e+08	8.49917e+07	163;273;326
P15311	EZR	sp|P15311|EZRI_HUMAN	sp|P15311|EZRI_HUMAN	69.412	8.81143e+08	1674700000	12;158;188;200;285;292;305;340;341;348;394;558
P15374	UCHL3	sp|P15374|UCHL3_HUMAN	sp|P15374|UCHL3_HUMAN	26.182	115214000	1.40453e+07	87;111;129;213
P15529	CD46	sp|P15529|MCP_HUMAN	sp|P15529|MCP_HUMAN	43.747	4.64017e+07	2.98957e+07	253
P15531	NME1	sp|P15531|NDKA_HUMAN	sp|P15531|NDKA_HUMAN	17.149	616180000	1521980000	41;68;76;90
P15559	NQO1	sp|P15559|NQO1_HUMAN	sp|P15559|NQO1_HUMAN	30.867	1.76366e+08	1108830000	22
P15586	GNS	sp|P15586|GNS_HUMAN	sp|P15586|GNS_HUMAN	62.081	3.88583e+07	2.83642e+07	139;391;394;535
P15880	RPS2	sp|P15880|RS2_HUMAN	sp|P15880|RS2_HUMAN	31.324	42792000	5.33027e+08	61;215
P15924	DSP	sp|P15924|DESP_HUMAN	sp|P15924|DESP_HUMAN	331.77	14991200	1.86993e+07	563
P15927	RPA2	sp|P15927|RFA2_HUMAN	sp|P15927|RFA2_HUMAN	29.247	75403000	133410000	97;237
P16070	CD44	sp|P16070|CD44_HUMAN	sp|P16070|CD44_HUMAN	81.537	6.02757e+08	113017000	709;725;738
P16083	NQO2	sp|P16083|NQO2_HUMAN	sp|P16083|NQO2_HUMAN	25.918	35226000	90750000	155
P16152	CBR1	sp|P16152|CBR1_HUMAN	sp|P16152|CBR1_HUMAN	30.375	3.4926e+08	676650000	1;111;142;172;235
P16401	HIST1H1B	sp|P16401|H15_HUMAN	sp|P16401|H15_HUMAN	22.58	2.83157e+07	155894000	1
P16402	HIST1H1D	sp|P16402|H13_HUMAN	sp|P16402|H13_HUMAN	22.35	6923700	7.08043e+06	1
P16403	HIST1H1C	sp|P16403|H12_HUMAN;sp|P22492|H1T_HUMAN	sp|P16403|H12_HUMAN	21.364	80824000	6.32657e+07	1
P16435	POR	sp|P16435|NCPR_HUMAN	sp|P16435|NCPR_HUMAN	76.689	1.51031e+08	195070000	184;260;263;301;346;511;530
P16615	ATP2A2	sp|P16615|AT2A2_HUMAN;sp|O14983|AT2A1_HUMAN;sp|Q93084|AT2A3_HUMAN	sp|P16615|AT2A2_HUMAN	114.76	4.48783e+08	582280000	1;126;207;220;239;361;452;536;545;622;719;756
P16949	STMN1	sp|P16949|STMN1_HUMAN	sp|P16949|STMN1_HUMAN	17.302	4.93253e+07	1.16293e+08	116
P16989	YBX3	sp|P16989|YBOX3_HUMAN	sp|P16989|YBOX3_HUMAN	40.089	60436000	2.05071e+07	1;267
P17174	GOT1	sp|P17174|AATC_HUMAN	sp|P17174|AATC_HUMAN	46.247	61590000	481520000	1;213;288;327;334
P17480	UBTF	sp|P17480|UBF1_HUMAN	sp|P17480|UBF1_HUMAN	89.405	37388500	27453000	137;325;379;444
P17612	PRKACA	sp|P17612|KAPCA_HUMAN;sp|P22694|KAPCB_HUMAN;sp|P22612|KAPCG_HUMAN	sp|P17612|KAPCA_HUMAN;sp|P22694|KAPCB_HUMAN	40.589	2.98921e+07	6.37153e+07	59;72
P17655	CAPN2	sp|P17655|CAN2_HUMAN	sp|P17655|CAN2_HUMAN	79.994	1.58269e+08	1.86064e+08	361;383;580;583;638
P17813	ENG	sp|P17813|EGLN_HUMAN	sp|P17813|EGLN_HUMAN	70.577	7.60167e+06	19800100	183
P17844	DDX5	sp|P17844|DDX5_HUMAN	sp|P17844|DDX5_HUMAN	69.147	4.48457e+07	117861000	277;333;337;369
P17931	LGALS3	sp|P17931|LEG3_HUMAN	sp|P17931|LEG3_HUMAN	26.152	1.42673e+08	3.7692e+08	130
P17980	PSMC3	sp|P17980|PRS6A_HUMAN	sp|P17980|PRS6A_HUMAN	49.203	424300000	367940000	36;69;175;225;259;310;366;373;405;421
P17987	TCP1	sp|P17987|TCPA_HUMAN	sp|P17987|TCPA_HUMAN	60.343	3.66027e+08	1485900000	1;23;44;295;306;384
P18085	ARF4	sp|P18085|ARF4_HUMAN	sp|P18085|ARF4_HUMAN	20.511	147546000	1.79237e+08	22;110;134;139
P18206	VCL	sp|P18206|VINC_HUMAN	sp|P18206|VINC_HUMAN	123.8	2289820000	2.08343e+09	74;94;168;174;190;195;209;237;327;331;350;377;533;534;587;591;698;709;741;748;797;799;898;899;900;998;1001;1073
P18583	SON	sp|P18583|SON_HUMAN	sp|P18583|SON_HUMAN	263.83	1.45988e+08	1.23975e+07	266;290;1033;1034;1545;2069;2313;2316;2364
P18621	RPL17	sp|P18621|RL17_HUMAN	sp|P18621|RL17_HUMAN	21.397	5.17837e+07	2.56803e+08	94;125
P18669	PGAM1	sp|P18669|PGAM1_HUMAN;sp|P15259|PGAM2_HUMAN;sp|Q8N0Y7|PGAM4_HUMAN	sp|P18669|PGAM1_HUMAN	28.804	1.38732e+09	2.77247e+09	126;230;243
P18754	RCC1	sp|P18754|RCC1_HUMAN	sp|P18754|RCC1_HUMAN	44.969	7.95617e+07	1.28133e+08	163
P18846	ATF1	sp|P18846|ATF1_HUMAN	sp|P18846|ATF1_HUMAN	29.232	9056300	5151900	196
P18858	LIG1	sp|P18858|DNLI1_HUMAN	sp|P18858|DNLI1_HUMAN	101.73	20428300	2.01603e+06	543
P18859	ATP5PF	sp|P18859|ATP5J_HUMAN	sp|P18859|ATP5J_HUMAN	12.587	6.07597e+07	2.68357e+07	81;87
P19338	NCL	sp|P19338|NUCL_HUMAN	sp|P19338|NUCL_HUMAN	76.613	2.42193e+08	2.71067e+09	17;630
P19367	HK1	sp|P19367|HXK1_HUMAN;sp|Q2TB90|HKDC1_HUMAN;sp|P52790|HXK3_HUMAN	sp|P19367|HXK1_HUMAN	102.48	149154000	2.02723e+08	63;455;483;511;748;875
P19388	POLR2E	sp|P19388|RPAB1_HUMAN	sp|P19388|RPAB1_HUMAN	24.551	32713000	1567700	94;110;121
P19525	EIF2AK2	sp|P19525|E2AK2_HUMAN	sp|P19525|E2AK2_HUMAN	62.094	8525600	16812000	252
P19623	SRM	sp|P19623|SPEE_HUMAN	sp|P19623|SPEE_HUMAN	33.824	1.27688e+08	2.33647e+08	1;140;193;274
P19971	TYMP	sp|P19971|TYPH_HUMAN	sp|P19971|TYPH_HUMAN	49.955	9442200	1.99113e+06	346
P20020	ATP2B1	sp|P20020|AT2B1_HUMAN;sp|Q16720|AT2B3_HUMAN;sp|Q01814|AT2B2_HUMAN	sp|P20020|AT2B1_HUMAN	134.68	1.23693e+08	6.81173e+07	38;267;331;482;706;814
P20042	EIF2S2	sp|P20042|IF2B_HUMAN	sp|P20042|IF2B_HUMAN	38.388	347900000	3.91643e+08	1;6;12;24;187;194;204
P20073	ANXA7	sp|P20073|ANXA7_HUMAN	sp|P20073|ANXA7_HUMAN	52.739	2.08023e+08	43545000	270;366;380;386;429;469
P20290	BTF3	sp|P20290|BTF3_HUMAN	sp|P20290|BTF3_HUMAN	22.168	141768000	132962000	50;108
P20339	RAB5A	sp|P20339|RAB5A_HUMAN;sp|O95057|DIRA1_HUMAN;sp|Q96HU8|DIRA2_HUMAN	sp|P20339|RAB5A_HUMAN	23.658	7.07387e+06	4.77983e+07	88;168
P20340	RAB6A	sp|P20340|RAB6A_HUMAN;sp|Q9NRW1|RAB6B_HUMAN;sp|Q14964|RB39A_HUMAN;sp|Q53S08|RAB6D_HUMAN;sp|Q9H0N0|RAB6C_HUMAN	sp|P20340|RAB6A_HUMAN	23.593	243373000	1.49017e+08	1;55;122;151;177;188
P20618	PSMB1	sp|P20618|PSB1_HUMAN	sp|P20618|PSB1_HUMAN	26.489	2.55847e+08	2.09547e+08	172;186
P20645	M6PR	sp|P20645|MPRD_HUMAN	sp|P20645|MPRD_HUMAN	30.993	3.05707e+07	105673000	142
P20674	COX5A	sp|P20674|COX5A_HUMAN	sp|P20674|COX5A_HUMAN	16.762	2.49883e+08	3.27617e+07	82
P20700	LMNB1	sp|P20700|LMNB1_HUMAN	sp|P20700|LMNB1_HUMAN	66.408	4.60302e+08	1.17408e+09	11;211;249;281;294;298;338;372;466
P20810	CAST	sp|P20810|ICAL_HUMAN	sp|P20810|ICAL_HUMAN	76.572	387170000	1.9607e+08	106;286;412;455;591
Q9UQ88	CDK11A	sp|Q9UQ88|CD11A_HUMAN;sp|P21127|CD11B_HUMAN	sp|Q9UQ88|CD11A_HUMAN;sp|P21127|CD11B_HUMAN	91.361	23675000	8358300	531;662
P21266	GSTM3	sp|P21266|GSTM3_HUMAN	sp|P21266|GSTM3_HUMAN	26.559	1.70194e+08	6.53567e+08	7;90;144;189;216
P21281	ATP6V1B2	sp|P21281|VATB2_HUMAN;sp|P15313|VATB1_HUMAN	sp|P21281|VATB2_HUMAN	56.5	4.45441e+07	7.03197e+07	127;327;410
P21283	ATP6V1C1	sp|P21283|VATC1_HUMAN	sp|P21283|VATC1_HUMAN	43.941	3.03604e+07	1.67077e+07	1;76;109
P21291	CSRP1	sp|P21291|CSRP1_HUMAN	sp|P21291|CSRP1_HUMAN	20.567	5.24697e+08	1.29015e+09	38
P21333	FLNA	sp|P21333|FLNA_HUMAN	sp|P21333|FLNA_HUMAN	280.74	4068500000	1.61663e+10	28;297;660;746;1316;1400;1403;1462;1810;1842;1958;1960;2174;2207;2474;2490;2589
P21399	ACO1	sp|P21399|ACOC_HUMAN;sp|O00408|PDE2A_HUMAN	sp|P21399|ACOC_HUMAN	98.398	1.20922e+08	272210000	342;464;608;719;847
P21796	VDAC1	sp|P21796|VDAC1_HUMAN	sp|P21796|VDAC1_HUMAN	30.772	1.73977e+08	3.22783e+09	1;129
P21912	SDHB	sp|P21912|SDHB_HUMAN	sp|P21912|SDHB_HUMAN	31.629	1.04767e+08	110996000	58;133;213;219
P21964	COMT	sp|P21964|COMT_HUMAN	sp|P21964|COMT_HUMAN	30.037	8.73153e+07	6.47307e+07	90;152
P22059	OSBP	sp|P22059|OSBP1_HUMAN;sp|Q969R2|OSBP2_HUMAN	sp|P22059|OSBP1_HUMAN	89.42	5.76467e+06	1.5806e+07	446
P22061	PCMT1	sp|P22061|PIMT_HUMAN	sp|P22061|PIMT_HUMAN	24.636	238030000	111410000	32;191;205;209
P22102	GART	sp|P22102|PUR2_HUMAN	sp|P22102|PUR2_HUMAN	107.77	1.43146e+08	5.37933e+08	114;175;212;233;449;785;911
P22234	PAICS	sp|P22234|PUR6_HUMAN	sp|P22234|PUR6_HUMAN	47.079	2.64093e+08	1181170000	190;244;272
P22307	SCP2	sp|P22307|NLTP_HUMAN	sp|P22307|NLTP_HUMAN	58.993	86023000	9.38487e+07	499;512;533
P22314	UBA1	sp|P22314|UBA1_HUMAN	sp|P22314|UBA1_HUMAN	117.85	427890000	2224900000	67;582;584;844;859;1015
P22392	NME2	sp|P22392|NDKB_HUMAN	sp|P22392|NDKB_HUMAN	17.298	1460820000	2.57983e+09	38;90
P22570	FDXR	sp|P22570|ADRO_HUMAN	sp|P22570|ADRO_HUMAN	53.836	1.17057e+07	3.07877e+07	485
P22626	HNRNPA2B1	sp|P22626|ROA2_HUMAN	sp|P22626|ROA2_HUMAN	37.429	2.52657e+09	5.38037e+09	53;193;327
P22695	UQCRC2	sp|P22695|QCR2_HUMAN	sp|P22695|QCR2_HUMAN	48.442	262251000	5.56953e+08	218;240;438
P23193	TCEA1	sp|P23193|TCEA1_HUMAN;sp|Q15560|TCEA2_HUMAN	sp|P23193|TCEA1_HUMAN	33.969	4.15903e+08	1.00339e+08	1;36;48;147;223;228;250
P23229	ITGA6	sp|P23229|ITA6_HUMAN	sp|P23229|ITA6_HUMAN	126.6	45479000	7.74193e+07	115;415;602;1014
P23246	SFPQ	sp|P23246|SFPQ_HUMAN	sp|P23246|SFPQ_HUMAN	76.149	9.72633e+08	1014940000	357;500;523;557;563;578;579;600;603;612;618;620;683
P23258	TUBG1	sp|P23258|TBG1_HUMAN;sp|Q9NRH3|TBG2_HUMAN	sp|P23258|TBG1_HUMAN;sp|Q9NRH3|TBG2_HUMAN	51.169	7591800	1.9369e+07	270
P23284	PPIB	sp|P23284|PPIB_HUMAN	sp|P23284|PPIB_HUMAN	23.742	3.74423e+09	3903200000	101;140;176
P23368	ME2	sp|P23368|MAOM_HUMAN	sp|P23368|MAOM_HUMAN	65.443	8.96033e+06	23909000	539
P23381	WARS	sp|P23381|SYWC_HUMAN	sp|P23381|SYWC_HUMAN	53.165	328640000	7.92983e+08	143;195;350;425;461
P23396	RPS3	sp|P23396|RS3_HUMAN	sp|P23396|RS3_HUMAN	26.688	137482000	9.83373e+08	127;189;236
P23526	AHCY	sp|P23526|SAHH_HUMAN	sp|P23526|SAHH_HUMAN	47.716	5.04177e+08	1144150000	29;33;127;167;168;210;290
P23527	HIST1H2BO	sp|P23527|H2B1O_HUMAN	sp|P23527|H2B1O_HUMAN	13.906	5.93537e+08	10611900000	1;60;63	60
P23528	CFL1	sp|P23528|COF1_HUMAN	sp|P23528|COF1_HUMAN	18.502	2.66207e+09	5.67337e+09	1;18;115
P23588	EIF4B	sp|P23588|IF4B_HUMAN	sp|P23588|IF4B_HUMAN	69.15	1.96903e+08	9.49557e+07	474;533
P23786	CPT2	sp|P23786|CPT2_HUMAN	sp|P23786|CPT2_HUMAN	73.776	17972110	2.76497e+07	155;647
P23921	RRM1	sp|P23921|RIR1_HUMAN	sp|P23921|RIR1_HUMAN	90.069	1.23074e+08	618810000	31;170;172;655;723;736
P24534	EEF1B2	sp|P24534|EF1B_HUMAN	sp|P24534|EF1B_HUMAN	24.763	7.23473e+08	8.04033e+08	1;155
P24539	ATP5PB	sp|P24539|AT5F1_HUMAN	sp|P24539|AT5F1_HUMAN	28.908	4.83817e+07	6.48187e+08	215
P24666	ACP1	sp|P24666|PPAC_HUMAN	sp|P24666|PPAC_HUMAN	18.042	3.56447e+07	45205000	71
P24752	ACAT1	sp|P24752|THIL_HUMAN	sp|P24752|THIL_HUMAN	45.199	5.24837e+07	2.75257e+08	91;366
P24928	POLR2A	sp|P24928|RPB1_HUMAN	sp|P24928|RPB1_HUMAN	217.17	1.26739e+07	3.40047e+06	520
P25205	MCM3	sp|P25205|MCM3_HUMAN	sp|P25205|MCM3_HUMAN	90.98	5.79083e+07	2.14427e+08	204;568
P25325	MPST	sp|P25325|THTM_HUMAN	sp|P25325|THTM_HUMAN	33.178	5242200	1.56303e+07	116
P25398	RPS12	sp|P25398|RS12_HUMAN	sp|P25398|RS12_HUMAN	14.515	2.85287e+07	8.42913e+08	12;60
P25685	DNAJB1	sp|P25685|DNJB1_HUMAN	sp|P25685|DNJB1_HUMAN	38.044	4.70737e+07	1.12305e+08	293
P25705	ATP5F1A	sp|P25705|ATPA_HUMAN;REV__sp|Q9Y5A7|NUB1_HUMAN;REV__sp|O00522|KRIT1_HUMAN	sp|P25705|ATPA_HUMAN	59.75	8.19313e+08	5.40953e+09	51;95;105;189;269;324
P25786	PSMA1	sp|P25786|PSA1_HUMAN	sp|P25786|PSA1_HUMAN	29.555	1.25028e+08	444100000	26;88;159;180;261
P25787	PSMA2	sp|P25787|PSA2_HUMAN	sp|P25787|PSA2_HUMAN	25.898	8.44767e+07	2.63207e+08	79
P25788	PSMA3	sp|P25788|PSA3_HUMAN	sp|P25788|PSA3_HUMAN	28.433	2.11697e+08	261708000	28;76;185
P25789	PSMA4	sp|P25789|PSA4_HUMAN	sp|P25789|PSA4_HUMAN	29.483	102304000	4.11477e+08	72;174
P26038	MSN	sp|P26038|MOES_HUMAN;REV__sp|Q92752|TENR_HUMAN	sp|P26038|MOES_HUMAN	67.819	3225010000	4.55877e+09	12;182;200;285;292;305;322;348;421;433;451;467;543;549;577
P26196	DDX6	sp|P26196|DDX6_HUMAN	sp|P26196|DDX6_HUMAN	54.416	53157500	3.86523e+07	42;242
P26358	DNMT1	sp|P26358|DNMT1_HUMAN	sp|P26358|DNMT1_HUMAN	183.16	1.5503e+07	6802600	122;380;1199;1451
P26368	U2AF2	sp|P26368|U2AF2_HUMAN	sp|P26368|U2AF2_HUMAN	53.5	1.69406e+08	308800000	105;212;446
P26373	RPL13	sp|P26373|RL13_HUMAN	sp|P26373|RL13_HUMAN	24.261	2.53813e+07	226243000	155
P26447	S100A4	sp|P26447|S10A4_HUMAN	sp|P26447|S10A4_HUMAN	11.728	3.80233e+08	4.52993e+08	12
P26583	HMGB2	sp|P26583|HMGB2_HUMAN	sp|P26583|HMGB2_HUMAN	24.033	2.32943e+08	3.79973e+08	63;75;132
P26599	PTBP1	sp|P26599|PTBP1_HUMAN	sp|P26599|PTBP1_HUMAN	57.221	145942000	8.40837e+08	1;391
P26639	TARS	sp|P26639|SYTC_HUMAN;sp|A2RTX5|SYTC2_HUMAN;sp|Q9BW92|SYTM_HUMAN	sp|P26639|SYTC_HUMAN	83.434	901360000	2.19193e+09	13;60;229;291;419;469;600;622;647
P26640	VARS	sp|P26640|SYVC_HUMAN	sp|P26640|SYVC_HUMAN	140.47	2.94336e+07	195131000	296;615;658;930
P26641	EEF1G	sp|P26641|EF1G_HUMAN	sp|P26641|EF1G_HUMAN	50.118	377060000	2160500000	213;263
P26885	FKBP2	sp|P26885|FKBP2_HUMAN	sp|P26885|FKBP2_HUMAN	15.649	2.75367e+08	2.93683e+07	54;96
P27105	STOM	sp|P27105|STOM_HUMAN	sp|P27105|STOM_HUMAN	31.73	3.66047e+08	5.18247e+08	174;207;228;239;275
P27144	AK4	sp|P27144|KAD4_HUMAN	sp|P27144|KAD4_HUMAN	25.268	1.2529e+07	1.46627e+07	53
P27348	YWHAQ	sp|P27348|1433T_HUMAN	sp|P27348|1433T_HUMAN	27.764	402060000	1953800000	22;26;121;160;218
P27635	RPL10	sp|P27635|RL10_HUMAN;sp|Q96L21|RL10L_HUMAN	sp|P27635|RL10_HUMAN	24.604	200236000	1.65891e+08	102;115;136;184
P27694	RPA1	sp|P27694|RFA1_HUMAN;sp|P29597|TYK2_HUMAN	sp|P27694|RFA1_HUMAN	68.137	191058000	2.94133e+08	1;14;349;592;608
P27708	CAD	sp|P27708|PYR1_HUMAN	sp|P27708|PYR1_HUMAN	242.98	24609800	1.14545e+08	522;1303;2179
P27797	CALR	sp|P27797|CALR_HUMAN	sp|P27797|CALR_HUMAN	48.141	1.71837e+09	7.26903e+09	122;131;257
P27816	MAP4	sp|P27816|MAP4_HUMAN	sp|P27816|MAP4_HUMAN	121	8.93777e+08	5.81613e+08	250;258;264;292;296;300;306;362;370;450;478;506;514;540;592;741;894
P27824	CANX	sp|P27824|CALX_HUMAN	sp|P27824|CALX_HUMAN	67.567	4004200000	5.58423e+09	109;123;188;387;512
P28062	PSMB8	sp|P28062|PSB8_HUMAN	sp|P28062|PSB8_HUMAN	30.354	5499300	8569000	158
P28066	PSMA5	sp|P28066|PSA5_HUMAN	sp|P28066|PSA5_HUMAN	26.411	2.56697e+08	3.60027e+08	59;156;228
P28070	PSMB4	sp|P28070|PSB4_HUMAN	sp|P28070|PSB4_HUMAN	29.204	3.98885e+08	80834400	50;71;88;95
P28074	PSMB5	sp|P28074|PSB5_HUMAN	sp|P28074|PSB5_HUMAN	28.48	1.01074e+08	110403000	145
P28290	ITPRID2	sp|P28290|ITPI2_HUMAN	sp|P28290|ITPI2_HUMAN	138.38	1.23027e+07	2.07769e+06	224;296
P28331	NDUFS1	sp|P28331|NDUS1_HUMAN	sp|P28331|NDUS1_HUMAN	79.467	8.89333e+07	4.68817e+07	58;94;329;473;502;513;632;696
P28482	MAPK1	sp|P28482|MK01_HUMAN	sp|P28482|MK01_HUMAN	41.389	1.50351e+08	3.69957e+07	13;293;333
P29144	TPP2	sp|P29144|TPP2_HUMAN	sp|P29144|TPP2_HUMAN	138.35	1.14686e+07	1.09068e+08	1033
P29218	IMPA1	sp|P29218|IMPA1_HUMAN	sp|P29218|IMPA1_HUMAN	30.188	2.76813e+07	9.77607e+06	34;53;174;179
P29317	EPHA2	sp|P29317|EPHA2_HUMAN	sp|P29317|EPHA2_HUMAN	108.27	7.98983e+06	6.23951e+07	939
P29373	CRABP2	sp|P29373|RABP2_HUMAN	sp|P29373|RABP2_HUMAN	15.693	11424000	1.22897e+07	28
P29401	TKT	sp|P29401|TKT_HUMAN	sp|P29401|TKT_HUMAN	67.877	5.12497e+09	1.11034e+10	1;135;199;266;303;604
P29692	EEF1D	sp|P29692|EF1D_HUMAN	sp|P29692|EF1D_HUMAN	31.121	7.74153e+08	9.79627e+08	29;135
P29966	MARCKS	sp|P29966|MARCS_HUMAN	sp|P29966|MARCS_HUMAN	31.554	98245000	8.71667e+07	1
P30040	ERP29	sp|P30040|ERP29_HUMAN	sp|P30040|ERP29_HUMAN	28.993	4.82393e+08	7.29387e+08	102;154;221
P30041	PRDX6	sp|P30041|PRDX6_HUMAN	sp|P30041|PRDX6_HUMAN	25.035	501100000	1534190000	1;116;127;188
P30043	BLVRB	sp|P30043|BLVRB_HUMAN	sp|P30043|BLVRB_HUMAN	22.119	1.22275e+08	1.74138e+07	87;98;185
P30044	PRDX5	sp|P30044|PRDX5_HUMAN	sp|P30044|PRDX5_HUMAN	22.086	8.02377e+08	854900000	183
P30046	DDT	sp|P30046|DOPD_HUMAN;sp|A6NHG4|DDTL_HUMAN	sp|P30046|DOPD_HUMAN;sp|A6NHG4|DDTL_HUMAN	12.712	2.88067e+08	2.57257e+08	1;115
P30048	PRDX3	sp|P30048|PRDX3_HUMAN	sp|P30048|PRDX3_HUMAN	27.692	1.33123e+08	365210000	156
P30084	ECHS1	sp|P30084|ECHM_HUMAN	sp|P30084|ECHM_HUMAN	31.387	118240000	367670000	189;191;239;250;276
P30085	CMPK1	sp|P30085|KCY_HUMAN	sp|P30085|KCY_HUMAN	22.222	6.20087e+07	1.61186e+08	76;80;169
P30086	PEBP1	sp|P30086|PEBP1_HUMAN	sp|P30086|PEBP1_HUMAN	21.057	2.03893e+07	989750000	1;92
P30101	PDIA3	sp|P30101|PDIA3_HUMAN	sp|P30101|PDIA3_HUMAN	56.782	2.73367e+09	6305700000	247;284;285;338;434
P30153	PPP2R1A	sp|P30153|2AAA_HUMAN;sp|P30154|2AAB_HUMAN	sp|P30153|2AAA_HUMAN	65.308	779740000	8.67453e+08	180;208;262;291;323;350;489;521;528
P30419	NMT1	sp|P30419|NMT1_HUMAN	sp|P30419|NMT1_HUMAN	56.806	8.5006e+07	150760000	81;341
P30464	HLA-B	sp|P30464|1B15_HUMAN;sp|P30484|1B46_HUMAN;sp|P30495|1B56_HUMAN;sp|P18465|1B57_HUMAN;sp|P30481|1B44_HUMAN;sp|P30485|1B47_HUMAN;sp|P30461|1B13_HUMAN;sp|P30483|1B45_HUMAN;sp|P03989|1B27_HUMAN;sp|P30511|HLAF_HUMAN	sp|P30464|1B15_HUMAN;sp|P30484|1B46_HUMAN;sp|P30495|1B56_HUMAN;sp|P18465|1B57_HUMAN;sp|P30481|1B44_HUMAN;sp|P30485|1B47_HUMAN;sp|P30461|1B13_HUMAN;sp|P30483|1B45_HUMAN;sp|P03989|1B27_HUMAN	40.388	3.73994e+08	2.76297e+07	36;122
P30519	HMOX2	sp|P30519|HMOX2_HUMAN	sp|P30519|HMOX2_HUMAN	36.032	118991000	1.65739e+07	30;101;206;213;231
P30520	ADSS	sp|P30520|PURA2_HUMAN;sp|Q8N142|PURA1_HUMAN	sp|P30520|PURA2_HUMAN	50.097	30309000	8.94333e+07	181;368;452
P30533	LRPAP1	sp|P30533|AMRP_HUMAN	sp|P30533|AMRP_HUMAN	41.465	80491000	4.66647e+07	56
P30622	CLIP1	sp|P30622|CLIP1_HUMAN	sp|P30622|CLIP1_HUMAN	162.24	206664000	3.09168e+07	416;513;666;728;890;905;934;936;982;1092;1098;1213
P30626	SRI	sp|P30626|SORCN_HUMAN	sp|P30626|SORCN_HUMAN	21.676	2.28077e+08	6.35207e+07	81;86;90;132
P30685	HLA-B	sp|P30685|1B35_HUMAN;sp|P30491|1B53_HUMAN;sp|P30498|1B78_HUMAN;sp|P30490|1B52_HUMAN;sp|P18464|1B51_HUMAN;sp|P10319|1B58_HUMAN	sp|P30685|1B35_HUMAN;sp|P30491|1B53_HUMAN;sp|P30498|1B78_HUMAN;sp|P30490|1B52_HUMAN;sp|P18464|1B51_HUMAN;sp|P10319|1B58_HUMAN	40.455	1.39565e+08	2.58717e+08	36
P30740	SERPINB1	sp|P30740|ILEU_HUMAN;sp|P50453|SPB9_HUMAN;sp|O75830|SPI2_HUMAN	sp|P30740|ILEU_HUMAN	42.741	2.17427e+07	147525000	1;156
P30825	SLC7A1	sp|P30825|CTR1_HUMAN;sp|P52569|CTR2_HUMAN	sp|P30825|CTR1_HUMAN	67.638	2.22591e+08	2.86797e+07	13;365
P30837	ALDH1B1	sp|P30837|AL1B1_HUMAN	sp|P30837|AL1B1_HUMAN	57.206	1.45924e+08	4.22837e+08	208;410
P30838	ALDH3A1	sp|P30838|AL3A1_HUMAN;sp|P48448|AL3B2_HUMAN;sp|P43353|AL3B1_HUMAN	sp|P30838|AL3A1_HUMAN	50.394	27001000	7.15557e+07	295;366;434
P31040	SDHA	sp|P31040|SDHA_HUMAN	sp|P31040|SDHA_HUMAN	72.691	5.04613e+08	599050000	279;347;410;494;519
P31150	GDI1	sp|P31150|GDIA_HUMAN	sp|P31150|GDIA_HUMAN	50.582	2.58533e+08	204540000	33;66;82;90;132;134;168;336;424;434
P31153	MAT2A	sp|P31153|METK2_HUMAN;sp|Q00266|METK1_HUMAN	sp|P31153|METK2_HUMAN	43.66	3.38527e+08	1.98553e+09	64;189
P31327	CPS1	sp|P31327|CPSM_HUMAN	sp|P31327|CPSM_HUMAN	164.94	4.17317e+09	1.61857e+10	96;179;254;311;313;365;462;508;542;585;607;616;769;792;799;815;829;862;881;887;899;1076;1178;1209;1283;1312;1350
P31689	DNAJA1	sp|P31689|DNJA1_HUMAN	sp|P31689|DNJA1_HUMAN	44.868	2.92211e+08	744100000	158;169;178;308
P31930	UQCRC1	sp|P31930|QCR1_HUMAN	sp|P31930|QCR1_HUMAN	52.645	1.70606e+08	8.44343e+08	229
P31937	HIBADH	sp|P31937|3HIDH_HUMAN	sp|P31937|3HIDH_HUMAN	35.329	8.86787e+07	1.1003e+08	50;54;150;155;246
P31939	ATIC	sp|P31939|PUR9_HUMAN	sp|P31939|PUR9_HUMAN	64.615	2.73314e+08	1.65853e+09	1;60;88;158;204;288;312;367;476
P31942	HNRNPH3	sp|P31942|HNRH3_HUMAN	sp|P31942|HNRH3_HUMAN	36.926	3.81912e+07	2.82226e+07	1;5;290;302;304
P31943	HNRNPH1	sp|P31943|HNRH1_HUMAN;sp|Q9NQA5|TRPV5_HUMAN	sp|P31943|HNRH1_HUMAN	49.229	4.3154e+08	787240000	1;2;78;93;202;204;293
P31947	SFN	sp|P31947|1433S_HUMAN	sp|P31947|1433S_HUMAN	27.774	1344840000	6.77607e+08	22;26;123;155;162;202;220
P31948	STIP1	sp|P31948|STIP1_HUMAN	sp|P31948|STIP1_HUMAN	62.639	3.21743e+09	2061100000	1;115;125;130;214;259;380;441;448;490;499;504;511;535
P31949	S100A11	sp|P31949|S10AB_HUMAN	sp|P31949|S10AB_HUMAN	11.74	2.38437e+08	9.60753e+08	43;63;64
P32004	L1CAM	sp|P32004|L1CAM_HUMAN	sp|P32004|L1CAM_HUMAN	140	399860000	5.64696e+07	124;131;172;235;400;741
P32322	PYCR1	sp|P32322|P5CR1_HUMAN	sp|P32322|P5CR1_HUMAN	33.36	78287000	5.93223e+07	31;37;216;271
P32455	GBP1	sp|P32455|GBP1_HUMAN	sp|P32455|GBP1_HUMAN	67.93	7.68382e+07	1.41257e+08	22;55;339;505;535
P32456	GBP2	sp|P32456|GBP2_HUMAN;sp|Q96PP8|GBP5_HUMAN;sp|Q8N8V2|GBP7_HUMAN	sp|P32456|GBP2_HUMAN	67.208	1.77607e+07	19199000	55;337;377;503
P32969	RPL9	sp|P32969|RL9_HUMAN	sp|P32969|RL9_HUMAN	21.863	6.12402e+07	2.74043e+08	80;128
P33176	KIF5B	sp|P33176|KINH_HUMAN	sp|P33176|KINH_HUMAN	109.68	152325000	4.72563e+08	105;180;453;554;740;771
P33316	DUT	sp|P33316|DUT_HUMAN	sp|P33316|DUT_HUMAN	26.563	1.67815e+08	1.02773e+08	112;149
P33527	ABCC1	sp|P33527|MRP1_HUMAN	sp|P33527|MRP1_HUMAN	171.59	3.56207e+07	2.28687e+07	495;849;1492
P33991	MCM4	sp|P33991|MCM4_HUMAN;sp|Q9UJA3|MCM8_HUMAN	sp|P33991|MCM4_HUMAN	96.557	3.3661e+07	3.15337e+08	548;717;726;839
P33992	MCM5	sp|P33992|MCM5_HUMAN	sp|P33992|MCM5_HUMAN	82.285	117993000	1.0381e+08	144;184;241;379;419;531;715
P33993	MCM7	sp|P33993|MCM7_HUMAN	sp|P33993|MCM7_HUMAN	81.307	9.56899e+07	107131000	131;237;621;639
P34897	SHMT2	sp|P34897|GLYM_HUMAN	sp|P34897|GLYM_HUMAN	55.992	6.36217e+08	1347400000	193;237;252;361;498
P34932	HSPA4	sp|P34932|HSP74_HUMAN	sp|P34932|HSP74_HUMAN	94.33	998140000	1.09232e+09	120;157;309;522;549;561;604;606;628;710;731;742;745;759;837
P35052	GPC1	sp|P35052|GPC1_HUMAN	sp|P35052|GPC1_HUMAN	61.68	6.19647e+07	6.58273e+07	99;297
P35080	PFN2	sp|P35080|PROF2_HUMAN	sp|P35080|PROF2_HUMAN	15.046	18967900	3.08099e+07	114;131
P35221	CTNNA1	sp|P35221|CTNA1_HUMAN	sp|P35221|CTNA1_HUMAN	100.07	8.97637e+08	4.58287e+08	1;144;190;207;319;352;484;560;584;631;673;756;826
P35222	CTNNB1	sp|P35222|CTNB1_HUMAN	sp|P35222|CTNB1_HUMAN	85.496	8.99627e+07	2.61403e+07	8;131;174;194;282;480
P35237	SERPINB6	sp|P35237|SPB6_HUMAN	sp|P35237|SPB6_HUMAN	42.621	109686000	1.91893e+08	90;199;200;230;282;291;305
P35241	RDX	sp|P35241|RADI_HUMAN	sp|P35241|RADI_HUMAN	68.563	101073000	5.91557e+08	12;200;285;292;305;348;583
P35244	RPA3	sp|P35244|RFA3_HUMAN	sp|P35244|RFA3_HUMAN	13.569	8.79073e+07	3.21792e+07	4;5;40
P35269	GTF2F1	sp|P35269|T2FA_HUMAN	sp|P35269|T2FA_HUMAN	58.24	1.28977e+07	6.13047e+06	62
P35270	SPR	sp|P35270|SPRE_HUMAN;REV__sp|Q16649|NFIL3_HUMAN	sp|P35270|SPRE_HUMAN	28.048	3.82153e+07	14724300	205;218
P35354	PTGS2	sp|P35354|PGH2_HUMAN;sp|P23219|PGH1_HUMAN	sp|P35354|PGH2_HUMAN	68.995	3.99623e+07	33574000	247;259;521
P35573	AGL	sp|P35573|GDE_HUMAN	sp|P35573|GDE_HUMAN	174.76	5.94017e+06	9337300	1212
P35579	MYH9	sp|P35579|MYH9_HUMAN	sp|P35579|MYH9_HUMAN	226.53	9.04543e+09	1.85247e+10	86;137;146;161;162;318;323;326;329;337;365;425;484;547;586;589;627;642;658;734;743;809;847;848;871;879;941;1028;1190;1369;1373;1489;1506;1510;1537;1565;1594;1607;1617;1647;1651;1678;1682;1797;1910
P35580	MYH10	sp|P35580|MYH10_HUMAN;REV__sp|Q08AF3|SLFN5_HUMAN;sp|P12883|MYH7_HUMAN;sp|P13535|MYH8_HUMAN;sp|Q9Y623|MYH4_HUMAN;sp|P13533|MYH6_HUMAN;sp|Q9UKX2|MYH2_HUMAN;sp|A7E2Y1|MYH7B_HUMAN	sp|P35580|MYH10_HUMAN	229	478450000	1.57193e+09	90;141;372;387;491;593;649;665;741;878;948;983;1004;1035;1197;1569;1622;1654;1752;1856
P35606	COPB2	sp|P35606|COPB2_HUMAN	sp|P35606|COPB2_HUMAN	102.49	4.42983e+07	2.38927e+08	79;605;730
P35613	BSG	sp|P35613|BASI_HUMAN	sp|P35613|BASI_HUMAN	42.2	6.25363e+08	521270000	239;292
P35637	FUS	sp|P35637|FUS_HUMAN	sp|P35637|FUS_HUMAN	53.425	1.9972e+08	100118000	254;321;464
P35658	NUP214	sp|P35658|NU214_HUMAN;sp|Q8NBT2|SPC24_HUMAN;REV__sp|O14524|NEMP1_HUMAN;sp|Q569K6|CC157_HUMAN;sp|Q8TE76|MORC4_HUMAN;REV__sp|Q5TB80|CE162_HUMAN;sp|O15078|CE290_HUMAN	sp|P35658|NU214_HUMAN	213.62	7.71763e+07	5.50723e+07	5;91;662;703
P35659	DEK	sp|P35659|DEK_HUMAN	sp|P35659|DEK_HUMAN	42.674	335531000	188020000	68;156;184;343
P35998	PSMC2	sp|P35998|PRS7_HUMAN	sp|P35998|PRS7_HUMAN	48.633	1.24666e+08	3.10847e+08	163;164;263;332;394
P36542	ATP5F1C	sp|P36542|ATPG_HUMAN	sp|P36542|ATPG_HUMAN	32.996	5.60827e+07	4.86087e+08	50;129;267
P36543	ATP6V1E1	sp|P36543|VATE1_HUMAN;sp|Q96A05|VATE2_HUMAN	sp|P36543|VATE1_HUMAN	26.145	250620000	115474000	16;54;72;76;207;208
P36578	RPL4	sp|P36578|RL4_HUMAN	sp|P36578|RL4_HUMAN	47.697	7.12443e+06	6.14447e+08	95;101;284
P36639	NUDT1	sp|P36639|8ODP_HUMAN	sp|P36639|8ODP_HUMAN	22.519	5.70553e+06	3.07924e+06	63
P36776	LONP1	sp|P36776|LONM_HUMAN;REV__sp|Q96AP0|ACD_HUMAN	sp|P36776|LONM_HUMAN	106.49	2.98517e+08	3.10037e+08	206;317;318;435;494;552;569;810
P36871	PGM1	sp|P36871|PGM1_HUMAN	sp|P36871|PGM1_HUMAN	61.448	3.03363e+08	6.94847e+08	225;295;335;366;449
P36952	SERPINB5	sp|P36952|SPB5_HUMAN	sp|P36952|SPB5_HUMAN	42.1	272990000	1547810000	228;264;307
P36957	DLST	sp|P36957|ODO2_HUMAN	sp|P36957|ODO2_HUMAN	48.755	2.07897e+08	3.88223e+08	281;338
P37108	SRP14	sp|P37108|SRP14_HUMAN	sp|P37108|SRP14_HUMAN	14.57	230420000	500110000	81;91
P37235	HPCAL1	sp|P37235|HPCL1_HUMAN;sp|P84074|HPCA_HUMAN;sp|P61601|NCALD_HUMAN	sp|P37235|HPCL1_HUMAN;sp|P84074|HPCA_HUMAN;sp|P61601|NCALD_HUMAN	22.313	6.46913e+07	75260000	131;136;156
P37802	TAGLN2	sp|P37802|TAGL2_HUMAN	sp|P37802|TAGL2_HUMAN	22.391	3415000000	1.71289e+09	85;90;122;130;178;189;194
P37837	TALDO1	sp|P37837|TALDO_HUMAN	sp|P37837|TALDO_HUMAN	37.54	445840000	1045990000	11;234;303;330
P37840	SNCA	sp|P37840|SYUA_HUMAN;sp|Q16143|SYUB_HUMAN	sp|P37840|SYUA_HUMAN;sp|Q16143|SYUB_HUMAN	14.46	2.51827e+07	8.02003e+06	1;5
P38117	ETFB	sp|P38117|ETFB_HUMAN	sp|P38117|ETFB_HUMAN	27.843	6.41427e+07	3.09867e+08	81;199
P38159	RBMX	sp|P38159|RBMX_HUMAN;sp|Q96E39|RMXL1_HUMAN;sp|O75526|RMXL2_HUMAN	sp|P38159|RBMX_HUMAN;sp|Q96E39|RMXL1_HUMAN	42.331	2.16637e+08	1.3487e+08	1;40;177
P38606	ATP6V1A	sp|P38606|VATA_HUMAN	sp|P38606|VATA_HUMAN	68.303	8.39583e+07	2.79263e+08	205;318;368;608
P38646	HSPA9	sp|P38646|GRP75_HUMAN	sp|P38646|GRP75_HUMAN	73.68	4.27777e+09	6632000000	103;172;370;389;392;493;561;584;596;618;650;655
P38919	EIF4A3	sp|P38919|IF4A3_HUMAN	sp|P38919|IF4A3_HUMAN	46.871	7.18537e+08	4.78273e+08	7;133;170;183;192;233;297;307;311;320
P39019	RPS19	sp|P39019|RS19_HUMAN	sp|P39019|RS19_HUMAN	16.06	1.84668e+07	6.03853e+08	88
P39687	ANP32A	sp|P39687|AN32A_HUMAN;sp|O43423|AN32C_HUMAN;sp|O95626|AN32D_HUMAN	sp|P39687|AN32A_HUMAN	28.585	3.57907e+06	600160000	1
P39748	FEN1	sp|P39748|FEN1_HUMAN	sp|P39748|FEN1_HUMAN	42.592	37867700	443120000	1;65;67;180;191;310
P39880	CUX1	sp|P39880|CUX1_HUMAN	sp|P39880|CUX1_HUMAN	164.19	3.46673e+07	2.09998e+07	364;717;981;1185
P40121	CAPG	sp|P40121|CAPG_HUMAN	sp|P40121|CAPG_HUMAN	38.498	9.90337e+07	9.54807e+07	107;220;261;320
P40123	CAP2	sp|P40123|CAP2_HUMAN	sp|P40123|CAP2_HUMAN	52.823	2.88249e+07	7121700	4;476
P40222	TXLNA	sp|P40222|TXLNA_HUMAN	sp|P40222|TXLNA_HUMAN	61.89	276400000	1.50725e+08	176;303;347;372;376;431;446
P40227	CCT6A	sp|P40227|TCPZ_HUMAN;sp|Q92526|TCPW_HUMAN	sp|P40227|TCPZ_HUMAN	58.024	6.12407e+08	2016800000	46;67;143;221;418
P40261	NNMT	sp|P40261|NNMT_HUMAN	sp|P40261|NNMT_HUMAN	29.574	3.56703e+07	46328000	1;196;205
P40429	RPL13A	sp|P40429|RL13A_HUMAN;sp|Q6NVV1|R13P3_HUMAN	sp|P40429|RL13A_HUMAN	23.577	3.03019e+07	1.40201e+08	118
P40763	STAT3	sp|P40763|STAT3_HUMAN	sp|P40763|STAT3_HUMAN	88.067	3.62967e+07	13681000	99;206;213;304;726
P40818	USP8	sp|P40818|UBP8_HUMAN	sp|P40818|UBP8_HUMAN	127.52	1.05262e+07	4.56077e+06	372
P40925	MDH1	sp|P40925|MDHC_HUMAN	sp|P40925|MDHC_HUMAN	36.426	1.89303e+08	1048800000	1;244;313
P40926	MDH2	sp|P40926|MDHM_HUMAN	sp|P40926|MDHM_HUMAN	35.503	8.68657e+08	1.57129e+09	108;251;266;315
P40939	HADHA	sp|P40939|ECHA_HUMAN	sp|P40939|ECHA_HUMAN	82.999	195999000	603510000	106;201;273;497;506;622;652
P41091	EIF2S3	sp|P41091|IF2G_HUMAN;sp|Q2VIR3|IF2GL_HUMAN	sp|P41091|IF2G_HUMAN;sp|Q2VIR3|IF2GL_HUMAN	51.109	9.36153e+06	6.39227e+08	405
P41208	CETN2	sp|P41208|CETN2_HUMAN;sp|Q12798|CETN1_HUMAN	sp|P41208|CETN2_HUMAN	19.738	1.07359e+08	1.85371e+07	19;72;84;93
P41227	NAA10	sp|P41227|NAA10_HUMAN;sp|Q9BSU3|NAA11_HUMAN	sp|P41227|NAA10_HUMAN	26.458	48212900	4.29323e+07	60;98;154
P41236	PPP1R2	sp|P41236|IPP2_HUMAN;sp|Q6NXS1|IPP2B_HUMAN;sp|Q96PQ5|IPP2L_HUMAN	sp|P41236|IPP2_HUMAN;sp|Q6NXS1|IPP2B_HUMAN	23.015	5.04983e+07	2.40407e+07	25;50;66
P41250	GARS	sp|P41250|GARS_HUMAN	sp|P41250|GARS_HUMAN	83.165	3.74537e+08	6.68263e+08	124;202;281;348;555;585;628
P41252	IARS	sp|P41252|SYIC_HUMAN	sp|P41252|SYIC_HUMAN	144.5	4.01323e+08	5.29263e+08	1;111;179;259;337;422;805;825;899;913
P42126	ECI1	sp|P42126|ECI1_HUMAN	sp|P42126|ECI1_HUMAN	32.816	3.61217e+08	1.92553e+08	60;292
P42166	TMPO	sp|P42166|LAP2A_HUMAN	sp|P42166|LAP2A_HUMAN	75.491	6.62867e+06	8665500	593
P42167	TMPO	sp|P42167|LAP2B_HUMAN	sp|P42167|LAP2B_HUMAN	50.67	1.38705e+08	226470000	348;382
P42224	STAT1	sp|P42224|STAT1_HUMAN	sp|P42224|STAT1_HUMAN	87.334	126650000	3.04782e+07	28;135;154;205;521;691
P42330	AKR1C3	sp|P42330|AK1C3_HUMAN;sp|P17516|AK1C4_HUMAN	sp|P42330|AK1C3_HUMAN	36.853	104767000	1.17575e+09	16;175
P42574	CASP3	sp|P42574|CASP3_HUMAN	sp|P42574|CASP3_HUMAN	31.608	6.30377e+06	990633	233
P42704	LRPPRC	sp|P42704|LPPRC_HUMAN	sp|P42704|LPPRC_HUMAN	157.9	239100000	1070070000	248;465;957;1078;1087;1151;1164;1177;1240;1325
P42765	ACAA2	sp|P42765|THIM_HUMAN	sp|P42765|THIM_HUMAN	41.924	3.15617e+07	4.58887e+08	203;314
P42771	CDKN2A	sp|P42771|CDN2A_HUMAN;sp|P42772|CDN2B_HUMAN	sp|P42771|CDN2A_HUMAN	16.532	1.74068e+08	16167000	1;9;52;53;54
P42785	PRCP	sp|P42785|PCP_HUMAN	sp|P42785|PCP_HUMAN	55.799	2.79237e+07	2.60557e+07	468
P42892	ECE1	sp|P42892|ECE1_HUMAN	sp|P42892|ECE1_HUMAN	87.163	2.56217e+08	3.46503e+08	200;421;485;503;511;535;560
P43034	PAFAH1B1	sp|P43034|LIS1_HUMAN	sp|P43034|LIS1_HUMAN	46.637	7.10243e+07	2.20573e+08	1;66;172;239
P43121	MCAM	sp|P43121|MUC18_HUMAN	sp|P43121|MUC18_HUMAN	71.607	5.29723e+08	1.19033e+08	235;261;621
P43243	MATR3	sp|P43243|MATR3_HUMAN	sp|P43243|MATR3_HUMAN	94.622	2.71465e+08	3.62267e+08	253;403;529
P43304	GPD2	sp|P43304|GPDM_HUMAN	sp|P43304|GPDM_HUMAN	80.852	176128000	381510000	206;247;443;551;577;603;705
P43307	SSR1	sp|P43307|SSRA_HUMAN	sp|P43307|SSRA_HUMAN	32.235	7.17447e+07	1.90517e+08	243
P43487	RANBP1	sp|P43487|RANG_HUMAN;sp|Q9C010|IPKB_HUMAN	sp|P43487|RANG_HUMAN	23.31	51892000	1.54718e+08	107;108
P43490	NAMPT	sp|P43490|NAMPT_HUMAN	sp|P43490|NAMPT_HUMAN	55.52	7.12437e+06	2.49137e+08	368
P43686	PSMC4	sp|P43686|PRS6B_HUMAN	sp|P43686|PRS6B_HUMAN	47.366	4.67873e+07	2.16283e+08	1;296;352;384
P43897	TSFM	sp|P43897|EFTS_HUMAN	sp|P43897|EFTS_HUMAN	35.39	2.41334e+07	656084000	197;263
P45880	VDAC2	sp|P45880|VDAC2_HUMAN	sp|P45880|VDAC2_HUMAN	31.566	57859000	1.55657e+09	12
P45973	CBX5	sp|P45973|CBX5_HUMAN	sp|P45973|CBX5_HUMAN	22.225	3.71087e+08	158100000	67;137;140
P45974	USP5	sp|P45974|UBP5_HUMAN;sp|Q92995|UBP13_HUMAN;REV__sp|Q9UPY3|DICER_HUMAN	sp|P45974|UBP5_HUMAN	95.785	170960000	2.2546e+08	293;300;487;517;593
P46013	MKI67	sp|P46013|KI67_HUMAN	sp|P46013|KI67_HUMAN	358.69	6.97683e+07	12772000	758;1191;1289;1555;1971;3048;3070;3183
P46060	RANGAP1	sp|P46060|RAGP1_HUMAN	sp|P46060|RAGP1_HUMAN	63.541	5.33977e+08	2.28257e+08	154;256;317;488;498;520
P46063	RECQL	sp|P46063|RECQ1_HUMAN	sp|P46063|RECQ1_HUMAN	73.457	8.42233e+07	1.87363e+08	104;113;199;395;520;588;630
P46109	CRKL	sp|P46109|CRKL_HUMAN	sp|P46109|CRKL_HUMAN	33.777	54641000	7.60403e+06	16;35;110;172
P46379	BAG6	sp|P46379|BAG6_HUMAN	sp|P46379|BAG6_HUMAN	119.41	2.51893e+07	5.32013e+06	37;168;172;929;1054
P46459	NSF	sp|P46459|NSF_HUMAN	sp|P46459|NSF_HUMAN	82.593	9.07073e+07	1.86027e+08	218;393;467
P46777	RPL5	sp|P46777|RL5_HUMAN	sp|P46777|RL5_HUMAN	34.362	3.63549e+08	1.07433e+09	73;115;200;208;212;235;236;239;271
P46778	RPL21	sp|P46778|RL21_HUMAN	sp|P46778|RL21_HUMAN	18.565	2.11103e+07	2.21367e+08	31
P46779	RPL28	sp|P46779|RL28_HUMAN	sp|P46779|RL28_HUMAN	15.747	1.74807e+07	1.61804e+08	8
P46782	RPS5	sp|P46782|RS5_HUMAN	sp|P46782|RS5_HUMAN	22.876	149779000	3.89423e+08	1;78;88
P46783	RPS10	sp|P46783|RS10_HUMAN;sp|Q9NQ39|RS10L_HUMAN	sp|P46783|RS10_HUMAN	18.898	57316000	2.93067e+08	46
P46821	MAP1B	sp|P46821|MAP1B_HUMAN;sp|Q8IVG5|SAM9L_HUMAN;sp|Q5K651|SAMD9_HUMAN	sp|P46821|MAP1B_HUMAN	270.63	2.84873e+08	1.81317e+08	127;393;434;830;1484;1519;1617;1841;2198
P46926	GNPDA1	sp|P46926|GNPI1_HUMAN	sp|P46926|GNPI1_HUMAN	32.668	109445000	8.60317e+07	71;164;184;223;259
P46937	YAP1	sp|P46937|YAP1_HUMAN	sp|P46937|YAP1_HUMAN	54.461	1.33995e+08	2.12877e+06	86;313;370
P46940	IQGAP1	sp|P46940|IQGA1_HUMAN;sp|Q86VI3|IQGA3_HUMAN	sp|P46940|IQGA1_HUMAN	189.25	9.36333e+08	1.81367e+09	31;185;196;502;769;866;890;892;913;948;950;993;1054;1102;1231;1379
P47712	PLA2G4A	sp|P47712|PA24A_HUMAN	sp|P47712|PA24A_HUMAN	85.238	8.89407e+07	3.01723e+08	308;374;417;697;712
P47755	CAPZA2	sp|P47755|CAZA2_HUMAN	sp|P47755|CAZA2_HUMAN	32.949	1.4239e+07	117013000	250
P47756	CAPZB	sp|P47756|CAPZB_HUMAN	sp|P47756|CAPZB_HUMAN	31.35	3.99867e+08	550620000	13;88;187;220
P47897	QARS	sp|P47897|SYQ_HUMAN	sp|P47897|SYQ_HUMAN	87.798	1.11134e+08	2.01733e+08	146;171;250;408;413;569;686
P47914	RPL29	sp|P47914|RL29_HUMAN	sp|P47914|RL29_HUMAN	17.752	5.54337e+07	1.15717e+08	65
P47985	UQCRFS1	sp|P47985|UCRI_HUMAN	sp|P47985|UCRI_HUMAN	29.668	2.15777e+07	268000000	140
P48047	ATP5PO	sp|P48047|ATPO_HUMAN	sp|P48047|ATPO_HUMAN	23.277	3.43183e+07	300320000	185;196
P48147	PREP	sp|P48147|PPCE_HUMAN	sp|P48147|PPCE_HUMAN	80.699	9070000	4.97947e+06	1
P48163	ME1	sp|P48163|MAOX_HUMAN	sp|P48163|MAOX_HUMAN	64.149	17781000	183589000	1;544
P48444	ARCN1	sp|P48444|COPD_HUMAN	sp|P48444|COPD_HUMAN	57.21	6.71207e+07	190330000	61;136;250;254
P48449	LSS	sp|P48449|ERG7_HUMAN	sp|P48449|ERG7_HUMAN	83.308	9384600	1.16607e+07	344
P48507	GCLM	sp|P48507|GSH0_HUMAN	sp|P48507|GSH0_HUMAN	30.727	46525000	2.18653e+08	89;196
P48509	CD151	sp|P48509|CD151_HUMAN	sp|P48509|CD151_HUMAN	28.295	11324000	3.23497e+07	1
P48556	PSMD8	sp|P48556|PSMD8_HUMAN	sp|P48556|PSMD8_HUMAN	39.611	3.11887e+07	1.52143e+08	237
P48637	GSS	sp|P48637|GSHB_HUMAN	sp|P48637|GSHB_HUMAN	52.384	1.27077e+08	7.12443e+07	129;271;316;319;379;398;441
P48643	CCT5	sp|P48643|TCPE_HUMAN	sp|P48643|TCPE_HUMAN	59.67	1.29934e+09	1.61803e+09	29;39;48;80;91;239;288;371;393;448;485;523
P48735	IDH2	sp|P48735|IDHP_HUMAN	sp|P48735|IDHP_HUMAN	50.909	5.52323e+06	58942000	397
P48739	PITPNB	sp|P48739|PIPNB_HUMAN	sp|P48739|PIPNB_HUMAN	31.54	1.07286e+08	9.90753e+07	74;103;257
P48960	CD97	sp|P48960|CD97_HUMAN	sp|P48960|CD97_HUMAN	91.868	187650000	7.86134e+07	309;338;486;729
P49023	PXN	sp|P49023|PAXI_HUMAN	sp|P49023|PAXI_HUMAN	64.505	48513000	1.70401e+06	337;373;471
P49189	ALDH9A1	sp|P49189|AL9A1_HUMAN	sp|P49189|AL9A1_HUMAN	53.801	1.14504e+08	248490000	238;269;327
P49257	LMAN1	sp|P49257|LMAN1_HUMAN	sp|P49257|LMAN1_HUMAN	57.548	3.44607e+08	734770000	354;377;410;420
P49321	NASP	sp|P49321|NASP_HUMAN	sp|P49321|NASP_HUMAN	85.237	2.4633e+08	1.42915e+08	3;618;693
P49327	FASN	sp|P49327|FAS_HUMAN	sp|P49327|FAS_HUMAN	273.42	1345340000	2.27393e+09	1;9;75;205;329;506;511;620;785;1159;1235;1503;1577;1601;1614;1782;1873;2041;2232;2444
P49366	DHPS	sp|P49366|DHYS_HUMAN	sp|P49366|DHYS_HUMAN	40.97	40116000	9058600	1;69;296;359;363
P49368	CCT3	sp|P49368|TCPG_HUMAN	sp|P49368|TCPG_HUMAN	60.533	6.84763e+08	1654400000	1;2;54;59;80;133;182;219;305;395;416;429
P49411	TUFM	sp|P49411|EFTU_HUMAN	sp|P49411|EFTU_HUMAN	49.541	1.1308e+09	1.41607e+09	137;308;340;399;414;442
P49419	ALDH7A1	sp|P49419|AL7A1_HUMAN	sp|P49419|AL7A1_HUMAN	58.486	1.51455e+08	3.08113e+08	136;163;261;380
P49458	SRP9	sp|P49458|SRP09_HUMAN	sp|P49458|SRP09_HUMAN	10.112	3.77687e+08	275490000	23;70;83
P49588	AARS	sp|P49588|SYAC_HUMAN	sp|P49588|SYAC_HUMAN	106.81	1155460000	1131980000	1;63;178;242;255;293;438;644;659;826;862;880;888;927
P49589	CARS	sp|P49589|SYCC_HUMAN	sp|P49589|SYCC_HUMAN	85.472	104478000	1.28956e+08	435;515;529;690;711
P49591	SARS	sp|P49591|SYSC_HUMAN	sp|P49591|SYSC_HUMAN	58.777	7.94433e+07	394010000	229;234;430;460;509
P49720	PSMB3	sp|P49720|PSB3_HUMAN	sp|P49720|PSB3_HUMAN	22.949	1.24547e+08	2.13165e+08	34
P49721	PSMB2	sp|P49721|PSB2_HUMAN	sp|P49721|PSB2_HUMAN	22.836	3.46774e+07	1.10568e+08	28
P49736	MCM2	sp|P49736|MCM2_HUMAN	sp|P49736|MCM2_HUMAN	101.89	1.94439e+08	1.39862e+08	10;324;463;674;738;746;755;770;899
P49748	ACADVL	sp|P49748|ACADV_HUMAN	sp|P49748|ACADV_HUMAN	70.389	9.53847e+07	4.11777e+08	77;127;334;478
P49750	YLPM1	sp|P49750|YLPM1_HUMAN	sp|P49750|YLPM1_HUMAN	241.64	3.37047e+07	2384000	406;1839
P49755	TMED10	sp|P49755|TMEDA_HUMAN	sp|P49755|TMEDA_HUMAN	24.976	3.55737e+08	4.97033e+08	126;168
P49792	RANBP2	sp|P49792|RBP2_HUMAN	sp|P49792|RBP2_HUMAN	358.2	1.00605e+08	1.50873e+08	813;1314;1539;1602;2813;2965;3045;3082
P49903	SEPHS1	sp|P49903|SPS1_HUMAN	sp|P49903|SPS1_HUMAN	42.91	67588000	6.17517e+06	61;68;141
P49915	GMPS	sp|P49915|GUAA_HUMAN	sp|P49915|GUAA_HUMAN	76.715	5.91523e+07	7.88547e+07	329;611;679
P49959	MRE11	sp|P49959|MRE11_HUMAN	sp|P49959|MRE11_HUMAN	80.592	1.30414e+07	1.03084e+07	343;618
P50213	IDH3A	sp|P50213|IDH3A_HUMAN	sp|P50213|IDH3A_HUMAN	39.591	4.06367e+08	306980000	79;110;206;318
P50238	CRIP1	sp|P50238|CRIP1_HUMAN	sp|P50238|CRIP1_HUMAN	8.5328	1.37683e+08	2.90043e+08	60
P50395	GDI2	sp|P50395|GDIB_HUMAN	sp|P50395|GDIB_HUMAN	50.663	7.56647e+08	1573600000	33;66;82;90;132;168;336;424;434
P50454	SERPINH1	sp|P50454|SERPH_HUMAN	sp|P50454|SERPH_HUMAN	46.44	1.98851e+09	3.23973e+09	58;204;218;225;235;236;237;258;271
P50502	ST13	sp|P50502|F10A1_HUMAN;sp|Q8IZP2|ST134_HUMAN;sp|Q8NFI4|F10A5_HUMAN	sp|P50502|F10A1_HUMAN;sp|Q8IZP2|ST134_HUMAN;sp|Q8NFI4|F10A5_HUMAN	41.331	9.92127e+08	7.92383e+08	28;38;220;355
P50552	VASP	sp|P50552|VASP_HUMAN	sp|P50552|VASP_HUMAN	39.829	7.41977e+07	3.77257e+07	14;54;264;267;270
P50570	DNM2	sp|P50570|DYN2_HUMAN	sp|P50570|DYN2_HUMAN	98.063	7.43769e+07	41788000	6;159;210;377;564;680;683;725
P50579	METAP2	sp|P50579|MAP2_HUMAN	sp|P50579|MAP2_HUMAN	52.891	8.28273e+07	8.68793e+06	184;193;430
P50897	PPT1	sp|P50897|PPT1_HUMAN	sp|P50897|PPT1_HUMAN	34.193	8.59157e+07	6.75677e+07	112
P50914	RPL14	sp|P50914|RL14_HUMAN	sp|P50914|RL14_HUMAN	23.432	21681000	7.39793e+07	104
P50990	CCT8	sp|P50990|TCPQ_HUMAN	sp|P50990|TCPQ_HUMAN	59.62	1.00128e+09	2548400000	14;52;55;169;221;249;266;276;300;311;492;526
P50991	CCT4	sp|P50991|TCPD_HUMAN	sp|P50991|TCPD_HUMAN	57.924	299075000	1.73887e+09	60;81;90;151;186;192;446
P50995	ANXA11	sp|P50995|ANX11_HUMAN;sp|P27216|ANX13_HUMAN	sp|P50995|ANX11_HUMAN	54.389	1.43798e+08	1.56647e+08	270;354;401;458
P51114	FXR1	sp|P51114|FXR1_HUMAN	sp|P51114|FXR1_HUMAN	69.72	4.30379e+07	2.19993e+07	187;366
P51148	RAB5C	sp|P51148|RAB5C_HUMAN	sp|P51148|RAB5C_HUMAN	23.482	82946000	2.22733e+08	89;169;176
P51149	RAB7A	sp|P51149|RAB7A_HUMAN;sp|Q2WGJ9|FR1L6_HUMAN	sp|P51149|RAB7A_HUMAN	23.489	1.89932e+08	643220000	25;51;59
P51153	RAB13	sp|P51153|RAB13_HUMAN	sp|P51153|RAB13_HUMAN	22.774	19841000	1.01896e+07	156
P51571	SSR4	sp|P51571|SSRD_HUMAN	sp|P51571|SSRD_HUMAN	18.998	3.51647e+08	2.26437e+08	64
P51572	BCAP31	sp|P51572|BAP31_HUMAN	sp|P51572|BAP31_HUMAN	27.991	6.95893e+08	233320000	89;94;151;212;241
P51610	HCFC1	sp|P51610|HCFC1_HUMAN	sp|P51610|HCFC1_HUMAN	208.73	9.75133e+06	5.63667e+07	804;1949
P51648	ALDH3A2	sp|P51648|AL3A2_HUMAN	sp|P51648|AL3A2_HUMAN	54.847	12206400	114484000	1;328
P51659	HSD17B4	sp|P51659|DHB4_HUMAN	sp|P51659|DHB4_HUMAN	79.685	1.85849e+09	2.22493e+08	138;264;577;721;728
P51809	VAMP7	sp|P51809|VAMP7_HUMAN	sp|P51809|VAMP7_HUMAN	24.935	1.88351e+07	1.64092e+06	127
P51858	HDGF	sp|P51858|HDGF_HUMAN	sp|P51858|HDGF_HUMAN	26.788	721560000	5.59763e+08	33;193
P51991	HNRNPA3	sp|P51991|ROA3_HUMAN	sp|P51991|ROA3_HUMAN	39.594	2.68063e+08	8.88857e+08	1;67;158;224
P52209	PGD	sp|P52209|6PGD_HUMAN	sp|P52209|6PGD_HUMAN	53.139	1.94837e+08	2025000000	142;211;216
P52272	HNRNPM	sp|P52272|HNRPM_HUMAN	sp|P52272|HNRPM_HUMAN	77.515	2.31156e+09	9.04043e+08	18;105;326;334;336;346;349;367;369;404;416;419;427;437;441;444;450;457;465;472;476;486;490;497;511;518;525;529;532;537;544;548;551;558;566;571;579;592;596;607;611
P52292	KPNA2	sp|P52292|IMA1_HUMAN	sp|P52292|IMA1_HUMAN	57.861	1.00589e+07	74390000	288
P52294	KPNA1	sp|P52294|IMA5_HUMAN	sp|P52294|IMA5_HUMAN	60.221	1.01887e+07	4.73047e+07	24;306;435
P52306	RAP1GDS1	sp|P52306|GDS1_HUMAN	sp|P52306|GDS1_HUMAN	66.316	52602000	9150400	398;415;428
Q9H1A7	POLR2J3	sp|Q9H1A7|RPB1C_HUMAN;sp|Q9GZM3|RPB1B_HUMAN;sp|P52435|RPB11_HUMAN	sp|Q9H1A7|RPB1C_HUMAN;sp|Q9GZM3|RPB1B_HUMAN;sp|P52435|RPB11_HUMAN	13.092	875073	49161000	1
P52565	ARHGDIA	sp|P52565|GDIR1_HUMAN	sp|P52565|GDIR1_HUMAN	23.207	6.99107e+08	1219320000	1;126;145
P52597	HNRNPF	sp|P52597|HNRPF_HUMAN	sp|P52597|HNRPF_HUMAN	45.671	9.55973e+08	6.48493e+08	2;78;93;202;271;293;345
P52788	SMS	sp|P52788|SPSY_HUMAN	sp|P52788|SPSY_HUMAN	41.268	3.18727e+07	2.40137e+07	12;303
P52888	THOP1	sp|P52888|THOP1_HUMAN	sp|P52888|THOP1_HUMAN	78.839	1.11737e+07	9.88533e+07	657
P52895	AKR1C2	sp|P52895|AK1C2_HUMAN	sp|P52895|AK1C2_HUMAN	36.735	473734000	8.36997e+08	16;175
P52907	CAPZA1	sp|P52907|CAZA1_HUMAN	sp|P52907|CAZA1_HUMAN	32.922	200829000	5.97677e+08	59;250
P52948	NUP98	sp|P52948|NUP98_HUMAN	sp|P52948|NUP98_HUMAN	197.58	5.64923e+07	5901900	192;592;693;747
P53004	BLVRA	sp|P53004|BIEA_HUMAN	sp|P53004|BIEA_HUMAN	33.428	5460200	4.40067e+07	201
P53007	SLC25A1	sp|P53007|TXTP_HUMAN	sp|P53007|TXTP_HUMAN	34.012	2.19758e+07	2.62537e+07	104
P53041	PPP5C	sp|P53041|PPP5_HUMAN;sp|E7EU14|PP5D1_HUMAN	sp|P53041|PPP5_HUMAN	56.878	2.50387e+07	9.35277e+07	191;195
P53396	ACLY	sp|P53396|ACLY_HUMAN	sp|P53396|ACLY_HUMAN	120.84	2.69626e+09	3.09657e+09	327;391;474;504;556;560;583;586;642;666;698;841;857;957;971;985;1067
P53582	METAP1	sp|P53582|MAP11_HUMAN	sp|P53582|MAP11_HUMAN	43.215	1.23466e+07	1.24777e+06	139;383
P53597	SUCLG1	sp|P53597|SUCA_HUMAN	sp|P53597|SUCA_HUMAN	36.249	95280000	16626300	186;297;327
P53618	COPB1	sp|P53618|COPB_HUMAN	sp|P53618|COPB_HUMAN	107.14	149705000	2.54297e+08	137;476;518;627;674
P53621	COPA	sp|P53621|COPA_HUMAN	sp|P53621|COPA_HUMAN	138.34	23495400	77223000	217;355
P53701	HCCS	sp|P53701|CCHL_HUMAN	sp|P53701|CCHL_HUMAN	30.601	14355000	816637	147
P53985	SLC16A1	sp|P53985|MOT1_HUMAN	sp|P53985|MOT1_HUMAN	53.944	1.49572e+07	106080000	415
P53990	IST1	sp|P53990|IST1_HUMAN	sp|P53990|IST1_HUMAN	39.75	6.74623e+07	4.08603e+07	1;89;149
P53992	SEC24C	sp|P53992|SC24C_HUMAN	sp|P53992|SC24C_HUMAN	118.32	12650000	7.19343e+07	436;753;1060
P53999	SUB1	sp|P53999|TCP4_HUMAN	sp|P53999|TCP4_HUMAN	14.395	8.49277e+08	8.07443e+08	63;69;90;96
P54136	RARS	sp|P54136|SYRC_HUMAN	sp|P54136|SYRC_HUMAN	75.378	74708000	512220000	1;73;119;207;463;554
P54289	CACNA2D1	sp|P54289|CA2D1_HUMAN	sp|P54289|CA2D1_HUMAN	124.57	3.20327e+07	1.45517e+06	40;434;883
P54577	YARS	sp|P54577|SYYC_HUMAN	sp|P54577|SYYC_HUMAN	59.143	446300000	1.47593e+09	1;56;104;211;214;439;511
P54578	USP14	sp|P54578|UBP14_HUMAN	sp|P54578|UBP14_HUMAN	56.068	5.30687e+07	3.67523e+08	27;328;488
P54709	ATP1B3	sp|P54709|AT1B3_HUMAN	sp|P54709|AT1B3_HUMAN	31.512	7.06253e+07	1.66393e+08	82;209
P54725	RAD23A	sp|P54725|RD23A_HUMAN	sp|P54725|RD23A_HUMAN	39.609	4455300	21342700	19;75
P54727	RAD23B	sp|P54727|RD23B_HUMAN	sp|P54727|RD23B_HUMAN	43.171	2.92857e+08	98857000	1;73;288
P54819	AK2	sp|P54819|KAD2_HUMAN	sp|P54819|KAD2_HUMAN	26.477	5.66987e+08	366750000	1;49;53;78;115;163
P54886	ALDH18A1	sp|P54886|P5CS_HUMAN	sp|P54886|P5CS_HUMAN	87.301	1.68276e+08	205320000	151;213;257;369;376;551
P54920	NAPA	sp|P54920|SNAA_HUMAN	sp|P54920|SNAA_HUMAN	33.232	3.79633e+08	3.93453e+08	11;51;105;114;193;218;279
P55010	EIF5	sp|P55010|IF5_HUMAN	sp|P55010|IF5_HUMAN	49.222	218341000	1.68866e+08	1;39;88;275
P55011	SLC12A2	sp|P55011|S12A2_HUMAN	sp|P55011|S12A2_HUMAN	131.45	9280000	1127400	218;871
P55036	PSMD4	sp|P55036|PSMD4_HUMAN	sp|P55036|PSMD4_HUMAN	40.736	9.48833e+07	62013000	107;263;356
P55060	CSE1L	sp|P55060|XPO2_HUMAN	sp|P55060|XPO2_HUMAN	110.42	1.76062e+08	4.49373e+08	100;352;489;573;817;820;857;920
P55072	VCP	sp|P55072|TERA_HUMAN	sp|P55072|TERA_HUMAN	89.321	4.02693e+09	6.92567e+09	46;84;158;219;332;344;508;550;608;611;678;720;740;757
P55081	MFAP1	sp|P55081|MFAP1_HUMAN	sp|P55081|MFAP1_HUMAN	51.958	7.74653e+07	7.31183e+06	8;50;349
P55084	HADHB	sp|P55084|ECHB_HUMAN	sp|P55084|ECHB_HUMAN	51.294	3.62387e+07	118980000	75;183
P55145	MANF	sp|P55145|MANF_HUMAN	sp|P55145|MANF_HUMAN	20.7	381950000	218520000	168
P55209	NAP1L1	sp|P55209|NP1L1_HUMAN	sp|P55209|NP1L1_HUMAN	45.374	6.90297e+08	3.10667e+08	42;43;184
P55263	ADK	sp|P55263|ADK_HUMAN	sp|P55263|ADK_HUMAN	40.545	3.58603e+07	124004000	174
P55265	ADAR	sp|P55265|DSRAD_HUMAN	sp|P55265|DSRAD_HUMAN	136.06	1.75859e+08	5.60003e+07	337;566;623;802;819;846;874;928
P55735	SEC13	sp|P55735|SEC13_HUMAN	sp|P55735|SEC13_HUMAN	35.54	7.02527e+07	1.18443e+08	15;21
P55786	NPEPPS	sp|P55786|PSA_HUMAN;sp|A6NEC2|PSAL_HUMAN	sp|P55786|PSA_HUMAN	103.28	2.15418e+08	8.58123e+08	216;447;461;463;494;561;566;597;864
P55795	HNRNPH2	sp|P55795|HNRH2_HUMAN	sp|P55795|HNRH2_HUMAN	49.263	9.72563e+07	57877000	1;28;78;93;202;204;293
P55809	OXCT1	sp|P55809|SCOT1_HUMAN;sp|Q9BYC2|SCOT2_HUMAN	sp|P55809|SCOT1_HUMAN	56.157	6.15593e+08	1.70263e+09	111;234;398;402;414;423;427;441;513
P55884	EIF3B	sp|P55884|EIF3B_HUMAN	sp|P55884|EIF3B_HUMAN	92.48	223270000	325210000	273;454;496;561;753;763;769
P56134	ATP5MF	sp|P56134|ATPK_HUMAN	sp|P56134|ATPK_HUMAN	10.918	1.19813e+07	21245000	32
P56192	MARS	sp|P56192|SYMC_HUMAN	sp|P56192|SYMC_HUMAN	101.11	2.69568e+08	2.23283e+08	1;552;672;846
P56199	ITGA1	sp|P56199|ITA1_HUMAN	sp|P56199|ITA1_HUMAN	130.85	1.73857e+07	6.51877e+06	898;1047
P56211	ARPP19	sp|P56211|ARP19_HUMAN	sp|P56211|ARP19_HUMAN	12.323	7.94887e+06	3.93837e+06	17;67
P56378	ATP5MPL	sp|P56378|ATP68_HUMAN	sp|P56378|ATP68_HUMAN	6.662	6.75963e+07	2.83197e+07	1;13
P56385	ATP5ME	sp|P56385|ATP5I_HUMAN	sp|P56385|ATP5I_HUMAN	7.9331	36584000	2.04123e+08	1
P56537	EIF6	sp|P56537|IF6_HUMAN	sp|P56537|IF6_HUMAN	26.599	1.67107e+08	6.05737e+07	62;236
P58107	EPPK1	sp|P58107|EPIPL_HUMAN	sp|P58107|EPIPL_HUMAN	555.65	4.12378e+08	6.63037e+08	526;706;1342;1585;2211;2243;2249;2372;2522;2645;2749
P58546	MTPN	sp|P58546|MTPN_HUMAN	sp|P58546|MTPN_HUMAN	12.895	1.08107e+08	8.88967e+07	7
P60059	SEC61G	sp|P60059|SC61G_HUMAN	sp|P60059|SC61G_HUMAN	7.7412	1.84504e+08	69207000	1;5
P60174	TPI1	sp|P60174|TPIS_HUMAN	sp|P60174|TPIS_HUMAN	30.791	5.57333e+08	7.19003e+09	120
P60228	EIF3E	sp|P60228|EIF3E_HUMAN	sp|P60228|EIF3E_HUMAN	52.22	9.88677e+07	9.57997e+07	94;112;362;393;417;420
P60468	SEC61B	sp|P60468|SC61B_HUMAN	sp|P60468|SC61B_HUMAN	9.9743	128246000	1.50977e+08	55
P60660	MYL6	sp|P60660|MYL6_HUMAN;sp|P14649|MYL6B_HUMAN	sp|P60660|MYL6_HUMAN	16.93	803490000	1.40643e+09	1;36;60;73
P60709	ACTB	sp|P60709|ACTB_HUMAN;sp|A5A3E0|POTEF_HUMAN	sp|P60709|ACTB_HUMAN	41.736	2.65943e+08	1135830000	16;44;47;82;153;190;227;269;283;305;313;325	153
P60842	EIF4A1	sp|P60842|IF4A1_HUMAN	sp|P60842|IF4A1_HUMAN	46.153	2822390000	2125100000	121;127;149;165;178;187;216;228;302;306;315;375
P60866	RPS20	sp|P60866|RS20_HUMAN	sp|P60866|RS20_HUMAN	13.373	8.56713e+07	4.96763e+08	56;82
P60891	PRPS1	sp|P60891|PRPS1_HUMAN	sp|P60891|PRPS1_HUMAN	34.834	9.54277e+07	3.06343e+08	205
P60900	PSMA6	sp|P60900|PSA6_HUMAN	sp|P60900|PSA6_HUMAN	27.399	2.22553e+08	345810000	80;83;113
P60903	S100A10	sp|P60903|S10AA_HUMAN	sp|P60903|S10AA_HUMAN	11.203	1.80253e+08	2.37377e+08	35
P60981	DSTN	sp|P60981|DEST_HUMAN	sp|P60981|DEST_HUMAN	18.506	826280000	1.00847e+09	18;74;115
P61011	SRP54	sp|P61011|SRP54_HUMAN	sp|P61011|SRP54_HUMAN	55.704	271578000	1.42263e+08	1;65;74;105;166;297;340;369;430;455;462
P61019	RAB2A	sp|P61019|RAB2A_HUMAN;sp|Q8WUD1|RAB2B_HUMAN	sp|P61019|RAB2A_HUMAN;sp|Q8WUD1|RAB2B_HUMAN	23.545	2.90861e+07	111488000	146
P61020	RAB5B	sp|P61020|RAB5B_HUMAN	sp|P61020|RAB5B_HUMAN	23.707	6.22363e+06	2.52137e+07	88;168
P61026	RAB10	sp|P61026|RAB10_HUMAN	sp|P61026|RAB10_HUMAN	22.541	42987000	1.50142e+08	118
P61081	UBE2M	sp|P61081|UBC12_HUMAN	sp|P61081|UBC12_HUMAN	20.9	7694500	9.95857e+07	168
P61086	UBE2K	sp|P61086|UBE2K_HUMAN	sp|P61086|UBE2K_HUMAN	22.406	90485000	68544000	104;172
P61088	UBE2N	sp|P61088|UBE2N_HUMAN;sp|Q5JXB2|UE2NL_HUMAN	sp|P61088|UBE2N_HUMAN;sp|Q5JXB2|UE2NL_HUMAN	17.138	145246000	1.11053e+08	64;72;149
P61106	RAB14	sp|P61106|RAB14_HUMAN	sp|P61106|RAB14_HUMAN	23.897	1.39903e+08	426600000	20;37;89
P61158	ACTR3	sp|P61158|ARP3_HUMAN;sp|Q9P1U1|ARP3B_HUMAN;sp|Q9C0K3|ARP3C_HUMAN	sp|P61158|ARP3_HUMAN	47.371	2.6973e+08	4.60237e+08	89;327;372;417
P61160	ACTR2	sp|P61160|ARP2_HUMAN	sp|P61160|ARP2_HUMAN	44.76	2.58673e+08	485300000	56;85;114;309;373
P61163	ACTR1A	sp|P61163|ACTZ_HUMAN	sp|P61163|ACTZ_HUMAN	42.613	2.96319e+07	1.86183e+08	1;75
P61165	TMEM258	sp|P61165|TM258_HUMAN	sp|P61165|TM258_HUMAN	9.0788	86249000	3.70403e+06	1;6
P61201	COPS2	sp|P61201|CSN2_HUMAN	sp|P61201|CSN2_HUMAN	51.596	9.80233e+07	1.91587e+08	88;89;234;285;287
P61204	ARF3	sp|P61204|ARF3_HUMAN	sp|P61204|ARF3_HUMAN	20.601	1.34766e+08	4.02653e+06	1;22;108;110;134
P61224	RAP1B	sp|P61224|RAP1B_HUMAN;sp|A6NIZ1|RP1BL_HUMAN	sp|P61224|RAP1B_HUMAN;sp|A6NIZ1|RP1BL_HUMAN	20.825	201760000	8.22243e+08	111
P61247	RPS3A	sp|P61247|RS3A_HUMAN	sp|P61247|RS3A_HUMAN	29.945	2.38548e+08	1322830000	38;103;110;113;168;169;172;229
P61254	RPL26	sp|P61254|RL26_HUMAN;sp|Q9UNX3|RL26L_HUMAN	sp|P61254|RL26_HUMAN;sp|Q9UNX3|RL26L_HUMAN	17.258	1.08211e+07	609980000	30
P61289	PSME3	sp|P61289|PSME3_HUMAN	sp|P61289|PSME3_HUMAN	29.506	200042000	1.4814e+08	104;108;138;234
P61326	MAGOH	sp|P61326|MGN_HUMAN	sp|P61326|MGN_HUMAN	17.163	122312000	2.1105e+08	1;45;57
P61421	ATP6V0D1	sp|P61421|VA0D1_HUMAN	sp|P61421|VA0D1_HUMAN	40.329	3.41953e+07	126542000	78
P61586	RHOA	sp|P61586|RHOA_HUMAN	sp|P61586|RHOA_HUMAN	21.768	6.74233e+08	588590000	134;147;157;173
P61604	HSPE1	sp|P61604|CH10_HUMAN	sp|P61604|CH10_HUMAN	10.932	1119250000	1.91607e+09	1;32
P61619	SEC61A1	sp|P61619|S61A1_HUMAN;sp|Q9H9S3|S61A2_HUMAN	sp|P61619|S61A1_HUMAN	52.264	51754000	1.91737e+07	401;409;471
P61758	VBP1	sp|P61758|PFD3_HUMAN	sp|P61758|PFD3_HUMAN	22.626	7.86963e+06	5.81857e+07	101
P61764	STXBP1	sp|P61764|STXB1_HUMAN	sp|P61764|STXB1_HUMAN	67.568	139873000	70386000	1;15;38;219;324;330;374
P61916	NPC2	sp|P61916|NPC2_HUMAN	sp|P61916|NPC2_HUMAN	16.57	2.93427e+06	1.49545e+07	79
P61956	SUMO2	sp|P61956|SUMO2_HUMAN;sp|P55854|SUMO3_HUMAN;sp|Q6EEV6|SUMO4_HUMAN	sp|P61956|SUMO2_HUMAN;sp|P55854|SUMO3_HUMAN	10.871	6.89453e+07	406897000	55
P61970	NUTF2	sp|P61970|NTF2_HUMAN	sp|P61970|NTF2_HUMAN	14.478	157536000	1.68638e+08	84;97;102;118
P61978	HNRNPK	sp|P61978|HNRPK_HUMAN	sp|P61978|HNRPK_HUMAN	50.976	1.82265e+09	1393780000	1;27;42;255;264;273;283;321
P61981	YWHAG	sp|P61981|1433G_HUMAN	sp|P61981|1433G_HUMAN	28.302	2441170000	2.29053e+09	1;23;27;81;126;165;223
P62072	TIMM10	sp|P62072|TIM10_HUMAN	sp|P62072|TIM10_HUMAN	10.333	1.31288e+08	1.8583e+07	65;74;80
P62081	RPS7	sp|P62081|RS7_HUMAN	sp|P62081|RS7_HUMAN	22.127	4.93317e+06	845560000	1
P62140	PPP1CB	sp|P62140|PP1B_HUMAN	sp|P62140|PP1B_HUMAN	37.186	278942000	2.59603e+08	29;182
P62191	PSMC1	sp|P62191|PRS4_HUMAN	sp|P62191|PRS4_HUMAN	49.184	1.15881e+08	278660000	214;309;405
P62195	PSMC5	sp|P62195|PRS8_HUMAN	sp|P62195|PRS8_HUMAN	45.626	1.35452e+08	2.52473e+08	9;138;139;150;351;385
P62244	RPS15A	sp|P62244|RS15A_HUMAN	sp|P62244|RS15A_HUMAN	14.839	1.26917e+08	4.10377e+08	4;42
P62256	UBE2H	sp|P62256|UBE2H_HUMAN	sp|P62256|UBE2H_HUMAN	20.655	3.70267e+07	5.47523e+07	11;71
P62258	YWHAE	sp|P62258|1433E_HUMAN	sp|P62258|1433E_HUMAN	29.174	4252100000	5.30177e+09	1;23;27;33;81;88;160;221;235
P62263	RPS14	sp|P62263|RS14_HUMAN	sp|P62263|RS14_HUMAN	16.273	52634000	509780000	75
P62269	RPS18	sp|P62269|RS18_HUMAN	sp|P62269|RS18_HUMAN	17.718	56732900	5.55947e+08	1;71
P62273	RPS29	sp|P62273|RS29_HUMAN	sp|P62273|RS29_HUMAN	6.6767	7.67237e+06	6.25967e+07	38
P62280	RPS11	sp|P62280|RS11_HUMAN	sp|P62280|RS11_HUMAN	18.431	9.41067e+06	3.07727e+08	109
P62304	SNRPE	sp|P62304|RUXE_HUMAN	sp|P62304|RUXE_HUMAN	10.803	2.15963e+07	6.19563e+07	14
P62306	SNRPF	sp|P62306|RUXF_HUMAN	sp|P62306|RUXF_HUMAN	9.7251	8.98957e+07	2.72023e+07	1;20;27;84
P62316	SNRPD2	sp|P62316|SMD2_HUMAN	sp|P62316|SMD2_HUMAN	13.527	1.68931e+08	3.76113e+08	1;11;65;73
P62318	SNRPD3	sp|P62318|SMD3_HUMAN	sp|P62318|SMD3_HUMAN	13.916	2.20267e+08	1.95457e+08	1;76
P62330	ARF6	sp|P62330|ARF6_HUMAN	sp|P62330|ARF6_HUMAN	20.082	6.34316e+07	1.14157e+07	18;130
P62333	PSMC6	sp|P62333|PRS10_HUMAN	sp|P62333|PRS10_HUMAN	44.172	3.22386e+07	2.01223e+08	102;218;264
P62495	ETF1	sp|P62495|ERF1_HUMAN	sp|P62495|ERF1_HUMAN	49.03	68441000	4.13177e+08	241
P62701	RPS4X	sp|P62701|RS4X_HUMAN;sp|Q8TD47|RS4Y2_HUMAN;sp|P22090|RS4Y1_HUMAN	sp|P62701|RS4X_HUMAN	29.597	3.99026e+07	3.16077e+08	19;87;182
P62745	RHOB	sp|P62745|RHOB_HUMAN	sp|P62745|RHOB_HUMAN	22.123	7.12097e+06	4.72987e+07	147
P62750	RPL23A	sp|P62750|RL23A_HUMAN	sp|P62750|RL23A_HUMAN	17.695	42362000	241920000	87
P62753	RPS6	sp|P62753|RS6_HUMAN	sp|P62753|RS6_HUMAN	28.68	8.65873e+07	4.18097e+08	32
P62805	HIST1H4A	sp|P62805|H4_HUMAN	sp|P62805|H4_HUMAN	11.367	460090000	3.95873e+09	85
P62820	RAB1A	sp|P62820|RAB1A_HUMAN	sp|P62820|RAB1A_HUMAN	22.677	4.03927e+08	609430000	4;166;168;176
P62829	RPL23	sp|P62829|RL23_HUMAN	sp|P62829|RL23_HUMAN	14.865	77014000	3.78087e+08	60;62
P62841	RPS15	sp|P62841|RS15_HUMAN	sp|P62841|RS15_HUMAN	17.04	4.21027e+07	95736000	70
P62847	RPS24	sp|P62847|RS24_HUMAN	sp|P62847|RS24_HUMAN	15.423	68878000	135013000	1;74
P62854	RPS26	sp|P62854|RS26_HUMAN;sp|Q5JNZ5|RS26L_HUMAN	sp|P62854|RS26_HUMAN;sp|Q5JNZ5|RS26L_HUMAN	13.015	1.57051e+07	2.55942e+07	115
P62857	RPS28	sp|P62857|RS28_HUMAN	sp|P62857|RS28_HUMAN	7.8409	5.36805e+07	227670000	1;35
P62873	GNB1	sp|P62873|GBB1_HUMAN;sp|P16520|GBB3_HUMAN	sp|P62873|GBB1_HUMAN	37.377	7.53097e+07	166450000	1;61;217;325
P62877	RBX1	sp|P62877|RBX1_HUMAN	sp|P62877|RBX1_HUMAN	12.274	4.57617e+07	2.05567e+07	5
P62879	GNB2	sp|P62879|GBB2_HUMAN	sp|P62879|GBB2_HUMAN	37.331	2.98243e+08	2.71137e+08	1;61;217;325
P62888	RPL30	sp|P62888|RL30_HUMAN	sp|P62888|RL30_HUMAN	12.784	88951000	326180000	65;108
P62906	RPL10A	sp|P62906|RL10A_HUMAN	sp|P62906|RL10A_HUMAN	24.831	5.96626e+07	454590000	85
P62910	RPL32	sp|P62910|RL32_HUMAN	sp|P62910|RL32_HUMAN	15.86	2.31092e+07	6.09963e+07	55;69
P62913	RPL11	sp|P62913|RL11_HUMAN	sp|P62913|RL11_HUMAN	20.252	3.29543e+07	7.43343e+08	12
P62937	PPIA	sp|P62937|PPIA_HUMAN;sp|Q9Y536|PAL4A_HUMAN;sp|P0DN26|PAL4F_HUMAN;sp|F5H284|PAL4D_HUMAN;sp|A0A0B4J2A2|PAL4C_HUMAN;sp|A0A075B767|PAL4H_HUMAN;sp|A0A075B759|PAL4E_HUMAN;sp|P0DN37|PAL4G_HUMAN	sp|P62937|PPIA_HUMAN	18.012	10376500000	6216900000	61;100;136;142
P62942	FKBP1A	sp|P62942|FKB1A_HUMAN	sp|P62942|FKB1A_HUMAN	11.951	1.63937e+08	17205000	1;30;67
P62979	RPS27A	sp|P62979|RS27A_HUMAN;sp|P62987|RL40_HUMAN;sp|P0CG47|UBB_HUMAN;sp|P0CG48|UBC_HUMAN	sp|P62979|RS27A_HUMAN;sp|P62987|RL40_HUMAN;sp|P0CG47|UBB_HUMAN;sp|P0CG48|UBC_HUMAN	17.965	5702700000	3615400000	1
P62993	GRB2	sp|P62993|GRB2_HUMAN	sp|P62993|GRB2_HUMAN	25.206	90152000	9.11023e+07	1;55;186;204
P62995	TRA2B	sp|P62995|TRA2B_HUMAN	sp|P62995|TRA2B_HUMAN	33.665	1159060000	4.61317e+07	208
P63000	RAC1	sp|P63000|RAC1_HUMAN;sp|P60763|RAC3_HUMAN;sp|P15153|RAC2_HUMAN	sp|P63000|RAC1_HUMAN;sp|P60763|RAC3_HUMAN;sp|P15153|RAC2_HUMAN	21.45	3.96534e+08	2.21723e+08	145
P63010	AP2B1	sp|P63010|AP2B1_HUMAN	sp|P63010|AP2B1_HUMAN	104.55	3.57087e+07	8.17103e+07	41;279;342;750;797;886
P63098	PPP3R1	sp|P63098|CANB1_HUMAN	sp|P63098|CANB1_HUMAN	19.3	3.12247e+07	7.98028e+06	101;118;119
P63104	YWHAZ	sp|P63104|1433Z_HUMAN;REV__sp|P53355|DAPK1_HUMAN	sp|P63104|1433Z_HUMAN	27.745	1.78677e+09	3.87263e+09	22;26;121;160;218
P63165	SUMO1	sp|P63165|SUMO1_HUMAN;sp|G2XKQ0|SUMO5_HUMAN	sp|P63165|SUMO1_HUMAN	11.557	3.46343e+07	8.15913e+07	40;59
P63167	DYNLL1	sp|P63167|DYL1_HUMAN	sp|P63167|DYL1_HUMAN	10.366	65045000	1.10116e+08	13;17
P63172	DYNLT1	sp|P63172|DYLT1_HUMAN	sp|P63172|DYLT1_HUMAN	12.452	1.46039e+07	9.04827e+06	70
P63208	SKP1	sp|P63208|SKP1_HUMAN	sp|P63208|SKP1_HUMAN	18.658	3.42087e+08	341800000	126
P63218	GNG5	sp|P63218|GBG5_HUMAN	sp|P63218|GBG5_HUMAN	7.3184	41154000	6.89707e+07	10
P63220	RPS21	sp|P63220|RS21_HUMAN	sp|P63220|RS21_HUMAN	9.1113	5.74137e+08	2.08757e+08	1;34;62
P63241	EIF5A	sp|P63241|IF5A1_HUMAN;sp|Q6IS14|IF5AL_HUMAN;sp|Q9GZV4|IF5A2_HUMAN	sp|P63241|IF5A1_HUMAN;sp|Q6IS14|IF5AL_HUMAN	16.832	1842950000	1755700000	1;20;43;79
P63244	RACK1	sp|P63244|RACK1_HUMAN	sp|P63244|RACK1_HUMAN	35.076	711660000	1.38323e+09	1;5;42;217
P63261	ACTG1	sp|P63261|ACTG_HUMAN	sp|P63261|ACTG_HUMAN	41.792	3.44833e+10	4.16357e+10	16;44;47;82;153;190;227;269;283;305;313;325	153
P63279	UBE2I	sp|P63279|UBC9_HUMAN	sp|P63279|UBC9_HUMAN	18.007	44069000	362590000	36;39;62
P67809	YBX1	sp|P67809|YBOX1_HUMAN;sp|Q9Y2T7|YBOX2_HUMAN	sp|P67809|YBOX1_HUMAN	35.924	2.88417e+08	927170000	1;198;218;237
P67812	SEC11A	sp|P67812|SC11A_HUMAN;sp|P0C7V7|SC11B_HUMAN	sp|P67812|SC11A_HUMAN	20.625	12694300	3.17923e+07	1
P67870	CSNK2B	sp|P67870|CSK2B_HUMAN	sp|P67870|CSK2B_HUMAN	24.942	60655000	4.08057e+07	97;119;195
P67936	TPM4	sp|P67936|TPM4_HUMAN	sp|P67936|TPM4_HUMAN	28.521	206476000	1.8657e+09	91
P68032	ACTC1	sp|P68032|ACTC_HUMAN;sp|P68133|ACTS_HUMAN	sp|P68032|ACTC_HUMAN;sp|P68133|ACTS_HUMAN	42.019	1.65667e+09	7.58453e+08	46;49;84;192;307;315;327
P68104	EEF1A1	sp|P68104|EF1A1_HUMAN;sp|Q5VTE0|EF1A3_HUMAN	sp|P68104|EF1A1_HUMAN;sp|Q5VTE0|EF1A3_HUMAN	50.14	5.63337e+09	1.51673e+10	155;276;294;404;410;429	276
P68363	TUBA1B	sp|P68363|TBA1B_HUMAN;sp|Q9H853|TBA4B_HUMAN	sp|P68363|TBA1B_HUMAN	50.151	1.34959e+09	9188900000	302;313;377;398
P68371	TUBB4B	sp|P68371|TBB4B_HUMAN	sp|P68371|TBB4B_HUMAN	49.83	8.10437e+09	8.83287e+09	73;164;233;257;267;293;299;300;330;363;388
P68431	HIST1H3A	sp|P68431|H31_HUMAN;sp|Q71DI3|H32_HUMAN;sp|Q16695|H31T_HUMAN;sp|Q6NXT2|H3C_HUMAN;sp|P0DPK2|H3Y_HUMAN;sp|P0DPK5|H3X_HUMAN	sp|P68431|H31_HUMAN;sp|Q71DI3|H32_HUMAN;sp|Q16695|H31T_HUMAN;sp|Q6NXT2|H3C_HUMAN	15.404	1.18323e+09	2.71833e+09	121
P78318	IGBP1	sp|P78318|IGBP1_HUMAN	sp|P78318|IGBP1_HUMAN	39.221	1.13513e+07	9.02103e+06	90;338
P78330	PSPH	sp|P78330|SERB_HUMAN	sp|P78330|SERB_HUMAN	25.007	169408000	1.85083e+07	1;47;52
P78344	EIF4G2	sp|P78344|IF4G2_HUMAN	sp|P78344|IF4G2_HUMAN	102.36	88432000	54254000	1;285;346;482;581;715
P78347	GTF2I	sp|P78347|GTF2I_HUMAN;sp|Q86UP8|GTD2A_HUMAN;sp|Q6EKJ0|GTD2B_HUMAN	sp|P78347|GTF2I_HUMAN	112.42	1.76331e+08	90470000	6;102;141;234;469;657;810;886;926
P78371	CCT2	sp|P78371|TCPB_HUMAN	sp|P78371|TCPB_HUMAN	57.488	592540000	1.81093e+09	62;87;160;244;353;415;417;436;480
P78406	RAE1	sp|P78406|RAE1L_HUMAN	sp|P78406|RAE1L_HUMAN	40.968	3.91043e+07	4.17387e+07	17;112;145;164
P78417	GSTO1	sp|P78417|GSTO1_HUMAN	sp|P78417|GSTO1_HUMAN	27.566	2.08507e+08	4.25377e+08	29;115;203;206
P78527	PRKDC	sp|P78527|PRKDC_HUMAN	sp|P78527|PRKDC_HUMAN	469.08	38185180	3.26568e+08	879;880;1880;1998;3613;3796;4002
P80303	NUCB2	sp|P80303|NUCB2_HUMAN	sp|P80303|NUCB2_HUMAN	50.222	169555000	62384000	130;157;210;396
P82979	SARNP	sp|P82979|SARNP_HUMAN	sp|P82979|SARNP_HUMAN	23.671	1.36496e+08	4.07277e+07	103;144
P83731	RPL24	sp|P83731|RL24_HUMAN	sp|P83731|RL24_HUMAN	17.779	75163000	1.24404e+08	91
P84077	ARF1	sp|P84077|ARF1_HUMAN	sp|P84077|ARF1_HUMAN	20.697	810180000	562180000	1;22;108;110;134
P84085	ARF5	sp|P84085|ARF5_HUMAN	sp|P84085|ARF5_HUMAN	20.529	15285800	6.53577e+07	22;110
P84090	ERH	sp|P84090|ERH_HUMAN	sp|P84090|ERH_HUMAN	12.259	5.92227e+08	465450000	1;29;35
P84101	SERF2	sp|P84101|SERF2_HUMAN	sp|P84101|SERF2_HUMAN	6.8998	5600400	7.18643e+06	44
P84103	SRSF3	sp|P84103|SRSF3_HUMAN	sp|P84103|SRSF3_HUMAN	19.329	4.21783e+07	1.67463e+08	1
P98082	DAB2	sp|P98082|DAB2_HUMAN	sp|P98082|DAB2_HUMAN	82.447	3.10253e+07	6.50842e+07	73;197;760
P98179	RBM3	sp|P98179|RBM3_HUMAN	sp|P98179|RBM3_HUMAN	17.17	34073000	3377100	1;64
Q00059	TFAM	sp|Q00059|TFAM_HUMAN	sp|Q00059|TFAM_HUMAN	29.096	1.57193e+08	53450000	127;222
Q00169	PITPNA	sp|Q00169|PIPNA_HUMAN	sp|Q00169|PIPNA_HUMAN	31.806	7.58203e+07	30283000	74;103
Q00325	SLC25A3	sp|Q00325|MPCP_HUMAN	sp|Q00325|MPCP_HUMAN	40.094	2.32606e+08	4.61123e+08	93;132;151;225;232
Q00341	HDLBP	sp|Q00341|VIGLN_HUMAN	sp|Q00341|VIGLN_HUMAN	141.45	2.56942e+08	1.59102e+08	92;128;137;249;394;427;504;1127;1154;1244
Q00403	GTF2B	sp|Q00403|TF2B_HUMAN	sp|Q00403|TF2B_HUMAN	34.833	1.84642e+07	1.57957e+06	124
Q00577	PURA	sp|Q00577|PURA_HUMAN	sp|Q00577|PURA_HUMAN	34.91	2.62107e+07	5.00527e+07	157;244
Q00610	CLTC	sp|Q00610|CLH1_HUMAN	sp|Q00610|CLH1_HUMAN	191.61	1.08774e+09	4.13277e+09	73;95;104;141;181;264;351;670;1041;1138;1159;1210;1332;1378;1379;1538
Q00688	FKBP3	sp|Q00688|FKBP3_HUMAN	sp|Q00688|FKBP3_HUMAN	25.177	6.1099e+07	2.12807e+08	182
Q00765	REEP5	sp|Q00765|REEP5_HUMAN	sp|Q00765|REEP5_HUMAN	21.493	164185000	1.82077e+08	5;19;152
Q00796	SORD	sp|Q00796|DHSO_HUMAN	sp|Q00796|DHSO_HUMAN	38.324	12352400	1.10184e+08	66;195
Q00839	HNRNPU	sp|Q00839|HNRPU_HUMAN	sp|Q00839|HNRPU_HUMAN	90.583	5.60193e+08	1.90146e+09	1;35;53;338;501;502;534;537;538;593;776
Q01082	SPTBN1	sp|Q01082|SPTB2_HUMAN;sp|Q86UT5|NHRF4_HUMAN	sp|Q01082|SPTB2_HUMAN	274.61	1787730000	9.73203e+08	108;185;206;433;526;616;687;704;875;992;1047;1090;1215;1218;1269;1295;1301;1320;1338;1361;1424;1429;1468;1630;1671;1845;1919;1927;1950;2200
Q01085	TIAL1	sp|Q01085|TIAR_HUMAN;sp|P31483|TIA1_HUMAN	sp|Q01085|TIAR_HUMAN	41.59	1.08223e+08	2.72753e+07	2;158;221;232
Q01130	SRSF2	sp|Q01130|SRSF2_HUMAN;sp|Q9BRL6|SRSF8_HUMAN	sp|Q01130|SRSF2_HUMAN	25.476	1.51628e+09	135620000	1;13;72;89
Q01469	FABP5	sp|Q01469|FABP5_HUMAN;sp|A8MUU1|FB5L3_HUMAN	sp|Q01469|FABP5_HUMAN	15.164	281060000	1.68188e+08	23;35;38;122
Q01518	CAP1	sp|Q01518|CAP1_HUMAN	sp|Q01518|CAP1_HUMAN	51.901	771810000	1.27413e+09	4;27;75;437
Q01581	HMGCS1	sp|Q01581|HMCS1_HUMAN	sp|Q01581|HMCS1_HUMAN	57.293	5.69763e+07	2.03593e+07	278;427
Q01628	IFITM3	sp|Q01628|IFM3_HUMAN;sp|P13164|IFM1_HUMAN;sp|C9JQL5|DSA2D_HUMAN	sp|Q01628|IFM3_HUMAN	14.632	83008000	1.4652e+07	1;22;89
Q01650	SLC7A5	sp|Q01650|LAT1_HUMAN;sp|Q8MH63|LAT1N_HUMAN;sp|Q9GIP4|LAT1L_HUMAN;sp|Q9UM01|YLAT1_HUMAN;sp|Q92536|YLAT2_HUMAN	sp|Q01650|LAT1_HUMAN	55.01	231100000	806860000	1;500
Q01813	PFKP	sp|Q01813|PFKAP_HUMAN	sp|Q01813|PFKAP_HUMAN	85.595	173000000	4.28147e+08	1;39;443;495;672;694;758
Q01844	EWSR1	sp|Q01844|EWS_HUMAN	sp|Q01844|EWS_HUMAN	68.477	2.33987e+08	1.38745e+08	294;397;451;454;466;484;626;629
Q01995	TAGLN	sp|Q01995|TAGL_HUMAN	sp|Q01995|TAGL_HUMAN	22.611	1327480000	5.44833e+08	10;86;91;111;123;131;153;179;190
Q02218	OGDH	sp|Q02218|ODO1_HUMAN	sp|Q02218|ODO1_HUMAN	115.93	3.05685e+08	3.71663e+08	353;484;801;875;921
Q02543	RPL18A	sp|Q02543|RL18A_HUMAN	sp|Q02543|RL18A_HUMAN	20.762	12091000	15558000	127
Q02750	MAP2K1	sp|Q02750|MP2K1_HUMAN	sp|Q02750|MP2K1_HUMAN	43.439	2.80054e+07	1.29057e+08	94;219
Q02790	FKBP4	sp|Q02790|FKBP4_HUMAN	sp|Q02790|FKBP4_HUMAN	51.804	1001930000	1.53821e+09	1;6;20;46;48;97;211;261;327;414
Q02809	PLOD1	sp|Q02809|PLOD1_HUMAN	sp|Q02809|PLOD1_HUMAN	83.549	2.95417e+08	1.84413e+08	223;364;408;481;494;623;699
Q02818	NUCB1	sp|Q02818|NUCB1_HUMAN	sp|Q02818|NUCB1_HUMAN	53.879	333380000	9.41027e+07	119;286;396
Q02952	AKAP12	sp|Q02952|AKA12_HUMAN	sp|Q02952|AKA12_HUMAN	191.48	1.64785e+07	4290300	1239
Q02978	SLC25A11	sp|Q02978|M2OM_HUMAN	sp|Q02978|M2OM_HUMAN	34.061	6157700	83115000	127
Q03001	DST	sp|Q03001|DYST_HUMAN	sp|Q03001|DYST_HUMAN	860.65	155697000	3.62151e+06	4202;5045;5103;6157;6293
Q03135	CAV1	sp|Q03135|CAV1_HUMAN;sp|P56539|CAV3_HUMAN	sp|Q03135|CAV1_HUMAN	20.471	10705000	33822000	32
Q03169	TNFAIP2	sp|Q03169|TNAP2_HUMAN	sp|Q03169|TNAP2_HUMAN	72.66	1760900	1312300	638
Q03252	LMNB2	sp|Q03252|LMNB2_HUMAN	sp|Q03252|LMNB2_HUMAN	69.948	105507000	5.91497e+07	204;256;574
Q04323	UBXN1	sp|Q04323|UBXN1_HUMAN	sp|Q04323|UBXN1_HUMAN	33.325	3.76403e+07	4.00643e+07	98
Q04637	EIF4G1	sp|Q04637|IF4G1_HUMAN	sp|Q04637|IF4G1_HUMAN	175.49	7.33347e+08	639870000	197;721;775;780;868;910;916;955;962;1024;1259;1544
Q04760	GLO1	sp|Q04760|LGUL_HUMAN	sp|Q04760|LGUL_HUMAN	20.777	5.06683e+08	245370000	36;55;66
Q04837	SSBP1	sp|Q04837|SSBP_HUMAN	sp|Q04837|SSBP_HUMAN	17.259	100759000	177950000	120
Q04917	YWHAH	sp|Q04917|1433F_HUMAN	sp|Q04917|1433F_HUMAN	28.218	302907000	5.63197e+08	1;23;27;126;165;223
Q05048	CSTF1	sp|Q05048|CSTF1_HUMAN	sp|Q05048|CSTF1_HUMAN	48.357	4.06487e+07	7156700	140;219
Q05193	DNM1	sp|Q05193|DYN1_HUMAN	sp|Q05193|DYN1_HUMAN	97.407	4644900	2841700	140;210;377;686;689;731
Q05519	SRSF11	sp|Q05519|SRS11_HUMAN	sp|Q05519|SRS11_HUMAN	53.542	4.78873e+07	22996000	191;223
Q05682	CALD1	sp|Q05682|CALD1_HUMAN;REV__sp|O75334|LIPA2_HUMAN	sp|Q05682|CALD1_HUMAN	93.23	137890000	3.16843e+08	1;18;137;482;499;622
Q05707	COL14A1	sp|Q05707|COEA1_HUMAN	sp|Q05707|COEA1_HUMAN	193.51	9.56703e+07	6.43693e+06	657;914;1002;1232;1233;1235
Q06124	PTPN11	sp|Q06124|PTN11_HUMAN	sp|Q06124|PTN11_HUMAN	68.436	3.45193e+07	26031000	202;355;508;590
Q06210	GFPT1	sp|Q06210|GFPT1_HUMAN	sp|Q06210|GFPT1_HUMAN	78.806	2.0901e+08	9.89233e+07	329;335;343;358;525;541;561;583
Q06323	PSME1	sp|Q06323|PSME1_HUMAN	sp|Q06323|PSME1_HUMAN	28.723	1.72656e+08	1.93153e+08	3;160;215;217
Q06830	PRDX1	sp|Q06830|PRDX1_HUMAN	sp|Q06830|PRDX1_HUMAN	22.11	3589800000	6.07033e+09	21;100
Q07021	C1QBP	sp|Q07021|C1QBP_HUMAN	sp|Q07021|C1QBP_HUMAN	31.362	95606200	2.68563e+08	105
Q07065	CKAP4	sp|Q07065|CKAP4_HUMAN	sp|Q07065|CKAP4_HUMAN	66.022	3.50887e+08	5.72723e+08	307;317;423
Q07157	TJP1	sp|Q07157|ZO1_HUMAN	sp|Q07157|ZO1_HUMAN	195.46	50864000	6.55147e+06	1259;1699
Q07666	KHDRBS1	sp|Q07666|KHDR1_HUMAN;sp|O75525|KHDR3_HUMAN;sp|Q5VWX1|KHDR2_HUMAN	sp|Q07666|KHDR1_HUMAN	48.227	3.34877e+08	214639000	21;108;122
Q07812	BAX	sp|Q07812|BAX_HUMAN	sp|Q07812|BAX_HUMAN	21.184	1.02737e+08	6695600	20;38;74;79
Q07866	KLC1	sp|Q07866|KLC1_HUMAN	sp|Q07866|KLC1_HUMAN	65.309	8.72893e+07	6.62597e+07	151;491
Q07955	SRSF1	sp|Q07955|SRSF1_HUMAN	sp|Q07955|SRSF1_HUMAN	27.744	2.47553e+08	2.78397e+08	1;141;168
Q07960	ARHGAP1	sp|Q07960|RHG01_HUMAN	sp|Q07960|RHG01_HUMAN	50.435	1.14636e+07	85975000	165
Q08209	PPP3CA	sp|Q08209|PP2BA_HUMAN;sp|P48454|PP2BC_HUMAN;sp|P16298|PP2BB_HUMAN	sp|Q08209|PP2BA_HUMAN	58.687	25249000	44024000	329;431
Q08211	DHX9	sp|Q08211|DHX9_HUMAN	sp|Q08211|DHX9_HUMAN	140.96	233625000	731860000	17;215;369;624;672;793;947;952;1036;1131;1134;1149
Q08378	GOLGA3	sp|Q08378|GOGA3_HUMAN	sp|Q08378|GOGA3_HUMAN	167.35	36007000	1.50688e+07	206;665;687;1348
Q08379	GOLGA2	sp|Q08379|GOGA2_HUMAN	sp|Q08379|GOGA2_HUMAN	113.08	99165000	2.93713e+07	331;383;406;564;813;816;878;964
Q08380	LGALS3BP	sp|Q08380|LG3BP_HUMAN	sp|Q08380|LG3BP_HUMAN	65.33	4.91583e+06	1.20798e+08	87
Q08499	PDE4D	sp|Q08499|PDE4D_HUMAN	sp|Q08499|PDE4D_HUMAN	91.114	5.14843e+07	39823000	303;322;361;371;659
Q08752	PPID	sp|Q08752|PPID_HUMAN	sp|Q08752|PPID_HUMAN	40.763	1.77123e+07	11991000	241
Q08945	SSRP1	sp|Q08945|SSRP1_HUMAN	sp|Q08945|SSRP1_HUMAN	81.074	3.71443e+07	4.06327e+08	306;313
Q08J23	NSUN2	sp|Q08J23|NSUN2_HUMAN	sp|Q08J23|NSUN2_HUMAN	86.47	158426000	5.27923e+08	183;237;358;404;624;701;702
Q09028	RBBP4	sp|Q09028|RBBP4_HUMAN	sp|Q09028|RBBP4_HUMAN	47.655	1.68816e+08	248530000	133;253
Q09161	NCBP1	sp|Q09161|NCBP1_HUMAN	sp|Q09161|NCBP1_HUMAN	91.838	3.46739e+07	5.66743e+07	192;303
Q09666	AHNAK	sp|Q09666|AHNK_HUMAN;sp|P48552|NRIP1_HUMAN	sp|Q09666|AHNK_HUMAN	629.09	2360750000	9.28143e+08	248;493;502;571;633;650;690;699;808;811;820;840;859;887;955;966;989;1008;1067;1096;1185;1188;1236;1325;1352;1392;1418;1444;1465;1581;1620;1671;1783;1915;2030;2186;2253;2314;2388;2455;2487;2581;2648;2776;2837;2965;3032;3109;3160;3295;3405;3417;3510;3536;3673;3738;3902;4119;4131;4387;4509;4521;4537;4611;4839;4906;4958;5088;5145;5294;5322;5338;5494;5550;5678
Q0VGL1	LAMTOR4	sp|Q0VGL1|LTOR4_HUMAN	sp|Q0VGL1|LTOR4_HUMAN	10.741	1.71034e+07	9.85353e+06	1;59
Q10471	GALNT2	sp|Q10471|GALT2_HUMAN;sp|Q8N4A0|GALT4_HUMAN	sp|Q10471|GALT2_HUMAN	64.732	3.86591e+08	4.99643e+08	91;285;305;313;389;493
Q10472	GALNT1	sp|Q10472|GALT1_HUMAN;sp|Q8IUC8|GLT13_HUMAN	sp|Q10472|GALT1_HUMAN	64.218	7.53723e+07	5.30793e+07	61;374;446;462;494
Q10567	AP1B1	sp|Q10567|AP1B1_HUMAN	sp|Q10567|AP1B1_HUMAN	104.64	1.41816e+08	1.98263e+08	41;269;342;727;747;806;895
Q10713	PMPCA	sp|Q10713|MPPA_HUMAN	sp|Q10713|MPPA_HUMAN	58.252	1.77183e+07	7.02427e+07	150;183
Q12769	NUP160	sp|Q12769|NU160_HUMAN	sp|Q12769|NU160_HUMAN	162.12	3290180	17627000	251
Q12792	TWF1	sp|Q12792|TWF1_HUMAN	sp|Q12792|TWF1_HUMAN	40.282	6736600	7.35037e+07	1
Q12797	ASPH	sp|Q12797|ASPH_HUMAN	sp|Q12797|ASPH_HUMAN	85.862	3.26103e+08	1204600000	436;535;605;670;689
Q12849	GRSF1	sp|Q12849|GRSF1_HUMAN	sp|Q12849|GRSF1_HUMAN	53.126	6.76467e+07	9535600	200;217;302;405
Q12874	SF3A3	sp|Q12874|SF3A3_HUMAN	sp|Q12874|SF3A3_HUMAN	58.848	99178000	143163000	1;19;22;106
Q12888	TP53BP1	sp|Q12888|TP53B_HUMAN	sp|Q12888|TP53B_HUMAN	213.57	9.10287e+07	1.97883e+07	273;285;392;516;648;1107;1120
Q12904	AIMP1	sp|Q12904|AIMP1_HUMAN	sp|Q12904|AIMP1_HUMAN	34.352	197730000	1.66967e+08	202;206;228;306
Q12906	ILF3	sp|Q12906|ILF3_HUMAN	sp|Q12906|ILF3_HUMAN	95.337	7.01787e+08	8.82133e+08	15;34;266;285;336;374;403;407;434;465;530;557
Q12907	LMAN2	sp|Q12907|LMAN2_HUMAN	sp|Q12907|LMAN2_HUMAN	40.228	2.34973e+08	2.22743e+08	114;227;271;277
Q12931	TRAP1	sp|Q12931|TRAP1_HUMAN	sp|Q12931|TRAP1_HUMAN	80.109	281554000	566000000	141;301;348;352;583;586;615;689
Q12972	PPP1R8	sp|Q12972|PP1R8_HUMAN	sp|Q12972|PP1R8_HUMAN	38.478	38287000	18772000	143;225
Q12996	CSTF3	sp|Q12996|CSTF3_HUMAN	sp|Q12996|CSTF3_HUMAN	82.921	2.44077e+07	4974100	122;620
Q13011	ECH1	sp|Q13011|ECH1_HUMAN	sp|Q13011|ECH1_HUMAN	35.816	1.73035e+08	4.49587e+08	89;232;233
Q13045	FLII	sp|Q13045|FLII_HUMAN	sp|Q13045|FLII_HUMAN	144.75	2.56375e+07	1.23816e+07	1;760;1124
Q13057	COASY	sp|Q13057|COASY_HUMAN	sp|Q13057|COASY_HUMAN	62.328	1.31587e+07	2.03202e+07	296
Q13085	ACACA	sp|Q13085|ACACA_HUMAN;sp|O00763|ACACB_HUMAN	sp|Q13085|ACACA_HUMAN	265.55	1.87309e+07	8605000	1;79;988
Q13098	GPS1	sp|Q13098|CSN1_HUMAN	sp|Q13098|CSN1_HUMAN	55.536	6.99073e+07	4.48835e+07	77;90;344;356;386
Q13123	IK	sp|Q13123|RED_HUMAN	sp|Q13123|RED_HUMAN	65.601	49340000	4.03573e+07	41;157;189;394;545
Q13126	MTAP	sp|Q13126|MTAP_HUMAN	sp|Q13126|MTAP_HUMAN	31.236	1.05317e+08	1.41675e+08	140;169;185;196;273
Q13148	TARDBP	sp|Q13148|TADBP_HUMAN	sp|Q13148|TADBP_HUMAN	44.739	5.58522e+07	1.53933e+08	51;85
Q13151	HNRNPA0	sp|Q13151|ROA0_HUMAN	sp|Q13151|ROA0_HUMAN	30.84	1.49467e+07	1.74883e+08	1
Q13177	PAK2	sp|Q13177|PAK2_HUMAN	sp|Q13177|PAK2_HUMAN	58.042	115615000	1.96647e+07	18;227;233;378;514
Q13185	CBX3	sp|Q13185|CBX3_HUMAN	sp|Q13185|CBX3_HUMAN	20.811	1.05152e+08	1.94481e+08	137;140
Q13200	PSMD2	sp|Q13200|PSMD2_HUMAN	sp|Q13200|PSMD2_HUMAN	100.2	251840000	5.64717e+08	58;89;113;340;761;829
Q13217	DNAJC3	sp|Q13217|DNJC3_HUMAN	sp|Q13217|DNJC3_HUMAN	57.579	8.39783e+07	2.97047e+07	84;102;295;335;454
Q13242	SRSF9	sp|Q13242|SRSF9_HUMAN	sp|Q13242|SRSF9_HUMAN	25.542	98021000	2.53267e+07	131;149;158
Q13247	SRSF6	sp|Q13247|SRSF6_HUMAN	sp|Q13247|SRSF6_HUMAN	39.586	2.75931e+08	2.05287e+08	130
Q13263	TRIM28	sp|Q13263|TIF1B_HUMAN	sp|Q13263|TIF1B_HUMAN	88.549	940810000	5.24133e+08	135;297;303;378;389;423;482;550;579;796
Q13283	G3BP1	sp|Q13283|G3BP1_HUMAN	sp|Q13283|G3BP1_HUMAN	52.164	3.65727e+08	2.25403e+08	29;66;109;401;442
Q13310	PABPC4	sp|Q13310|PABP4_HUMAN	sp|Q13310|PABP4_HUMAN	70.782	1.13299e+08	1.40431e+08	46;72;85;158;161;383;582
Q13347	EIF3I	sp|Q13347|EIF3I_HUMAN	sp|Q13347|EIF3I_HUMAN	36.501	107804000	392690000	1;202;253
Q13405	MRPL49	sp|Q13405|RM49_HUMAN	sp|Q13405|RM49_HUMAN	19.198	1.46517e+07	3.25093e+06	91
Q13418	ILK	sp|Q13418|ILK_HUMAN	sp|Q13418|ILK_HUMAN	51.419	6.53932e+07	9.77977e+06	52;135;301;326;350;441
Q13423	NNT	sp|Q13423|NNTM_HUMAN	sp|Q13423|NNTM_HUMAN	113.89	3.80877e+08	1.36117e+09	132;177;195;249;301;333;337;380;419;429;584;950
Q13428	TCOF1	sp|Q13428|TCOF_HUMAN;REV__sp|Q9UKY7|CDV3_HUMAN;REV__sp|Q96BK5|PINX1_HUMAN;sp|Q9NR11|ZN302_HUMAN;REV__sp|Q13610|PWP1_HUMAN;REV__sp|O95391|SLU7_HUMAN;sp|Q5FYB0|ARSJ_HUMAN;REV__sp|Q9UGU5|HMGX4_HUMAN;REV__sp|P29973|CNGA1_HUMAN;sp|Q9H9J4|UBP42_HUMAN;REV__sp|Q9UKJ3|GPTC8_HUMAN;REV__sp|Q9H2Y7|ZN106_HUMAN	sp|Q13428|TCOF_HUMAN	152.1	1.58133e+08	82724000	121;139;512;514;1024;1425
Q13435	SF3B2	sp|Q13435|SF3B2_HUMAN	sp|Q13435|SF3B2_HUMAN	100.23	6.21277e+08	3.02463e+08	158;199;210;239;260;457;477;536;619;636;863
Q13438	OS9	sp|Q13438|OS9_HUMAN	sp|Q13438|OS9_HUMAN	75.561	8.76163e+07	11904900	133;296;460;490
Q13442	PDAP1	sp|Q13442|HAP28_HUMAN	sp|Q13442|HAP28_HUMAN	20.63	1.69937e+08	9.43213e+07	127;174
Q13445	TMED1	sp|Q13445|TMED1_HUMAN	sp|Q13445|TMED1_HUMAN	25.206	1.17426e+08	1.22999e+07	161;171
Q13451	FKBP5	sp|Q13451|FKBP5_HUMAN	sp|Q13451|FKBP5_HUMAN	51.212	8.48697e+06	8818500	97;364
Q13501	SQSTM1	sp|Q13501|SQSTM_HUMAN	sp|Q13501|SQSTM_HUMAN	47.687	8.47937e+08	760830000	121;311;326;358
Q13509	TUBB3	sp|Q13509|TBB3_HUMAN	sp|Q13509|TBB3_HUMAN	50.432	6069600	1.51697e+07	73;257;267;293;299;300;330;388
Q13541	EIF4EBP1	sp|Q13541|4EBP1_HUMAN	sp|Q13541|4EBP1_HUMAN	12.58	3.63823e+08	1.4119e+07	60;91;116
Q13557	CAMK2D	sp|Q13557|KCC2D_HUMAN;sp|Q9UQM7|KCC2A_HUMAN;sp|Q13554|KCC2B_HUMAN	sp|Q13557|KCC2D_HUMAN	56.369	2.75263e+07	3484200	252;308;447
Q13561	DCTN2	sp|Q13561|DCTN2_HUMAN	sp|Q13561|DCTN2_HUMAN	44.23	2.45117e+07	4.66597e+07	88
Q13573	SNW1	sp|Q13573|SNW1_HUMAN	sp|Q13573|SNW1_HUMAN	61.494	7.03027e+07	1.15798e+06	76;82;125;163;207;443;458
Q13576	IQGAP2	sp|Q13576|IQGA2_HUMAN	sp|Q13576|IQGA2_HUMAN	180.58	14844430	3.89773e+07	120;182;193;906;967;1530
Q13596	SNX1	sp|Q13596|SNX1_HUMAN	sp|Q13596|SNX1_HUMAN	59.069	1.13835e+08	4.18543e+07	159;219;255;302;353
Q13614	MTMR2	sp|Q13614|MTMR2_HUMAN	sp|Q13614|MTMR2_HUMAN	73.38	2.21509e+07	12990400	73;180;307
Q13617	CUL2	sp|Q13617|CUL2_HUMAN	sp|Q13617|CUL2_HUMAN	86.982	9.94997e+06	22869000	151;657;717
Q13618	CUL3	sp|Q13618|CUL3_HUMAN;sp|P20807|CAN3_HUMAN	sp|Q13618|CUL3_HUMAN	88.929	3.70943e+06	1.4693e+07	299;416;473
Q13619	CUL4A	sp|Q13619|CUL4A_HUMAN	sp|Q13619|CUL4A_HUMAN	87.679	3.80503e+07	62875000	361;494;498;505;615
Q13620	CUL4B	sp|Q13620|CUL4B_HUMAN	sp|Q13620|CUL4B_HUMAN	103.98	3.33623e+07	39995000	515;648;652;659
Q13685	AAMP	sp|Q13685|AAMP_HUMAN	sp|Q13685|AAMP_HUMAN	46.75	2.25577e+07	4.40893e+07	200
Q13724	MOGS	sp|Q13724|MOGS_HUMAN	sp|Q13724|MOGS_HUMAN	91.916	19196100	10170100	120
Q13740	ALCAM	sp|Q13740|CD166_HUMAN	sp|Q13740|CD166_HUMAN	65.102	2.08013e+07	1.15063e+07	114;568
Q13813	SPTAN1	sp|Q13813|SPTN1_HUMAN	sp|Q13813|SPTN1_HUMAN	284.54	7.13903e+08	1585630000	1;109;125;198;380;541;653;850;936;1095;1612;1725;1773;2062;2234;2272;2302;2304;2330;2331;2445
Q13838	DDX39B	sp|Q13838|DX39B_HUMAN	sp|Q13838|DX39B_HUMAN	48.991	3.33833e+08	670030000	201;207;243;247;351;364
Q14008	CKAP5	sp|Q14008|CKAP5_HUMAN	sp|Q14008|CKAP5_HUMAN	225.49	1.42868e+08	1.93935e+07	620;630;635;812;974;1072;1227;1316;1451;1710;1781;1977
Q14019	COTL1	sp|Q14019|COTL1_HUMAN	sp|Q14019|COTL1_HUMAN	15.945	4.63757e+07	1.70823e+08	70
Q14103	HNRNPD	sp|Q14103|HNRPD_HUMAN	sp|Q14103|HNRPD_HUMAN	38.434	310480000	1548700000	99
Q14108	SCARB2	sp|Q14108|SCRB2_HUMAN	sp|Q14108|SCRB2_HUMAN	54.29	51941000	58319000	159;337
Q14126	DSG2	sp|Q14126|DSG2_HUMAN	sp|Q14126|DSG2_HUMAN	122.29	1.64712e+08	2.08147e+07	345;653;740;757;928;1015;1069
Q14137	BOP1	sp|Q14137|BOP1_HUMAN	sp|Q14137|BOP1_HUMAN	83.629	21388800	14901000	189;259;265
Q14152	EIF3A	sp|Q14152|EIF3A_HUMAN	sp|Q14152|EIF3A_HUMAN	166.57	7.72473e+08	2.25553e+08	35;51;203;272;315;344;374;514;526;762;822;962
Q14157	UBAP2L	sp|Q14157|UBP2L_HUMAN	sp|Q14157|UBP2L_HUMAN	114.53	7.91973e+07	7923900	2;41;98;392;431
Q14165	MLEC	sp|Q14165|MLEC_HUMAN	sp|Q14165|MLEC_HUMAN	32.233	5809200	65332000	84
Q14166	TTLL12	sp|Q14166|TTL12_HUMAN	sp|Q14166|TTL12_HUMAN	74.403	3.32995e+07	179440000	515
Q14192	FHL2	sp|Q14192|FHL2_HUMAN	sp|Q14192|FHL2_HUMAN	32.193	1.30607e+07	19720000	109
Q14195	DPYSL3	sp|Q14195|DPYL3_HUMAN	sp|Q14195|DPYL3_HUMAN	61.963	5.03343e+08	2.43503e+08	37;83;103;362;375;437;453;488;498
Q14203	DCTN1	sp|Q14203|DCTN1_HUMAN	sp|Q14203|DCTN1_HUMAN	141.69	1.03984e+08	38405000	265;313;377;491;571;692;907;1100;1186
Q14204	DYNC1H1	sp|Q14204|DYHC1_HUMAN	sp|Q14204|DYHC1_HUMAN	532.4	2.78429e+08	8.30077e+08	402;505;550;581;1346;1507;1589;1685;2018;2342;3043;3068;3126;3169;3199;3256;3310;3372;3405;4107;4339
Q14232	EIF2B1	sp|Q14232|EI2BA_HUMAN	sp|Q14232|EI2BA_HUMAN	33.712	2.95417e+07	54791000	20;215
Q14240	EIF4A2	sp|Q14240|IF4A2_HUMAN	sp|Q14240|IF4A2_HUMAN	46.402	25171900	6.03527e+06	166;179;188;229;307;316
Q14244	MAP7	sp|Q14244|MAP7_HUMAN	sp|Q14244|MAP7_HUMAN	84.051	3.12336e+07	59033000	185;258
Q14247	CTTN	sp|Q14247|SRC8_HUMAN	sp|Q14247|SRC8_HUMAN	61.585	391720000	297770000	95;129;448
Q14254	FLOT2	sp|Q14254|FLOT2_HUMAN	sp|Q14254|FLOT2_HUMAN	47.064	4.81627e+07	168470000	333;357
Q14257	RCN2	sp|Q14257|RCN2_HUMAN	sp|Q14257|RCN2_HUMAN	36.876	98214000	5.72637e+07	99
Q14258	TRIM25	sp|Q14258|TRI25_HUMAN	sp|Q14258|TRI25_HUMAN	70.973	17704000	40175000	248
Q14318	FKBP8	sp|Q14318|FKBP8_HUMAN	sp|Q14318|FKBP8_HUMAN	44.561	59383000	1.33047e+07	211;259;367
Q14320	FAM50A	sp|Q14320|FA50A_HUMAN;sp|Q9Y247|FA50B_HUMAN	sp|Q14320|FA50A_HUMAN	40.241	1.83243e+08	2.56507e+07	41;73;223;250
Q14432	PDE3A	sp|Q14432|PDE3A_HUMAN;sp|Q13370|PDE3B_HUMAN	sp|Q14432|PDE3A_HUMAN	124.98	8.57717e+06	5.71353e+07	484;485;722
Q14444	CAPRIN1	sp|Q14444|CAPR1_HUMAN	sp|Q14444|CAPR1_HUMAN	78.365	6.29903e+08	346150000	54;82;117;137;199;300
Q14498	RBM39	sp|Q14498|RBM39_HUMAN;sp|Q86U06|RBM23_HUMAN	sp|Q14498|RBM39_HUMAN	59.379	2.81502e+08	191520000	10;158;238;321;360
Q14558	PRPSAP1	sp|Q14558|KPRA_HUMAN	sp|Q14558|KPRA_HUMAN	39.393	5.28233e+07	26081000	121;234;283
Q14566	MCM6	sp|Q14566|MCM6_HUMAN	sp|Q14566|MCM6_HUMAN	92.888	4.84853e+07	2.89543e+08	1;340;631
Q14643	ITPR1	sp|Q14643|ITPR1_HUMAN	sp|Q14643|ITPR1_HUMAN	313.93	34038000	64131000	510;535;957;1367;2124
Q14677	CLINT1	sp|Q14677|EPN4_HUMAN	sp|Q14677|EPN4_HUMAN	68.259	1.26062e+08	52542000	1;4;19;44;464
Q14683	SMC1A	sp|Q14683|SMC1A_HUMAN	sp|Q14683|SMC1A_HUMAN	143.23	136954000	1.46337e+08	465;481;542;837;867;905;1125
Q14696	MESD	sp|Q14696|MESD_HUMAN	sp|Q14696|MESD_HUMAN	26.076	316260000	162609000	63;115;116;160
Q14697	GANAB	sp|Q14697|GANAB_HUMAN	sp|Q14697|GANAB_HUMAN	106.87	8.29233e+08	2062300000	142;338;339;452;517;581;594;666
Q14738	PPP2R5D	sp|Q14738|2A5D_HUMAN;sp|Q13362|2A5G_HUMAN	sp|Q14738|2A5D_HUMAN;sp|Q13362|2A5G_HUMAN	69.991	2.71107e+07	2.83837e+06	400;558
Q14764	MVP	sp|Q14764|MVP_HUMAN	sp|Q14764|MVP_HUMAN	99.326	64637400	2.29663e+08	48;617;714
Q14789	GOLGB1	sp|Q14789|GOGB1_HUMAN	sp|Q14789|GOGB1_HUMAN	376.01	1.91796e+08	8.70637e+06	299;324;566;625;758;878;914;1445;1733;1746;1886;1894;1958;2194;2379;2442;2715;2721
Q14790	CASP8	sp|Q14790|CASP8_HUMAN	sp|Q14790|CASP8_HUMAN	55.391	1.0772e+07	3.51117e+06	43;53
Q14839	CHD4	sp|Q14839|CHD4_HUMAN;sp|Q8TDI0|CHD5_HUMAN	sp|Q14839|CHD4_HUMAN	218	184500000	37591000	203;753;1192;1193;1273;1429;1433;1464;1499;1530;1631;1673
Q14847	LASP1	sp|Q14847|LASP1_HUMAN	sp|Q14847|LASP1_HUMAN	29.717	2.25669e+08	2.57967e+08	1;37;41;64;131;139;252
Q14914	PTGR1	sp|Q14914|PTGR1_HUMAN	sp|Q14914|PTGR1_HUMAN	35.869	2.69863e+07	2.72693e+08	63;146
Q14919	DRAP1	sp|Q14919|NC2A_HUMAN	sp|Q14919|NC2A_HUMAN	22.35	5.68477e+07	2.66607e+07	21;65
Q14974	KPNB1	sp|Q14974|IMB1_HUMAN	sp|Q14974|IMB1_HUMAN	97.169	1577290000	1.53111e+09	1;181;219;388;410;417;533;555;647;754;788;842
Q14978	NOLC1	sp|Q14978|NOLC1_HUMAN	sp|Q14978|NOLC1_HUMAN	73.602	88884000	40754000	441
Q14980	NUMA1	sp|Q14980|NUMA1_HUMAN	sp|Q14980|NUMA1_HUMAN	238.26	256920000	6.19447e+08	1;205;253;290;989;1032;1256;1439;1508;1819;1956;1970;2014
Q14C86	GAPVD1	sp|Q14C86|GAPD1_HUMAN	sp|Q14C86|GAPD1_HUMAN	164.98	7.72463e+07	3.59153e+07	250;342;425;986
Q15005	SPCS2	sp|Q15005|SPCS2_HUMAN	sp|Q15005|SPCS2_HUMAN	25.003	3.35073e+07	1.47087e+08	151;205
Q15006	EMC2	sp|Q15006|EMC2_HUMAN	sp|Q15006|EMC2_HUMAN	34.833	1.98837e+07	1.76147e+07	234
Q15008	PSMD6	sp|Q15008|PSMD6_HUMAN	sp|Q15008|PSMD6_HUMAN	45.531	8.70513e+07	335080000	104;105;152
Q15019	SEPTIN2	sp|Q15019|SEPT2_HUMAN	sp|Q15019|SEPT2_HUMAN	41.487	2.07826e+08	3.78443e+08	168;332;335;343;345;347
Q15020	SART3	sp|Q15020|SART3_HUMAN	sp|Q15020|SART3_HUMAN	109.93	55973000	33771000	221;500;765;951
Q15029	EFTUD2	sp|Q15029|U5S1_HUMAN	sp|Q15029|U5S1_HUMAN	109.43	2.50847e+08	553990000	481;603;647;687;957
Q15043	SLC39A14	sp|Q15043|S39AE_HUMAN	sp|Q15043|S39AE_HUMAN	54.212	2.61637e+07	10761600	274
Q15046	KARS	sp|Q15046|SYK_HUMAN	sp|Q15046|SYK_HUMAN	68.047	377859000	5.50787e+08	157;292;306;357;361;396;506;556;573
Q15050	RRS1	sp|Q15050|RRS1_HUMAN	sp|Q15050|RRS1_HUMAN	41.193	17060100	2010800	1
Q15056	EIF4H	sp|Q15056|IF4H_HUMAN	sp|Q15056|IF4H_HUMAN	27.385	112047000	6.27703e+07	180;195
Q15061	WDR43	sp|Q15061|WDR43_HUMAN	sp|Q15061|WDR43_HUMAN	74.89	7.52633e+06	1.29852e+07	445
Q15067	ACOX1	sp|Q15067|ACOX1_HUMAN	sp|Q15067|ACOX1_HUMAN	74.423	2.50588e+07	3044700	1;70;451
Q15102	PAFAH1B3	sp|Q15102|PA1B3_HUMAN	sp|Q15102|PA1B3_HUMAN	25.734	10125000	5.42953e+06	24
Q15121	PEA15	sp|Q15121|PEA15_HUMAN	sp|Q15121|PEA15_HUMAN	15.04	3.35743e+07	11252000	78
Q15149	PLEC	sp|Q15149|PLEC_HUMAN	sp|Q15149|PLEC_HUMAN	531.78	3.06543e+09	4552200000	308;344;464;540;585;767;799;1373;1534;1901;2304;2374;2453;2490;2515;2529;2613;2689;2929;2976;3512;3588;3635;3742;3923;4031;4040;4090;4130;4166;4242;4289;4330;4372;4435;4482;4505;4591
Q15154	PCM1	sp|Q15154|PCM1_HUMAN	sp|Q15154|PCM1_HUMAN	228.54	8.91567e+06	1.32495e+07	1177
Q15165	PON2	sp|Q15165|PON2_HUMAN	sp|Q15165|PON2_HUMAN	39.38	4.19733e+06	254570000	87;88
Q15181	PPA1	sp|Q15181|IPYR_HUMAN	sp|Q15181|IPYR_HUMAN	32.66	4.42927e+08	4.77277e+08	46;58;243
Q15185	PTGES3	sp|Q15185|TEBP_HUMAN	sp|Q15185|TEBP_HUMAN	18.697	74478000	430620000	1
Q15233	NONO	sp|Q15233|NONO_HUMAN	sp|Q15233|NONO_HUMAN	54.231	9.60907e+08	6.91183e+08	90;132;269;277;326;362;363;384;387;389;401;419;441
Q15257	PTPA	sp|Q15257|PTPA_HUMAN	sp|Q15257|PTPA_HUMAN	40.667	6.95133e+06	5.15147e+07	36;227
Q15269	PWP2	sp|Q15269|PWP2_HUMAN	sp|Q15269|PWP2_HUMAN	102.45	6.89457e+06	8085000	765;828
Q15287	RNPS1	sp|Q15287|RNPS1_HUMAN	sp|Q15287|RNPS1_HUMAN	34.208	3.94633e+08	45403000	1;178;189;192;256;262
Q15293	RCN1	sp|Q15293|RCN1_HUMAN	sp|Q15293|RCN1_HUMAN	38.89	3.27459e+07	2.40897e+08	167
Q15363	TMED2	sp|Q15363|TMED2_HUMAN	sp|Q15363|TMED2_HUMAN	22.761	461580000	2.35057e+08	86;98;101;141;151
Q15365	PCBP1	sp|Q15365|PCBP1_HUMAN	sp|Q15365|PCBP1_HUMAN	37.497	1.90821e+09	6.21317e+08	20;74;87;137;166;179;186;308
Q15366	PCBP2	sp|Q15366|PCBP2_HUMAN	sp|Q15366|PCBP2_HUMAN	38.58	335370000	2.28693e+08	20;74;87;137;251;258;316;362
Q15369	ELOC	sp|Q15369|ELOC_HUMAN	sp|Q15369|ELOC_HUMAN	12.473	247470000	1.28693e+08	17;45;75
Q15370	ELOB	sp|Q15370|ELOB_HUMAN	sp|Q15370|ELOB_HUMAN	13.133	7.37283e+07	1.66477e+08	1;6
Q15382	RHEB	sp|Q15382|RHEB_HUMAN	sp|Q15382|RHEB_HUMAN	20.497	198938000	6.99153e+07	106;115;125
Q15393	SF3B3	sp|Q15393|SF3B3_HUMAN	sp|Q15393|SF3B3_HUMAN	135.58	1.44107e+08	3.93113e+08	131;321;339;706;715;1093;1185
Q15404	RSU1	sp|Q15404|RSU1_HUMAN	sp|Q15404|RSU1_HUMAN	31.54	1.30033e+07	2.38453e+07	95
Q15417	CNN3	sp|Q15417|CNN3_HUMAN	sp|Q15417|CNN3_HUMAN	36.413	253680000	5.28373e+07	1;98;168;208;219;247
Q15424	SAFB	sp|Q15424|SAFB1_HUMAN	sp|Q15424|SAFB1_HUMAN	102.64	135575000	8.51873e+07	58;171;382;476;566;633
Q15427	SF3B4	sp|Q15427|SF3B4_HUMAN	sp|Q15427|SF3B4_HUMAN	44.385	2.04127e+08	1.17198e+08	74;76;133
Q15428	SF3A2	sp|Q15428|SF3A2_HUMAN	sp|Q15428|SF3A2_HUMAN	49.255	85315000	3.60703e+07	1;47;152;214
Q15435	PPP1R7	sp|Q15435|PP1R7_HUMAN	sp|Q15435|PP1R7_HUMAN	41.564	3.82737e+07	3773700	190;237;278;344
Q15436	SEC23A	sp|Q15436|SC23A_HUMAN	sp|Q15436|SC23A_HUMAN	86.16	4.48314e+07	112827000	1;172;203;400;675
Q15437	SEC23B	sp|Q15437|SC23B_HUMAN	sp|Q15437|SC23B_HUMAN	86.478	7.99767e+06	8.82667e+06	289;302
Q15459	SF3A1	sp|Q15459|SF3A1_HUMAN	sp|Q15459|SF3A1_HUMAN	88.885	203570000	2.22047e+08	117;376;509;692;714
Q15526	SURF1	sp|Q15526|SURF1_HUMAN	sp|Q15526|SURF1_HUMAN	33.331	1.10423e+07	2.61825e+06	110
Q15545	TAF7	sp|Q15545|TAF7_HUMAN	sp|Q15545|TAF7_HUMAN	40.259	2.52697e+07	3.01847e+06	74;279;307
Q15637	SF1	sp|Q15637|SF01_HUMAN	sp|Q15637|SF01_HUMAN	68.329	1.44437e+08	170060000	27;36;195;212;242
Q15643	TRIP11	sp|Q15643|TRIPB_HUMAN	sp|Q15643|TRIPB_HUMAN	227.58	1.96828e+07	228600000	443;1456
Q15645	TRIP13	sp|Q15645|PCH2_HUMAN	sp|Q15645|PCH2_HUMAN	48.55	1.67437e+07	59262000	1
Q15714	TSC22D1	sp|Q15714|T22D1_HUMAN;sp|Q99576|T22D3_HUMAN;sp|Q9Y3Q8|T22D4_HUMAN;sp|O75157|T22D2_HUMAN	sp|Q15714|T22D1_HUMAN;sp|Q99576|T22D3_HUMAN;sp|Q9Y3Q8|T22D4_HUMAN;sp|O75157|T22D2_HUMAN	109.68	3.06673e+07	13236000	988
Q15717	ELAVL1	sp|Q15717|ELAV1_HUMAN;sp|Q12926|ELAV2_HUMAN;sp|P26378|ELAV4_HUMAN	sp|Q15717|ELAV1_HUMAN	36.091	53346000	185430000	31;125
Q15738	NSDHL	sp|Q15738|NSDHL_HUMAN	sp|Q15738|NSDHL_HUMAN	41.9	5.66008e+07	5.38907e+07	1;9;359
Q15758	SLC1A5	sp|Q15758|AAAT_HUMAN	sp|Q15758|AAAT_HUMAN	56.598	2.30807e+08	1.8151e+08	1
Q15785	TOMM34	sp|Q15785|TOM34_HUMAN	sp|Q15785|TOM34_HUMAN	34.559	2.80703e+07	100552000	103;133
Q15819	UBE2V2	sp|Q15819|UB2V2_HUMAN	sp|Q15819|UB2V2_HUMAN	16.363	1.10753e+08	232050000	49;97;126;127
Q15836	VAMP3	sp|Q15836|VAMP3_HUMAN;sp|P63027|VAMP2_HUMAN	sp|Q15836|VAMP3_HUMAN	11.309	3.07045e+07	22974800	1;29
Q15907	RAB11B	sp|Q15907|RB11B_HUMAN;sp|P62491|RB11A_HUMAN	sp|Q15907|RB11B_HUMAN;sp|P62491|RB11A_HUMAN	24.488	9.49913e+07	393410000	1
Q16181	SEPTIN7	sp|Q16181|SEPT7_HUMAN;sp|Q6ZU15|SEP14_HUMAN;sp|O43236|SEPT4_HUMAN	sp|Q16181|SEPT7_HUMAN	50.679	8.06867e+07	2.79357e+08	294;339
Q16186	ADRM1	sp|Q16186|ADRM1_HUMAN	sp|Q16186|ADRM1_HUMAN	42.153	8.25237e+07	6.99033e+07	1;109
Q16204	CCDC6	sp|Q16204|CCDC6_HUMAN	sp|Q16204|CCDC6_HUMAN	53.29	1.21947e+07	2.39111e+07	150
Q16222	UAP1	sp|Q16222|UAP1_HUMAN	sp|Q16222|UAP1_HUMAN	58.768	2.79743e+07	2.26373e+07	69;218;239
Q16401	PSMD5	sp|Q16401|PSMD5_HUMAN	sp|Q16401|PSMD5_HUMAN	56.195	47807000	2.21023e+08	75;283
Q16527	CSRP2	sp|Q16527|CSRP2_HUMAN	sp|Q16527|CSRP2_HUMAN	20.954	3.11333e+07	3.43537e+07	82
Q16531	DDB1	sp|Q16531|DDB1_HUMAN	sp|Q16531|DDB1_HUMAN	126.97	4.16383e+08	606890000	64;276;282;291;581;835;873;927;938
Q16543	CDC37	sp|Q16543|CDC37_HUMAN	sp|Q16543|CDC37_HUMAN	44.468	533960000	3.22653e+08	40;112;128;164;249;316;324
Q16555	DPYSL2	sp|Q16555|DPYL2_HUMAN	sp|Q16555|DPYL2_HUMAN	62.293	1.80241e+08	2.61143e+08	37;64;78;83;152;168;362;375
Q16563	SYPL1	sp|Q16563|SYPL1_HUMAN	sp|Q16563|SYPL1_HUMAN	28.565	10611200	1.60506e+07	19
Q16576	RBBP7	sp|Q16576|RBBP7_HUMAN	sp|Q16576|RBBP7_HUMAN	47.82	508480000	4.85123e+08	6;132;252
Q16629	SRSF7	sp|Q16629|SRSF7_HUMAN	sp|Q16629|SRSF7_HUMAN	27.366	4.79857e+08	8.91587e+07	85;237
Q16630	CPSF6	sp|Q16630|CPSF6_HUMAN	sp|Q16630|CPSF6_HUMAN	59.209	2.22962e+07	25213100	141;169
Q16643	DBN1	sp|Q16643|DREB_HUMAN;sp|Q68D10|SPT2_HUMAN;REV__sp|Q9NQS7|INCE_HUMAN	sp|Q16643|DREB_HUMAN	71.428	1.25148e+08	3.45697e+07	64;172;328
Q16698	DECR1	sp|Q16698|DECR_HUMAN	sp|Q16698|DECR_HUMAN	36.067	2.85567e+06	1.43777e+08	262
Q16719	KYNU	sp|Q16719|KYNU_HUMAN	sp|Q16719|KYNU_HUMAN	52.351	38290000	2.42343e+08	1;120
Q16740	CLPP	sp|Q16740|CLPP_HUMAN	sp|Q16740|CLPP_HUMAN	30.18	2.19033e+07	2.05353e+07	176;199
Q16774	GUK1	sp|Q16774|KGUA_HUMAN	sp|Q16774|KGUA_HUMAN	21.725	9037200	6699800	94
Q16836	HADH	sp|Q16836|HCDH_HUMAN	sp|Q16836|HCDH_HUMAN	34.293	109958000	599630000	178;228;280
Q16851	UGP2	sp|Q16851|UGPA_HUMAN	sp|Q16851|UGPA_HUMAN	56.94	26515700	1.0012e+09	162;280
Q16881	TXNRD1	sp|Q16881|TRXR1_HUMAN	sp|Q16881|TRXR1_HUMAN	70.905	1.83323e+09	2.15303e+09	151;189;220;251;382;390
Q16890	TPD52L1	sp|Q16890|TPD53_HUMAN	sp|Q16890|TPD53_HUMAN	22.449	78081000	1.5789e+07	73;76;90
Q16891	IMMT	sp|Q16891|MIC60_HUMAN	sp|Q16891|MIC60_HUMAN	83.677	1.61992e+08	5.85777e+08	88;118;260;334;475;479;647;730
Q17RY6	LY6K	sp|Q17RY6|LY6K_HUMAN	sp|Q17RY6|LY6K_HUMAN	18.673	1.49507e+07	7.52873e+06	80
Q1KMD3	HNRNPUL2	sp|Q1KMD3|HNRL2_HUMAN	sp|Q1KMD3|HNRL2_HUMAN	85.104	140685000	2.89343e+08	41;304;493;503
Q2TAL8	QRICH1	sp|Q2TAL8|QRIC1_HUMAN	sp|Q2TAL8|QRIC1_HUMAN	86.435	2.79037e+07	6.97337e+06	361;687;775
Q2TAY7	SMU1	sp|Q2TAY7|SMU1_HUMAN	sp|Q2TAY7|SMU1_HUMAN	57.543	89519000	3.24353e+07	15;162;182;425;427
Q32MZ4	LRRFIP1	sp|Q32MZ4|LRRF1_HUMAN	sp|Q32MZ4|LRRF1_HUMAN	89.252	158470000	4.89513e+07	100;175;189;198
Q32P28	P3H1	sp|Q32P28|P3H1_HUMAN	sp|Q32P28|P3H1_HUMAN	83.393	2.89933e+08	2.51757e+08	58;206;425;461;474;549
Q3LXA3	TKFC	sp|Q3LXA3|TKFC_HUMAN	sp|Q3LXA3|TKFC_HUMAN	58.946	7668000	2.83887e+07	231
Q3ZAQ7	VMA21	sp|Q3ZAQ7|VMA21_HUMAN	sp|Q3ZAQ7|VMA21_HUMAN	11.354	4.22767e+07	1.06293e+07	1
Q4V328	GRIPAP1	sp|Q4V328|GRAP1_HUMAN	sp|Q4V328|GRAP1_HUMAN	96.004	9.89447e+06	5596000	13;438
Q52LJ0	FAM98B	sp|Q52LJ0|FA98B_HUMAN	sp|Q52LJ0|FA98B_HUMAN	45.547	36750000	36455000	197;268
Q53EL6	PDCD4	sp|Q53EL6|PDCD4_HUMAN	sp|Q53EL6|PDCD4_HUMAN	51.735	3.80886e+07	1.69916e+06	304;401
Q53GQ0	HSD17B12	sp|Q53GQ0|DHB12_HUMAN	sp|Q53GQ0|DHB12_HUMAN	34.324	1.69293e+07	1.05576e+07	157;168;176
Q5F1R6	DNAJC21	sp|Q5F1R6|DJC21_HUMAN	sp|Q5F1R6|DJC21_HUMAN	62.027	5.69523e+07	1.60447e+07	117;271;341
Q5H9R7	PPP6R3	sp|Q5H9R7|PP6R3_HUMAN	sp|Q5H9R7|PP6R3_HUMAN	97.668	7337400	11371800	226
Q5JPE7	NOMO2	sp|Q5JPE7|NOMO2_HUMAN;sp|Q15155|NOMO1_HUMAN;sp|P69849|NOMO3_HUMAN	sp|Q5JPE7|NOMO2_HUMAN;sp|Q15155|NOMO1_HUMAN;sp|P69849|NOMO3_HUMAN	139.44	2.58667e+08	2.64307e+08	327;467;543;560;677;678;779;941
Q5JRA6	MIA3	sp|Q5JRA6|TGO1_HUMAN	sp|Q5JRA6|TGO1_HUMAN	213.7	1.56383e+07	4.91565e+06	971;1289;1576
Q5JRX3	PITRM1	sp|Q5JRX3|PREP_HUMAN	sp|Q5JRX3|PREP_HUMAN	117.41	44802000	5.89217e+07	436;743;755;859
Q5JTV8	TOR1AIP1	sp|Q5JTV8|TOIP1_HUMAN	sp|Q5JTV8|TOIP1_HUMAN	66.248	6.61113e+07	5.99437e+07	146;301;552
Q5SSJ5	HP1BP3	sp|Q5SSJ5|HP1B3_HUMAN	sp|Q5SSJ5|HP1B3_HUMAN	61.206	3.97822e+07	1.85027e+07	39;161
Q5T1C6	THEM4	sp|Q5T1C6|THEM4_HUMAN	sp|Q5T1C6|THEM4_HUMAN	27.129	10894400	2.17493e+06	65
Q5T4S7	UBR4	sp|Q5T4S7|UBR4_HUMAN	sp|Q5T4S7|UBR4_HUMAN	573.83	1.70863e+07	4.51163e+07	4438;4809;5132
Q5T8P6	RBM26	sp|Q5T8P6|RBM26_HUMAN	sp|Q5T8P6|RBM26_HUMAN	113.6	49866600	3.23437e+07	620;825
Q5TC12	ATPAF1	sp|Q5TC12|ATPF1_HUMAN	sp|Q5TC12|ATPF1_HUMAN	36.436	31278000	4.00857e+06	152
Q5TFE4	NT5DC1	sp|Q5TFE4|NT5D1_HUMAN	sp|Q5TFE4|NT5D1_HUMAN	51.844	8.25233e+06	1.41456e+07	315
Q5VT52	RPRD2	sp|Q5VT52|RPRD2_HUMAN	sp|Q5VT52|RPRD2_HUMAN	156.02	31815000	1.97617e+06	467;1098
Q5VTR2	RNF20	sp|Q5VTR2|BRE1A_HUMAN	sp|Q5VTR2|BRE1A_HUMAN	113.66	9.50337e+06	2.78543e+06	664;838
Q5VYK3	ECPAS	sp|Q5VYK3|ECM29_HUMAN	sp|Q5VYK3|ECM29_HUMAN	204.29	16323600	3.49953e+07	59;886;1551
Q63ZY3	KANK2	sp|Q63ZY3|KANK2_HUMAN	sp|Q63ZY3|KANK2_HUMAN	91.173	17527000	1.23364e+07	278;369
Q6DD88	ATL3	sp|Q6DD88|ATLA3_HUMAN;sp|Q9BVN2|RUSC1_HUMAN	sp|Q6DD88|ATLA3_HUMAN	60.541	7.8336e+07	97138000	1;19;141;197;343;536
Q6DRA6	HIST2H2BD	sp|Q6DRA6|H2B2D_HUMAN;sp|Q6DN03|H2B2C_HUMAN	sp|Q6DRA6|H2B2D_HUMAN;sp|Q6DN03|H2B2C_HUMAN	18.018	3.52537e+08	2.15523e+08	1;60;63
Q6H3X3	RAET1G	sp|Q6H3X3|ULBP5_HUMAN;sp|Q5VY80|ULBP6_HUMAN	sp|Q6H3X3|ULBP5_HUMAN;sp|Q5VY80|ULBP6_HUMAN	37.106	1.5624e+07	1.15713e+07	157
Q6IAA8	LAMTOR1	sp|Q6IAA8|LTOR1_HUMAN	sp|Q6IAA8|LTOR1_HUMAN	17.745	7322400	1.71943e+07	76
Q6IBS0	TWF2	sp|Q6IBS0|TWF2_HUMAN	sp|Q6IBS0|TWF2_HUMAN	39.548	1.0198e+07	4.91017e+07	203
Q6NUK1	SLC25A24	sp|Q6NUK1|SCMC1_HUMAN	sp|Q6NUK1|SCMC1_HUMAN	53.354	6.78743e+07	1.66527e+08	81;232;452
Q6NUQ4	TMEM214	sp|Q6NUQ4|TM214_HUMAN	sp|Q6NUQ4|TM214_HUMAN	77.15	5.20957e+06	3309900	314
Q6NVY1	HIBCH	sp|Q6NVY1|HIBCH_HUMAN	sp|Q6NVY1|HIBCH_HUMAN	43.482	30863500	3.21963e+07	64;224;328
Q6NYC1	JMJD6	sp|Q6NYC1|JMJD6_HUMAN	sp|Q6NYC1|JMJD6_HUMAN	46.461	3.94839e+07	5.18267e+06	177
Q6P582	MZT2A	sp|Q6P582|MZT2A_HUMAN;sp|Q6NZ67|MZT2B_HUMAN	sp|Q6P582|MZT2A_HUMAN;sp|Q6NZ67|MZT2B_HUMAN	16.22	7580600	5.21413e+06	75
Q6NZI2	CAVIN1	sp|Q6NZI2|CAVN1_HUMAN	sp|Q6NZI2|CAVN1_HUMAN	43.476	8.31437e+07	1.56673e+08	82;154
Q6P1J9	CDC73	sp|Q6P1J9|CDC73_HUMAN	sp|Q6P1J9|CDC73_HUMAN	60.576	6.91973e+06	2.70024e+07	177
Q6P2E9	EDC4	sp|Q6P2E9|EDC4_HUMAN	sp|Q6P2E9|EDC4_HUMAN	151.66	16787700	1.64252e+07	1081;1156;1188
Q6P2Q9	PRPF8	sp|Q6P2Q9|PRP8_HUMAN	sp|Q6P2Q9|PRP8_HUMAN	273.6	8.85761e+07	109122000	95;696;738;1009;1327;1513;1730;2200
Q6P587	FAHD1	sp|Q6P587|FAHD1_HUMAN	sp|Q6P587|FAHD1_HUMAN	24.843	4.64058e+07	55216000	61;78
Q6P996	PDXDC1	sp|Q6P996|PDXD1_HUMAN;sp|Q6P474|PDXD2_HUMAN	sp|Q6P996|PDXD1_HUMAN	86.706	25521600	7.16677e+06	1;16;413;609
Q6PKG0	LARP1	sp|Q6PKG0|LARP1_HUMAN;sp|Q659C4|LAR1B_HUMAN	sp|Q6PKG0|LARP1_HUMAN	123.51	181011000	4.50177e+07	259;595;653;671;912;931
Q6UB35	MTHFD1L	sp|Q6UB35|C1TM_HUMAN	sp|Q6UB35|C1TM_HUMAN	105.79	3.3097e+07	1.00411e+08	632;658;749
Q6UW68	TMEM205	sp|Q6UW68|TM205_HUMAN	sp|Q6UW68|TM205_HUMAN	21.198	4.85153e+07	3.86237e+06	1;114
Q6UW78	UQCC3	sp|Q6UW78|UQCC3_HUMAN	sp|Q6UW78|UQCC3_HUMAN	10.081	4.81023e+07	8.63847e+06	1;81
Q6UXH1	CRELD2	sp|Q6UXH1|CREL2_HUMAN	sp|Q6UXH1|CREL2_HUMAN	38.191	77467000	1.60218e+07	45
Q6UXN9	WDR82	sp|Q6UXN9|WDR82_HUMAN	sp|Q6UXN9|WDR82_HUMAN	35.079	45314000	6.29707e+06	115
Q6Y7W6	GIGYF2	sp|Q6Y7W6|GGYF2_HUMAN	sp|Q6Y7W6|GGYF2_HUMAN	150.07	4.71407e+07	4971700	94;249;414;498;921;1076
Q6YN16	HSDL2	sp|Q6YN16|HSDL2_HUMAN	sp|Q6YN16|HSDL2_HUMAN	45.394	41305700	8.73443e+07	206;208;391;401
Q6YP21	KYAT3	sp|Q6YP21|KAT3_HUMAN	sp|Q6YP21|KAT3_HUMAN	51.4	91433000	1878400	168;353
Q6ZQQ6	WDR87	sp|Q6ZQQ6|WDR87_HUMAN	sp|Q6ZQQ6|WDR87_HUMAN	333.18	4590700000	6.49407e+08	1967
Q6ZRP7	QSOX2	sp|Q6ZRP7|QSOX2_HUMAN	sp|Q6ZRP7|QSOX2_HUMAN	77.528	1.24949e+07	4.62757e+06	123;486
Q70UQ0	IKBIP	sp|Q70UQ0|IKIP_HUMAN	sp|Q70UQ0|IKIP_HUMAN	39.309	1.81153e+07	5.68867e+07	107;164
Q712K3	UBE2R2	sp|Q712K3|UB2R2_HUMAN	sp|Q712K3|UB2R2_HUMAN	27.166	6.99907e+07	13221200	6;14
Q7KZ85	SUPT6H	sp|Q7KZ85|SPT6H_HUMAN	sp|Q7KZ85|SPT6H_HUMAN	199.07	131250000	7.07577e+06	271;366;420;448;457;725;859;1020;1029;1152;1287;1419;1677
Q7KZF4	SND1	sp|Q7KZF4|SND1_HUMAN	sp|Q7KZF4|SND1_HUMAN	102	261612000	575150000	26;111;139;348;399;601;670;711;862
Q7L014	DDX46	sp|Q7L014|DDX46_HUMAN	sp|Q7L014|DDX46_HUMAN	117.36	8.61187e+06	95508000	179;381;430
Q7L1Q6	BZW1	sp|Q7L1Q6|BZW1_HUMAN	sp|Q7L1Q6|BZW1_HUMAN	48.043	307910000	6.97803e+08	216;265;356;397
Q7L2E3	DHX30	sp|Q7L2E3|DHX30_HUMAN	sp|Q7L2E3|DHX30_HUMAN	133.94	2.43557e+07	17989600	266;694;827
Q7L2H7	EIF3M	sp|Q7L2H7|EIF3M_HUMAN	sp|Q7L2H7|EIF3M_HUMAN	42.502	1.32583e+08	1.12906e+08	113;274;283;285
Q7L5N1	COPS6	sp|Q7L5N1|CSN6_HUMAN	sp|Q7L5N1|CSN6_HUMAN	36.163	89360600	254470000	157;206;302
Q7Z2K6	ERMP1	sp|Q7Z2K6|ERMP1_HUMAN	sp|Q7Z2K6|ERMP1_HUMAN	100.23	10792000	5068500	387
Q7Z2W4	ZC3HAV1	sp|Q7Z2W4|ZCCHV_HUMAN	sp|Q7Z2W4|ZCCHV_HUMAN	101.43	5.23212e+07	2.26117e+07	202;552;694
Q7Z2Z2	EFL1	sp|Q7Z2Z2|EFL1_HUMAN	sp|Q7Z2Z2|EFL1_HUMAN	125.43	1.96731e+07	1.27318e+07	9;417;721
Q7Z3B4	NUP54	sp|Q7Z3B4|NUP54_HUMAN	sp|Q7Z3B4|NUP54_HUMAN	55.435	2.85857e+07	8.51133e+06	283;327;440
Q7Z417	NUFIP2	sp|Q7Z417|NUFP2_HUMAN	sp|Q7Z417|NUFP2_HUMAN	76.12	1.17424e+08	9.83333e+06	245;403;690
Q7Z460	CLASP1	sp|Q7Z460|CLAP1_HUMAN	sp|Q7Z460|CLAP1_HUMAN	169.45	1.19122e+07	4.06737e+06	46;232;1390
Q7Z4H8	POGLUT3	sp|Q7Z4H8|PLGT3_HUMAN	sp|Q7Z4H8|PLGT3_HUMAN	58.572	3859600	14389100	359
Q7Z6Z7	HUWE1	sp|Q7Z6Z7|HUWE1_HUMAN	sp|Q7Z6Z7|HUWE1_HUMAN	481.89	7.60467e+07	2.98107e+07	240;246;532;643;1042;1209;2239;3398;4017;4317
Q7Z7H5	TMED4	sp|Q7Z7H5|TMED4_HUMAN	sp|Q7Z7H5|TMED4_HUMAN	25.943	1.18581e+08	69000000	51;77;121
Q7Z7K0	CMC1	sp|Q7Z7K0|COXM1_HUMAN	sp|Q7Z7K0|COXM1_HUMAN	12.49	1.55229e+07	1.75677e+07	49
Q86SF2	GALNT7	sp|Q86SF2|GALT7_HUMAN	sp|Q86SF2|GALT7_HUMAN	75.388	80477000	5.86463e+07	549;580;596;651
Q86TG7	PEG10	sp|Q86TG7|PEG10_HUMAN	sp|Q86TG7|PEG10_HUMAN	80.172	3.37827e+07	1.57093e+07	125;279
Q86U42	PABPN1	sp|Q86U42|PABP2_HUMAN	sp|Q86U42|PABP2_HUMAN	32.749	8.39943e+07	8.57873e+07	129
Q86UP2	KTN1	sp|Q86UP2|KTN1_HUMAN	sp|Q86UP2|KTN1_HUMAN	156.27	3.56587e+08	4.60537e+08	185;415;551;554;643;671;697;733;948;1106;1128;1178
Q86UV5	USP48	sp|Q86UV5|UBP48_HUMAN	sp|Q86UV5|UBP48_HUMAN	119.03	9.09897e+06	2.94478e+07	190
Q86V81	ALYREF	sp|Q86V81|THOC4_HUMAN	sp|Q86V81|THOC4_HUMAN	26.888	93232000	1.12224e+08	5;7
Q86VP6	CAND1	sp|Q86VP6|CAND1_HUMAN;sp|O75155|CAND2_HUMAN	sp|Q86VP6|CAND1_HUMAN	136.37	6.89577e+07	3.69287e+08	31;367;778
Q86W42	THOC6	sp|Q86W42|THOC6_HUMAN	sp|Q86W42|THOC6_HUMAN	37.535	3.91913e+06	6.83583e+06	105
Q86W92	PPFIBP1	sp|Q86W92|LIPB1_HUMAN	sp|Q86W92|LIPB1_HUMAN	114.02	1.18955e+07	2494100	173;217;316	248
Q86WC4	OSTM1	sp|Q86WC4|OSTM1_HUMAN	sp|Q86WC4|OSTM1_HUMAN	37.256	70521000	7763700	238;241
Q86X76	NIT1	sp|Q86X76|NIT1_HUMAN	sp|Q86X76|NIT1_HUMAN	35.896	1.06257e+07	1670400	273
Q86XL3	ANKLE2	sp|Q86XL3|ANKL2_HUMAN	sp|Q86XL3|ANKL2_HUMAN	104.11	5763200	43114000	646
Q8IUD2	ERC1	sp|Q8IUD2|RB6I2_HUMAN	sp|Q8IUD2|RB6I2_HUMAN	128.08	105052000	1.27415e+07	152;183;386;713;733;810;926
Q8IV08	PLD3	sp|Q8IV08|PLD3_HUMAN	sp|Q8IV08|PLD3_HUMAN	54.705	4.07613e+07	1.35887e+07	6;23;192;374;420
Q8IVF2	AHNAK2	sp|Q8IVF2|AHNK2_HUMAN	sp|Q8IVF2|AHNK2_HUMAN	616.62	1.13697e+08	6.61017e+06	694;799;921;1202;1862;1995;2076
Q8IVS2	MCAT	sp|Q8IVS2|FABD_HUMAN	sp|Q8IVS2|FABD_HUMAN	42.961	1.67927e+07	4.89743e+06	262
Q8IX12	CCAR1	sp|Q8IX12|CCAR1_HUMAN	sp|Q8IX12|CCAR1_HUMAN	132.82	29444800	3.88243e+07	1122
Q8IXB1	DNAJC10	sp|Q8IXB1|DJC10_HUMAN	sp|Q8IXB1|DJC10_HUMAN	91.079	17485000	5.16043e+07	230
Q8IYB3	SRRM1	sp|Q8IYB3|SRRM1_HUMAN	sp|Q8IYB3|SRRM1_HUMAN	102.33	1.98326e+09	23605600	1;473
Q8IYB8	SUPV3L1	sp|Q8IYB8|SUV3_HUMAN	sp|Q8IYB8|SUV3_HUMAN	87.99	1.91802e+07	4.89527e+06	747
Q8IZL8	PELP1	sp|Q8IZL8|PELP1_HUMAN	sp|Q8IZL8|PELP1_HUMAN	119.7	40200000	2.79317e+06	203;535;1088
Q8N163	CCAR2	sp|Q8N163|CCAR2_HUMAN	sp|Q8N163|CCAR2_HUMAN	102.9	2.37617e+07	4.26147e+07	559
Q8N183	NDUFAF2	sp|Q8N183|NDUF2_HUMAN	sp|Q8N183|NDUF2_HUMAN	19.856	4.11583e+07	3.09743e+06	85;160
Q8N1F7	NUP93	sp|Q8N1F7|NUP93_HUMAN	sp|Q8N1F7|NUP93_HUMAN	93.487	9.71173e+06	8.83133e+07	226;666
Q8N1G4	LRRC47	sp|Q8N1G4|LRC47_HUMAN	sp|Q8N1G4|LRC47_HUMAN	63.472	4.11907e+07	76255000	344;496
Q8N3U4	STAG2	sp|Q8N3U4|STAG2_HUMAN	sp|Q8N3U4|STAG2_HUMAN	141.32	21133400	1.1884e+07	135;318;972
Q8N4H5	TOMM5	sp|Q8N4H5|TOM5_HUMAN	sp|Q8N4H5|TOM5_HUMAN	6.0352	2.73653e+08	7167100	1;16;20
Q8N543	OGFOD1	sp|Q8N543|OGFD1_HUMAN	sp|Q8N543|OGFD1_HUMAN	63.245	5.39751e+07	1.87196e+07	84;141;376;434
Q8N6T3	ARFGAP1	sp|Q8N6T3|ARFG1_HUMAN	sp|Q8N6T3|ARFG1_HUMAN	44.667	2.48299e+07	1.78607e+07	145
Q8N766	EMC1	sp|Q8N766|EMC1_HUMAN	sp|Q8N766|EMC1_HUMAN	111.76	3.70381e+07	1.14025e+08	336;483;726
Q8N8S7	ENAH	sp|Q8N8S7|ENAH_HUMAN	sp|Q8N8S7|ENAH_HUMAN	66.509	39718000	6.63137e+06	14;566
Q8NBF2	NHLRC2	sp|Q8NBF2|NHLC2_HUMAN	sp|Q8NBF2|NHLC2_HUMAN	79.443	1.31147e+07	11311900	565
Q8NBJ5	COLGALT1	sp|Q8NBJ5|GT251_HUMAN	sp|Q8NBJ5|GT251_HUMAN	71.635	1.48493e+08	2.29353e+08	144;191;472;518;594
Q8NBJ7	SUMF2	sp|Q8NBJ7|SUMF2_HUMAN	sp|Q8NBJ7|SUMF2_HUMAN	33.843	146160000	7.90573e+07	40;275
Q8NBN3	TMEM87A	sp|Q8NBN3|TM87A_HUMAN	sp|Q8NBN3|TM87A_HUMAN	63.429	8.59947e+07	790610	142;487;495
Q8NBX0	SCCPDH	sp|Q8NBX0|SCPDL_HUMAN	sp|Q8NBX0|SCPDL_HUMAN	47.151	12649000	5.69337e+07	249
Q8NC51	SERBP1	sp|Q8NC51|PAIRB_HUMAN	sp|Q8NC51|PAIRB_HUMAN	44.965	4.78047e+08	5.29873e+08	179;288;340
Q8NC56	LEMD2	sp|Q8NC56|LEMD2_HUMAN	sp|Q8NC56|LEMD2_HUMAN	56.974	6.35603e+06	5608500	487
Q8NDC0	MAPK1IP1L	sp|Q8NDC0|MISSL_HUMAN	sp|Q8NDC0|MISSL_HUMAN	24.269	3.57757e+07	3.07723e+07	1
Q8NE71	ABCF1	sp|Q8NE71|ABCF1_HUMAN	sp|Q8NE71|ABCF1_HUMAN	95.925	7.08837e+07	1.64781e+08	291;444;458;703
Q8NEZ2	VPS37A	sp|Q8NEZ2|VP37A_HUMAN	sp|Q8NEZ2|VP37A_HUMAN	44.314	6.22427e+06	968797	307
Q8NF91	SYNE1	sp|Q8NF91|SYNE1_HUMAN	sp|Q8NF91|SYNE1_HUMAN	1011.1	8.06217e+07	1.00136e+08	3123;3124;5226	3809
Q8NFH5	NUP35	sp|Q8NFH5|NUP35_HUMAN	sp|Q8NFH5|NUP35_HUMAN	34.773	12822000	19763000	18;19;286
Q8NFQ8	TOR1AIP2	sp|Q8NFQ8|TOIP2_HUMAN	sp|Q8NFQ8|TOIP2_HUMAN	51.263	6.16317e+07	21208000	207;438
Q8NHP8	PLBD2	sp|Q8NHP8|PLBL2_HUMAN	sp|Q8NHP8|PLBL2_HUMAN	65.471	6.53427e+06	5857400	538
Q8NI36	WDR36	sp|Q8NI36|WDR36_HUMAN	sp|Q8NI36|WDR36_HUMAN	105.32	4933100	7998200	376
Q8TAQ2	SMARCC2	sp|Q8TAQ2|SMRC2_HUMAN	sp|Q8TAQ2|SMRC2_HUMAN	132.88	1.09814e+08	4981200	343;469;896
Q8TAT6	NPLOC4	sp|Q8TAT6|NPL4_HUMAN	sp|Q8TAT6|NPL4_HUMAN	68.119	7.99333e+06	1.24247e+08	162
Q8TBX8	PIP4K2C	sp|Q8TBX8|PI42C_HUMAN	sp|Q8TBX8|PI42C_HUMAN	47.299	5.34793e+06	2874900	243
Q8TC07	TBC1D15	sp|Q8TC07|TBC15_HUMAN	sp|Q8TC07|TBC15_HUMAN	79.49	7098800	7414800	338
Q8TCJ2	STT3B	sp|Q8TCJ2|STT3B_HUMAN	sp|Q8TCJ2|STT3B_HUMAN	93.673	9.61977e+07	30643600	24;678;717;728
Q8TCT9	HM13	sp|Q8TCT9|HM13_HUMAN	sp|Q8TCT9|HM13_HUMAN	41.488	1.81177e+08	8.48473e+07	66;343
Q8TED1	GPX8	sp|Q8TED1|GPX8_HUMAN	sp|Q8TED1|GPX8_HUMAN	23.881	3.51767e+07	7.11097e+07	1
Q8TEM1	NUP210	sp|Q8TEM1|PO210_HUMAN	sp|Q8TEM1|PO210_HUMAN	205.11	2.48861e+07	1.46473e+07	538
Q8TEX9	IPO4	sp|Q8TEX9|IPO4_HUMAN	sp|Q8TEX9|IPO4_HUMAN	118.71	2.09056e+07	1.63262e+07	1;187;208
Q8WTV0	SCARB1	sp|Q8WTV0|SCRB1_HUMAN	sp|Q8WTV0|SCRB1_HUMAN	60.877	7.40263e+07	1.10981e+07	55;198;394
Q8WUM4	PDCD6IP	sp|Q8WUM4|PDC6I_HUMAN	sp|Q8WUM4|PDC6I_HUMAN	96.022	1.45543e+08	694580000	358;543;580
Q8WWI1	LMO7	sp|Q8WWI1|LMO7_HUMAN	sp|Q8WWI1|LMO7_HUMAN	192.69	12919000	4.29597e+06	705;933;1041;1108;1119
Q8WWM7	ATXN2L	sp|Q8WWM7|ATX2L_HUMAN	sp|Q8WWM7|ATX2L_HUMAN	113.37	8.17303e+07	7.12303e+07	1;123;215;315;592
Q8WWY3	PRPF31	sp|Q8WWY3|PRP31_HUMAN	sp|Q8WWY3|PRP31_HUMAN	55.455	5.40602e+07	7.54637e+06	65;81;232;483
Q8WX93	PALLD	sp|Q8WX93|PALLD_HUMAN;sp|Q86TC9|MYPN_HUMAN	sp|Q8WX93|PALLD_HUMAN	150.56	8.07777e+07	3.03733e+07	765;1091
Q8WXH0	SYNE2	sp|Q8WXH0|SYNE2_HUMAN	sp|Q8WXH0|SYNE2_HUMAN	796.43	2.09101e+06	1.70687e+07	5056
Q8WXI7	MUC16	sp|Q8WXI7|MUC16_HUMAN	sp|Q8WXI7|MUC16_HUMAN	1519.2	4.29877e+07	1.81043e+07	12258;12583;12738;12894;13360
Q8WXX5	DNAJC9	sp|Q8WXX5|DNJC9_HUMAN	sp|Q8WXX5|DNJC9_HUMAN	29.909	12210000	1.31709e+07	231
Q8WYA6	CTNNBL1	sp|Q8WYA6|CTBL1_HUMAN	sp|Q8WYA6|CTBL1_HUMAN	65.173	2.24707e+07	20615000	85;339;387;452
Q8WZ42	TTN	sp|Q8WZ42|TITIN_HUMAN	sp|Q8WZ42|TITIN_HUMAN	3816	3.31447e+07	25334000	33210;33307
Q92499	DDX1	sp|Q92499|DDX1_HUMAN	sp|Q92499|DDX1_HUMAN	82.431	75107000	438780000	423;484
Q92520	FAM3C	sp|Q92520|FAM3C_HUMAN	sp|Q92520|FAM3C_HUMAN	24.68	4.66287e+07	10025000	73;93
Q92522	H1FX	sp|Q92522|H1X_HUMAN	sp|Q92522|H1X_HUMAN	22.487	78990000	27554700	17
Q92538	GBF1	sp|Q92538|GBF1_HUMAN	sp|Q92538|GBF1_HUMAN	206.44	1.1083e+08	1.09648e+07	134;211;497;517;750;875;886;1047;1135;1612;1617
Q92542	NCSTN	sp|Q92542|NICA_HUMAN	sp|Q92542|NICA_HUMAN	78.41	8.89387e+06	6683300	378
Q92544	TM9SF4	sp|Q92544|TM9S4_HUMAN	sp|Q92544|TM9S4_HUMAN	74.518	4.19437e+07	27836000	94
Q92576	PHF3	sp|Q92576|PHF3_HUMAN	sp|Q92576|PHF3_HUMAN	229.48	2.65923e+06	2.85877e+06	312;713
Q92597	NDRG1	sp|Q92597|NDRG1_HUMAN	sp|Q92597|NDRG1_HUMAN	42.835	1.56969e+08	25349500	5;67;201;286;312;315;320
Q92598	HSPH1	sp|Q92598|HS105_HUMAN;sp|Q12872|SFSWA_HUMAN	sp|Q92598|HS105_HUMAN	96.864	4.0277e+08	553320000	292;301;497;613;621;623;696;715;748;766;855
Q92616	GCN1	sp|Q92616|GCN1_HUMAN	sp|Q92616|GCN1_HUMAN	292.75	4.18715e+07	141165000	228;233;1487;1736
Q92688	ANP32B	sp|Q92688|AN32B_HUMAN	sp|Q92688|AN32B_HUMAN	28.787	4.51057e+08	2.73073e+08	82
Q92734	TFG	sp|Q92734|TFG_HUMAN	sp|Q92734|TFG_HUMAN	43.447	9.76273e+07	1.43067e+08	1;161;165;182
Q92743	HTRA1	sp|Q92743|HTRA1_HUMAN	sp|Q92743|HTRA1_HUMAN	51.286	6900600	853567	460
Q92769	HDAC2	sp|Q92769|HDAC2_HUMAN	sp|Q92769|HDAC2_HUMAN	55.364	6.33918e+07	5.94633e+07	38;85;351;360
Q92783	STAM	sp|Q92783|STAM1_HUMAN;sp|O75886|STAM2_HUMAN	sp|Q92783|STAM1_HUMAN	59.179	5.55117e+07	1.88773e+07	112;131;365
Q92791	P3H4	sp|Q92791|SC65_HUMAN	sp|Q92791|SC65_HUMAN	50.381	29709000	4.09751e+06	320;329
Q92804	TAF15	sp|Q92804|RBP56_HUMAN	sp|Q92804|RBP56_HUMAN	61.829	3.14223e+08	1.99863e+08	198;270;325;368;577
Q92805	GOLGA1	sp|Q92805|GOGA1_HUMAN	sp|Q92805|GOGA1_HUMAN	88.183	3.33894e+07	1.2092e+06	120;156
Q92820	GGH	sp|Q92820|GGH_HUMAN	sp|Q92820|GGH_HUMAN	35.964	8.33573e+07	1.06755e+08	40;231
Q92841	DDX17	sp|Q92841|DDX17_HUMAN	sp|Q92841|DDX17_HUMAN	80.272	1.32929e+08	5.15717e+08	80;211;354;549;579
Q92878	RAD50	sp|Q92878|RAD50_HUMAN	sp|Q92878|RAD50_HUMAN	153.89	14045000	2.92897e+07	415
Q92879	CELF1	sp|Q92879|CELF1_HUMAN	sp|Q92879|CELF1_HUMAN	52.063	2.37114e+08	33853000	18;82;114
Q92882	OSTF1	sp|Q92882|OSTF1_HUMAN	sp|Q92882|OSTF1_HUMAN	23.787	2.33393e+07	4.71243e+06	179
Q92890	UFD1	sp|Q92890|UFD1_HUMAN	sp|Q92890|UFD1_HUMAN	34.5	4.94607e+07	3.09537e+07	1;48;65;187
Q92896	GLG1	sp|Q92896|GSLG1_HUMAN	sp|Q92896|GSLG1_HUMAN	134.55	2.42927e+07	5.77037e+06	223;347;900;937
Q92900	UPF1	sp|Q92900|RENT1_HUMAN	sp|Q92900|RENT1_HUMAN	124.34	7.52888e+07	67141000	368;434;579;582;658;941;945
Q92905	COPS5	sp|Q92905|CSN5_HUMAN	sp|Q92905|CSN5_HUMAN	37.578	1.28394e+08	116367000	8;81;319
Q92922	SMARCC1	sp|Q92922|SMRC1_HUMAN	sp|Q92922|SMRC1_HUMAN	122.87	1.67349e+07	12221000	151;153;494;904
Q92945	KHSRP	sp|Q92945|FUBP2_HUMAN;REV__sp|Q9Y2I7|FYV1_HUMAN	sp|Q92945|FUBP2_HUMAN	73.114	3.12983e+08	2.07876e+08	155;206;207;267;298;300;344;373;406;427
Q92973	TNPO1	sp|Q92973|TNPO1_HUMAN	sp|Q92973|TNPO1_HUMAN	102.35	286170000	5.30667e+08	249;316;490;632;680;684;860
Q93008	USP9X	sp|Q93008|USP9X_HUMAN;sp|O00507|USP9Y_HUMAN	sp|Q93008|USP9X_HUMAN	292.28	5.23974e+07	1.1384e+08	78;309;352;877;1047;1709
Q93009	USP7	sp|Q93009|UBP7_HUMAN	sp|Q93009|UBP7_HUMAN	128.3	4.42897e+07	6.56333e+07	100;102;637;686;761;817
Q93050	ATP6V0A1	sp|Q93050|VPP1_HUMAN	sp|Q93050|VPP1_HUMAN	96.412	20992000	1.44547e+07	270
Q93052	LPP	sp|Q93052|LPP_HUMAN	sp|Q93052|LPP_HUMAN	65.746	8.07747e+07	16008000	164;345;544
Q93096	PTP4A1	sp|Q93096|TP4A1_HUMAN	sp|Q93096|TP4A1_HUMAN	19.815	101665300	34160000	4
Q969G3	SMARCE1	sp|Q969G3|SMCE1_HUMAN	sp|Q969G3|SMCE1_HUMAN	46.649	65523000	4.52533e+06	74;130;282
Q969H8	MYDGF	sp|Q969H8|MYDGF_HUMAN	sp|Q969H8|MYDGF_HUMAN	18.795	3.04247e+08	3.44093e+08	121
Q969S3	ZNF622	sp|Q969S3|ZN622_HUMAN	sp|Q969S3|ZN622_HUMAN	54.271	8.84703e+07	5.28647e+06	18;39;128;142;381
Q969T9	WBP2	sp|Q969T9|WBP2_HUMAN	sp|Q969T9|WBP2_HUMAN	28.087	1.41183e+07	22708000	126
Q969U7	PSMG2	sp|Q969U7|PSMG2_HUMAN	sp|Q969U7|PSMG2_HUMAN	29.396	2.72943e+07	7.06653e+06	147;163
Q969V3	NCLN	sp|Q969V3|NCLN_HUMAN	sp|Q969V3|NCLN_HUMAN	62.974	1.57537e+07	1.50465e+07	116;400
Q96A26	FAM162A	sp|Q96A26|F162A_HUMAN	sp|Q96A26|F162A_HUMAN	17.342	3.87107e+07	26208000	91
Q96A33	CCDC47	sp|Q96A33|CCD47_HUMAN	sp|Q96A33|CCD47_HUMAN	55.873	374760000	4.99657e+08	218;237;238;276;317;343;445
Q96AB3	ISOC2	sp|Q96AB3|ISOC2_HUMAN	sp|Q96AB3|ISOC2_HUMAN	22.337	13760400	1.75957e+07	87
Q96AC1	FERMT2	sp|Q96AC1|FERM2_HUMAN	sp|Q96AC1|FERM2_HUMAN	77.86	62416000	1.4057e+08	106;236;330;549
Q96AE4	FUBP1	sp|Q96AE4|FUBP1_HUMAN	sp|Q96AE4|FUBP1_HUMAN	67.56	516770000	315440000	101;111;149;219;221;250;297;424;593
Q96AT9	RPE	sp|Q96AT9|RPE_HUMAN;sp|Q2QD12|RPEL1_HUMAN	sp|Q96AT9|RPE_HUMAN;sp|Q2QD12|RPEL1_HUMAN	24.927	1.15916e+07	8.57273e+06	153;156
Q96AY3	FKBP10	sp|Q96AY3|FKB10_HUMAN	sp|Q96AY3|FKB10_HUMAN	64.244	1.26564e+09	4.43753e+08	61;102;107;109;214;221;289;446;509;538;550
Q96B26	EXOSC8	sp|Q96B26|EXOS8_HUMAN	sp|Q96B26|EXOS8_HUMAN	30.039	7.81783e+06	6.13507e+06	266
Q96BN8	OTULIN	sp|Q96BN8|OTUL_HUMAN	sp|Q96BN8|OTUL_HUMAN	40.262	7.45473e+07	3.62013e+07	86;108;205;236
Q96BR5	COA7	sp|Q96BR5|COA7_HUMAN	sp|Q96BR5|COA7_HUMAN	25.709	1.61713e+07	6322400	4;168
Q96C19	EFHD2	sp|Q96C19|EFHD2_HUMAN	sp|Q96C19|EFHD2_HUMAN	26.697	22916700	1.00696e+07	115
Q96C36	PYCR2	sp|Q96C36|P5CR2_HUMAN	sp|Q96C36|P5CR2_HUMAN	33.637	147489000	1.76033e+08	37;48;109;216;271
Q96CN7	ISOC1	sp|Q96CN7|ISOC1_HUMAN	sp|Q96CN7|ISOC1_HUMAN	32.236	9.20333e+06	37133000	64;246
Q96CS3	FAF2	sp|Q96CS3|FAF2_HUMAN	sp|Q96CS3|FAF2_HUMAN	52.623	9.31897e+07	1.1743e+08	29;140
Q96CV9	OPTN	sp|Q96CV9|OPTN_HUMAN	sp|Q96CV9|OPTN_HUMAN	65.921	2.23893e+07	5.46723e+06	326;391
Q96CW1	AP2M1	sp|Q96CW1|AP2M1_HUMAN	sp|Q96CW1|AP2M1_HUMAN	49.654	1.02317e+07	2.27047e+07	209;388
Q96CX2	KCTD12	sp|Q96CX2|KCD12_HUMAN	sp|Q96CX2|KCD12_HUMAN	35.7	169101000	8.66577e+07	63;291
Q96DB5	RMDN1	sp|Q96DB5|RMD1_HUMAN	sp|Q96DB5|RMD1_HUMAN	35.808	3.69377e+06	1.05908e+07	284
Q96DH6	MSI2	sp|Q96DH6|MSI2H_HUMAN;sp|O43347|MSI1H_HUMAN	sp|Q96DH6|MSI2H_HUMAN	35.196	17604000	7.97253e+07	142
Q96E17	RAB3C	sp|Q96E17|RAB3C_HUMAN	sp|Q96E17|RAB3C_HUMAN	25.952	2.62453e+07	9.97063e+06	195
Q96EE3	SEH1L	sp|Q96EE3|SEH1_HUMAN	sp|Q96EE3|SEH1_HUMAN	39.648	11083900	34205000	216
Q96EP5	DAZAP1	sp|Q96EP5|DAZP1_HUMAN	sp|Q96EP5|DAZP1_HUMAN	43.383	25593000	3.09778e+07	1;42
Q96ER9	CCDC51	sp|Q96ER9|CCD51_HUMAN	sp|Q96ER9|CCD51_HUMAN	45.811	4.58357e+07	40516000	110;266
Q96EY1	DNAJA3	sp|Q96EY1|DNJA3_HUMAN	sp|Q96EY1|DNJA3_HUMAN	52.488	8.62303e+06	61654000	305
Q96FQ6	S100A16	sp|Q96FQ6|S10AG_HUMAN	sp|Q96FQ6|S10AG_HUMAN	11.801	104663000	7.02243e+07	41;49
Q96FV9	THOC1	sp|Q96FV9|THOC1_HUMAN	sp|Q96FV9|THOC1_HUMAN	75.665	2.08653e+07	32553000	1;525;594
Q96FW1	OTUB1	sp|Q96FW1|OTUB1_HUMAN	sp|Q96FW1|OTUB1_HUMAN	31.284	17484000	3.52903e+08	211
Q96G03	PGM2	sp|Q96G03|PGM2_HUMAN	sp|Q96G03|PGM2_HUMAN	68.283	28174000	1.05556e+08	55;66
Q96GM8	TOE1	sp|Q96GM8|TOE1_HUMAN	sp|Q96GM8|TOE1_HUMAN	56.547	1.05632e+07	2.35063e+06	405
Q96GX9	APIP	sp|Q96GX9|MTNB_HUMAN	sp|Q96GX9|MTNB_HUMAN	27.125	1.42408e+07	1.09863e+07	140
Q96HC4	PDLIM5	sp|Q96HC4|PDLI5_HUMAN	sp|Q96HC4|PDLI5_HUMAN	63.944	305720000	2.10653e+08	26;79;123;453
Q96I24	FUBP3	sp|Q96I24|FUBP3_HUMAN	sp|Q96I24|FUBP3_HUMAN	61.64	2.21497e+08	7.86517e+07	14;88;196;198;227;275
Q96I25	RBM17	sp|Q96I25|SPF45_HUMAN	sp|Q96I25|SPF45_HUMAN	44.961	2.86737e+07	1248400	170
Q96IU4	ABHD14B	sp|Q96IU4|ABHEB_HUMAN	sp|Q96IU4|ABHEB_HUMAN	22.345	40013000	53720000	164
Q96IX5	ATP5MD	sp|Q96IX5|ATPMD_HUMAN	sp|Q96IX5|ATPMD_HUMAN	6.4575	9.30737e+07	50639000	1
Q96JB5	CDK5RAP3	sp|Q96JB5|CK5P3_HUMAN	sp|Q96JB5|CK5P3_HUMAN	56.92	9611600	6.21583e+06	454
Q96JJ7	TMX3	sp|Q96JJ7|TMX3_HUMAN	sp|Q96JJ7|TMX3_HUMAN	51.871	1.04586e+08	1.12626e+08	70;82
Q96KA5	CLPTM1L	sp|Q96KA5|CLP1L_HUMAN	sp|Q96KA5|CLP1L_HUMAN	62.228	3.96571e+07	56189000	318;370;401
Q96KP4	CNDP2	sp|Q96KP4|CNDP2_HUMAN	sp|Q96KP4|CNDP2_HUMAN	52.878	41093000	153359000	306;433
Q96KR1	ZFR	sp|Q96KR1|ZFR_HUMAN	sp|Q96KR1|ZFR_HUMAN	117.01	2.99417e+07	1.47897e+07	492;1038
Q96M27	PRRC1	sp|Q96M27|PRRC1_HUMAN	sp|Q96M27|PRRC1_HUMAN	46.701	5.85877e+07	42325000	225;240;248;424
Q96P70	IPO9	sp|Q96P70|IPO9_HUMAN	sp|Q96P70|IPO9_HUMAN	115.96	1.16415e+08	80871000	451;655;891;929
Q96PK6	RBM14	sp|Q96PK6|RBM14_HUMAN	sp|Q96PK6|RBM14_HUMAN	69.491	1.69679e+08	1.04824e+07	70;119;266
Q96Q11	TRNT1	sp|Q96Q11|TRNT1_HUMAN	sp|Q96Q11|TRNT1_HUMAN	50.127	7.5777e+06	24094000	92
Q96QC0	PPP1R10	sp|Q96QC0|PP1RA_HUMAN	sp|Q96QC0|PP1RA_HUMAN	99.057	16049600	1.2056e+07	38
Q96QK1	VPS35	sp|Q96QK1|VPS35_HUMAN	sp|Q96QK1|VPS35_HUMAN	91.706	54167000	2.21627e+08	40;49;136
Q96RP9	GFM1	sp|Q96RP9|EFGM_HUMAN	sp|Q96RP9|EFGM_HUMAN	83.471	3.28247e+07	2.73412e+07	205;618
Q96RQ1	ERGIC2	sp|Q96RQ1|ERGI2_HUMAN	sp|Q96RQ1|ERGI2_HUMAN	42.548	1.87071e+07	15056700	126
Q96SB4	SRPK1	sp|Q96SB4|SRPK1_HUMAN	sp|Q96SB4|SRPK1_HUMAN	74.324	6.25203e+06	3.82257e+06	143
Q96SN8	CDK5RAP2	sp|Q96SN8|CK5P2_HUMAN	sp|Q96SN8|CK5P2_HUMAN	215.04	8426700	4709500	325;1193;1221
Q96T51	RUFY1	sp|Q96T51|RUFY1_HUMAN	sp|Q96T51|RUFY1_HUMAN	79.817	2.18427e+07	8.22417e+07	427;577
Q96TA1	NIBAN2	sp|Q96TA1|NIBA2_HUMAN	sp|Q96TA1|NIBA2_HUMAN	84.137	1.98794e+08	1.41567e+08	301;309;372;389;409
Q96TC7	RMDN3	sp|Q96TC7|RMD3_HUMAN	sp|Q96TC7|RMD3_HUMAN	52.118	1.25558e+07	1.15757e+07	364
Q99426	TBCB	sp|Q99426|TBCB_HUMAN	sp|Q99426|TBCB_HUMAN	27.325	1.95222e+07	1.02557e+07	180
Q99436	PSMB7	sp|Q99436|PSB7_HUMAN	sp|Q99436|PSB7_HUMAN	29.965	146870000	2.07437e+08	67;189
Q99439	CNN2	sp|Q99439|CNN2_HUMAN	sp|Q99439|CNN2_HUMAN	33.697	48006000	7.67323e+07	64;79;159;170
Q99459	CDC5L	sp|Q99459|CDC5L_HUMAN	sp|Q99459|CDC5L_HUMAN	92.25	12999500	2.54203e+06	78;640
Q99460	PSMD1	sp|Q99460|PSMD1_HUMAN	sp|Q99460|PSMD1_HUMAN	105.84	2.02977e+08	5.69593e+08	185;351;423;532;654;854;885;894
Q99470	SDF2	sp|Q99470|SDF2_HUMAN	sp|Q99470|SDF2_HUMAN	23.026	33330000	6.76293e+06	179;191;196
Q99471	PFDN5	sp|Q99471|PFD5_HUMAN	sp|Q99471|PFD5_HUMAN	17.328	1.02721e+08	7.71567e+07	17;70;132;134;135
Q99497	PARK7	sp|Q99497|PARK7_HUMAN	sp|Q99497|PARK7_HUMAN	19.891	1708700000	613300000	17;26;133;134
Q99536	VAT1	sp|Q99536|VAT1_HUMAN;sp|Q9NQW1|SC31B_HUMAN	sp|Q99536|VAT1_HUMAN	41.92	4.90643e+08	100062000	94;135;261;279;287;299
Q99567	NUP88	sp|Q99567|NUP88_HUMAN	sp|Q99567|NUP88_HUMAN	83.541	1.47374e+07	9027000	132
Q99598	TSNAX	sp|Q99598|TSNAX_HUMAN	sp|Q99598|TSNAX_HUMAN	33.112	7.92217e+07	1.28456e+07	36;83;113;145;271;282
Q99613	EIF3C	sp|Q99613|EIF3C_HUMAN;sp|B5ME19|EIFCL_HUMAN	sp|Q99613|EIF3C_HUMAN;sp|B5ME19|EIFCL_HUMAN	105.34	4.48839e+07	4.02553e+08	451;459;733
Q99614	TTC1	sp|Q99614|TTC1_HUMAN	sp|Q99614|TTC1_HUMAN	33.526	37925000	1.16473e+07	173;247
Q99615	DNAJC7	sp|Q99615|DNJC7_HUMAN	sp|Q99615|DNJC7_HUMAN	56.44	146391000	7.81347e+07	11;57;73;74;143;165;188
Q99623	PHB2	sp|Q99623|PHB2_HUMAN	sp|Q99623|PHB2_HUMAN	33.296	218300000	4.27023e+08	101;120;237
Q99643	SDHC	sp|Q99643|C560_HUMAN	sp|Q99643|C560_HUMAN	18.61	1.5949e+07	6495400	38
Q99714	HSD17B10	sp|Q99714|HCD2_HUMAN	sp|Q99714|HCD2_HUMAN	26.923	2.11515e+08	2.76433e+08	136;178;194
Q99715	COL12A1	sp|Q99715|COCA1_HUMAN	sp|Q99715|COCA1_HUMAN	333.14	34283000	1.07543e+07	43;371;545;1280
Q99729	HNRNPAB	sp|Q99729|ROAA_HUMAN	sp|Q99729|ROAA_HUMAN	36.224	179130000	584310000	71;102
Q99733	NAP1L4	sp|Q99733|NP1L4_HUMAN	sp|Q99733|NP1L4_HUMAN	42.823	21374000	364940000	32;137;172
Q99798	ACO2	sp|Q99798|ACON_HUMAN	sp|Q99798|ACON_HUMAN	85.424	5.88393e+07	4.16767e+08	34;98;393
Q99805	TM9SF2	sp|Q99805|TM9S2_HUMAN	sp|Q99805|TM9S2_HUMAN	75.775	144320000	83464000	226
Q99829	CPNE1	sp|Q99829|CPNE1_HUMAN	sp|Q99829|CPNE1_HUMAN	59.058	4.12017e+07	1.44647e+08	142
Q99832	CCT7	sp|Q99832|TCPH_HUMAN;REV__sp|Q92743|HTRA1_HUMAN	sp|Q99832|TCPH_HUMAN	59.366	4.22103e+08	890370000	1;2;45;194;227;382;394;414
Q99848	EBNA1BP2	sp|Q99848|EBP2_HUMAN	sp|Q99848|EBP2_HUMAN	34.852	1.59833e+08	24580000	106;140;147
Q99873	PRMT1	sp|Q99873|ANM1_HUMAN;sp|Q9NR22|ANM8_HUMAN	sp|Q99873|ANM1_HUMAN	42.461	2.13603e+08	2.14173e+08	47;80;319;337
Q99933	BAG1	sp|Q99933|BAG1_HUMAN	sp|Q99933|BAG1_HUMAN	38.778	9.13613e+07	4.19293e+07	200;216;286
Q99961	SH3GL1	sp|Q99961|SH3G1_HUMAN;sp|Q99963|SH3G3_HUMAN	sp|Q99961|SH3G1_HUMAN	41.489	1.42703e+08	23912000	1;36;70;97;121
Q99988	GDF15	sp|Q99988|GDF15_HUMAN	sp|Q99988|GDF15_HUMAN	34.14	3.16346e+08	1.23696e+08	239;253;282
Q9BPW8	NIPSNAP1	sp|Q9BPW8|NIPS1_HUMAN	sp|Q9BPW8|NIPS1_HUMAN	33.31	69245800	4.34127e+07	158;180;275
Q9BQ52	ELAC2	sp|Q9BQ52|RNZ2_HUMAN	sp|Q9BQ52|RNZ2_HUMAN	92.218	2.70321e+07	7.84913e+06	343;668;750
Q9BQE3	TUBA1C	sp|Q9BQE3|TBA1C_HUMAN	sp|Q9BQE3|TBA1C_HUMAN	49.895	6.06327e+07	1.63043e+08	302;313;377;398
Q9BQE5	APOL2	sp|Q9BQE5|APOL2_HUMAN	sp|Q9BQE5|APOL2_HUMAN	37.092	11198000	1780600	63;65;268
Q9BR76	CORO1B	sp|Q9BR76|COR1B_HUMAN	sp|Q9BR76|COR1B_HUMAN	54.234	1.77673e+08	3.63307e+07	350;419;457
Q9BRJ6	C7orf50	sp|Q9BRJ6|CG050_HUMAN	sp|Q9BRJ6|CG050_HUMAN	22.083	3.23647e+07	2962500	167
Q9BRK5	SDF4	sp|Q9BRK5|CAB45_HUMAN	sp|Q9BRK5|CAB45_HUMAN	41.806	7.33707e+07	1.48368e+07	69;104;139
Q9BRP4	PAAF1	sp|Q9BRP4|PAAF1_HUMAN;sp|Q15465|SHH_HUMAN	sp|Q9BRP4|PAAF1_HUMAN	42.19	25861000	1.36917e+07	116;253
Q9BRR6	ADPGK	sp|Q9BRR6|ADPGK_HUMAN	sp|Q9BRR6|ADPGK_HUMAN	54.088	13143000	17697000	434
Q9BRX8	PRXL2A	sp|Q9BRX8|PXL2A_HUMAN	sp|Q9BRX8|PXL2A_HUMAN	25.764	3.76073e+06	1.55167e+07	101
Q9BS26	ERP44	sp|Q9BS26|ERP44_HUMAN	sp|Q9BS26|ERP44_HUMAN	46.971	1.02314e+08	298840000	63;329
Q9BSJ8	ESYT1	sp|Q9BSJ8|ESYT1_HUMAN	sp|Q9BSJ8|ESYT1_HUMAN	122.85	1.80965e+07	105241000	502;1066;1096
Q9BT78	COPS4	sp|Q9BT78|CSN4_HUMAN	sp|Q9BT78|CSN4_HUMAN	46.268	1.35182e+08	193310000	13;245;342
Q9BTC0	DIDO1	sp|Q9BTC0|DIDO1_HUMAN	sp|Q9BTC0|DIDO1_HUMAN	243.87	1.5588e+07	1.93285e+06	1007;1478
Q9BUF5	TUBB6	sp|Q9BUF5|TBB6_HUMAN	sp|Q9BUF5|TBB6_HUMAN	49.857	1.59627e+08	3.76697e+08	1;73;257;267;293;299;300;330;388
Q9BUJ2	HNRNPUL1	sp|Q9BUJ2|HNRL1_HUMAN	sp|Q9BUJ2|HNRL1_HUMAN	95.737	5.27815e+07	5.47447e+07	261;352;459;518
Q9BUL8	PDCD10	sp|Q9BUL8|PDC10_HUMAN	sp|Q9BUL8|PDC10_HUMAN	24.701	63833000	1.11425e+07	64;83
Q9BUP3	HTATIP2	sp|Q9BUP3|HTAI2_HUMAN	sp|Q9BUP3|HTAI2_HUMAN	27.049	4.73908e+07	6.93227e+07	210;222
Q9BUT1	BDH2	sp|Q9BUT1|BDH2_HUMAN	sp|Q9BUT1|BDH2_HUMAN	26.724	9.05903e+06	1.1301e+07	131
Q9BV40	VAMP8	sp|Q9BV40|VAMP8_HUMAN	sp|Q9BV40|VAMP8_HUMAN	11.438	4.57457e+07	3.80557e+06	1;27
Q9BVK6	TMED9	sp|Q9BVK6|TMED9_HUMAN	sp|Q9BVK6|TMED9_HUMAN	27.277	126128000	337480000	59;85;136
Q9BVL2	NUP58	sp|Q9BVL2|NUP58_HUMAN	sp|Q9BVL2|NUP58_HUMAN	60.896	1.18267e+07	1.22502e+07	423
Q9BWD1	ACAT2	sp|Q9BWD1|THIC_HUMAN	sp|Q9BWD1|THIC_HUMAN	41.35	2.01284e+08	246109000	1;231;264
Q9BWF3	RBM4	sp|Q9BWF3|RBM4_HUMAN;sp|Q9BQ04|RBM4B_HUMAN	sp|Q9BWF3|RBM4_HUMAN;sp|Q9BQ04|RBM4B_HUMAN	40.313	6.37127e+07	6.22183e+07	141;156;347
Q9BWJ5	SF3B5	sp|Q9BWJ5|SF3B5_HUMAN	sp|Q9BWJ5|SF3B5_HUMAN	10.135	100308000	7.27367e+07	69;72
Q9BXJ9	NAA15	sp|Q9BXJ9|NAA15_HUMAN;sp|Q6N069|NAA16_HUMAN	sp|Q9BXJ9|NAA15_HUMAN	101.27	77570000	3261200	51;273;431
Q9BXP5	SRRT	sp|Q9BXP5|SRRT_HUMAN;REV__sp|Q8IWL3|HSC20_HUMAN;sp|Q58EX7|PKHG4_HUMAN	sp|Q9BXP5|SRRT_HUMAN	100.67	1.55899e+08	1.82663e+08	249;425;448
Q9BXS5	AP1M1	sp|Q9BXS5|AP1M1_HUMAN;sp|Q9Y6Q5|AP1M2_HUMAN	sp|Q9BXS5|AP1M1_HUMAN	48.586	1.10017e+07	26468000	45
Q9BY44	EIF2A	sp|Q9BY44|EIF2A_HUMAN	sp|Q9BY44|EIF2A_HUMAN	64.989	9536000	2.96543e+07	1;18
Q9BYJ9	YTHDF1	sp|Q9BYJ9|YTHD1_HUMAN	sp|Q9BYJ9|YTHD1_HUMAN	60.873	7075700	11140900	256;269
Q9BYT8	NLN	sp|Q9BYT8|NEUL_HUMAN	sp|Q9BYT8|NEUL_HUMAN	80.651	1.40924e+07	49451000	105;679;697
Q9BZK7	TBL1XR1	sp|Q9BZK7|TBL1R_HUMAN;sp|O60907|TBL1X_HUMAN;sp|Q9BQ87|TBL1Y_HUMAN	sp|Q9BZK7|TBL1R_HUMAN	55.594	1.81277e+07	2.33457e+07	1;371;414
Q9C0B1	FTO	sp|Q9C0B1|FTO_HUMAN	sp|Q9C0B1|FTO_HUMAN	58.281	2.24767e+07	1.74523e+07	207
Q9GZL7	WDR12	sp|Q9GZL7|WDR12_HUMAN	sp|Q9GZL7|WDR12_HUMAN	47.707	7.36647e+07	3.45427e+07	64;98;134;227
Q9GZR7	DDX24	sp|Q9GZR7|DDX24_HUMAN	sp|Q9GZR7|DDX24_HUMAN	96.331	2.46697e+07	645073	425;539;722
Q9GZS3	WDR61	sp|Q9GZS3|WDR61_HUMAN	sp|Q9GZS3|WDR61_HUMAN	33.58	1.08269e+08	46258300	1;191
Q9GZT8	NIF3L1	sp|Q9GZT8|NIF3L_HUMAN	sp|Q9GZT8|NIF3L_HUMAN	41.968	3.85653e+07	19312000	183;219;250
Q9GZY8	MFF	sp|Q9GZY8|MFF_HUMAN	sp|Q9GZY8|MFF_HUMAN	38.464	41842000	1.91413e+07	37;77;156;213
Q9GZZ1	NAA50	sp|Q9GZZ1|NAA50_HUMAN	sp|Q9GZZ1|NAA50_HUMAN	19.398	40723000	33299000	92
Q9H074	PAIP1	sp|Q9H074|PAIP1_HUMAN	sp|Q9H074|PAIP1_HUMAN	53.524	163180000	5.53607e+07	113;125;342
Q9H0B6	KLC2	sp|Q9H0B6|KLC2_HUMAN	sp|Q9H0B6|KLC2_HUMAN	68.934	3.70133e+07	1248500	3;612
Q9H0C8	ILKAP	sp|Q9H0C8|ILKAP_HUMAN	sp|Q9H0C8|ILKAP_HUMAN	42.906	2.59152e+07	5.15977e+06	1
Q9H0G5	NSRP1	sp|Q9H0G5|NSRP1_HUMAN	sp|Q9H0G5|NSRP1_HUMAN	66.389	1.34467e+07	8.91703e+06	122;533
Q9H0P0	NT5C3A	sp|Q9H0P0|5NT3A_HUMAN	sp|Q9H0P0|5NT3A_HUMAN	37.948	2.38537e+07	6.69597e+06	231;284
Q9H0U3	MAGT1	sp|Q9H0U3|MAGT1_HUMAN	sp|Q9H0U3|MAGT1_HUMAN	38.036	5.35197e+07	32383000	35;45
Q9H0U4	RAB1B	sp|Q9H0U4|RAB1B_HUMAN;sp|Q92928|RAB1C_HUMAN	sp|Q9H0U4|RAB1B_HUMAN	22.171	5.09447e+08	166050000	1;163;165;173
Q9H1C3	GLT8D2	sp|Q9H1C3|GL8D2_HUMAN	sp|Q9H1C3|GL8D2_HUMAN	40.026	11287200	5.43177e+06	116
Q9H1E3	NUCKS1	sp|Q9H1E3|NUCKS_HUMAN	sp|Q9H1E3|NUCKS_HUMAN	27.296	5.58301e+08	9.18243e+07	1
Q9H299	SH3BGRL3	sp|Q9H299|SH3L3_HUMAN	sp|Q9H299|SH3L3_HUMAN	10.438	54057000	18347000	50
Q9H2G2	SLK	sp|Q9H2G2|SLK_HUMAN;sp|O94804|STK10_HUMAN	sp|Q9H2G2|SLK_HUMAN	142.69	2.60907e+07	10639700	589;608;921
Q9H2H8	PPIL3	sp|Q9H2H8|PPIL3_HUMAN	sp|Q9H2H8|PPIL3_HUMAN	18.154	2.40547e+07	2.40017e+07	50
Q9H2W6	MRPL46	sp|Q9H2W6|RM46_HUMAN	sp|Q9H2W6|RM46_HUMAN	31.705	13788400	13748000	200
Q9H307	PNN	sp|Q9H307|PININ_HUMAN	sp|Q9H307|PININ_HUMAN	81.627	8.25997e+07	46270000	134;150;263;429
Q9H3K6	BOLA2	sp|Q9H3K6|BOLA2_HUMAN	sp|Q9H3K6|BOLA2_HUMAN	10.116	4.94137e+06	4.21073e+07	1
Q9H3P7	ACBD3	sp|Q9H3P7|GCP60_HUMAN	sp|Q9H3P7|GCP60_HUMAN	60.593	5.10697e+07	2.22415e+07	158
Q9H3U1	UNC45A	sp|Q9H3U1|UN45A_HUMAN	sp|Q9H3U1|UN45A_HUMAN	103.08	1.09794e+08	4.06563e+07	156;369;515;609;723
Q9H444	CHMP4B	sp|Q9H444|CHM4B_HUMAN	sp|Q9H444|CHM4B_HUMAN	24.95	1.31085e+08	6.37077e+07	1;35;109;224
Q9H488	POFUT1	sp|Q9H488|OFUT1_HUMAN	sp|Q9H488|OFUT1_HUMAN	43.955	1.46244e+08	5.00767e+07	109;212;251;280;282;378
Q9H4A3	WNK1	sp|Q9H4A3|WNK1_HUMAN;sp|Q9BYP7|WNK3_HUMAN;sp|Q9Y3S1|WNK2_HUMAN	sp|Q9H4A3|WNK1_HUMAN;sp|Q9BYP7|WNK3_HUMAN;sp|Q9Y3S1|WNK2_HUMAN	250.79	7.22467e+06	6.37797e+06	271
Q9H4A6	GOLPH3	sp|Q9H4A6|GOLP3_HUMAN	sp|Q9H4A6|GOLP3_HUMAN	33.81	63348000	134260000	1;93;110;199
Q9H4G0	EPB41L1	sp|Q9H4G0|E41L1_HUMAN	sp|Q9H4G0|E41L1_HUMAN	98.502	4.84307e+07	5775300	255;282;389;700;856
Q9H4M9	EHD1	sp|Q9H4M9|EHD1_HUMAN;sp|Q9NZN3|EHD3_HUMAN	sp|Q9H4M9|EHD1_HUMAN	60.626	1.26635e+08	6.74167e+07	1;86;101;318;359;385
Q9H501	ESF1	sp|Q9H501|ESF1_HUMAN	sp|Q9H501|ESF1_HUMAN	98.795	8.87037e+06	1.17613e+06	830
Q9H6F5	CCDC86	sp|Q9H6F5|CCD86_HUMAN	sp|Q9H6F5|CCD86_HUMAN	40.235	3.57637e+07	27018000	1;257
Q9H6Z4	RANBP3	sp|Q9H6Z4|RANB3_HUMAN	sp|Q9H6Z4|RANB3_HUMAN	60.209	6.76047e+07	1.8642e+07	327;431;463;478
Q9H7Z7	PTGES2	sp|Q9H7Z7|PGES2_HUMAN	sp|Q9H7Z7|PGES2_HUMAN	41.943	2.95997e+07	77748000	212;325
Q9H814	PHAX	sp|Q9H814|PHAX_HUMAN	sp|Q9H814|PHAX_HUMAN	44.402	22069000	1.99736e+07	41;213
Q9H832	UBE2Z	sp|Q9H832|UBE2Z_HUMAN	sp|Q9H832|UBE2Z_HUMAN	38.21	103811000	28054000	109;119;168;256;297;315
Q9H845	ACAD9	sp|Q9H845|ACAD9_HUMAN	sp|Q9H845|ACAD9_HUMAN	68.76	22661200	7.65377e+07	307;349
Q9H8Y8	GORASP2	sp|Q9H8Y8|GORS2_HUMAN	sp|Q9H8Y8|GORS2_HUMAN	47.145	1.14553e+08	33674000	1;69;219
Q9H910	JPT2	sp|Q9H910|JUPI2_HUMAN	sp|Q9H910|JUPI2_HUMAN	20.063	1.76468e+08	2.28573e+06	1;17;43;157
Q9H9B4	SFXN1	sp|Q9H9B4|SFXN1_HUMAN	sp|Q9H9B4|SFXN1_HUMAN	35.619	4.95967e+07	3.55987e+08	87;293
Q9H9J2	MRPL44	sp|Q9H9J2|RM44_HUMAN	sp|Q9H9J2|RM44_HUMAN	37.535	7.42147e+06	1.36814e+07	238
Q9HA64	FN3KRP	sp|Q9HA64|KT3K_HUMAN	sp|Q9HA64|KT3K_HUMAN	34.412	3.70937e+07	2.93073e+07	1;304
Q9HAB8	PPCS	sp|Q9HAB8|PPCS_HUMAN	sp|Q9HAB8|PPCS_HUMAN	34.005	2.14173e+07	1.12835e+07	23;207
Q9HAN9	NMNAT1	sp|Q9HAN9|NMNA1_HUMAN	sp|Q9HAN9|NMNA1_HUMAN	31.932	1.00551e+07	1979350	69
Q9HAV0	GNB4	sp|Q9HAV0|GBB4_HUMAN	sp|Q9HAV0|GBB4_HUMAN	37.567	42630600	6.29237e+06	1;37;90;217
Q9HAV4	XPO5	sp|Q9HAV4|XPO5_HUMAN	sp|Q9HAV4|XPO5_HUMAN	136.31	3.43883e+06	1.5033e+07	891
Q9HAV7	GRPEL1	sp|Q9HAV7|GRPE1_HUMAN	sp|Q9HAV7|GRPE1_HUMAN	24.279	5.55067e+07	1.60963e+08	44;146
Q9HB40	SCPEP1	sp|Q9HB40|RISC_HUMAN	sp|Q9HB40|RISC_HUMAN	50.83	1.00665e+07	6.55063e+07	172
Q9HB71	CACYBP	sp|Q9HB71|CYBP_HUMAN	sp|Q9HB71|CYBP_HUMAN	26.21	3.47543e+08	715720000	1;127;192;206
Q9HB90	RRAGC	sp|Q9HB90|RRAGC_HUMAN;sp|Q9NQL2|RRAGD_HUMAN	sp|Q9HB90|RRAGC_HUMAN;sp|Q9NQL2|RRAGD_HUMAN	44.223	1.82208e+08	2.54917e+07	67;85;171
Q9HC07	TMEM165	sp|Q9HC07|TM165_HUMAN	sp|Q9HC07|TM165_HUMAN	34.905	39848000	6.17833e+07	181
Q9HC36	MRM3	sp|Q9HC36|MRM3_HUMAN	sp|Q9HC36|MRM3_HUMAN	47.019	1.81493e+07	3.27407e+06	108
Q9HC38	GLOD4	sp|Q9HC38|GLOD4_HUMAN	sp|Q9HC38|GLOD4_HUMAN	34.793	283690000	157213000	29;102;176;233;294
Q9HCC0	MCCC2	sp|Q9HCC0|MCCB_HUMAN	sp|Q9HCC0|MCCB_HUMAN	61.332	32060000	3.76837e+07	201;473;563
Q9HCN4	GPN1	sp|Q9HCN4|GPN1_HUMAN	sp|Q9HCN4|GPN1_HUMAN	41.74	9.57437e+06	2.75723e+06	188
Q9HCN8	SDF2L1	sp|Q9HCN8|SDF2L_HUMAN	sp|Q9HCN8|SDF2L_HUMAN	23.598	70601000	7.47267e+06	203
Q9HD42	CHMP1A	sp|Q9HD42|CHM1A_HUMAN	sp|Q9HD42|CHM1A_HUMAN	21.703	87758000	7528500	1;65;82;103
Q9HDC9	APMAP	sp|Q9HDC9|APMAP_HUMAN	sp|Q9HDC9|APMAP_HUMAN	46.48	1.07209e+08	150907000	290;355
Q9NP79	VTA1	sp|Q9NP79|VTA1_HUMAN	sp|Q9NP79|VTA1_HUMAN	33.879	1.90809e+07	5.40597e+07	43;47;64
Q9NP97	DYNLRB1	sp|Q9NP97|DLRB1_HUMAN;sp|Q8TF09|DLRB2_HUMAN	sp|Q9NP97|DLRB1_HUMAN;sp|Q8TF09|DLRB2_HUMAN	10.921	1.32312e+08	1.95433e+07	46;79
Q9NPA0	EMC7	sp|Q9NPA0|EMC7_HUMAN	sp|Q9NPA0|EMC7_HUMAN	26.47	13490600	1.88775e+07	140;190
Q9NPE3	NOP10	sp|Q9NPE3|NOP10_HUMAN	sp|Q9NPE3|NOP10_HUMAN	7.7059	2.81822e+07	17854000	23;56
Q9NPJ3	ACOT13	sp|Q9NPJ3|ACO13_HUMAN	sp|Q9NPJ3|ACO13_HUMAN	14.96	1.93699e+07	9.46767e+06	4
Q9NQ29	LUC7L	sp|Q9NQ29|LUC7L_HUMAN	sp|Q9NQ29|LUC7L_HUMAN	43.727	1.42211e+07	5.78903e+06	1;7;15;157;177
Q9NQ48	LZTFL1	sp|Q9NQ48|LZTL1_HUMAN	sp|Q9NQ48|LZTL1_HUMAN	34.592	14042000	1485700	18
Q9NQ88	TIGAR	sp|Q9NQ88|TIGAR_HUMAN	sp|Q9NQ88|TIGAR_HUMAN	30.062	2.21385e+07	23209100	60
Q9NQC3	RTN4	sp|Q9NQC3|RTN4_HUMAN	sp|Q9NQC3|RTN4_HUMAN	129.93	7.22203e+08	219380000	1;79
Q9NQG5	RPRD1B	sp|Q9NQG5|RPR1B_HUMAN	sp|Q9NQG5|RPR1B_HUMAN	36.899	7.02627e+06	1.58141e+07	257
Q9NQR4	NIT2	sp|Q9NQR4|NIT2_HUMAN	sp|Q9NQR4|NIT2_HUMAN	30.608	1.69693e+07	37524000	273
Q9NQW7	XPNPEP1	sp|Q9NQW7|XPP1_HUMAN	sp|Q9NQW7|XPP1_HUMAN	69.917	1.30374e+07	19738000	571
Q9NQX3	GPHN	sp|Q9NQX3|GEPH_HUMAN	sp|Q9NQX3|GEPH_HUMAN	79.748	1.48033e+07	2322100	6
Q9NR12	PDLIM7	sp|Q9NR12|PDLI7_HUMAN	sp|Q9NR12|PDLI7_HUMAN	49.844	8.93953e+07	2.55504e+07	179;353
Q9NR28	DIABLO	sp|Q9NR28|DBLOH_HUMAN	sp|Q9NR28|DBLOH_HUMAN	27.131	7290000	20532000	74
Q9NR30	DDX21	sp|Q9NR30|DDX21_HUMAN;sp|Q9BQ39|DDX50_HUMAN	sp|Q9NR30|DDX21_HUMAN	87.343	2.52007e+07	1.24918e+08	17;69;672
Q9NR31	SAR1A	sp|Q9NR31|SAR1A_HUMAN	sp|Q9NR31|SAR1A_HUMAN	22.367	1.90578e+08	217380000	44;119;173
Q9NR56	MBNL1	sp|Q9NR56|MBNL1_HUMAN	sp|Q9NR56|MBNL1_HUMAN	41.817	2.05239e+07	3.92143e+07	177;269
Q9NRF9	POLE3	sp|Q9NRF9|DPOE3_HUMAN	sp|Q9NRF9|DPOE3_HUMAN	16.859	4806500	3.02077e+07	76
Q9NRG0	CHRAC1	sp|Q9NRG0|CHRC1_HUMAN	sp|Q9NRG0|CHRC1_HUMAN	14.71	4994100	4045200	28
Q9NRV9	HEBP1	sp|Q9NRV9|HEBP1_HUMAN	sp|Q9NRV9|HEBP1_HUMAN	21.097	7.14543e+07	32836000	1;4;59
Q9NRW7	VPS45	sp|Q9NRW7|VPS45_HUMAN	sp|Q9NRW7|VPS45_HUMAN	65.076	2.77477e+07	4.16213e+06	291;311
Q9NRX4	PHPT1	sp|Q9NRX4|PHP14_HUMAN	sp|Q9NRX4|PHP14_HUMAN	13.832	37833600	3.15607e+08	95
Q9NS69	TOMM22	sp|Q9NS69|TOM22_HUMAN	sp|Q9NS69|TOM22_HUMAN	15.521	1.85866e+08	7.94453e+07	54;77;108;131
Q9NSD9	FARSB	sp|Q9NSD9|SYFB_HUMAN	sp|Q9NSD9|SYFB_HUMAN	66.115	4836900	2.79633e+08	468
Q9NSE4	IARS2	sp|Q9NSE4|SYIM_HUMAN	sp|Q9NSE4|SYIM_HUMAN	113.79	1.12298e+07	173923000	384;949;980
Q9NSV4	DIAPH3	sp|Q9NSV4|DIAP3_HUMAN	sp|Q9NSV4|DIAP3_HUMAN	136.92	1.81231e+08	9047000	953
Q9NTJ3	SMC4	sp|Q9NTJ3|SMC4_HUMAN	sp|Q9NTJ3|SMC4_HUMAN	147.18	4.83297e+06	57203000	362;681
Q9NTJ5	SACM1L	sp|Q9NTJ5|SAC1_HUMAN	sp|Q9NTJ5|SAC1_HUMAN	66.966	9097100	1.47116e+07	156;472
Q9NTK5	OLA1	sp|Q9NTK5|OLA1_HUMAN	sp|Q9NTK5|OLA1_HUMAN	44.743	54635000	253530000	186;225;287
Q9NTX5	ECHDC1	sp|Q9NTX5|ECHD1_HUMAN	sp|Q9NTX5|ECHD1_HUMAN	33.698	6815000	5.94217e+06	228
Q9NTZ6	RBM12	sp|Q9NTZ6|RBM12_HUMAN	sp|Q9NTZ6|RBM12_HUMAN	97.394	11060000	1.40487e+07	79
Q9NUP9	LIN7C	sp|Q9NUP9|LIN7C_HUMAN;sp|O14910|LIN7A_HUMAN	sp|Q9NUP9|LIN7C_HUMAN	21.834	8.84127e+07	7776500	108;181
Q9NUQ9	FAM49B	sp|Q9NUQ9|FA49B_HUMAN;sp|Q9H0Q0|FA49A_HUMAN	sp|Q9NUQ9|FA49B_HUMAN	36.748	1.04179e+07	22108500	197
Q9NUU7	DDX19A	sp|Q9NUU7|DD19A_HUMAN;sp|Q9BY66|KDM5D_HUMAN	sp|Q9NUU7|DD19A_HUMAN	53.974	1.03803e+08	8.60863e+07	20;109;184;441;448
Q9NVA2	SEPTIN11	sp|Q9NVA2|SEP11_HUMAN	sp|Q9NVA2|SEP11_HUMAN	49.398	299170000	1.90437e+08	58;169;276;282;305
Q9NVD7	PARVA	sp|Q9NVD7|PARVA_HUMAN;sp|Q9HBI1|PARVB_HUMAN	sp|Q9NVD7|PARVA_HUMAN	42.243	1.86192e+07	67979000	83
Q9NVI7	ATAD3A	sp|Q9NVI7|ATD3A_HUMAN;sp|Q5T2N8|ATD3C_HUMAN	sp|Q9NVI7|ATD3A_HUMAN	71.368	61075000	1.82964e+08	80;226;398
Q9NVJ2	ARL8B	sp|Q9NVJ2|ARL8B_HUMAN;sp|Q96BM9|ARL8A_HUMAN	sp|Q9NVJ2|ARL8B_HUMAN	21.539	1.15789e+08	99234000	81;95;147
Q9NVP1	DDX18	sp|Q9NVP1|DDX18_HUMAN	sp|Q9NVP1|DDX18_HUMAN	75.406	10264100	7.84767e+06	6
Q9NW64	RBM22	sp|Q9NW64|RBM22_HUMAN	sp|Q9NW64|RBM22_HUMAN	46.895	1.81389e+07	4.26387e+06	146
Q9NWS0	PIH1D1	sp|Q9NWS0|PIHD1_HUMAN	sp|Q9NWS0|PIHD1_HUMAN	32.363	9.40117e+06	1.40374e+07	132;171
Q9NWV4	CZIB	sp|Q9NWV4|CZIB_HUMAN	sp|Q9NWV4|CZIB_HUMAN	18.048	2.37117e+07	6699500	49;63
Q9NX18	SDHAF2	sp|Q9NX18|SDHF2_HUMAN	sp|Q9NX18|SDHF2_HUMAN	19.599	1.76107e+07	5330000	97;137
Q9NX40	OCIAD1	sp|Q9NX40|OCAD1_HUMAN	sp|Q9NX40|OCAD1_HUMAN	27.626	45016000	22763000	55;225
Q9NX46	ADPRHL2	sp|Q9NX46|ARHL2_HUMAN	sp|Q9NX46|ARHL2_HUMAN	38.946	1.52837e+07	6.64647e+06	6
Q9NX55	HYPK	sp|Q9NX55|HYPK_HUMAN	sp|Q9NX55|HYPK_HUMAN	14.665	1.82887e+08	23121000	64
Q9NX62	IMPAD1	sp|Q9NX62|IMPA3_HUMAN	sp|Q9NX62|IMPA3_HUMAN	38.681	74113000	1.11337e+07	106;117;341
Q9NX63	CHCHD3	sp|Q9NX63|MIC19_HUMAN	sp|Q9NX63|MIC19_HUMAN	26.152	1.27968e+08	1.93477e+08	36
Q9NXG2	THUMPD1	sp|Q9NXG2|THUM1_HUMAN	sp|Q9NXG2|THUM1_HUMAN	39.315	3.31638e+07	3.66603e+07	148;176
Q9NXV6	CDKN2AIP	sp|Q9NXV6|CARF_HUMAN	sp|Q9NXV6|CARF_HUMAN	61.124	1.92023e+07	1.31497e+07	103
Q9NYF8	BCLAF1	sp|Q9NYF8|BCLF1_HUMAN	sp|Q9NYF8|BCLF1_HUMAN	106.12	3.51385e+08	1.35343e+08	537;551;626
Q9NYJ1	COA4	sp|Q9NYJ1|COA4_HUMAN	sp|Q9NYJ1|COA4_HUMAN	10.134	2.08993e+07	6454100	45;65
Q9NYL4	FKBP11	sp|Q9NYL4|FKB11_HUMAN	sp|Q9NYL4|FKB11_HUMAN	22.18	16969800	2.45147e+07	103
Q9NYL9	TMOD3	sp|Q9NYL9|TMOD3_HUMAN;sp|Q15911|ZFHX3_HUMAN	sp|Q9NYL9|TMOD3_HUMAN	39.594	347180000	177563000	153;250;305;308
Q9NYU2	UGGT1	sp|Q9NYU2|UGGG1_HUMAN	sp|Q9NYU2|UGGG1_HUMAN	177.19	1.60375e+08	4.72823e+08	315;421;686;739;795;1022;1031;1274;1459
Q9NYZ1	TVP23B	sp|Q9NYZ1|TV23B_HUMAN;sp|Q96ET8|TV23C_HUMAN	sp|Q9NYZ1|TV23B_HUMAN;sp|Q96ET8|TV23C_HUMAN	23.576	46808000	4.21973e+06	185
Q9NZ01	TECR	sp|Q9NZ01|TECR_HUMAN	sp|Q9NZ01|TECR_HUMAN	36.034	623770	3.92052e+07	301
Q9NZ08	ERAP1	sp|Q9NZ08|ERAP1_HUMAN	sp|Q9NZ08|ERAP1_HUMAN	107.23	2.90502e+07	3.09357e+07	189;219;692
Q9NZ45	CISD1	sp|Q9NZ45|CISD1_HUMAN	sp|Q9NZ45|CISD1_HUMAN	12.199	145389000	2.02017e+08	44;62
Q9NZ63	C9orf78	sp|Q9NZ63|TLS1_HUMAN	sp|Q9NZ63|TLS1_HUMAN	33.688	26583200	4.19047e+06	71;76;79
Q9NZJ7	MTCH1	sp|Q9NZJ7|MTCH1_HUMAN	sp|Q9NZJ7|MTCH1_HUMAN	41.544	2.68673e+07	8751300	157
Q9NZL4	HSPBP1	sp|Q9NZL4|HPBP1_HUMAN	sp|Q9NZL4|HPBP1_HUMAN	39.302	16261300	7972300	236;357
Q9NZL9	MAT2B	sp|Q9NZL9|MAT2B_HUMAN	sp|Q9NZL9|MAT2B_HUMAN	37.551	5.67103e+07	108193000	200;239;256
Q9NZM1	MYOF	sp|Q9NZM1|MYOF_HUMAN;sp|O75923|DYSF_HUMAN	sp|Q9NZM1|MYOF_HUMAN	234.71	7.49323e+07	2.68643e+08	191;373;1213;1242;1762
Q9NZN4	EHD2	sp|Q9NZN4|EHD2_HUMAN	sp|Q9NZN4|EHD2_HUMAN	61.161	140300000	2.76653e+07	1;223;359;364;385;476;500
Q9NZZ3	CHMP5	sp|Q9NZZ3|CHMP5_HUMAN	sp|Q9NZZ3|CHMP5_HUMAN	24.57	46185000	5.95233e+07	89;109
Q9P000	COMMD9	sp|Q9P000|COMD9_HUMAN	sp|Q9P000|COMD9_HUMAN	21.819	1.38373e+07	3.93353e+06	142;181
Q9P032	NDUFAF4	sp|Q9P032|NDUF4_HUMAN	sp|Q9P032|NDUF4_HUMAN	20.266	1.83349e+07	1.47608e+07	139
Q9P0K7	RAI14	sp|Q9P0K7|RAI14_HUMAN;sp|Q9C0D0|PHAR1_HUMAN	sp|Q9P0K7|RAI14_HUMAN	110.04	9.89437e+07	2.69267e+07	590;609;637;685;702;779;783;866
Q9P0L0	VAPA	sp|Q9P0L0|VAPA_HUMAN	sp|Q9P0L0|VAPA_HUMAN	27.893	4.82347e+08	3.84867e+08	8;122;132;142;176;186;187
Q9P0S9	TMEM14C	sp|Q9P0S9|TM14C_HUMAN	sp|Q9P0S9|TM14C_HUMAN	11.564	7.58617e+07	44518000	107
Q9P0V9	SEPTIN10	sp|Q9P0V9|SEP10_HUMAN	sp|Q9P0V9|SEP10_HUMAN	52.592	31048600	26766700	194;265
Q9P258	RCC2	sp|Q9P258|RCC2_HUMAN	sp|Q9P258|RCC2_HUMAN	56.084	1.08199e+08	185480000	267;371;419
Q9P287	BCCIP	sp|Q9P287|BCCIP_HUMAN	sp|Q9P287|BCCIP_HUMAN	35.979	88810000	6.68587e+07	161;195;287;294;301;305
Q9P289	STK26	sp|Q9P289|STK26_HUMAN	sp|Q9P289|STK26_HUMAN	46.528	2.65004e+07	1.1959e+07	13
Q9P2B2	PTGFRN	sp|Q9P2B2|FPRP_HUMAN	sp|Q9P2B2|FPRP_HUMAN	98.555	3.58333e+07	36047000	588;642
Q9P2E9	RRBP1	sp|Q9P2E9|RRBP1_HUMAN	sp|Q9P2E9|RRBP1_HUMAN	152.45	4.35637e+08	213661000	660;915;1028;1141;1209
Q9P2J5	LARS	sp|Q9P2J5|SYLC_HUMAN	sp|Q9P2J5|SYLC_HUMAN	134.46	2.73011e+08	487000000	334;377;498;508;739;777;917;979;990;995;1116
Q9P2R3	ANKFY1	sp|Q9P2R3|ANFY1_HUMAN	sp|Q9P2R3|ANFY1_HUMAN	128.4	1.85387e+07	2.88003e+06	159;205
Q9UBB4	ATXN10	sp|Q9UBB4|ATX10_HUMAN	sp|Q9UBB4|ATX10_HUMAN	53.488	204440000	2.93183e+08	15;234;250;439
Q9UBB6	NCDN	sp|Q9UBB6|NCDN_HUMAN	sp|Q9UBB6|NCDN_HUMAN	78.863	1560700	3.77523e+06	368
Q9UBE0	SAE1	sp|Q9UBE0|SAE1_HUMAN	sp|Q9UBE0|SAE1_HUMAN	38.449	8.74507e+07	1.22718e+08	105;206;334
Q9UBG0	MRC2	sp|Q9UBG0|MRC2_HUMAN	sp|Q9UBG0|MRC2_HUMAN	166.67	4.55857e+07	3.1575e+07	627;1332
Q9UBI6	GNG12	sp|Q9UBI6|GBG12_HUMAN	sp|Q9UBI6|GBG12_HUMAN	8.0061	2.49699e+07	5.09997e+07	40
Q9UBQ5	EIF3K	sp|Q9UBQ5|EIF3K_HUMAN	sp|Q9UBQ5|EIF3K_HUMAN	25.059	85848000	1.47009e+08	3;7
Q9UBQ7	GRHPR	sp|Q9UBQ7|GRHPR_HUMAN	sp|Q9UBQ7|GRHPR_HUMAN	35.668	1.29677e+08	237460000	81
Q9UBS4	DNAJB11	sp|Q9UBS4|DJB11_HUMAN	sp|Q9UBS4|DJB11_HUMAN	40.513	4.68777e+07	2.68117e+08	187;220
Q9UBT2	UBA2	sp|Q9UBT2|SAE2_HUMAN	sp|Q9UBT2|SAE2_HUMAN	71.223	1.07683e+08	182400000	113;269;352;475
Q9UBU9	NXF1	sp|Q9UBU9|NXF1_HUMAN	sp|Q9UBU9|NXF1_HUMAN	70.182	38641500	5.42853e+06	138;283
Q9UBV8	PEF1	sp|Q9UBV8|PEF1_HUMAN	sp|Q9UBV8|PEF1_HUMAN	30.381	6.02443e+07	4.58293e+06	238;278
Q9UBX3	SLC25A10	sp|Q9UBX3|DIC_HUMAN	sp|Q9UBX3|DIC_HUMAN	31.282	6882500	1.00302e+07	166
Q9UDY4	DNAJB4	sp|Q9UDY4|DNJB4_HUMAN	sp|Q9UDY4|DNJB4_HUMAN	37.806	5.63067e+07	5.07643e+07	279;289
Q9UG63	ABCF2	sp|Q9UG63|ABCF2_HUMAN	sp|Q9UG63|ABCF2_HUMAN	71.289	8.30451e+07	10212900	126;221;325;453
Q9UGI8	TES	sp|Q9UGI8|TES_HUMAN	sp|Q9UGI8|TES_HUMAN	47.996	309950000	1.91993e+08	1;10;86;92;127;129;175;198;222;409
Q9UGP8	SEC63	sp|Q9UGP8|SEC63_HUMAN	sp|Q9UGP8|SEC63_HUMAN	87.996	5.31223e+07	1.3251e+08	367;704
Q9UH99	SUN2	sp|Q9UH99|SUN2_HUMAN	sp|Q9UH99|SUN2_HUMAN	80.31	1.60253e+07	1.93487e+06	499
Q9UHB6	LIMA1	sp|Q9UHB6|LIMA1_HUMAN;sp|Q9BT23|LIMD2_HUMAN	sp|Q9UHB6|LIMA1_HUMAN	85.225	5.65797e+07	3.08655e+07	400;508
Q9UHD1	CHORDC1	sp|Q9UHD1|CHRD1_HUMAN	sp|Q9UHD1|CHRD1_HUMAN	37.489	2.12777e+08	307140000	115;295;304;310
Q9UHD8	SEPTIN9	sp|Q9UHD8|SEPT9_HUMAN	sp|Q9UHD8|SEPT9_HUMAN	65.401	3.91023e+07	2.92757e+08	165;192;380;545
Q9UHG3	PCYOX1	sp|Q9UHG3|PCYOX_HUMAN	sp|Q9UHG3|PCYOX_HUMAN	56.639	8.84313e+07	1.98826e+08	216;221;275
Q9UHV9	PFDN2	sp|Q9UHV9|PFD2_HUMAN	sp|Q9UHV9|PFD2_HUMAN	16.648	314220000	3.75433e+07	49;73;127
Q9UHX1	PUF60	sp|Q9UHX1|PUF60_HUMAN	sp|Q9UHX1|PUF60_HUMAN	59.875	3.53727e+08	4.10687e+08	75;128;160;167;287;307;450;464;469
Q9UIG0	BAZ1B	sp|Q9UIG0|BAZ1B_HUMAN	sp|Q9UIG0|BAZ1B_HUMAN	170.9	5.48377e+06	2.75927e+06	570
Q9UIJ7	AK3	sp|Q9UIJ7|KAD3_HUMAN	sp|Q9UIJ7|KAD3_HUMAN	25.565	144157000	129370000	13;46;71
Q9UIQ6	LNPEP	sp|Q9UIQ6|LCAP_HUMAN	sp|Q9UIQ6|LCAP_HUMAN	117.35	3.42296e+07	46370000	1;79;331;558;785;910
Q9UJS0	SLC25A13	sp|Q9UJS0|CMC2_HUMAN	sp|Q9UJS0|CMC2_HUMAN	74.175	1.92955e+07	1.73687e+08	370
Q9UJU6	DBNL	sp|Q9UJU6|DBNL_HUMAN	sp|Q9UJU6|DBNL_HUMAN	48.207	1.03219e+08	4.35833e+07	53;63;104;129;268
Q9UJW0	DCTN4	sp|Q9UJW0|DCTN4_HUMAN	sp|Q9UJW0|DCTN4_HUMAN	52.337	1.01383e+07	4.28853e+06	312
Q9UJY1	HSPB8	sp|Q9UJY1|HSPB8_HUMAN	sp|Q9UJY1|HSPB8_HUMAN	21.604	2.16612e+08	2.01164e+07	6;68;111
Q9UJZ1	STOML2	sp|Q9UJZ1|STML2_HUMAN	sp|Q9UJZ1|STML2_HUMAN	38.534	1.78557e+08	783280000	110;134;190;192
Q9UKD2	MRTO4	sp|Q9UKD2|MRT4_HUMAN	sp|Q9UKD2|MRT4_HUMAN	27.56	38681000	8.91263e+07	73;74;197
Q9UKK9	NUDT5	sp|Q9UKK9|NUDT5_HUMAN	sp|Q9UKK9|NUDT5_HUMAN	24.327	5.92287e+07	1.41834e+08	37
Q9UKM7	MAN1B1	sp|Q9UKM7|MA1B1_HUMAN	sp|Q9UKM7|MA1B1_HUMAN	79.579	1.30853e+07	562587	121;656
Q9UKM9	RALY	sp|Q9UKM9|RALY_HUMAN	sp|Q9UKM9|RALY_HUMAN	32.463	2.12605e+08	1.02834e+08	89
Q9UKV3	ACIN1	sp|Q9UKV3|ACINU_HUMAN	sp|Q9UKV3|ACINU_HUMAN	151.86	73085900	4.39283e+07	107
Q9UKX7	NUP50	sp|Q9UKX7|NUP50_HUMAN	sp|Q9UKX7|NUP50_HUMAN	50.144	35256000	17979600	251;441;445
Q9UL25	RAB21	sp|Q9UL25|RAB21_HUMAN	sp|Q9UL25|RAB21_HUMAN	24.347	17679000	7.19653e+07	180
Q9UL46	PSME2	sp|Q9UL46|PSME2_HUMAN	sp|Q9UL46|PSME2_HUMAN	27.401	1.36405e+08	168940000	185;205
Q9ULC4	MCTS1	sp|Q9ULC4|MCTS1_HUMAN	sp|Q9ULC4|MCTS1_HUMAN	20.555	5.82223e+07	29549000	112;150;177
Q9ULG6	CCPG1	sp|Q9ULG6|CCPG1_HUMAN	sp|Q9ULG6|CCPG1_HUMAN	87.339	3.30633e+07	9098400	258;294;496
Q9ULT8	HECTD1	sp|Q9ULT8|HECD1_HUMAN	sp|Q9ULT8|HECD1_HUMAN	289.38	9.57567e+06	1.74953e+06	516;1564;2603
Q9ULV4	CORO1C	sp|Q9ULV4|COR1C_HUMAN	sp|Q9ULV4|COR1C_HUMAN	53.248	35501000	1.55103e+08	348;469
Q9ULX6	AKAP8L	sp|Q9ULX6|AKP8L_HUMAN	sp|Q9ULX6|AKP8L_HUMAN	71.639	9882000	2.10327e+07	524
Q9UMS4	PRPF19	sp|Q9UMS4|PRP19_HUMAN	sp|Q9UMS4|PRP19_HUMAN	55.18	3.75352e+07	1.77867e+08	495
Q9UMX0	UBQLN1	sp|Q9UMX0|UBQL1_HUMAN	sp|Q9UMX0|UBQL1_HUMAN	62.518	62661000	58498000	210;251;252;445;454
Q9UMY4	SNX12	sp|Q9UMY4|SNX12_HUMAN	sp|Q9UMY4|SNX12_HUMAN	19.73	5606300	9.54147e+07	54
Q9UN37	VPS4A	sp|Q9UN37|VPS4A_HUMAN	sp|Q9UN37|VPS4A_HUMAN	48.897	8.78907e+06	4.79563e+06	404
Q9UN86	G3BP2	sp|Q9UN86|G3BP2_HUMAN	sp|Q9UN86|G3BP2_HUMAN	54.12	1.41752e+08	8.11383e+07	109;130;352;395;445
Q9UNE7	STUB1	sp|Q9UNE7|CHIP_HUMAN	sp|Q9UNE7|CHIP_HUMAN	34.856	4.00297e+07	13145000	73;208;286
Q9UNF0	PACSIN2	sp|Q9UNF0|PACN2_HUMAN	sp|Q9UNF0|PACN2_HUMAN	55.738	4.98403e+07	4.67623e+07	105;294;296
Q9UNF1	MAGED2	sp|Q9UNF1|MAGD2_HUMAN	sp|Q9UNF1|MAGD2_HUMAN	64.953	8.55973e+06	11447000	118;213
Q9UNH7	SNX6	sp|Q9UNH7|SNX6_HUMAN	sp|Q9UNH7|SNX6_HUMAN	46.648	2.79333e+07	53827000	117;143
Q9UNM6	PSMD13	sp|Q9UNM6|PSD13_HUMAN	sp|Q9UNM6|PSD13_HUMAN	42.945	3.84533e+07	2.09107e+08	312;333
Q9UNP9	PPIE	sp|Q9UNP9|PPIE_HUMAN	sp|Q9UNP9|PPIE_HUMAN	33.43	7.62743e+07	5.66157e+07	144;158;167
Q9UNS2	COPS3	sp|Q9UNS2|CSN3_HUMAN	sp|Q9UNS2|CSN3_HUMAN	47.873	66701000	1.34725e+08	166;357;372;393
Q9UNZ5	C19orf53	sp|Q9UNZ5|L10K_HUMAN	sp|Q9UNZ5|L10K_HUMAN	10.576	7.73813e+07	1.98957e+07	67
Q9UPN3	MACF1	sp|Q9UPN3|MACF1_HUMAN	sp|Q9UPN3|MACF1_HUMAN	838.3	7.35205e+06	3.18303e+06	4996;5013
Q9UPQ0	LIMCH1	sp|Q9UPQ0|LIMC1_HUMAN	sp|Q9UPQ0|LIMC1_HUMAN	121.87	3.57467e+08	1.04848e+08	160;462;486;517;535;591;733;1072
Q9UPT8	ZC3H4	sp|Q9UPT8|ZC3H4_HUMAN	sp|Q9UPT8|ZC3H4_HUMAN	140.26	6.35877e+06	3352500	481
Q9UPY5	SLC7A11	sp|Q9UPY5|XCT_HUMAN	sp|Q9UPY5|XCT_HUMAN	55.422	29247600	9318000	1
Q9UQ35	SRRM2	sp|Q9UQ35|SRRM2_HUMAN	sp|Q9UQ35|SRRM2_HUMAN	299.61	5.80487e+09	7.91817e+07	1;97;1131;1168;1239;1343;1371;1396;2122;2218;2240;2268;2371;2419;2431
Q9UQ80	PA2G4	sp|Q9UQ80|PA2G4_HUMAN	sp|Q9UQ80|PA2G4_HUMAN	43.786	6.79067e+08	1.19519e+09	23;55;57;185;291;326;331;347
Q9UQE7	SMC3	sp|Q9UQE7|SMC3_HUMAN	sp|Q9UQE7|SMC3_HUMAN	141.54	9.94597e+07	1.52267e+08	122;147;179;574;579;609;715;739;1205
Q9UQN3	CHMP2B	sp|Q9UQN3|CHM2B_HUMAN	sp|Q9UQN3|CHM2B_HUMAN	23.906	5.63457e+07	1.09592e+07	102;125
Q9Y223	GNE	sp|Q9Y223|GLCNE_HUMAN	sp|Q9Y223|GLCNE_HUMAN	79.274	2.21668e+07	5.12653e+06	29;203
Q9Y224	RTRAF	sp|Q9Y224|RTRAF_HUMAN	sp|Q9Y224|RTRAF_HUMAN	28.068	2.53177e+07	95259000	135;152
Q9Y230	RUVBL2	sp|Q9Y230|RUVB2_HUMAN	sp|Q9Y230|RUVB2_HUMAN	51.156	5.07267e+08	6.36777e+08	46;62;168;178;218;320;326;443
Q9Y262	EIF3L	sp|Q9Y262|EIF3L_HUMAN	sp|Q9Y262|EIF3L_HUMAN	66.726	2.6842e+07	87072000	470;527
Q9Y263	PLAA	sp|Q9Y263|PLAP_HUMAN	sp|Q9Y263|PLAP_HUMAN	87.156	70505000	8.16347e+07	166;442;531;684
Q9Y265	RUVBL1	sp|Q9Y265|RUVB1_HUMAN	sp|Q9Y265|RUVB1_HUMAN	50.227	1.98251e+08	726530000	1;96;113;147;371
Q9Y266	NUDC	sp|Q9Y266|NUDC_HUMAN	sp|Q9Y266|NUDC_HUMAN	38.242	8.58847e+08	9.75093e+08	50;198;251;286;290;291;299;317;323
Q9Y277	VDAC3	sp|Q9Y277|VDAC3_HUMAN	sp|Q9Y277|VDAC3_HUMAN	30.658	42425000	4.33903e+08	1;26
Q9Y282	ERGIC3	sp|Q9Y282|ERGI3_HUMAN	sp|Q9Y282|ERGI3_HUMAN	43.222	2.95461e+07	166680000	1;288
Q9Y284	WDR83OS	sp|Q9Y284|ASTER_HUMAN	sp|Q9Y284|ASTER_HUMAN	12.068	2.19243e+07	1.02703e+07	6
Q9Y285	FARSA	sp|Q9Y285|SYFA_HUMAN	sp|Q9Y285|SYFA_HUMAN	57.563	27677100	5.91213e+07	32;95;486
Q9Y295	DRG1	sp|Q9Y295|DRG1_HUMAN	sp|Q9Y295|DRG1_HUMAN	40.542	1.10238e+07	2.18883e+07	15
Q9Y2B0	CNPY2	sp|Q9Y2B0|CNPY2_HUMAN	sp|Q9Y2B0|CNPY2_HUMAN	20.652	4.06393e+08	15158000	53;89
Q9Y2D5	AKAP2	sp|Q9Y2D5|AKAP2_HUMAN	sp|Q9Y2D5|AKAP2_HUMAN	94.659	9.85387e+07	1.04579e+07	215;333;623;671;721;805;809
Q9Y2H6	FNDC3A	sp|Q9Y2H6|FND3A_HUMAN	sp|Q9Y2H6|FND3A_HUMAN	131.85	1.77907e+07	7151600	701;990
Q9Y2L1	DIS3	sp|Q9Y2L1|RRP44_HUMAN	sp|Q9Y2L1|RRP44_HUMAN	109	7.33317e+06	1.53617e+07	602
Q9Y2Q3	GSTK1	sp|Q9Y2Q3|GSTK1_HUMAN	sp|Q9Y2Q3|GSTK1_HUMAN	25.497	60833220	2.69077e+07	1;66;147
Q9Y2R0	COA3	sp|Q9Y2R0|COA3_HUMAN	sp|Q9Y2R0|COA3_HUMAN	11.731	19691000	3.24413e+07	38
Q9Y2S7	POLDIP2	sp|Q9Y2S7|PDIP2_HUMAN	sp|Q9Y2S7|PDIP2_HUMAN	42.033	16741000	12081000	250
Q9Y2T3	GDA	sp|Q9Y2T3|GUAD_HUMAN	sp|Q9Y2T3|GUAD_HUMAN	51.002	6.72497e+06	5.72733e+06	171
Q9Y2W1	THRAP3	sp|Q9Y2W1|TR150_HUMAN	sp|Q9Y2W1|TR150_HUMAN	108.66	3.83467e+08	222020000	573;648;912
Q9Y2W2	WBP11	sp|Q9Y2W2|WBP11_HUMAN	sp|Q9Y2W2|WBP11_HUMAN	69.997	1.20137e+08	1.87644e+07	57;63;313;333;334;634;637
Q9Y2X3	NOP58	sp|Q9Y2X3|NOP58_HUMAN	sp|Q9Y2X3|NOP58_HUMAN	59.578	1.58101e+07	7.84477e+07	64;123
Q9Y2Z0	SUGT1	sp|Q9Y2Z0|SGT1_HUMAN	sp|Q9Y2Z0|SGT1_HUMAN	41.024	43410000	7.02557e+07	82
Q9Y312	AAR2	sp|Q9Y312|AAR2_HUMAN	sp|Q9Y312|AAR2_HUMAN	43.472	1.02654e+08	1.39333e+07	6;198;215;230
Q9Y333	LSM2	sp|Q9Y333|LSM2_HUMAN	sp|Q9Y333|LSM2_HUMAN	10.834	9.17257e+07	1.74308e+07	1;54
Q9Y371	SH3GLB1	sp|Q9Y371|SHLB1_HUMAN	sp|Q9Y371|SHLB1_HUMAN	40.796	8984000	13112000	1
Q9Y383	LUC7L2	sp|Q9Y383|LC7L2_HUMAN	sp|Q9Y383|LC7L2_HUMAN	46.513	198942000	423600000	1;7;10;15;54;177
Q9Y394	DHRS7	sp|Q9Y394|DHRS7_HUMAN	sp|Q9Y394|DHRS7_HUMAN	38.298	7551400	19082000	277
Q9Y3A5	SBDS	sp|Q9Y3A5|SBDS_HUMAN	sp|Q9Y3A5|SBDS_HUMAN	28.763	4.19327e+07	130070000	1;107
Q9Y3A6	TMED5	sp|Q9Y3A6|TMED5_HUMAN	sp|Q9Y3A6|TMED5_HUMAN	26.005	2.59707e+07	1.29897e+07	52
Q9Y3B4	SF3B6	sp|Q9Y3B4|SF3B6_HUMAN	sp|Q9Y3B4|SF3B6_HUMAN	14.585	1.72933e+07	3.85647e+07	3;35
Q9Y3B9	RRP15	sp|Q9Y3B9|RRP15_HUMAN	sp|Q9Y3B9|RRP15_HUMAN	31.484	2.86597e+07	1.93207e+07	217
Q9Y3E5	PTRH2	sp|Q9Y3E5|PTH2_HUMAN	sp|Q9Y3E5|PTH2_HUMAN	19.193	52900000	5.42057e+07	67;104
Q9Y3F4	STRAP	sp|Q9Y3F4|STRAP_HUMAN	sp|Q9Y3F4|STRAP_HUMAN	38.438	409500000	6.39237e+08	95;174
Q9Y3I0	RTCB	sp|Q9Y3I0|RTCB_HUMAN	sp|Q9Y3I0|RTCB_HUMAN	55.21	368060000	3.79587e+08	46;66;147;199;246;277;324;455;468
Q9Y3P9	RABGAP1	sp|Q9Y3P9|RBGP1_HUMAN	sp|Q9Y3P9|RBGP1_HUMAN	121.74	1.38337e+07	40729000	801;890
Q9Y3U8	RPL36	sp|Q9Y3U8|RL36_HUMAN	sp|Q9Y3U8|RL36_HUMAN	12.254	54490000	3.82333e+07	7;43;58
Q9Y450	HBS1L	sp|Q9Y450|HBS1L_HUMAN	sp|Q9Y450|HBS1L_HUMAN	75.472	2.53857e+07	1.01912e+07	343;408
Q9Y490	TLN1	sp|Q9Y490|TLN1_HUMAN;sp|Q9Y4G6|TLN2_HUMAN	sp|Q9Y490|TLN1_HUMAN	269.76	3.80903e+09	3.77247e+09	1;17;72;92;101;111;113;134;289;338;419;453;468;899;1000;1018;1050;1084;1310;1352;1407;1476;1596;1606;1651;1734;1759;1871;2121;2184;2215;2290;2399;2494;2508
Q9Y4E8	USP15	sp|Q9Y4E8|UBP15_HUMAN	sp|Q9Y4E8|UBP15_HUMAN	112.42	47585000	4.24513e+07	107;334
Q9Y4F1	FARP1	sp|Q9Y4F1|FARP1_HUMAN	sp|Q9Y4F1|FARP1_HUMAN	118.63	5292100	5.86853e+06	46;734
Q9Y4L1	HYOU1	sp|Q9Y4L1|HYOU1_HUMAN	sp|Q9Y4L1|HYOU1_HUMAN	111.33	9.74317e+08	9.37563e+08	56;88;255;275;327;334;417;473;793;895;896
Q9Y4Y9	LSM5	sp|Q9Y4Y9|LSM5_HUMAN	sp|Q9Y4Y9|LSM5_HUMAN	9.9374	6.98253e+07	8.67603e+06	30
Q9Y4Z0	LSM4	sp|Q9Y4Z0|LSM4_HUMAN	sp|Q9Y4Z0|LSM4_HUMAN	15.35	7.5265e+07	7.94227e+06	15;56;78
Q9Y512	SAMM50	sp|Q9Y512|SAM50_HUMAN	sp|Q9Y512|SAM50_HUMAN	51.976	34936000	3.11837e+07	80;262
Q9Y520	PRRC2C	sp|Q9Y520|PRC2C_HUMAN;sp|P48634|PRC2A_HUMAN	sp|Q9Y520|PRC2C_HUMAN	316.91	1.03647e+08	1.72973e+07	54;610;776;805;1127;2208;2474;2655;2658;2702
Q9Y570	PPME1	sp|Q9Y570|PPME1_HUMAN	sp|Q9Y570|PPME1_HUMAN	42.315	91232000	172140000	131;231;341
Q9Y5A9	YTHDF2	sp|Q9Y5A9|YTHD2_HUMAN	sp|Q9Y5A9|YTHD2_HUMAN	62.333	6.77623e+07	3.91533e+07	189;273
Q9Y5B9	SUPT16H	sp|Q9Y5B9|SP16H_HUMAN	sp|Q9Y5B9|SP16H_HUMAN	119.91	1.96503e+08	4.43483e+08	76;183;203;241;330;352;518;559;729;857;870
Q9Y5K5	UCHL5	sp|Q9Y5K5|UCHL5_HUMAN	sp|Q9Y5K5|UCHL5_HUMAN	37.606	2.81993e+07	67974000	125;229;269
Q9Y5L4	TIMM13	sp|Q9Y5L4|TIM13_HUMAN	sp|Q9Y5L4|TIM13_HUMAN	10.5	2.17193e+08	5.74827e+07	1;23;42
Q9Y5P4	COL4A3BP	sp|Q9Y5P4|C43BP_HUMAN	sp|Q9Y5P4|C43BP_HUMAN	70.834	7.10943e+06	894300	164
Q9Y5S9	RBM8A	sp|Q9Y5S9|RBM8A_HUMAN	sp|Q9Y5S9|RBM8A_HUMAN	19.889	3.75567e+07	2.56693e+08	17;50
Q9Y5U9	IER3IP1	sp|Q9Y5U9|IR3IP_HUMAN	sp|Q9Y5U9|IR3IP_HUMAN	8.9687	3.53703e+07	1.20853e+07	53
Q9Y617	PSAT1	sp|Q9Y617|SERC_HUMAN	sp|Q9Y617|SERC_HUMAN	40.422	922000000	8.07943e+08	42;177;301;329;361;367
Q9Y657	SPIN1	sp|Q9Y657|SPIN1_HUMAN;sp|Q5JUX0|SPIN3_HUMAN;sp|Q9BPZ2|SPI2B_HUMAN;sp|Q99865|SPI2A_HUMAN	sp|Q9Y657|SPIN1_HUMAN	29.6	6.05733e+07	1.00584e+07	132;140;154;178;231
Q9Y678	COPG1	sp|Q9Y678|COPG1_HUMAN	sp|Q9Y678|COPG1_HUMAN	97.717	108316000	2.60193e+08	361;586;810;854
Q9Y696	CLIC4	sp|Q9Y696|CLIC4_HUMAN;sp|O15247|CLIC2_HUMAN;sp|Q9NZA1|CLIC5_HUMAN;sp|Q96NY7|CLIC6_HUMAN	sp|Q9Y696|CLIC4_HUMAN	28.772	353555000	357130000	5;43;119;184;214
Q9Y6B6	SAR1B	sp|Q9Y6B6|SAR1B_HUMAN	sp|Q9Y6B6|SAR1B_HUMAN	22.41	19660000	22671300	44;150;177
Q9Y6C9	MTCH2	sp|Q9Y6C9|MTCH2_HUMAN	sp|Q9Y6C9|MTCH2_HUMAN	33.331	3.85003e+07	2.08377e+08	128;149
Q9Y6E0	STK24	sp|Q9Y6E0|STK24_HUMAN	sp|Q9Y6E0|STK24_HUMAN	49.307	9.64953e+06	5.87107e+07	198
Q9Y6E2	BZW2	sp|Q9Y6E2|BZW2_HUMAN	sp|Q9Y6E2|BZW2_HUMAN	48.162	1.61396e+07	108322000	398
Q9Y6G9	DYNC1LI1	sp|Q9Y6G9|DC1L1_HUMAN	sp|Q9Y6G9|DC1L1_HUMAN	56.578	13949000	69150000	434
Q9Y6H1	CHCHD2	sp|Q9Y6H1|CHCH2_HUMAN;sp|Q5T1J5|CHCH9_HUMAN	sp|Q9Y6H1|CHCH2_HUMAN;sp|Q5T1J5|CHCH9_HUMAN	15.512	5.85883e+07	21728000	12;22
Q9Y6I3	EPN1	sp|Q9Y6I3|EPN1_HUMAN	sp|Q9Y6I3|EPN1_HUMAN	60.293	34347000	4.05373e+06	100;240
Q9Y6K9	IKBKG	sp|Q9Y6K9|NEMO_HUMAN	sp|Q9Y6K9|NEMO_HUMAN	48.197	4.37813e+07	2.81833e+07	94;215;258;295
Q9Y6W5	WASF2	sp|Q9Y6W5|WASF2_HUMAN;sp|Q9UPY6|WASF3_HUMAN	sp|Q9Y6W5|WASF2_HUMAN	54.283	1.27637e+07	7.70933e+06	208
Q9Y6Y8	SEC23IP	sp|Q9Y6Y8|S23IP_HUMAN	sp|Q9Y6Y8|S23IP_HUMAN	111.08	19570800	5.35917e+07	686;735
