# Supplementary material for: Fishing for newly synthesized proteins with phosphonate-handles
Source: Nat Commun. 2020 Jun 26;11:3244. doi: 10.1038/s41467-020-17010-0 (PMC7320153; doi:10.1038/s41467-020-17010-0)
Supplement: Supplementary file 8 — Supplementary Data 4 [file 41467_2020_17010_MOESM8_ESM.xlsx]

## Sheet: Content
Supplementary Table 7
Phosphonate labeled proteins identified in HeLa or Jurkat cells treated for 4 h or 24 h with IFNy that are significantly differently expressed when compared to their corresponding non-stimulated cells.
					Description
Uniprot ID
Gene name
MaxQuant Protein Groups columns:
	Protein IDs				Identifiers of proteins contained in the protein group. They are sorted by number of identified peptides in descending order.
	Majority protein IDs				These are the IDs of those proteins that have at least half of the peptides that the leading protein has.
	Mol. Weight (kDa)				Molecular weight of the leading protein sequence contained in the protein group.
	AHA_Phosphonate site positions				Positions of the sites in the leading protein of this group.
	Unique peptides				The total number of unique peptides associated with the protein group (i.e. these peptides are not shared with another protein group).
	Unique sequence coverage [%]				Percentage of the sequence that is covered by the identified unique peptides of the best protein sequence contained in the group.
	MS/MS count
	Log2 LFQ intensity …				Log2 of the LFQ intensity of the corresponding sample, performed in three replicates (rep1, rep2, rep3)
-Log Student's T-test p-value					Student's t.test based on three technical replicates, two-tailed, paired
Student's T-test q-value					Student's t.test on FDR-adjusted q-value (FDR 0.05, 250 randomisations)
FC					Fold change of the imputed intensity of identified proteins between cells treated with and withouth IFNy
Sign. FC > 2					Significantly and 2 fold differently expressed proteins
Sign. FC > 5					Significantly and 5 fold differently expressed proteins
Sign. FC > 10					Significantly and 10 fold differently expressed proteins
Summary tab contains the amount of phosphonate-labeled proteins identified in each of the experiments.

## Sheet: HeLa - 4 h stimulated IFNy
Uniprot ID	Gene name	Protein IDs	Majority protein IDs	Mol. weight [kDa]	AHA_Phosphonate site positions	Unique peptides	Unique sequence coverage [%]	MS/MS count	Log2 LFQ intensity HeLa_4_IFN_rep1	Log2 LFQ intensity HeLa_4_IFN_rep2	Log2 LFQ intensity HeLa_4_IFN_rep3	Log2 LFQ intensity HeLa_4_UT_rep1	Log2 LFQ intensity HeLa_4_UT_rep2	Log2 LFQ intensity HeLa_4_UT_rep3	-Log Student's T-test p-value IFN_UT	Student's T-test q-value IFN_UT	FC	FC > 2	FC > 5	FC > 10
Q14978	NOLC1	sp|Q14978|NOLC1_HUMAN	sp|Q14978|NOLC1_HUMAN	73.602	441	7	7.3	53	27.73	28.02	29	23.63	23.11	21.7	1.5253	0.0416	5.43	5.43	5.43	5.43
P49711	CTCF	sp|P49711|CTCF_HUMAN;sp|Q8NI51|CTCFL_HUMAN	sp|P49711|CTCF_HUMAN	82.785	153;249;285;422;424;510;512;540	8	11.8	135	26.03	26.41	26.47	23.49	22.31	21.93	1.592	0.0423	3.73	3.73	3.73	3.73
P05387	RLA2	sp|P05387|RLA2_HUMAN	sp|P05387|RLA2_HUMAN	11.665	1;109	4	71.3	97	27.87	27.81	23.77	23.47	23.11	21.75	1.3146	0.0427	3.71	3.71	3.71	3.71
O75153	CLU	sp|O75153|CLU_HUMAN	sp|O75153|CLU_HUMAN	146.67	179;621;763;779;889;1033;1049;1208;1280	9	10.4	158	25.48	26.12	26.41	22.59	22.4	23.86	1.8979	0.0401	3.05	3.05	3.05
Q9H814	PHAX	sp|Q9H814|PHAX_HUMAN	sp|Q9H814|PHAX_HUMAN	44.402	41;179;213	4	8.1	58	26	26.51	24.65	23.02	23.05	22.97	1.4448	0.0421	2.71	2.71	2.71
P31949	S10AB	sp|P31949|S10AB_HUMAN	sp|P31949|S10AB_HUMAN	11.74	43;63;64	3	24.8	95	25.55	25.6	24.69	22.69	22.41	22.97	1.547	0.0416	2.59	2.59	2.59
O00139	KIF2A	sp|O00139|KIF2A_HUMAN;sp|Q8N4N8|KIF2B_HUMAN	sp|O00139|KIF2A_HUMAN	79.954	198;200;255;288;306;323;349;526;534	7	14	76	24.67	24.63	25.07	22.05	22.43	22.35	2.3865	0.0298	2.52	2.52	2.52
O43164	PJA2	sp|O43164|PJA2_HUMAN	sp|O43164|PJA2_HUMAN	78.213	12;49;264;394	4	7.1	69	24.07	25.18	25.87	22.34	22.93	22.34	1.3725	0.0428	2.5	2.5	2.5
O75157	T22D2	sp|O75157|T22D2_HUMAN;sp|Q15714|T22D1_HUMAN;sp|Q99576|T22D3_HUMAN;sp|Q9Y3Q8|T22D4_HUMAN	sp|O75157|T22D2_HUMAN;sp|Q15714|T22D1_HUMAN;sp|Q99576|T22D3_HUMAN;sp|Q9Y3Q8|T22D4_HUMAN	79.227	694;702	2	2.2	62	25.65	25.87	26.21	23.16	23.46	23.83	3.791	0	2.43	2.43	2.43
Q9NQZ5	STAR7	sp|Q9NQZ5|STAR7_HUMAN	sp|Q9NQZ5|STAR7_HUMAN	43.113	271;320;343	3	7.6	68	25.17	25.55	26.15	23.24	23.43	23.22	1.7725	0.0399	2.33	2.33	2.33
Q7Z2W4	ZCCHV	sp|Q7Z2W4|ZCCHV_HUMAN	sp|Q7Z2W4|ZCCHV_HUMAN	101.43	1;194;202;540;552;579;694	10	10	265	26.4	26.38	26.51	23.16	24.42	25	1.3026	0.0428	2.24	2.24
Q9BW91	NUDT9	sp|Q9BW91|NUDT9_HUMAN	sp|Q9BW91|NUDT9_HUMAN	39.125	188;216	2	7.1	55	24.57	24.58	24.05	22.54	22.64	21.89	3.0143	0.0136	2.04	2.04
P50570	DYN2	sp|P50570|DYN2_HUMAN	sp|P50570|DYN2_HUMAN	98.063	6;159;179;210;272;332;377;534;564;580;645;680;683;722;725	10	12.3	252	24.73	24.91	23.3	22.8	22.27	22.04	1.3996	0.0421	1.94	1.94
P42224	STAT1	sp|P42224|STAT1_HUMAN;sp|Q14765|STAT4_HUMAN	sp|P42224|STAT1_HUMAN	87.334	1;28;135;154;202;205;325;390;392;521;579;654;691;726;747	17	27.9	672	29.33	28.85	28.32	27.26	27.1	26.46	2.6096	0.0313	1.89	1.89
P17066	HSP76	sp|P17066|HSP76_HUMAN;sp|P48741|HSP77_HUMAN	sp|P17066|HSP76_HUMAN;sp|P48741|HSP77_HUMAN	71.027	89;124;244;383;520	7	13.5	97	24.12	24.46	24.84	21.78	23.18	23.24	1.5119	0.0422	1.74	1.74
O43719	HTSF1	sp|O43719|HTSF1_HUMAN	sp|O43719|HTSF1_HUMAN	85.852	18;160;242;271;275;411;420	8	12.6	156	25.29	24.01	24.53	24.21	22.12	22.3	1.434	0.0413	1.73	1.73
Q9Y608	LRRF2	sp|Q9Y608|LRRF2_HUMAN	sp|Q9Y608|LRRF2_HUMAN	82.17	383;414;434;696;698	4	7.1	58	24.47	24.7	24.28	23.16	22.8	22.33	1.856	0.0392	1.72	1.72
P15408	FOSL2	sp|P15408|FOSL2_HUMAN	sp|P15408|FOSL2_HUMAN	35.193	1;95;209	6	22.4	40	25.91	26.03	26.12	23.86	24.73	24.72	1.6741	0.0423	1.58	1.58
P32455	GBP1	sp|P32455|GBP1_HUMAN	sp|P32455|GBP1_HUMAN	67.93	7;11;22;55;80;339;471;505;509;516;517;535	8	12	386	28.91	29.2	29.41	27.49	27.47	27.85	2.4865	0.0261	1.57	1.57
Q00978	IRF9	sp|Q00978|IRF9_HUMAN	sp|Q00978|IRF9_HUMAN	43.696	103;254;370	4	11.2	23	24.67	24.57	23.19	23.57	22.53	21.86	1.4656	0.0421	1.49	1.49
Q16666	IF16	sp|Q16666|IF16_HUMAN;sp|Q6K0P9|IFIX_HUMAN	sp|Q16666|IF16_HUMAN	88.255	39;52;159;163;223;343;382;431;452;456;581;599;659;714;777	17	24.1	271	24.86	24.87	24.35	23.26	24	22.54	1.4185	0.0421	1.43	1.43
Q14258	TRI25	sp|Q14258|TRI25_HUMAN	sp|Q14258|TRI25_HUMAN	70.973	209;248;484;533;600	6	11.4	70	25.21	24.78	25.04	23.98	23.22	23.57	2.3262	0.0313	1.42	1.42
P55210	CASP7	sp|P55210|CASP7_HUMAN	sp|P55210|CASP7_HUMAN	34.276	62;84;119;259	5	13.5	162	26.51	26.33	26.26	25.22	25.12	24.62	2.0447	0.0421	1.38	1.38
P23381	SYWC	sp|P23381|SYWC_HUMAN	sp|P23381|SYWC_HUMAN	53.165	42;143;195;241;243;350;425;461	17	33.5	490	29.44	29.36	29.22	27.93	28.09	28.22	1.8939	0.0398	1.26	1.26
P61587	RND3	sp|P61587|RND3_HUMAN	sp|P61587|RND3_HUMAN	27.368	16;130;165	3	12.7	62	27	27.12	27.25	25.83	25.8	26.01	2.8372	0.0121	1.24	1.24
P32456	GBP2	sp|P32456|GBP2_HUMAN	sp|P32456|GBP2_HUMAN	67.208	1;11;55;80;337;367;377;503;514;515;533;541;579	12	13	368	28.7	28.98	29.39	27.54	27.79	28.1	3.0128	0.0126	1.22	1.22
Q9Y5S9	RBM8A	sp|Q9Y5S9|RBM8A_HUMAN	sp|Q9Y5S9|RBM8A_HUMAN	19.889	17;50	5	36.8	282	27.13	26.96	26.4	25.76	25.75	25.45	1.9711	0.0442	1.18	1.18
Q02952	AKA12	sp|Q02952|AKA12_HUMAN	sp|Q02952|AKA12_HUMAN	191.48	450;502;653;657;860;1239;1337;1571;1634	11	7.5	130	27.43	27.51	27.9	26.46	26.42	26.55	2.0321	0.0403	1.14	1.14
P01130	LDLR	sp|P01130|LDLR_HUMAN	sp|P01130|LDLR_HUMAN	95.375	298;412;450;531;702;852	7	10.2	146	27.4	27.68	27.76	26.39	26.59	26.7	3.2224	0	1.06	1.06
P61604	CH10	sp|P61604|CH10_HUMAN	sp|P61604|CH10_HUMAN	10.932	1;32	14	83.3	535	31.09	31.14	31.44	30.23	30	30.32	2.1012	0.036	1.04	1.04
Q02224	CENPE	sp|Q0ZGT2|NEXN_HUMAN	sp|Q0ZGT2|NEXN_HUMAN	80.657	353;608;682;827;997;1058;1079;1423;1633;1643;1728;1754;1781;1849;1884;2196;2311	13	15.9	92	26.79	27.05	27	25.87	26.19	26.31	2.1879	0.0327	-1.01	-1.01
P40429	RL13A	sp|P04406|G3P_HUMAN;sp|O14556|G3PT_HUMAN	sp|P04406|G3P_HUMAN	36.053	87;118	21	58.8	3580	31.93	31.98	31.61	31.17	31.19	30.79	3.344	0	-1.01	-1.01
P62269	RS18	sp|P40763|STAT3_HUMAN	sp|P40763|STAT3_HUMAN	88.067	71	12	18.3	303	26.72	26.73	26.43	25.94	25.87	25.73	2.5075	0.0273	-1.01	-1.01
Q02543	RL18A	sp|P14868|SYDC_HUMAN	sp|P14868|SYDC_HUMAN	57.136	113;127	10	23.8	231	26.28	26.26	25.79	25.55	25.54	24.99	2.9107	0.0148	-1.01	-1.01
Q9BRP4	PAAF1	sp|P49321|NASP_HUMAN	sp|P49321|NASP_HUMAN	85.237	116;253	23	37.4	747	29.59	29.78	29.98	29.06	29.09	29.04	1.5748	0.042	-1.02	-1.02
P27797	CALR	sp|Q9UNF0|PACN2_HUMAN	sp|Q9UNF0|PACN2_HUMAN	55.738	122;131;257	9	23.5	187	26.44	26.53	26.88	25.83	25.75	26.11	2.225	0.033	-1.03	-1.03
Q9UHQ4	BAP29	sp|P61224|RAP1B_HUMAN;sp|A6NIZ1|RP1BL_HUMAN	sp|P61224|RAP1B_HUMAN;sp|A6NIZ1|RP1BL_HUMAN	20.825	95;152;208	4	29.3	321	28.03	27.75	27.91	27.44	27.12	26.99	1.6924	0.0443	-1.04	-1.04
Q9HD45	TM9S3	sp|P34741|SDC2_HUMAN	sp|P34741|SDC2_HUMAN	22.16	45;103;191;264	3	11.4	101	25.84	26.06	26.09	25.36	25.38	25.11	1.4168	0.0417	-1.05	-1.05
Q02218	ODO1	sp|P06703|S10A6_HUMAN	sp|P06703|S10A6_HUMAN	10.18	244;307;353;385;484;801;875;921	5	18.9	318	30.75	31.15	31.64	30.12	30.42	30.87	2.4256	0.0244	-1.05	-1.05
Q9NS56	TOPRS	sp|Q96AC1|FERM2_HUMAN	sp|Q96AC1|FERM2_HUMAN	77.86	68;77;231	15	25.6	226	27.85	27.88	27.9	27.21	27.19	27.18	3.0453	0.0148	-1.06	-1.06
P16403	H12	sp|Q15417|CNN3_HUMAN	sp|Q15417|CNN3_HUMAN	36.413	1	9	31.3	241	29.42	29.4	29.49	28.75	28.76	28.78	2.8985	0.0134	-1.08	-1.08
Q8NBS9	TXND5	sp|O75347|TBCA_HUMAN	sp|O75347|TBCA_HUMAN	12.855	109;164	7	43.5	819	29	29.06	29.23	28.44	28.37	28.49	2.2145	0.032	-1.12	-1.12
P22626	ROA2	sp|O75531|BAF_HUMAN;sp|Q9ULM3|YETS2_HUMAN	sp|O75531|BAF_HUMAN	10.058	53;79;193;327	6	36	235	26.09	25.62	25.42	25.35	25.1	24.72	2.0115	0.0419	-1.13	-1.13
P09651	ROA1	sp|Q9UJU6|DBNL_HUMAN	sp|Q9UJU6|DBNL_HUMAN	48.207	46;72;137;186	8	21.6	344	26.9	26.66	26.96	26.13	26.2	26.24	1.691	0.0441	-1.27	-1.27
Q8TAQ2	SMRC2	sp|Q13123|RED_HUMAN	sp|Q13123|RED_HUMAN	65.601	123;125;343;469;498;558;572;896	21	32	945	29.46	29.84	30.05	28.85	29.12	29.45	2.3762	0.03	-1.29	-1.29
Q15560	TCEA2	sp|Q9UKB3|DJC12_HUMAN	sp|Q9UKB3|DJC12_HUMAN	23.415	28;51	4	21.7	67	25.67	25.9	26.07	25.3	25.14	25.29	1.3907	0.0416	-1.31	-1.31
P62701	RS4X	sp|O94885|SASH1_HUMAN	sp|O94885|SASH1_HUMAN	136.65	19;87;182	13	13.3	115	26.58	26.62	26.7	26.11	25.89	26	1.7612	0.04	-1.35	-1.35
Q13131	AAPK1	sp|P84090|ERH_HUMAN	sp|P84090|ERH_HUMAN	12.259	162;174;175;259;265;298;421	7	51.9	482	30.14	30.22	29.81	29.41	29.5	29.43	1.464	0.0417	-1.45	-1.45
Q13098	CSN1	sp|Q8N3D4|EH1L1_HUMAN	sp|Q8N3D4|EH1L1_HUMAN	161.85	77;90;201;348;356;386	9	8	76	25.62	25.62	25.62	25.09	24.93	25.02	2.2034	0.0328	-1.49	-1.49
Q9BXS4	TMM59	sp|P25788|PSA3_HUMAN	sp|P25788|PSA3_HUMAN	28.433	135;138;207;212	8	31.8	290	27.62	27.55	27.54	27	26.72	27.18	1.3325	0.042	-1.63	-1.63
P10412	H14	sp|Q9H3Q1|BORG4_HUMAN	sp|Q9H3Q1|BORG4_HUMAN	37.979	1	5	16.3	83	25.44	25.52	23.65	24.83	25.13	22.87	1.4597	0.0415	-1.63	-1.63
Q9UJV9	DDX41	sp|P09972|ALDOC_HUMAN	sp|P09972|ALDOC_HUMAN	39.455	1;127;325;546;601;620	5	18.1	132	23.67	23.55	23.42	23.13	22.79	22.94	1.7041	0.0451	-1.66	-1.66
Q9ULX6	AKP8L	sp|O75821|EIF3G_HUMAN	sp|O75821|EIF3G_HUMAN	35.611	170;193;200;205;212;256;404;472;493;514;515;524	6	19.7	263	27.23	27.52	27.86	26.66	26.84	27.34	2.2593	0.0311	-1.68	-1.68
Q1ED39	KNOP1	sp|Q71RC2|LARP4_HUMAN	sp|Q71RC2|LARP4_HUMAN	80.595	61;123;322;402;424	8	12.7	233	26.52	26.57	26.94	25.88	26.2	26.19	1.4347	0.0414	-1.68	-1.68
Q9P0S3	ORML1	sp|Q14157|UBP2L_HUMAN	sp|Q14157|UBP2L_HUMAN	114.53	1;139	9	16.7	150	26.59	26.78	26.57	26.02	26.3	25.89	2.0273	0.0413	-1.82	-1.82
Q16654	PDK4	sp|P16070|CD44_HUMAN	sp|P16070|CD44_HUMAN	81.537	37;213;319	4	4.6	368	31.03	31.32	31.48	30.4	30.74	30.97	2.423	0.0239	-1.86	-1.86
P09234	RU1C	sp|P35080|PROF2_HUMAN	sp|P35080|PROF2_HUMAN	15.046	42	3	20	33	23.52	23.63	23.33	22.92	22.94	22.91	1.7598	0.0403	-1.86	-1.86
P18077	RL35A	sp|Q9H0E9|BRD8_HUMAN	sp|Q9H0E9|BRD8_HUMAN	135.33	83;104	7	8.7	91	24.83	25.19	24.58	24.37	24.58	23.98	2.1152	0.0365	-1.89	-1.89
Q7Z6E9	RBBP6	sp|Q8WWI1|LMO7_HUMAN	sp|Q8WWI1|LMO7_HUMAN	192.69	96;199;200;266;358;459;808;1165;1184;1191	20	12.6	263	27.87	27.82	27.71	27.16	27.3	27.29	1.6358	0.0416	-1.94	-1.94
Q6YN16	HSDL2	sp|P54727|RD23B_HUMAN	sp|P54727|RD23B_HUMAN	43.171	122;206;208;369;391;411;414	4	8.6	405	28.45	28.85	28.64	28.08	28.24	27.96	1.5692	0.0417	-2.09	-2.09
Q9Y2W1	TR150	sp|O43399|TPD54_HUMAN	sp|O43399|TPD54_HUMAN	22.237	283;430;573;648;696	9	51.9	444	28.58	28.41	28.64	28.05	27.98	27.97	1.7878	0.0391	-2.1	-2.1
Q9H2P0	ADNP	sp|P60709|ACTB_HUMAN	sp|P60709|ACTB_HUMAN	41.736	1;269;303;347;482;540;828;1019	1	4.5	7426	35	34.97	34.56	34.52	34.59	33.8	1.4074	0.0415	-2.13	-2.13
Q14562	DHX8	sp|P40222|TXLNA_HUMAN	sp|P40222|TXLNA_HUMAN	61.89	7;92;133;153;335;477;624;665;912	11	20.1	623	29.76	30.02	30.04	29.15	29.4	29.67	1.6231	0.0414	-2.14	-2.14
Q8IYB3	SRRM1	sp|Q13137|CACO2_HUMAN	sp|Q13137|CACO2_HUMAN	52.253	1;84;85;473	8	19.1	274	26.27	26.35	26.49	25.91	25.7	25.91	1.5984	0.0415	-2.18	-2.18
P34896	GLYC	sp|P55081|MFAP1_HUMAN	sp|P55081|MFAP1_HUMAN	51.958	21;170;266	10	17.5	376	28.71	28.15	28.37	28.06	27.58	28.02	1.5634	0.0413	-2.23	-2.23
Q9NXR1	NDE1	sp|Q9UHB6|LIMA1_HUMAN	sp|Q9UHB6|LIMA1_HUMAN	85.225	23;73;133	6	12.9	90	27.49	27.48	27.57	27.01	26.89	27.08	2.407	0.0304	-2.23	-2.23
Q53H80	AKIR2	sp|P04040|CATA_HUMAN	sp|P04040|CATA_HUMAN	59.755	64;191	1	2.8	100	26.01	26.08	25.71	25.44	25.52	25.29	2.0286	0.0408	-2.29	-2.29
Q86X95	CIR1	sp|Q6ZRP7|QSOX2_HUMAN	sp|Q6ZRP7|QSOX2_HUMAN	77.528	9;27;43;59;112	4	5.9	104	25.63	25.48	25.88	25.08	25.13	25.23	1.5609	0.0415	-2.29	-2.29
Q9UFW8	CGBP1	sp|Q99436|PSB7_HUMAN	sp|Q99436|PSB7_HUMAN	29.965	110	5	24.9	275	29	29.47	29.86	28.49	28.88	29.45	1.9388	0.0406	-2.3	-2.3
Q2NL82	TSR1	sp|Q15366|PCBP2_HUMAN	sp|Q15366|PCBP2_HUMAN	38.58	231;483;767;803	4	22.2	487	28.88	28.93	29.1	28.58	28.35	28.48	1.4418	0.0419	-2.34	-2.34	-2.34
P13051	UNG	sp|Q9BWJ5|SF3B5_HUMAN	sp|Q9BWJ5|SF3B5_HUMAN	10.135	115	4	46.5	222	26.06	26.03	26.42	25.65	25.55	25.81	1.8913	0.0391	-2.38	-2.38	-2.38
Q14151	SAFB2	sp|Q9BV40|VAMP8_HUMAN	sp|Q9BV40|VAMP8_HUMAN	11.438	57;381;477;574;682;750;866;894	3	23	77	26.82	27.09	27.48	26.24	26.74	26.94	1.69	0.0437	-2.52	-2.52	-2.52
Q8WVK2	SNR27	sp|Q9H6R0|DHX33_HUMAN	sp|Q9H6R0|DHX33_HUMAN	78.873	103;104;107	6	9.9	22	23.03	23.5	23.87	22.51	23.1	23.32	2.0382	0.0417	-2.54	-2.54	-2.54
Q9H0G5	NSRP1	sp|O60437|PEPL_HUMAN	sp|O60437|PEPL_HUMAN	204.74	82;533	14	8.8	87	25.27	25.03	25.35	24.65	24.68	24.84	1.5795	0.0419	-2.67	-2.67	-2.67
Q9UKV3	ACINU	sp|Q96AE4|FUBP1_HUMAN	sp|Q96AE4|FUBP1_HUMAN	67.56	107;131;319;320;1153	24	43.5	1690	29.12	29.25	29.3	28.66	28.74	28.8	2.9235	0.0157	-2.88	-2.88	-2.88
P61619	S61A1	sp|Q86W92|LIPB1_HUMAN;sp|Q8ND30|LIPB2_HUMAN	sp|Q86W92|LIPB1_HUMAN	114.02	401;409;471	13	18.6	105	26.36	26.34	26.28	25.96	25.71	25.84	1.6926	0.0446	-3.1	-3.1	-3.1
O00629	IMA3	sp|O00193|SMAP_HUMAN	sp|O00193|SMAP_HUMAN	20.332	25;441	3	12.6	248	26.38	26.31	25.92	25.8	25.87	25.5	2.0063	0.0415	-3.25	-3.25	-3.25
P83731	RL24	sp|P17568|NDUB7_HUMAN	sp|P17568|NDUB7_HUMAN	16.402	91	2	21.2	12	23.87	24.29	24.09	23.44	23.87	23.5	1.8535	0.0396	-3.52	-3.52	-3.52
O00767	ACOD	sp|P14314|GLU2B_HUMAN	sp|P14314|GLU2B_HUMAN	59.425	38;212	12	19.5	732	29.8	29.8	29.32	29.22	29.34	28.94	1.8023	0.039	-3.82	-3.82	-3.82
Q13523	PRP4B	sp|Q01995|TAGL_HUMAN	sp|Q01995|TAGL_HUMAN	22.611	15;92;125;133;512;561;614;725;902;946	11	57.2	729	31.16	31.22	31.44	30.73	30.77	30.91	2.4338	0.0249	-4.04	-4.04	-4.04
Q7Z2Z2	EFL1	sp|Q9H307|PININ_HUMAN	sp|Q9H307|PININ_HUMAN	81.627	1;9;57;275;417;630;704;721;1015	12	19.1	395	27.27	27.03	27.45	26.83	26.66	26.86	1.7283	0.0421	-4.1	-4.1	-4.1
P15559	NQO1	sp|Q14677|EPN4_HUMAN	sp|Q14677|EPN4_HUMAN	68.259	22;45	6	11	300	26.69	26.64	26.35	26.12	26.21	25.98	1.7924	0.0397	-4.89	-4.89	-4.89
P57059	SIK1	sp|P57059|SIK1_HUMAN;sp|A0A0B4J2F2|SIK1B_HUMAN	sp|P57059|SIK1_HUMAN;sp|A0A0B4J2F2|SIK1B_HUMAN	84.901	49;62;200;293	1	1.7	15	23.6	24.12	24.11	23.42	23.34	23.86	0.7661	0.0693	3.68
A0AVT1	UBA6	sp|A0AVT1|UBA6_HUMAN	sp|A0AVT1|UBA6_HUMAN	117.97	37;48;117;158;159;165;169;172;248;251	8	9.3	183	24.27	23.84	24.16	24.44	22.64	22.94	0.6102	0.0877	3.58
A0FGR8	ESYT2	sp|A0FGR8|ESYT2_HUMAN	sp|A0FGR8|ESYT2_HUMAN	102.36	302;313;377;398;425	8	11.8	275	24.65	24.33	23.09	24.34	24.37	24.11	0.2258	0.1816	3.39
A3KN83	SBNO1	sp|A3KN83|SBNO1_HUMAN	sp|A3KN83|SBNO1_HUMAN	154.31	69;729;1059;1322;1881	5	3.9	67	22.9	23.34	23.41	23.27	23.3	23.66	0.6029	0.0888	3.17
A5YKK6	CNOT1	sp|A5YKK6|CNOT1_HUMAN	sp|A5YKK6|CNOT1_HUMAN	266.94	345;434;669;790;799	20	10.9	173	23.96	23.63	23.91	23.99	23.71	23.38	0.2587	0.1738	3.13
A6NDR6	ME3L1	sp|A6NDR6|ME3L1_HUMAN;sp|Q99687|MEIS3_HUMAN;sp|O00470|MEIS1_HUMAN;sp|O14770|MEIS2_HUMAN;sp|A8K0S8|ME3L2_HUMAN	sp|A6NDR6|ME3L1_HUMAN;sp|Q99687|MEIS3_HUMAN;sp|O00470|MEIS1_HUMAN;sp|O14770|MEIS2_HUMAN	30.204	42	3	6.9	47	22.83	22.91	25.87	25.41	25.49	22.69	0.1165	0.2138	3.03
A6NIH7	U119B	sp|A6NIH7|U119B_HUMAN	sp|A6NIH7|U119B_HUMAN	28.136	94;249;414;498;529;533;584;668;868;921;1013;1076	2	6.4	47	23.15	22.5	24.05	23.31	24.21	24.53	0.6231	0.0859	2.97
A6ZKI3	RTL8C	sp|A6ZKI3|RTL8C_HUMAN;sp|Q9BWD3|RTL8A_HUMAN;sp|Q17RB0|RTL8B_HUMAN	sp|A6ZKI3|RTL8C_HUMAN;sp|Q9BWD3|RTL8A_HUMAN;sp|Q17RB0|RTL8B_HUMAN	13.171	18;289;306;313;434	2	14.2	51	23.87	25.7	25.89	25.9	25.69	25.99	0.4005	0.1278	2.85
P0DPB3	SCHI1	sp|P0DPB3|SCHI1_HUMAN;sp|B3KU38|IQIP1_HUMAN	sp|P0DPB3|SCHI1_HUMAN;sp|B3KU38|IQIP1_HUMAN	53.479	47;151	3	5.7	24	24.94	24.07	25.12	22.89	24.29	23.91	0.5762	0.0918	2.69
Q99613	EIF3C	sp|Q99613|EIF3C_HUMAN;sp|B5ME19|EIFCL_HUMAN	sp|Q99613|EIF3C_HUMAN;sp|B5ME19|EIFCL_HUMAN	105.34	215;506;808;859	6	9.7	94	26.24	26.11	25.38	25.78	25.91	26.08	0.0075	0.248	2.63
Q13765	NACA	sp|Q13765|NACA_HUMAN;sp|E9PAV3|NACAM_HUMAN	sp|Q13765|NACA_HUMAN;sp|E9PAV3|NACAM_HUMAN	23.384	6;14	4	26.5	126	22.46	27.82	27.13	23.37	27.21	26.4	0.091	0.2212	2.54
O00116	ADAS	sp|O00116|ADAS_HUMAN	sp|O00116|ADAS_HUMAN	72.911	263;329	3	5.6	90	24.44	24.25	23.49	24.37	24.04	24.55	0.2324	0.18	2.54
O00148	DX39A	sp|O00148|DX39A_HUMAN	sp|O00148|DX39A_HUMAN	49.129	1;165;233;251	5	13.6	351	25.86	25.19	25.75	25.84	25.46	25.99	0.677	0.0796	2.45
O00151	PDLI1	sp|O00151|PDLI1_HUMAN	sp|O00151|PDLI1_HUMAN	36.071	63;64;146;230;267	7	29.2	220	25.64	22.37	23.77	25.67	25.75	25.64	0.6757	0.0798	2.27
O00154	BACH	sp|O00154|BACH_HUMAN;sp|Q6ZUV0|BACHL_HUMAN	sp|O00154|BACH_HUMAN	41.796	1;92	7	22.1	286	26.1	25.75	23.11	23.16	25.59	23.28	0.3696	0.1361	2.23
O00159	MYO1C	sp|O00159|MYO1C_HUMAN	sp|O00159|MYO1C_HUMAN	121.68	334;559;684;794;1418;1469;1782;1795;2233;2328;4031	5	4.5	17	23.16	22.69	22.71	24.12	23.93	22.49	0.5523	0.0947	2.15
O00161	SNP23	sp|O00161|SNP23_HUMAN	sp|O00161|SNP23_HUMAN	23.354	55;101;311	6	34.1	168	23.15	23.84	23.95	25.14	25.18	22.62	0.2382	0.1788	2.04
O00170	AIP	sp|O00170|AIP_HUMAN	sp|O00170|AIP_HUMAN	37.636	6;50;75;167;198;215;230	7	21.8	140	25.12	25.19	24.98	24.86	24.99	25.03	0.5451	0.0961	2
O00178	GTPB1	sp|O00178|GTPB1_HUMAN	sp|O00178|GTPB1_HUMAN	72.453	1;23;150	6	9	74	23.52	23.1	23.77	23.32	23.55	22.59	0.2347	0.1796	2
O00203	AP3B1	sp|O00203|AP3B1_HUMAN;sp|Q13367|AP3B2_HUMAN	sp|O00203|AP3B1_HUMAN	121.32	211;334;343;365	6	4.9	69	23.48	24.26	23.43	23.85	24.18	23.55	0.4002	0.1276	1.97
O00217	NDUS8	sp|O00217|NDUS8_HUMAN	sp|O00217|NDUS8_HUMAN	23.705	809;900	5	15.2	201	26.57	26.37	23.92	26.37	26.32	26.24	0.314	0.1568	1.91
O00231	PSD11	sp|O00231|PSD11_HUMAN	sp|O00231|PSD11_HUMAN	47.463	294	5	14.7	203	26.6	23.43	25.8	26.22	26.34	25.74	0.291	0.1625	1.79
O00232	PSD12	sp|O00232|PSD12_HUMAN	sp|O00232|PSD12_HUMAN	52.904	60	12	26.5	388	26.34	26.33	25.87	26.36	26.45	26.58	0.4979	0.1039	1.78
O00233	PSMD9	sp|O00233|PSMD9_HUMAN	sp|O00233|PSMD9_HUMAN	24.682	32;89;92;146;222;270;286;400;663;789;826;831;847;978;1083;1177;1264;1321;1524;1540;1612;1627;1690;1911;1985	4	19.3	136	24.81	24.14	23.49	24.38	23.94	24.01	0.043	0.2369	1.77
O00264	PGRC1	sp|O00264|PGRC1_HUMAN	sp|O00264|PGRC1_HUMAN	21.671	68;89;135;151;176;295;517;545	3	16.4	88	25.86	25.91	23.61	26.54	23.04	22.77	0.3686	0.136	1.75
O00267	SPT5H	sp|O00267|SPT5H_HUMAN	sp|O00267|SPT5H_HUMAN	121	5	14	13.7	324	25.61	25.73	25.85	25.57	25.58	26.11	0.0566	0.2337	1.75
O00300	TR11B	sp|O00300|TR11B_HUMAN	sp|O00300|TR11B_HUMAN	46.026	57;417;475;499;675;750;770;772;1529;1701;1845;2211	5	10	49	25.53	22.84	24.01	26.44	26.35	25.82	0.9518	0.0584	1.72
O00303	EIF3F	sp|O00303|EIF3F_HUMAN	sp|O00303|EIF3F_HUMAN	37.563	1;154;287;292;443;463;511;556;662	6	14	430	27.22	27.37	26.89	27.76	27.69	27.79	1.1393	0.0506	1.67
O00410	IPO5	sp|O00410|IPO5_HUMAN	sp|O00410|IPO5_HUMAN	123.63	184;231;233;364;717;751;981;1061;1185	21	23.3	1402	28.66	28.49	28.32	28.69	28.48	28.32	0.204	0.1883	1.66
O00422	SAP18	sp|O00422|SAP18_HUMAN	sp|O00422|SAP18_HUMAN	17.561	1;49;53;78;110;115;163;237	8	39.9	235	26.98	26.83	23.09	27.39	27.71	28.05	0.5434	0.0962	1.58
O00425	IF2B3	sp|O00425|IF2B3_HUMAN;sp|Q9Y6M1|IF2B2_HUMAN	sp|O00425|IF2B3_HUMAN	63.704	173;192;592;693;747;1007;1135;1702;1747	3	6	69	24.18	23.93	23.84	22.88	24.58	24.32	0.0314	0.2394	1.58
O00429	DNM1L	sp|O00429|DNM1L_HUMAN	sp|O00429|DNM1L_HUMAN	81.876	106;117;219;341	11	21.7	273	25.11	25.35	25.68	25.27	24.79	25.65	0.2276	0.1813	1.56
O00461	GOLI4	sp|O00461|GOLI4_HUMAN	sp|O00461|GOLI4_HUMAN	81.879	379	1	1.7	31	25.49	25.49	24.96	23.42	25.74	25.48	0.1869	0.1926	1.55
O00487	PSDE	sp|O00487|PSDE_HUMAN	sp|O00487|PSDE_HUMAN	34.577	165;192;252;288;380;494;545;586	8	29.4	199	26.15	26.29	26.79	26.52	26.49	26.94	1.1622	0.0502	1.55
O00499	BIN1	sp|O00499|BIN1_HUMAN	sp|O00499|BIN1_HUMAN	64.699	47;115;146	4	8.6	84	25.27	24.49	23.02	24.78	24.62	22.12	0.5279	0.0978	1.47
O00541	PESC	sp|O00541|PESC_HUMAN	sp|O00541|PESC_HUMAN	68.002	51;127;273;431;464;587;691;771;803	3	6	60	25.41	25.57	25.67	25.36	25.28	25.68	0.4426	0.1156	1.45
O00559	RCAS1	sp|O00559|RCAS1_HUMAN	sp|O00559|RCAS1_HUMAN	24.377	118;163;182;258;312;409	1	3.8	43	23.02	24.2	23.85	23.68	23.32	23.58	0.1234	0.2122	1.44
O00560	SDCB1	sp|O00560|SDCB1_HUMAN	sp|O00560|SDCB1_HUMAN	32.444	11;18;58;182	10	34.6	579	28.03	28.26	28.48	28.3	28.39	28.82	1.2312	0.0466	1.44
O00566	MPP10	sp|O00566|MPP10_HUMAN	sp|O00566|MPP10_HUMAN	78.863	1;288	5	9.5	84	25.17	25.31	23.47	24.86	24.87	23.62	0.4149	0.1237	1.43
O00567	NOP56	sp|O00567|NOP56_HUMAN	sp|O00567|NOP56_HUMAN	66.049	63;159;257	8	18.2	129	25.76	26.16	24.21	26.15	26.05	26.55	0.4376	0.1168	1.4
O15523	DDX3Y	sp|O15523|DDX3Y_HUMAN;sp|O00571|DDX3X_HUMAN;sp|Q9NQI0|DDX4_HUMAN	sp|O15523|DDX3Y_HUMAN;sp|O00571|DDX3X_HUMAN	73.153	106;113;120	10	13.3	277	27.8	28.15	28.15	27.98	27.9	28.4	0.1309	0.2102	1.39
O00584	RNT2	sp|O00584|RNT2_HUMAN	sp|O00584|RNT2_HUMAN	29.48	118;138;237;427	2	8.2	112	24.53	24.41	23.75	24.42	23.02	23.53	0.5271	0.0977	1.38
O00625	PIR	sp|O00625|PIR_HUMAN	sp|O00625|PIR_HUMAN	32.113	56;76;122	3	12.4	151	26.59	26.46	26.34	26.7	26.5	26.77	0.609	0.0879	1.38
O00764	PDXK	sp|O00764|PDXK_HUMAN	sp|O00764|PDXK_HUMAN	35.102	1;39;88;130;216;275;324	6	17	75	25.07	22.69	23.53	24.93	24.79	24.83	0.6242	0.0855	1.37
O14497	ARI1A	sp|O14497|ARI1A_HUMAN	sp|O14497|ARI1A_HUMAN	242.04	190;244;272	21	12.8	415	22.93	22.38	22.11	22.36	23.01	23.36	0.3013	0.1596	1.37
O14530	TXND9	sp|O14530|TXND9_HUMAN	sp|O14530|TXND9_HUMAN	26.534	1;74;314;327;396;410;584;687;718;805	4	26.1	160	25.61	24.71	24.86	26.05	25.47	24.31	0.1926	0.1911	1.34
O14561	ACPM	sp|O14561|ACPM_HUMAN	sp|O14561|ACPM_HUMAN	17.417	63;291	3	15.4	335	27.45	28.05	27.67	27.83	27.95	27.27	0.0563	0.2338	1.33
O14562	UBFD1	sp|O14562|UBFD1_HUMAN	sp|O14562|UBFD1_HUMAN	33.382	425;433;476;539;722	7	21.4	314	25.57	25.9	26.2	25.61	25.88	26.18	0.032	0.2395	1.33
O14579	COPE	sp|O14579|COPE_HUMAN	sp|O14579|COPE_HUMAN	34.482	139;391;394;508;535	7	29.9	325	26.52	25.73	23.82	25.89	25.64	24.7	0.0382	0.2373	1.32
O14639	ABLM1	sp|O14639|ABLM1_HUMAN	sp|O14639|ABLM1_HUMAN	87.687	1;85;120;228;245	3	4.1	26	23.59	22.41	22.3	22.99	22.83	22.83	0.1089	0.2148	1.32
O14641	DVL2	sp|O14641|DVL2_HUMAN;sp|P54792|DVLP1_HUMAN;sp|O14640|DVL1_HUMAN	sp|O14641|DVL2_HUMAN;sp|P54792|DVLP1_HUMAN;sp|O14640|DVL1_HUMAN	78.947	158;266	2	3	92	25.23	25.33	25.59	25.31	25.29	25.53	0.0308	0.2398	1.31
O14672	ADA10	sp|O14672|ADA10_HUMAN	sp|O14672|ADA10_HUMAN	84.141	107;164;349	7	12.3	151	22.75	22.8	24.26	23.93	23.6	23.67	0.3187	0.1545	1.3
O14735	CDIPT	sp|O14735|CDIPT_HUMAN	sp|O14735|CDIPT_HUMAN	23.539	192;305;310;348;354	2	9.9	24	23.66	22.35	23.38	23.34	24.3	24.44	0.5102	0.1017	1.27
O14737	PDCD5	sp|O14737|PDCD5_HUMAN	sp|O14737|PDCD5_HUMAN	14.285	1;69;124;198;202;239	4	25.6	182	26.86	26.31	25.55	27.01	26.49	25.96	1.0164	0.0559	1.26
O14744	ANM5	sp|O14744|ANM5_HUMAN	sp|O14744|ANM5_HUMAN	72.683	89;94;151;212;241	6	11.5	239	26.98	26.45	26.4	26.79	26.52	26.56	0.0388	0.2373	1.21
O14763	TR10B	sp|O14763|TR10B_HUMAN	sp|O14763|TR10B_HUMAN	47.878	1;27;291;311	4	8.6	60	25.22	25.34	23.42	25.3	24.98	21.97	0.4814	0.107	1.2
O14775	GNB5	sp|O14775|GNB5_HUMAN	sp|O14775|GNB5_HUMAN	43.566	114;341;678;734;838	3	6.3	20	23.3	22.09	23.38	23.71	23.38	23.59	0.7087	0.0746	1.19
O14776	TCRG1	sp|O14776|TCRG1_HUMAN;sp|Q5VWI1|TCRGL_HUMAN	sp|O14776|TCRG1_HUMAN	123.9	98;143	13	11.7	252	26.7	26.66	22.84	26.28	25.98	26.11	0.2015	0.1881	1.18
O14818	PSA7	sp|O14818|PSA7_HUMAN;sp|Q8TAA3|PSMA8_HUMAN	sp|O14818|PSA7_HUMAN	27.887	16;23;43;194;253;265	6	25.4	194	25.04	25.74	23.53	24.96	25.6	22.13	0.4743	0.1079	1.18
O14929	HAT1	sp|O14929|HAT1_HUMAN	sp|O14929|HAT1_HUMAN	49.512	46;249;514;516;763;898;997;1047	4	14.8	270	26.53	26.11	26.03	26.23	26.18	26.25	0.0013	0.25	1.17
P19105	ML12A	sp|P19105|ML12A_HUMAN;sp|O14950|ML12B_HUMAN	sp|P19105|ML12A_HUMAN;sp|O14950|ML12B_HUMAN	19.794	1;89;118;122	4	21.6	802	31.02	30.09	29.67	30.48	30.75	28.92	0.1688	0.1988	1.17
O14967	CLGN	sp|O14967|CLGN_HUMAN	sp|O14967|CLGN_HUMAN	70.038	255;286;292;307;324;431	4	7.7	74	24.27	24.59	24.47	24.55	24.13	22.91	0.4073	0.1264	1.17
O14974	MYPT1	sp|O14974|MYPT1_HUMAN	sp|O14974|MYPT1_HUMAN	115.28	1;115;125;130;214;259;380;441;448;472;473;490;499;504;511;535	12	11.2	356	27.12	26.87	27.27	26.67	26.71	26.62	1.0288	0.0556	1.16
O14979	HNRDL	sp|O14979|HNRDL_HUMAN	sp|O14979|HNRDL_HUMAN	46.437	19;255;290	5	13.3	289	26.15	25.99	22.85	25.54	25.51	23.89	0.0102	0.2466	1.15
O14980	XPO1	sp|O14980|XPO1_HUMAN	sp|O14980|XPO1_HUMAN	123.38	71;228	14	16.9	292	25.74	25.37	24.75	25.62	25.61	24.96	0.3692	0.136	1.14
O15013	ARHGA	sp|O15013|ARHGA_HUMAN	sp|O15013|ARHGA_HUMAN	151.61	12;59	3	1.9	17	23.95	23.83	24.19	23.82	25.64	26	0.6704	0.08	1.14
O15020	SPTN2	sp|O15020|SPTN2_HUMAN	sp|O15020|SPTN2_HUMAN	271.32	112;147;149;185	8	4.6	76	24.81	25.11	24	24.97	25.01	24.85	0.4069	0.1265	1.13
O15027	SC16A	sp|O15027|SC16A_HUMAN	sp|O15027|SC16A_HUMAN	251.89	16;44;47;82;153;190;227;269;283;305;313;325	7	4.5	105	23.02	23.9	25.32	24.88	24.88	25.2	0.5985	0.0895	1.13
O15031	PLXB2	sp|O15031|PLXB2_HUMAN	sp|O15031|PLXB2_HUMAN	205.12	84;121;136	5	2.9	45	24.66	24.82	23.43	24.58	24.43	24.88	0.205	0.1882	1.11
O15042	SR140	sp|O15042|SR140_HUMAN	sp|O15042|SR140_HUMAN	118.29	257;379	4	3.3	72	25.3	23.7	25.87	25.73	25.71	26.19	0.6301	0.0847	1.1
O15067	PUR4	sp|O15067|PUR4_HUMAN	sp|O15067|PUR4_HUMAN	144.73	80;142;270	13	13.2	350	26.94	27.16	27.33	27.24	27.14	27.47	0.586	0.0912	1.09
O15118	NPC1	sp|O15118|NPC1_HUMAN	sp|O15118|NPC1_HUMAN	142.17	101;118	2	1.6	78	24.07	22.9	24.4	23.91	23.89	24.16	0.1771	0.1954	1.09
O15144	ARPC2	sp|O15144|ARPC2_HUMAN	sp|O15144|ARPC2_HUMAN	34.333	184;191;193;355;378;430	7	20.3	195	26.55	26.65	26.82	26.93	26.71	27.18	0.9177	0.0605	1.08
O15145	ARPC3	sp|O15145|ARPC3_HUMAN	sp|O15145|ARPC3_HUMAN	20.546	332;370;381	8	29.2	307	26.8	26.95	26.89	26.96	26.77	26.81	0.0926	0.2209	1.08
O15155	BET1	sp|O15155|BET1_HUMAN	sp|O15155|BET1_HUMAN	13.289	64;148;430;589;717;737;824;939	1	15.3	113	23.98	23.41	23.53	23.89	23.93	22.34	0.1774	0.1955	1.08
O15160	RPAC1	sp|O15160|RPAC1_HUMAN	sp|O15160|RPAC1_HUMAN	39.249	91	4	10.4	201	26.27	25.96	25.64	25.98	26.11	26.4	0.2474	0.1765	1.05
O15164	TIF1A	sp|O15164|TIF1A_HUMAN	sp|O15164|TIF1A_HUMAN	116.83	176;189;259;265;298;617	4	3.8	30	22.34	23.35	22.95	23.97	23.85	24.1	1.0979	0.0515	1.05
O15226	NKRF	sp|O15226|NKRF_HUMAN	sp|O15226|NKRF_HUMAN	77.672	119;141;306;453;525;527	6	8.4	60	22.88	23.52	23.87	22.82	22.81	23.38	0.8022	0.0672	1.05
O15260	SURF4	sp|O15260|SURF4_HUMAN	sp|O15260|SURF4_HUMAN	30.394	1;106	4	15.6	119	26.1	25.89	23.25	25.98	26.14	25.8	0.4024	0.1273	1.04
O15269	SPTC1	sp|O15269|SPTC1_HUMAN	sp|O15269|SPTC1_HUMAN	52.743	240;271;378;393;489;505;601;613;727;763;911;968;1009;1029;1087;1256;1263;1269;1273;1293;1320;1686;2351	2	4.4	85	24.51	23.31	23	24.38	24.43	22.83	0.2334	0.1799	1.03
O15294	OGT1	sp|O15294|OGT1_HUMAN	sp|O15294|OGT1_HUMAN	116.92	166;198;240;338;364;437;470;511;608;717;867;916;1162;1528;1597;1659;1769;1793;1874;1890;1921;1998;2014;2106;2186;2187	8	10.5	114	25.01	25.02	23.78	23.56	25.2	25.5	0.0515	0.2351	1.01
O15305	PMM2	sp|O15305|PMM2_HUMAN	sp|O15305|PMM2_HUMAN	28.082	60;79;202;254;296;304;368	5	19.5	264	26.55	26.55	26.41	26.61	26.41	26.66	0.1756	0.196	1.01
O15347	HMGB3	sp|O15347|HMGB3_HUMAN	sp|O15347|HMGB3_HUMAN	22.98	1;230	6	21.5	327	29.24	29.56	29.57	29.19	29.26	29.57	0.4914	0.1054	1
O15355	PPM1G	sp|O15355|PPM1G_HUMAN	sp|O15355|PPM1G_HUMAN	59.271	1;78;81;100;240;441	5	15.4	342	26.58	25.39	23.86	26.13	25.75	25.03	0.2859	0.1638	0.99
O15372	EIF3H	sp|O15372|EIF3H_HUMAN	sp|O15372|EIF3H_HUMAN	39.93	1;207;346	5	15.9	222	26.96	27.41	27.86	27.13	27.41	28.14	0.6788	0.0794	0.98
O15460	P4HA2	sp|O15460|P4HA2_HUMAN	sp|O15460|P4HA2_HUMAN	60.901	173;190;198	7	11.6	66	25.34	25.21	23.31	25.21	25.11	24.33	0.2514	0.1752	0.98
O15511	ARPC5	sp|O15511|ARPC5_HUMAN	sp|O15511|ARPC5_HUMAN	16.32	93;394;466;513;567;602;617;620;621;720	3	29.1	218	27.31	26.39	23.62	26.71	26.73	25.81	0.2893	0.1625	0.97
O15533	TPSN	sp|O15533|TPSN_HUMAN	sp|O15533|TPSN_HUMAN	47.625	165;512;528;565;590;718	3	13.6	128	23.02	26.36	26.51	26.16	26.31	26.19	0.3066	0.1584	0.97
O15541	R113A	sp|O15541|R113A_HUMAN	sp|O15541|R113A_HUMAN	38.787	265;291;297;444;534;650;682;703	5	13.4	99	24.77	24.88	25.05	23.22	24.53	24.99	0.5396	0.0963	0.96
O43143	DHX15	sp|O43143|DHX15_HUMAN	sp|O43143|DHX15_HUMAN	90.932	1;69;244;296;359;363	13	17.1	469	27.37	27.55	28.13	27.58	27.68	28.01	0.2661	0.17	0.95
O43172	PRP4	sp|O43172|PRP4_HUMAN	sp|O43172|PRP4_HUMAN	58.449	1;265;384;452	3	5.6	99	24.68	24.84	23.42	22.9	25.01	25.52	0.0459	0.2365	0.95
O43175	SERA	sp|O43175|SERA_HUMAN	sp|O43175|SERA_HUMAN	56.65	112;114;337;341;639;657	13	28	531	27.78	27.92	28.39	28.27	28.28	28.58	1.25	0.0457	0.94
O43252	PAPS1	sp|O43252|PAPS1_HUMAN	sp|O43252|PAPS1_HUMAN	70.832	35;80;82;134;149	4	6.9	109	25.5	25.66	25.59	25.27	25.05	25.3	1.0595	0.0559	0.94
O43290	SNUT1	sp|O43290|SNUT1_HUMAN	sp|O43290|SNUT1_HUMAN	90.254	34;393	10	14.4	300	27.08	26.5	25.51	26.64	26.43	26.24	0.0686	0.2286	0.94
O43396	TXNL1	sp|O43396|TXNL1_HUMAN	sp|O43396|TXNL1_HUMAN	32.251	479;554;725;731;859	8	37.4	437	27.32	26.2	23	26.67	26.57	25.84	0.3038	0.1589	0.92
O43414	ERI3	sp|O43414|ERI3_HUMAN	sp|O43414|ERI3_HUMAN	37.238	205;244;436;438	5	15.4	51	22.37	22.79	23.69	23.03	22.82	22.53	0.097	0.2191	0.92
O43447	PPIH	sp|O43447|PPIH_HUMAN	sp|O43447|PPIH_HUMAN	19.208	825;853	3	11.9	183	25.4	24.92	23.16	25.85	25.74	25.05	0.8685	0.0632	0.91
O43488	ARK72	sp|O43488|ARK72_HUMAN	sp|O43488|ARK72_HUMAN	39.589	87;111;129;213	5	12	100	26.19	26.34	26.23	26.6	26.8	27.08	1.2579	0.0448	0.91
O43491	E41L2	sp|O43491|E41L2_HUMAN	sp|O43491|E41L2_HUMAN	112.59	1;4;5;16;40	12	13.3	325	27.13	27.21	27.53	27.14	27.04	27.33	0.6921	0.078	0.9
O43592	XPOT	sp|O43592|XPOT_HUMAN	sp|O43592|XPOT_HUMAN	109.96	16;69;87;96;122;186	8	8.7	236	25.04	25.21	25.5	25.4	24.75	25.53	0.0325	0.2395	0.88
O43598	DNPH1	sp|O43598|DNPH1_HUMAN	sp|O43598|DNPH1_HUMAN	19.108	93;159	3	12.1	150	26.78	26.97	27.34	26.78	26.7	27.09	0.7156	0.0743	0.87
O43615	TIM44	sp|O43615|TIM44_HUMAN	sp|O43615|TIM44_HUMAN	51.355	18;112;130	4	10.6	107	24.08	23	22.12	23.82	23.67	23.4	0.474	0.1077	0.87
O43633	CHM2A	sp|O43633|CHM2A_HUMAN	sp|O43633|CHM2A_HUMAN	25.104	248;309;493;502;571;633;650;690;699;808;811;820;840;859;887;948;955;966;1008;1067;1096;1185;1188;1224;1236;1325;1352;1392;1418;1441;1444;1465;1520;1532;1572;1581;1620;1671;1783;1912;1915;2030;2186;2253;2314;2357;2388;2455;2487;2581;2648;2776;2837;2965;3032;3109;3160;3233;3286;3290;3295;3405;3417;3510;3533;3536;3612;3673;3685;3738;3770;3902;4119;4131;4143;4326;4387;4509;4521;4537;4611;4790;4839;49…	5	18.5	189	26.55	26.63	26.87	26.57	26.71	27.12	0.6515	0.083	0.87
O43660	PLRG1	sp|O43660|PLRG1_HUMAN	sp|O43660|PLRG1_HUMAN	57.193	102;252;431;471;687	5	11.3	71	22.98	23.12	23.81	24.63	25.45	22.8	0.3622	0.1388	0.86
O43663	PRC1	sp|O43663|PRC1_HUMAN;REV__sp|P07476|INVO_HUMAN;REV__sp|Q8NE71|ABCF1_HUMAN	sp|O43663|PRC1_HUMAN	71.606	61;102;107;109;170;214;221;289;446;509;538;550	6	7.1	156	26.94	27.08	27.35	27.18	27.23	27.4	0.9099	0.0609	0.86
O43684	BUB3	sp|O43684|BUB3_HUMAN	sp|O43684|BUB3_HUMAN	37.154	5;28	5	14.3	455	27.56	27.64	27.86	27.67	27.69	28.06	0.9916	0.056	0.85
O43707	ACTN4	sp|O43707|ACTN4_HUMAN;sp|P35609|ACTN2_HUMAN	sp|O43707|ACTN4_HUMAN	104.85	1;59;121;147;151;224;239	22	31.5	1278	31.51	31.03	30.49	31.03	30.95	30.82	0.1132	0.2141	0.84
O43709	BUD23	sp|O43709|BUD23_HUMAN	sp|O43709|BUD23_HUMAN	31.88	33;60	2	8.2	75	26.06	26.15	26.07	26.65	22.57	23.06	0.576	0.0917	0.83
O43752	STX6	sp|O43752|STX6_HUMAN	sp|O43752|STX6_HUMAN	29.176	66;83;94;116;247	7	25.5	127	25.21	23.7	24.89	25.16	23.75	25.95	0.3754	0.1351	0.83
Q0ZGT2	NEXN	sp|Q16775|GLO2_HUMAN	sp|Q16775|GLO2_HUMAN	33.805	320;459	5	22.7	215	25.09	25.4	25.41	24.7	24.78	25.06	1.4989	0.0414	0.82
O43765	SGTA	sp|O43765|SGTA_HUMAN	sp|O43765|SGTA_HUMAN	34.063	203;538	4	11.5	175	25.89	26.31	26.55	26.11	26.19	26.42	0.0336	0.2392	0.82
P56211	ARP19	sp|P56211|ARP19_HUMAN;sp|O43768|ENSA_HUMAN	sp|P56211|ARP19_HUMAN;sp|O43768|ENSA_HUMAN	12.323	1;60;63	1	9.8	92	25.7	24.19	23.47	25.56	22.27	26.02	0.0388	0.2374	0.82
O43809	CPSF5	sp|O43809|CPSF5_HUMAN	sp|O43809|CPSF5_HUMAN	26.227	177;549;565;580;596;651	4	10.6	147	26.14	26.41	26.45	26.22	26.29	26.46	0.0571	0.234	0.81
O43813	LANC1	sp|O43813|LANC1_HUMAN	sp|O43813|LANC1_HUMAN	45.283	103	3	5.8	49	25.39	25.18	23.8	22.4	25.27	22.37	0.6102	0.0876	0.81
O43823	AKAP8	sp|O43823|AKAP8_HUMAN	sp|O43823|AKAP8_HUMAN	76.107	80;211;262	13	17.1	232	25.26	25.27	25.63	25.08	25.15	25.69	0.4476	0.1144	0.79
P04406	G3P	sp|Q6Y7W6|GGYF2_HUMAN;REV__sp|Q86UU1|PHLB1_HUMAN	sp|Q6Y7W6|GGYF2_HUMAN	150.07	119;181;286;289;296;301;338;396	16	13	395	27.06	26.99	26.9	26.56	26.53	26.53	2.1819	0.0318	0.79
O43837	IDH3B	sp|O43837|IDH3B_HUMAN	sp|O43837|IDH3B_HUMAN	42.183	88;144;329;392;567	7	22.9	136	22.65	22.78	24.54	24.42	24.29	24.76	0.8741	0.0632	0.78
P40763	STAT3	sp|P04075|ALDOA_HUMAN;sp|P05062|ALDOB_HUMAN	sp|P04075|ALDOA_HUMAN	39.42	26;278;292;476	20	54.9	949	30.42	30.56	30.53	30.12	30.14	29.97	1.5027	0.0418	0.78
O43852	CALU	sp|O43852|CALU_HUMAN	sp|O43852|CALU_HUMAN	37.106	106;120;157;309;510;522;549;561;604;606;628;710;731;742;745;759;837	11	33.3	346	28.86	28.85	28.52	28.47	28.85	28.99	0.0349	0.2388	0.78
O43854	EDIL3	sp|O43854|EDIL3_HUMAN	sp|O43854|EDIL3_HUMAN	53.764	56;374;376;461;476;491;583;613;709	7	15.8	118	26	25.85	26.39	22.93	24.51	24.89	1.1506	0.0505	0.78
O43865	SAHH2	sp|O43865|SAHH2_HUMAN	sp|O43865|SAHH2_HUMAN	58.951	60;62	7	16.2	277	27.28	27.09	26.68	27.08	27.34	26.89	0.2154	0.1848	0.78
O60216	RAD21	sp|O60216|RAD21_HUMAN	sp|O60216|RAD21_HUMAN	71.689	61;68;98;99;141;299	7	11.4	208	26.57	26.64	24.31	26.63	26.65	26.75	0.392	0.1286	0.77
O60232	ZNRD2	sp|O60232|ZNRD2_HUMAN	sp|O60232|ZNRD2_HUMAN	21.474	1;4;46;61;149;169;265;325;340;457;592	5	29.1	124	24.93	25.15	23.69	25.31	24.99	21.69	0.3047	0.1585	0.76
O60245	PCDH7	sp|O60245|PCDH7_HUMAN	sp|O60245|PCDH7_HUMAN	116.07	109;118;136;217;238;250;349	2	1.4	15	23.62	23.21	22.58	23.51	25.91	26.62	0.6721	0.0795	0.76
O60313	OPA1	sp|O60313|OPA1_HUMAN	sp|O60313|OPA1_HUMAN	111.63	368;434;579;582;658;682;715;818;922;941;945	5	6.4	68	22.9	21.84	23.87	23.41	26.33	26.39	0.7928	0.0685	0.76
O60333	KIF1B	sp|O60333|KIF1B_HUMAN	sp|O60333|KIF1B_HUMAN	204.47	66;135	2	1.3	69	24.05	24.41	24.85	24.19	24.44	24.71	0.0534	0.2346	0.76
O60341	KDM1A	sp|O60341|KDM1A_HUMAN	sp|O60341|KDM1A_HUMAN	92.902	223;237;255;273;290;309	8	11.4	143	23.96	23.33	23.56	23.53	24.01	22.87	0.1199	0.2129	0.75
O60427	FADS1	sp|O60427|FADS1_HUMAN	sp|O60427|FADS1_HUMAN	51.964	38;92;212	2	9	51	24.21	24.46	24.82	25.26	25.18	24.97	0.8596	0.0635	0.75
P14868	SYDC	sp|Q07954|LRP1_HUMAN	sp|Q07954|LRP1_HUMAN	504.6	279;365;423	11	3.1	138	27.45	27.7	27.89	26.96	27.28	27.54	2.0325	0.0408	0.75
O60488	ACSL4	sp|O60488|ACSL4_HUMAN	sp|O60488|ACSL4_HUMAN	79.187	80;94;106;114	5	10.5	70	26.4	26.38	26.57	26.33	26.24	26.04	0.6437	0.0837	0.75
O60499	STX10	sp|O60499|STX10_HUMAN	sp|O60499|STX10_HUMAN	28.114	25;105	6	18.5	110	23.81	22.92	23.81	23.47	21.8	22.33	1.0045	0.0556	0.75
O60506	HNRPQ	sp|O60506|HNRPQ_HUMAN	sp|O60506|HNRPQ_HUMAN	69.602	91;148;496;533;872;883	9	16.9	351	26.62	26.52	22.63	26.97	26.93	26.96	0.4852	0.1062	0.75
O60524	NEMF	sp|O60524|NEMF_HUMAN	sp|O60524|NEMF_HUMAN	122.95	30;65;66;70;99	2	1.8	24	23.22	23.64	23.34	23.42	23.48	23.99	0.3633	0.1387	0.75
O60563	CCNT1	sp|O60563|CCNT1_HUMAN	sp|O60563|CCNT1_HUMAN	80.684	213;263	4	6.9	91	24.41	24.61	24.73	24.43	24.41	22.67	0.426	0.1202	0.74
O60568	PLOD3	sp|O60568|PLOD3_HUMAN	sp|O60568|PLOD3_HUMAN	84.784	324;356;425;495	9	10.6	160	25.77	25.65	25.81	26.07	25.99	25.95	1.2947	0.0438	0.73
O60610	DIAP1	sp|O60610|DIAP1_HUMAN	sp|O60610|DIAP1_HUMAN	141.35	119;246;752;784;854	25	18.1	723	27.38	27.77	28.29	27.63	27.59	28.12	0.0894	0.2215	0.73
O60664	PLIN3	sp|O60664|PLIN3_HUMAN	sp|O60664|PLIN3_HUMAN	47.074	98	9	26.5	377	27.94	27.93	28.35	27.84	28.09	28.15	0.1444	0.2063	0.72
P49321	NASP	sp|P50238|CRIP1_HUMAN	sp|P50238|CRIP1_HUMAN	8.5328	17;79;82;113;516;531;624	3	39	196	28	27.41	26.9	27.42	26.99	26.65	1.3164	0.0427	0.72
Q9UNF0	PACN2	sp|Q15154|PCM1_HUMAN	sp|Q15154|PCM1_HUMAN	228.54	1;89;149	30	16.2	498	26.41	26.49	26.67	26.15	26.07	26.1	1.3618	0.0431	0.72
O60684	IMA7	sp|O60684|IMA7_HUMAN	sp|O60684|IMA7_HUMAN	60.029	405;422;579;703	4	7.5	163	26.01	25.98	26.03	25.63	25.59	25.87	1.2642	0.045	0.72
O60716	CTND1	sp|O60716|CTND1_HUMAN	sp|O60716|CTND1_HUMAN	108.17	107;108	5	7.6	42	24.82	25.01	23.34	23.24	24.85	24.78	0.037	0.2376	0.71
O60749	SNX2	sp|O60749|SNX2_HUMAN	sp|O60749|SNX2_HUMAN	58.47	56;162;492;594;844;872;985;998	8	19.1	219	25.91	26.09	26.17	25.91	26	26.03	0.6778	0.0796	0.71
P61224	RAP1B	sp|O14964|HGS_HUMAN	sp|O14964|HGS_HUMAN	86.191	52	12	18.3	200	26.2	26.18	26.1	25.81	25.61	25.82	1.3741	0.0428	0.71
P34741	SDC2	sp|P62877|RBX1_HUMAN	sp|P62877|RBX1_HUMAN	12.274	80;226;398;440	2	17.6	388	27.82	27.84	28.17	27.35	27.48	27.77	2.1646	0.0321	0.71
P06703	S10A6	sp|P54819|KAD2_HUMAN	sp|P54819|KAD2_HUMAN	26.477	404;959;1084	12	41	775	28.44	28.29	28.16	28.04	27.87	27.76	3.4766	0	0.71
O60763	USO1	sp|O60763|USO1_HUMAN	sp|O60763|USO1_HUMAN	107.89	409;589;608;867;868;921;1033;1049;1206	8	12.3	156	25.05	25.19	25.4	23.08	25.23	25.59	0.3073	0.1583	0.71
O60784	TOM1	sp|O60784|TOM1_HUMAN	sp|O60784|TOM1_HUMAN	53.818	24;577	8	16.9	137	24.88	23.33	22.24	22.48	23.48	22.47	0.2861	0.1638	0.69
O60828	PQBP1	sp|O60828|PQBP1_HUMAN	sp|O60828|PQBP1_HUMAN	30.472	1;22;26;123;155;162;202;220	3	12.8	39	23.48	23.79	24.45	24.82	24.85	22.12	0.0061	0.2479	0.69
O60832	DKC1	sp|O60832|DKC1_HUMAN	sp|O60832|DKC1_HUMAN	57.673	48;410;439;462	5	9.1	53	24.74	25.21	23.5	25.15	25.07	25.51	0.4431	0.1156	0.68
Q96AC1	FERM2	sp|Q9UHD8|SEPT9_HUMAN	sp|Q9UHD8|SEPT9_HUMAN	65.401	1;187;208;210;354;437;756;970	11	22	287	26.9	27.29	27.31	26.65	26.89	26.77	1.3841	0.0422	0.68
O60841	IF2P	sp|O60841|IF2P_HUMAN	sp|O60841|IF2P_HUMAN	138.83	94;101;213;429;431;541	13	13.1	268	27	27.32	27.66	27.13	27.35	28.04	0.6188	0.0867	0.68
O60869	EDF1	sp|O60869|EDF1_HUMAN	sp|O60869|EDF1_HUMAN	16.368	1;14	5	27	14	23.79	23.37	23.35	23.1	23.66	22.93	0.3499	0.1439	0.68
O60884	DNJA2	sp|O60884|DNJA2_HUMAN	sp|O60884|DNJA2_HUMAN	45.745	624;639;825	6	9	192	25.68	24.54	25.92	25.61	25.52	25.86	0.3013	0.1595	0.67
Q15417	CNN3	sp|Q96EI5|TCAL4_HUMAN;sp|Q9H3H9|TCAL2_HUMAN	sp|Q96EI5|TCAL4_HUMAN	24.647	151;177	5	27.9	160	27.19	27.39	27.8	26.87	27.08	27.25	1.4413	0.0418	0.67
O60885	BRD4	sp|O60885|BRD4_HUMAN	sp|O60885|BRD4_HUMAN	152.22	728;798;1079	6	5.5	261	26.48	26.49	26.61	26.73	26.53	26.73	0.8138	0.0653	0.67
O75083	WDR1	sp|O75083|WDR1_HUMAN	sp|O75083|WDR1_HUMAN	66.193	105	11	16.2	248	27.27	26.59	26.63	26.22	26.14	26.36	0.8816	0.0635	0.67
O75347	TBCA	sp|Q9BY43|CHM4A_HUMAN	sp|Q9BY43|CHM4A_HUMAN	25.098	131;141;261;425;459;518;561	3	9	204	26.19	26.43	26.69	25.73	25.99	26.43	1.5897	0.0423	0.67
O75116	ROCK2	sp|O75116|ROCK2_HUMAN	sp|O75116|ROCK2_HUMAN	160.9	22;26;121;160;218	10	7.9	180	26.9	27.12	27.39	26.98	27.04	27.32	0.16	0.201	0.66
O75150	BRE1B	sp|O75150|BRE1B_HUMAN	sp|O75150|BRE1B_HUMAN	113.68	185;237;362;363;404;406;415;551;554;643;671;697;733;876;879;948;1040;1106;1128;1178;1211;1218	6	6.9	177	25.64	25.82	25.83	25.78	25.77	25.98	0.5001	0.1037	0.66
O75175	CNOT3	sp|O75175|CNOT3_HUMAN	sp|O75175|CNOT3_HUMAN	81.871	1;58;94;97;165;169;182;244;368	6	5.8	159	25.29	25.27	25.63	25.25	25.06	23.81	0.4615	0.1102	0.66
O75306	NDUS2	sp|O75306|NDUS2_HUMAN	sp|O75306|NDUS2_HUMAN	52.545	226;255;336	5	9.9	78	26.17	26.03	25.34	26.61	26.6	26.38	1.191	0.0489	0.66
O75312	ZPR1	sp|O75312|ZPR1_HUMAN	sp|O75312|ZPR1_HUMAN	50.925	119	8	20.7	288	24.8	25.1	25.2	24.63	24.74	25.34	0.3354	0.1488	0.65
O75531	BAF	sp|Q9Y3C1|NOP16_HUMAN	sp|Q9Y3C1|NOP16_HUMAN	21.188	83;84;262	4	21.9	134	27.38	27.23	27.21	26.99	26.91	26.78	2.0856	0.0368	0.65
Q9UJU6	DBNL	sp|P55010|IF5_HUMAN	sp|P55010|IF5_HUMAN	49.222	89;327;372;383;417	13	25.3	602	28.56	28.53	28.93	28.12	28.22	28.54	2.0595	0.0411	0.65
Q13123	RED	sp|P22234|PUR6_HUMAN	sp|P22234|PUR6_HUMAN	47.079	100;113;361;438;463	13	31.3	559	29.47	29.43	29.18	29.03	29.03	28.88	1.9194	0.0407	0.64
Q9UKB3	DJC12	sp|Q9Y6A5|TACC3_HUMAN	sp|Q9Y6A5|TACC3_HUMAN	90.359	14;54;264;267;270	12	18.1	445	26.86	26.85	26.64	26.49	26.36	26.37	1.5685	0.0415	0.64
O75330	HMMR	sp|O75330|HMMR_HUMAN	sp|O75330|HMMR_HUMAN	84.099	3;140;413;559;612	6	10.1	112	24.15	24.57	24.5	24.51	24.82	24.64	1.2514	0.0457	0.64
O75340	PDCD6	sp|O75340|PDCD6_HUMAN	sp|O75340|PDCD6_HUMAN	21.868	88;182;189	4	19.9	156	27.72	27.44	27.81	27.67	27.72	27.96	0.5164	0.1005	0.64
O75348	VATG1	sp|O75348|VATG1_HUMAN;sp|O95670|VATG2_HUMAN	sp|O75348|VATG1_HUMAN;sp|O95670|VATG2_HUMAN	13.757	103;134;164	2	20.3	99	25.53	23.24	23.68	25.26	25.37	22.8	0.1233	0.2122	0.64
O75351	VPS4B	sp|O75351|VPS4B_HUMAN	sp|O75351|VPS4B_HUMAN	49.301	58;151	4	7.2	179	24.98	24.39	23.71	25.06	24.74	24.11	0.9689	0.0568	0.63
O94885	SASH1	sp|Q16222|UAP1_HUMAN	sp|Q16222|UAP1_HUMAN	58.768	179;353;381	6	11.9	154	25.57	25.49	25.88	25.22	25.14	25.47	2.5679	0.0272	0.63
O75369	FLNB	sp|O75369|FLNB_HUMAN	sp|O75369|FLNB_HUMAN	278.16	1;177;304	35	18.3	1349	30.09	29.91	29.65	29.92	29.91	29.49	0.7188	0.074	0.63
O75376	NCOR1	sp|O75376|NCOR1_HUMAN	sp|O75376|NCOR1_HUMAN	270.21	200;347;365;423;528;675	10	5.4	83	23.81	24.12	23.11	23.91	23.78	22.83	0.4788	0.1076	0.63
O75390	CISY	sp|O75390|CISY_HUMAN	sp|O75390|CISY_HUMAN	51.712	1;6;20;46;48;97;211;261;327;414;440	5	12	244	26.48	24.24	26.65	27.15	27.26	27.44	0.7192	0.0741	0.63
O75391	SPAG7	sp|O75391|SPAG7_HUMAN	sp|O75391|SPAG7_HUMAN	26.034	1;153;158;226;368;488	6	25.1	127	26.55	26.98	26.87	26.44	26.41	26.62	0.8207	0.0649	0.63
O75396	SC22B	sp|O75396|SC22B_HUMAN	sp|O75396|SC22B_HUMAN	24.593	1;19;172	7	34.4	222	26.7	26.58	26.37	26.87	26.6	26.31	0.234	0.1797	0.62
O75436	VP26A	sp|O75436|VP26A_HUMAN	sp|O75436|VP26A_HUMAN	38.169	1;93	6	19.3	217	25.68	25.22	23.19	25.28	25.19	25.23	0.2583	0.1738	0.62
P84090	ERH	sp|P51572|BAP31_HUMAN	sp|P51572|BAP31_HUMAN	27.991	74;204;279;307	11	24.4	860	28.99	29.15	29.4	28.62	28.79	29.01	3.1737	0.01	0.61
Q8N3D4	EH1L1	sp|Q04323|UBXN1_HUMAN	sp|Q04323|UBXN1_HUMAN	33.325	91;99	7	15.2	180	26.76	27.03	27.33	26.41	26.7	26.89	2.1592	0.0317	0.61
O75439	MPPB	sp|O75439|MPPB_HUMAN	sp|O75439|MPPB_HUMAN	54.366	41;53;129;183	3	7.8	85	25.9	25.9	24.03	25.85	25.94	26.12	0.3686	0.1361	0.61
P25788	PSA3	sp|P56199|ITA1_HUMAN	sp|P56199|ITA1_HUMAN	130.85	101;185;1447	7	8.1	94	26.09	26.42	26.56	25.73	25.94	26.31	1.4974	0.041	0.61
O75475	PSIP1	sp|O75475|PSIP1_HUMAN	sp|O75475|PSIP1_HUMAN	60.103	100;380;381;466	10	19.4	186	27.82	28.23	28.73	28.17	28.32	28.88	0.8682	0.0631	0.6
O75496	GEMI	sp|O75496|GEMI_HUMAN	sp|O75496|GEMI_HUMAN	23.565	83;92	4	25.4	87	24.99	25.27	25.3	25.04	25.22	22.71	0.3735	0.1353	0.6
Q9H3Q1	BORG4	sp|Q9BQE4|SELS_HUMAN	sp|Q9BQE4|SELS_HUMAN	21.163	184;260;263;301;346;511;530	3	22.2	118	26.44	26.7	26.73	26.07	26.37	26.34	2.7844	0.0137	0.6
O75506	HSBP1	sp|O75506|HSBP1_HUMAN	sp|O75506|HSBP1_HUMAN	8.5435	1;328	3	56.6	112	24.88	24.71	23.19	24.89	24.89	23.01	0.0025	0.2497	0.6
O75528	TADA3	sp|O75528|TADA3_HUMAN	sp|O75528|TADA3_HUMAN	48.902	66;114;170;177	3	6	90	23.11	24.34	24.38	24.76	24.41	22.78	0.0145	0.2458	0.59
P09972	ALDOC	sp|Q9NP61|ARFG3_HUMAN	sp|Q9NP61|ARFG3_HUMAN	56.928	101;292;368;635	6	13.8	224	25.98	26.06	26.2	25.58	25.6	25.98	1.4	0.0422	0.59
O75533	SF3B1	sp|O75533|SF3B1_HUMAN	sp|O75533|SF3B1_HUMAN	145.83	313;1153;1425	14	14	361	27.05	26.79	27.18	27.14	27.03	27.38	1.1637	0.0503	0.59
O75534	CSDE1	sp|O75534|CSDE1_HUMAN	sp|O75534|CSDE1_HUMAN	88.884	160;619;729;1372;1535	11	13.3	503	28.43	28.69	28.59	28.63	28.6	28.9	0.4368	0.1168	0.59
O75821	EIF3G	sp|P31948|STIP1_HUMAN	sp|P31948|STIP1_HUMAN	62.639	1;126;216;287	40	60.8	3456	31.28	31.43	31.41	31	30.99	31.07	1.7798	0.0395	0.59
O75694	NU155	sp|O75694|NU155_HUMAN	sp|O75694|NU155_HUMAN	155.2	78;151;370;456;640;703;729;732	4	4.7	93	25.4	25.28	22.81	25.43	25.45	25.13	0.4269	0.12	0.59
O75717	WDHD1	sp|O75717|WDHD1_HUMAN	sp|O75717|WDHD1_HUMAN	125.97	160;328;331;462;486;517;535;591;733;1072	5	4.1	36	23.26	22.4	23.12	23.79	24.38	25.01	1.0512	0.0558	0.59
O75718	CRTAP	sp|O75718|CRTAP_HUMAN	sp|O75718|CRTAP_HUMAN	46.561	37;55;184	4	10.7	96	25.84	26.3	23.82	23.78	26.45	26.85	0.0847	0.2226	0.59
O75844	FACE1	sp|O75844|FACE1_HUMAN	sp|O75844|FACE1_HUMAN	54.812	32	5	13.3	134	25.12	25.11	23.25	24.99	24.74	23.75	0.0001	0.25	0.59
Q71RC2	LARP4	sp|P06756|ITAV_HUMAN	sp|P06756|ITAV_HUMAN	116.04	1;343;716	9	11.3	241	27.46	27.49	27.5	27.14	27.07	27.19	2.0621	0.0412	0.59
O75874	IDHC	sp|O75874|IDHC_HUMAN	sp|O75874|IDHC_HUMAN	46.659	1;23;27;81;126;165;223	7	23.7	217	26.69	26.24	25.33	26.57	26.32	26.06	0.3313	0.15	0.58
O75915	PRAF3	sp|O75915|PRAF3_HUMAN	sp|O75915|PRAF3_HUMAN	21.614	142;277	5	21.3	221	26.57	26.69	26.89	26.45	26.63	26.83	1.2716	0.045	0.58
Q14157	UBP2L	sp|P12270|TPR_HUMAN	sp|P12270|TPR_HUMAN	267.29	1;4;470	33	12.7	907	29.91	29.89	30.05	29.55	29.62	29.65	2.0179	0.0424	0.58
P16070	CD44	sp|Q13439|GOGA4_HUMAN	sp|Q13439|GOGA4_HUMAN	261.14	185;258	32	14.9	390	29.72	29.97	30.14	29.46	29.62	29.72	1.7913	0.0394	0.58
O75934	SPF27	sp|O75934|SPF27_HUMAN	sp|O75934|SPF27_HUMAN	26.131	17;29;84;112;145;164;165	8	44.4	218	26.03	26.13	25.85	26.15	26.27	26.29	0.8316	0.0646	0.58
O75937	DNJC8	sp|O75937|DNJC8_HUMAN	sp|O75937|DNJC8_HUMAN	29.841	89;196	4	22.5	177	26.13	26.54	22.8	26.91	27.4	27.83	0.5961	0.0896	0.58
O75940	SPF30	sp|O75940|SPF30_HUMAN	sp|O75940|SPF30_HUMAN	26.711	47;163;353	4	15.1	166	27.17	27.49	27.64	26.86	26.93	27.72	0.5418	0.0961	0.57
O75955	FLOT1	sp|O75955|FLOT1_HUMAN	sp|O75955|FLOT1_HUMAN	47.355	57;95;126;299;413;453	6	17.8	96	25.45	25.31	25.69	25.41	24.86	25.39	0.7987	0.0678	0.57
P35080	PROF2	sp|O14745|NHRF1_HUMAN	sp|O14745|NHRF1_HUMAN	38.868	44;150;177	6	16.2	241	26.51	26.62	26.34	26.2	26.2	26.06	1.8507	0.039	0.57
O75962	TRIO	sp|O75962|TRIO_HUMAN	sp|O75962|TRIO_HUMAN	346.9	353;368;406	3	1.2	23	23.52	23.2	24.18	23.06	23.55	24.32	0.0106	0.2467	0.56
O75970	MPDZ	sp|O75970|MPDZ_HUMAN	sp|O75970|MPDZ_HUMAN	221.62	187;220	7	4.9	41	23.38	23.48	23.42	22.8	23.57	23.82	0.0334	0.2391	0.56
Q9H0E9	BRD8	sp|P08238|HS90B_HUMAN;sp|Q58FF7|H90B3_HUMAN	sp|P08238|HS90B_HUMAN	83.263	154;387;489;666	32	41.3	3067	31.23	31.42	30.81	30.79	31.08	30.58	1.4687	0.0424	0.56
O75976	CBPD	sp|O75976|CBPD_HUMAN	sp|O75976|CBPD_HUMAN	152.93	207;345	10	8.6	368	27.08	27.29	27.38	27.18	27.11	27.43	0.046	0.2367	0.56
Q8WWI1	LMO7	sp|P15374|UCHL3_HUMAN	sp|P15374|UCHL3_HUMAN	26.182	1;63;100;105;149;282;307	6	21.3	336	27	27.11	26.81	26.62	26.76	26.56	1.8196	0.0392	0.56
O76003	GLRX3	sp|O76003|GLRX3_HUMAN	sp|O76003|GLRX3_HUMAN	37.432	355;633;836;932;1281	5	10.1	195	24.27	22.58	24.42	24.52	24.56	24.6	0.5142	0.1004	0.55
O76031	CLPX	sp|O76031|CLPX_HUMAN	sp|O76031|CLPX_HUMAN	69.223	74;103;190;240;246;257	2	7.1	49	23.34	22.79	22.96	23.03	23	22.85	0.1664	0.1994	0.55
O76080	ZFAN5	sp|O76080|ZFAN5_HUMAN	sp|O76080|ZFAN5_HUMAN	23.132	38;48;150	3	32.4	107	25.51	25.6	25.35	25.22	25.36	25.61	0.1843	0.1936	0.55
P54727	RD23B	sp|Q14116|IL18_HUMAN	sp|Q14116|IL18_HUMAN	22.326	1;460;923	6	43.5	76	25.61	25.51	24.94	25.25	25.29	24.54	1.6116	0.0419	0.55
O94760	DDAH1	sp|O94760|DDAH1_HUMAN	sp|O94760|DDAH1_HUMAN	31.121	1;63;117;171;178;242;255;293;370;438;514;644;659;777;826;862;880;888;927	7	26	64	25.35	24.86	25.61	24.79	25.44	24.55	0.2626	0.1713	0.55
O94776	MTA2	sp|O94776|MTA2_HUMAN	sp|O94776|MTA2_HUMAN	75.022	115;639;940	6	11.1	119	24.8	23.74	23.59	24.9	25.1	25.77	0.7376	0.0728	0.55
O94826	TOM70	sp|O94826|TOM70_HUMAN	sp|O94826|TOM70_HUMAN	67.454	537;551;626;905	11	22.4	479	26.47	26.51	26.28	26.01	26.09	26.57	0.305	0.1586	0.55
O94855	SC24D	sp|O94855|SC24D_HUMAN	sp|O94855|SC24D_HUMAN	113.01	159;219;255;302;353	7	8.4	87	23.13	24.67	23.42	21.77	25.26	25.03	0.1081	0.2149	0.55
O43399	TPD54	sp|Q09666|AHNK_HUMAN	sp|Q09666|AHNK_HUMAN	629.09	94;322	153	41.1	3045	32.82	32.7	32.55	32.46	32.43	32.21	2.2507	0.0306	0.54
P60709	ACTB	sp|Q96AY3|FKB10_HUMAN	sp|Q96AY3|FKB10_HUMAN	64.244	154;184;187;260;337;444	18	22.5	818	30.3	30.38	30.52	29.95	30.07	30.22	2.5868	0.0287	0.54
O94880	PHF14	sp|O94880|PHF14_HUMAN	sp|O94880|PHF14_HUMAN	100.05	159;186;225;287;344;348	5	8	64	23.63	23.72	23.97	23.14	23.42	23.15	1.1249	0.0508	0.54
O94901	SUN1	sp|O94901|SUN1_HUMAN	sp|O94901|SUN1_HUMAN	90.063	133;274;312;859;1037;1067;1074;1125;1215;1305;1311;1680;1745	3	4.2	83	24.98	25.16	24.99	24.97	25.02	23.5	0.4368	0.1168	0.54
O94906	PRP6	sp|O94906|PRP6_HUMAN	sp|O94906|PRP6_HUMAN	106.92	6;308;393;501;543;723	12	12.5	112	25.06	25.25	25.28	25.23	25.33	25.61	0.9317	0.0598	0.54
O94925	GLSK	sp|O94925|GLSK_HUMAN	sp|O94925|GLSK_HUMAN	73.46	181;1264;1293;1377	6	9.7	163	25.66	25.42	24.95	25.81	25.69	24.83	0.321	0.1538	0.53
P40222	TXLNA	sp|P04632|CPNS1_HUMAN;sp|Q96L46|CPNS2_HUMAN	sp|P04632|CPNS1_HUMAN	28.315	60;63;110;113	10	57.1	303	27.84	28.02	28.52	27.6	27.69	28.13	1.7832	0.0395	0.53
O94973	AP2A2	sp|O94973|AP2A2_HUMAN	sp|O94973|AP2A2_HUMAN	103.96	1;306	7	8	74	24.16	23.75	24.87	25.04	25.14	23.18	0.0672	0.2286	0.53
O94979	SC31A	sp|O94979|SC31A_HUMAN	sp|O94979|SC31A_HUMAN	133.01	1;61;217;300;325	3	3	82	25.64	25.07	24.36	25.77	25.48	25.03	0.902	0.0614	0.53
O94985	CSTN1	sp|O94985|CSTN1_HUMAN	sp|O94985|CSTN1_HUMAN	109.79	371;384;394	1	1.1	72	24.62	24.58	24.27	24.78	24.83	23.26	0.1718	0.1975	0.53
Q13137	CACO2	sp|Q86SF2|GALT7_HUMAN	sp|Q86SF2|GALT7_HUMAN	75.388	57;263	6	11.3	83	26	25.22	24.96	25.56	24.92	24.76	1.3487	0.0425	0.53
O94992	HEXI1	sp|O94992|HEXI1_HUMAN	sp|O94992|HEXI1_HUMAN	40.623	34;111	4	14.8	96	26.85	26.78	23.29	26.85	26.5	26.14	0.3196	0.1543	0.53
P55081	MFAP1	sp|P34932|HSP74_HUMAN	sp|P34932|HSP74_HUMAN	94.33	220;532;557;573	24	26.3	1171	29.32	29.28	29.45	28.99	29	29.14	2.5908	0.0295	0.53
Q9UHB6	LIMA1	sp|O00469|PLOD2_HUMAN	sp|O00469|PLOD2_HUMAN	84.685	177	12	14.7	311	28.27	28.2	28.01	27.85	27.89	27.82	1.3501	0.0428	0.52
O95071	UBR5	sp|O95071|UBR5_HUMAN	sp|O95071|UBR5_HUMAN	309.35	179;449;534;547	9	3.5	67	22.71	23.24	23.32	23.51	22.89	23.16	0.0918	0.2212	0.52
P04040	CATA	sp|P13797|PLST_HUMAN	sp|P13797|PLST_HUMAN	70.81	849	18	27.6	661	30.65	30.86	31.02	30.36	30.5	30.76	1.9963	0.0437	0.52
O95147	DUS14	sp|O95147|DUS14_HUMAN	sp|O95147|DUS14_HUMAN	22.255	364;385	4	25.3	18	24.01	23.14	22.5	23.74	22.7	21.79	1.154	0.05	0.52
Q6ZRP7	QSOX2	sp|P05198|IF2A_HUMAN	sp|P05198|IF2A_HUMAN	36.112	21;65;93;102	13	34.9	281	28.03	28.06	28.05	27.75	27.76	27.73	2.864	0.0127	0.52
O95155	UBE4B	sp|O95155|UBE4B_HUMAN	sp|O95155|UBE4B_HUMAN	146.18	1;7	8	5.4	109	24.33	23.51	24.35	23.7	24.26	24.26	0.0056	0.2479	0.51
Q99436	PSB7	sp|P26641|EF1G_HUMAN	sp|P26641|EF1G_HUMAN	50.118	111	13	29.5	532	29.61	29.41	29.47	29.35	29.06	29.2	2.1842	0.0322	0.5
Q15366	PCBP2	sp|P07237|PDIA1_HUMAN	sp|P07237|PDIA1_HUMAN	57.116	91;104;119;130;152;325;332;363	27	50.4	1195	32.04	31.93	31.86	31.71	31.59	31.65	1.6969	0.0454	0.5
O95202	LETM1	sp|O95202|LETM1_HUMAN	sp|O95202|LETM1_HUMAN	83.353	8;166;172;259;607;658;763	10	19.6	330	25.62	25.27	23.25	26.14	25.67	25.18	0.7136	0.0744	0.5
Q9BWJ5	SF3B5	sp|Q9H2G2|SLK_HUMAN	sp|Q9H2G2|SLK_HUMAN	142.69	1;72;306;322;524	8	7.6	171	25.77	25.68	25.74	25.49	25.4	25.45	3.6965	0	0.5
O95229	ZWINT	sp|O95229|ZWINT_HUMAN	sp|O95229|ZWINT_HUMAN	31.293	194;932;1032;1129	3	6.5	74	26.94	22.62	27.84	23.91	23.25	22.63	0.5613	0.094	0.5
O95232	LC7L3	sp|O95232|LC7L3_HUMAN	sp|O95232|LC7L3_HUMAN	51.466	1;16;20	6	18.8	98	25.19	25.21	23.48	25.67	26.17	26.47	0.709	0.0747	0.49
Q9BV40	VAMP8	sp|P31947|1433S_HUMAN	sp|P31947|1433S_HUMAN	27.774	410;498;508;520;549;641	11	37.5	453	27.81	27.82	27.38	27.65	27.5	27.01	1.3223	0.0426	0.49
Q9H6R0	DHX33	sp|P63104|1433Z_HUMAN;REV__sp|P53355|DAPK1_HUMAN	sp|P63104|1433Z_HUMAN	27.745	185;202;531;949;1036;1040;1233;1317;1338	12	43.3	1232	31.17	31.34	31.45	30.96	31.01	31.16	1.7179	0.0414	0.49
O60437	PEPL	sp|Q86UP2|KTN1_HUMAN	sp|Q86UP2|KTN1_HUMAN	156.27	153;162;309	26	21.2	690	28.9	28.76	28.82	28.52	28.52	28.61	1.4504	0.0419	0.49
Q96AE4	FUBP1	sp|Q02790|FKBP4_HUMAN	sp|Q02790|FKBP4_HUMAN	51.804	530;551;623;648	16	30.5	1160	29.1	29.25	29.54	28.82	29.01	29.25	2.4781	0.0249	0.49
O95235	KI20A	sp|O95235|KI20A_HUMAN	sp|O95235|KI20A_HUMAN	100.28	39;93	7	11.1	103	25.34	23.42	25.25	25.06	25.19	25.29	0.2959	0.1614	0.49
O95239	KIF4A	sp|O95239|KIF4A_HUMAN;sp|Q2VIQ3|KIF4B_HUMAN	sp|O95239|KIF4A_HUMAN	139.88	40;703;925	13	14.6	185	26.08	25.95	25.63	26.19	25.94	25.41	0.1324	0.2093	0.49
O95263	PDE8B	sp|O95263|PDE8B_HUMAN;sp|O60658|PDE8A_HUMAN	sp|O95263|PDE8B_HUMAN;sp|O60658|PDE8A_HUMAN	98.978	165;183;252;474	2	2.7	10	23.94	23.91	23.57	23.38	24.2	22.37	0.4223	0.1214	0.49
Q86W92	LIPB1	sp|Q99459|CDC5L_HUMAN	sp|Q99459|CDC5L_HUMAN	92.25	39;41;91;106;112	8	12.5	145	30.57	30.45	30.55	30.22	30.17	30.39	1.4194	0.0424	0.48
O00193	SMAP	sp|Q9UPQ0|LIMC1_HUMAN	sp|Q9UPQ0|LIMC1_HUMAN	121.87	94;148	14	16.7	375	29.48	29.35	29.26	29.24	28.99	29.07	1.4541	0.0421	0.48
P17568	NDUB7	sp|P61981|1433G_HUMAN	sp|P61981|1433G_HUMAN	28.302	153;294;318;324	11	50.2	1304	30.75	30.73	30.99	30.45	30.52	30.75	2.0524	0.0416	0.48
P14314	GLU2B	sp|P48739|PIPNB_HUMAN	sp|P48739|PIPNB_HUMAN	31.54	64;162;190;340;432;515;1001;1174	8	22.9	301	27.57	27.49	27.26	27.31	27.29	26.98	1.9668	0.0437	0.47
O95292	VAPB	sp|O95292|VAPB_HUMAN	sp|O95292|VAPB_HUMAN	27.228	1;137	5	18.9	118	26.71	27.58	23.9	22.55	26.98	21.95	0.7848	0.0681	0.47
O95302	FKBP9	sp|O95302|FKBP9_HUMAN;sp|Q75LS8|FKB9L_HUMAN	sp|O95302|FKBP9_HUMAN	63.083	150;183;404	8	13.9	106	26.08	26.06	26.29	26.06	24.03	26.11	0.4348	0.1172	0.47
Q01995	TAGL	sp|P49588|SYAC_HUMAN	sp|P49588|SYAC_HUMAN	106.81	31;73;93;147;218	32	33.7	1137	29.42	29.28	29.25	29.15	29.06	29	2.4992	0.0267	0.47
Q9H307	PININ	sp|Q9NYF8|BCLF1_HUMAN	sp|Q9NYF8|BCLF1_HUMAN	106.12	5;220;235;356;557;625	7	8	239	27.67	27.94	27.99	27.49	27.68	27.69	1.6335	0.0414	0.47
O95347	SMC2	sp|O95347|SMC2_HUMAN;REV__sp|Q15811|ITSN1_HUMAN	sp|O95347|SMC2_HUMAN	135.65	94;446;503;922;990	12	9.4	99	22.92	23.7	23.51	22.57	24.17	24.84	0.3751	0.1351	0.46
Q14677	EPN4	sp|Q13596|SNX1_HUMAN	sp|Q13596|SNX1_HUMAN	59.069	3;204	7	15.1	297	26.7	26.76	26.67	26.42	26.49	26.5	1.6466	0.0416	0.46
O95361	TRI16	sp|O95361|TRI16_HUMAN;sp|Q309B1|TR16L_HUMAN	sp|O95361|TRI16_HUMAN	63.954	133;321;613;674;701;723	8	18.6	108	25.71	24.75	24.44	25.26	25.35	22.82	0.2823	0.165	0.46
O95372	LYPA2	sp|O95372|LYPA2_HUMAN	sp|O95372|LYPA2_HUMAN	24.737	107;167	5	26	195	26.39	26.51	26.76	26.43	26.46	26.8	0.0734	0.2272	0.46
O95373	IPO7	sp|O95373|IPO7_HUMAN	sp|O95373|IPO7_HUMAN	119.52	119;148;225	11	9.5	363	26.11	26.24	26.08	26.62	26.81	25.62	0.2224	0.1825	0.45
Q16775	GLO2	sp|Q9NTK5|OLA1_HUMAN	sp|Q9NTK5|OLA1_HUMAN	44.743	1;9;52;53;54	5	15.4	148	25.4	25.42	25.28	25.13	25.2	25.06	2.3061	0.0308	0.45
O95379	TFIP8	sp|O95379|TFIP8_HUMAN	sp|O95379|TFIP8_HUMAN	23.003	291;335;389;550;626	5	22.7	111	23.2	23.46	23.51	23.22	22.99	23.6	0.2519	0.1753	0.45
O95391	SLU7	sp|O95391|SLU7_HUMAN	sp|O95391|SLU7_HUMAN	68.386	83;253;380;1141;1216	11	18.4	102	23.31	22.61	24.07	24.41	24.59	24.66	1.0264	0.0557	0.45
O95433	AHSA1	sp|O95433|AHSA1_HUMAN	sp|O95433|AHSA1_HUMAN	38.274	427;462;577	6	24.3	482	25.07	25.55	25.32	25.14	25.29	25.38	0.1276	0.2115	0.45
O95544	NADK	sp|O95544|NADK_HUMAN	sp|O95544|NADK_HUMAN	49.228	138;180;195	3	10.8	23	24.62	24.5	23.09	22.7	24.62	24.41	0.0542	0.2347	0.45
O95672	ECEL1	sp|O95672|ECEL1_HUMAN	sp|O95672|ECEL1_HUMAN	87.79	71;211	4	6.7	24	22.89	22.93	24.43	24.69	24.72	24.8	0.9623	0.0572	0.44
Q6Y7W6	GGYF2	sp|P02452|CO1A1_HUMAN;CON__Q862S4	sp|P02452|CO1A1_HUMAN	138.94	20;126;160;249;292;487;543;580	4	4.1	84	26.67	26.54	26.5	26.42	26.23	26.35	1.4308	0.0413	0.44
O95721	SNP29	sp|O95721|SNP29_HUMAN	sp|O95721|SNP29_HUMAN	28.97	1;5;7;9;65;81;251;278	7	30.2	305	26.26	26.37	26.42	26.12	26.01	25.93	1.0697	0.054	0.44
O95751	LDOC1	sp|O95751|LDOC1_HUMAN	sp|O95751|LDOC1_HUMAN	16.968	143;225	2	14.4	40	25.35	23.2	25.01	25.44	25.21	23.54	0.0674	0.2288	0.44
O95757	HS74L	sp|O95757|HS74L_HUMAN	sp|O95757|HS74L_HUMAN	94.511	137;140	13	18.8	199	25.52	25.69	25.93	25.55	25.57	25.95	0.1797	0.1949	0.43
O95777	LSM8	sp|O95777|LSM8_HUMAN	sp|O95777|LSM8_HUMAN	10.403	431;462;520;586;637	4	29.2	207	23.34	25.79	22.83	25.91	25.97	26.4	0.7687	0.0695	0.43
O95782	AP2A1	sp|O95782|AP2A1_HUMAN	sp|O95782|AP2A1_HUMAN	107.54	1;38;42;81	10	11.8	129	25.8	25.9	26.41	25.87	25.88	25.79	0.3347	0.1488	0.43
P04075	ALDOA	sp|P62328|TYB4_HUMAN	sp|P62328|TYB4_HUMAN	5.0526	93;114;135;137;152;274;332	2	27.3	367	29.1	29.21	29.35	28.93	28.98	29.06	1.6322	0.0412	0.43
O95793	STAU1	sp|O95793|STAU1_HUMAN	sp|O95793|STAU1_HUMAN	63.182	127;174	7	14.7	223	25.17	25.18	25.12	25.22	25.17	25.29	0.4719	0.1081	0.42
O95817	BAG3	sp|O95817|BAG3_HUMAN	sp|O95817|BAG3_HUMAN	61.594	152;216;221;275;292;491	6	16.2	192	24.83	24.63	24.73	22.72	24.16	24.34	0.6642	0.0807	0.42
Q07954	LRP1	sp|O00418|EF2K_HUMAN	sp|O00418|EF2K_HUMAN	82.143	81	8	12.7	47	24.95	24.79	25.09	24.82	24.49	24.85	1.3403	0.0425	0.42
O95831	AIFM1	sp|O95831|AIFM1_HUMAN	sp|O95831|AIFM1_HUMAN	66.9	4;217;221	9	16.6	303	26.54	26.43	26.45	26.8	26.72	26.27	0.298	0.1602	0.42
O95861	BPNT1	sp|O95861|BPNT1_HUMAN	sp|O95861|BPNT1_HUMAN	33.392	108;181	8	19.2	182	25.58	25.09	24.43	22	22.97	24.88	0.5617	0.094	0.42
O95881	TXD12	sp|O95881|TXD12_HUMAN	sp|O95881|TXD12_HUMAN	19.206	214;235;280	2	16.9	88	24.15	23.9	23.99	23.8	23.89	22.3	0.5046	0.1029	0.42
O95905	ECD	sp|O95905|ECD_HUMAN	sp|O95905|ECD_HUMAN	72.757	293;300;487;493;517;593	5	7.5	44	23.75	24.07	23.54	24.42	24.39	22.51	0.0101	0.2465	0.42
O96000	NDUBA	sp|O96000|NDUBA_HUMAN	sp|O96000|NDUBA_HUMAN	20.776	78;185;205;238	3	21.5	55	25.2	22.65	23.55	25.25	24.82	22.61	0.1646	0.2	0.42
O96005	CLPT1	sp|O96005|CLPT1_HUMAN	sp|O96005|CLPT1_HUMAN	76.096	15;106;286;412;455;591	7	7	209	26.38	26.69	26.66	26.78	26.88	27.16	1.2376	0.0462	0.42
P50238	CRIP1	sp|Q9NUP9|LIN7C_HUMAN	sp|Q9NUP9|LIN7C_HUMAN	21.834	41	4	17.8	159	27.61	27.61	26.67	27.38	27.38	26.5	2.0259	0.0414	0.42
Q15154	PCM1	sp|Q9UHV9|PFD2_HUMAN	sp|Q9UHV9|PFD2_HUMAN	16.648	60;91;98;147;154	6	35.7	268	28	28.31	28.74	27.88	28.06	28.51	1.4389	0.0416	0.42
O14964	HGS	sp|P08572|CO4A2_HUMAN	sp|P08572|CO4A2_HUMAN	167.55	174;231;267;548	4	4.7	55	25.65	25.69	25.51	25.45	25.55	25.28	1.7523	0.0398	0.41
P62877	RBX1	sp|Q92945|FUBP2_HUMAN	sp|Q92945|FUBP2_HUMAN	73.114	1;28	22	33.5	1355	28.8	28.69	28.96	28.59	28.59	28.73	1.3518	0.0432	0.41
O96008	TOM40	sp|O96008|TOM40_HUMAN	sp|O96008|TOM40_HUMAN	37.893	7;97;217;272;483	5	23.3	176	26.24	26.49	26.53	26.47	26.52	27.31	0.5891	0.0908	0.41
P00338	LDHA	sp|P00338|LDHA_HUMAN;sp|Q6ZMR3|LDH6A_HUMAN	sp|P00338|LDHA_HUMAN	36.688	55;85;225	17	49.7	834	30.9	31.01	31.01	30.75	30.98	31.08	0.206	0.1882	0.41
P00367	DHE3	sp|P00367|DHE3_HUMAN;sp|P49448|DHE4_HUMAN	sp|P00367|DHE3_HUMAN;sp|P49448|DHE4_HUMAN	61.397	447	8	17.6	121	25.83	25.7	25.69	26.21	25.9	26.37	1.0045	0.0556	0.41
P54819	KAD2	sp|Q9Y450|HBS1L_HUMAN	sp|Q9Y450|HBS1L_HUMAN	75.472	593;640;642;685	6	8.6	117	24.35	24.44	24.32	24.21	24.18	24.18	1.4092	0.0418	0.41
P00374	DYR	sp|P00374|DYR_HUMAN;sp|Q86XF0|DYR2_HUMAN	sp|P00374|DYR_HUMAN	21.452	172;313;432;440	7	42.2	102	26.36	26.4	26.85	26.39	26.62	27.18	0.803	0.0671	0.4
P00387	NB5R3	sp|P00387|NB5R3_HUMAN	sp|P00387|NB5R3_HUMAN	34.234	81;173;193	3	14.3	100	23.27	23.03	23.24	22.98	23.96	22.83	0.0567	0.2338	0.4
P00390	GSHR	sp|P00390|GSHR_HUMAN	sp|P00390|GSHR_HUMAN	56.256	41;49;88;97;126;127	10	21.1	302	26.36	26.56	26.61	26.26	26.47	26.76	0.0567	0.2339	0.4
Q9UHD8	44083	sp|Q86V48|LUZP1_HUMAN;REV__CON__P07744	sp|Q86V48|LUZP1_HUMAN	120.27	1;10	10	9.6	111	25.16	25.12	25.17	24.93	24.99	24.97	1.6077	0.0421	0.4
P00403	COX2	sp|P00403|COX2_HUMAN	sp|P00403|COX2_HUMAN	25.565	26;88;176;180;261	3	20.3	96	24.09	22.4	24.57	26.98	23.54	22.36	0.139	0.2074	0.39
P00491	PNPH	sp|P00491|PNPH_HUMAN	sp|P00491|PNPH_HUMAN	32.118	49;73;127	10	36.7	607	27.93	27.67	27.48	27.82	27.75	27.42	0.1843	0.1934	0.39
P00492	HPRT	sp|P00492|HPRT_HUMAN	sp|P00492|HPRT_HUMAN	24.579	130	7	35.3	314	27.15	26.7	25.83	26.71	26.52	26.43	0.0068	0.2478	0.39
Q96EI5	TCAL4	sp|Q9Y2Y1|RPC10_HUMAN	sp|Q9Y2Y1|RPC10_HUMAN	12.336	1;231;353	2	18.5	174	25.63	25.78	25.87	25.49	25.53	25.72	1.4978	0.0412	0.39
P00505	AATM	sp|P00505|AATM_HUMAN	sp|P00505|AATM_HUMAN	47.517	162;359;520	19	42.8	438	28.57	28.73	29.04	28.58	28.56	28.78	0.651	0.0829	0.39
P00533	EGFR	sp|P00533|EGFR_HUMAN;sp|P04626|ERBB2_HUMAN;sp|Q15303|ERBB4_HUMAN	sp|P00533|EGFR_HUMAN	134.28	183;219;250;353	7	6.4	75	25.4	25.63	25.41	24.87	25.22	25.5	0.5551	0.0948	0.39
Q9BY43	CHM4A	sp|P32004|L1CAM_HUMAN	sp|P32004|L1CAM_HUMAN	140	112;149	15	8.8	374	29.33	29.41	29.84	29.17	29.21	29.66	2.3847	0.0292	0.39
P00558	PGK1	sp|P00558|PGK1_HUMAN;sp|P07205|PGK2_HUMAN	sp|P00558|PGK1_HUMAN	44.614	64;71;92	28	67.4	2627	31.57	31.4	31.15	31.43	31.26	31.09	1.2097	0.0478	0.38
Q9Y3C1	NOP16	sp|P15170|ERF3A_HUMAN	sp|P15170|ERF3A_HUMAN	55.755	330;632;658;749;907	2	6.6	759	28.36	28.21	28.41	28.15	28.01	28.29	1.6088	0.0423	0.38
P55010	IF5	sp|P14735|IDE_HUMAN	sp|P14735|IDE_HUMAN	117.97	1;73;170;257;267;293;299;300;330	10	8	251	26.53	26.59	26.81	26.4	26.4	26.62	1.8868	0.0388	0.38
P22234	PUR6	sp|Q15643|TRIPB_HUMAN	sp|Q15643|TRIPB_HUMAN	227.58	1;342;359;383;490	25	11.2	287	24.25	24.43	24.24	24.15	24.19	24.08	1.3168	0.0428	0.38
Q9Y6A5	TACC3	sp|Q9NQW6|ANLN_HUMAN	sp|Q9NQW6|ANLN_HUMAN	124.2	56;62;89;209;219;355;401	10	11	207	27.63	27.8	28.25	27.47	27.65	28.07	2.4821	0.0255	0.38
P01023	A2MG	sp|P01023|A2MG_HUMAN;CON__ENSEMBL:ENSBTAP00000024146;sp|P20742|PZP_HUMAN	sp|P01023|A2MG_HUMAN	163.29	41	14	11.5	483	29.12	28.99	29.04	29.06	28.99	29.03	0.6071	0.0886	0.38
P01024	CO3	sp|P01024|CO3_HUMAN	sp|P01024|CO3_HUMAN	187.15	198;205;596	13	8.8	147	25.69	25.83	25.93	25.89	25.56	26.09	0.0731	0.2273	0.38
P01034	CYTC	sp|P01034|CYTC_HUMAN	sp|P01034|CYTC_HUMAN	15.799	52;55;62;85;90;106	4	31.5	54	26.22	26.02	24.01	26.3	26.53	26.22	0.5422	0.0961	0.38
P01116	RASK	sp|P01116|RASK_HUMAN	sp|P01116|RASK_HUMAN	21.656	1;12;30;90	1	6.9	75	22.56	22.94	23.23	23	24.3	24.93	1.0509	0.0557	0.37
P01215	GLHA	sp|P01215|GLHA_HUMAN	sp|P01215|GLHA_HUMAN	13.075	5;166;386;430	4	16.4	83	27.52	28.08	28.48	27.78	27.9	28.62	0.2023	0.1882	0.37
P01891	1A68	sp|P01891|1A68_HUMAN;sp|P16190|1A33_HUMAN;sp|P30512|1A29_HUMAN;sp|P16189|1A31_HUMAN;sp|Q31612|1B73_HUMAN	sp|P01891|1A68_HUMAN;sp|P16190|1A33_HUMAN	40.908	86;179;313;370	2	7.1	562	30.7	30.74	30.42	30.83	30.79	30.77	0.7271	0.0733	0.37
P02461	CO3A1	sp|P02461|CO3A1_HUMAN	sp|P02461|CO3A1_HUMAN	138.56	120	7	6.9	284	29.96	30.16	29.94	29.96	29.94	30.29	0.0829	0.2233	0.37
Q16222	UAP1	sp|Q9H0U4|RAB1B_HUMAN;sp|Q92928|RAB1C_HUMAN	sp|Q9H0U4|RAB1B_HUMAN;sp|Q92928|RAB1C_HUMAN	22.171	197;320;324	6	21.9	561	27.22	27.2	27.21	27.05	27.01	27.1	1.5882	0.0421	0.37
P51572	BAP31	sp|P23193|TCEA1_HUMAN	sp|P23193|TCEA1_HUMAN	33.969	338;428;677;766	14	41.9	985	28.61	28.66	28.81	28.52	28.47	28.63	1.3602	0.0429	0.37
P02511	CRYAB	sp|P02511|CRYAB_HUMAN	sp|P02511|CRYAB_HUMAN	20.159	1	4	22.9	70	23.38	23.98	23.57	25.12	25.11	21.78	0.1108	0.2144	0.37
P02545	LMNA	sp|P02545|LMNA_HUMAN	sp|P02545|LMNA_HUMAN	74.139	91	39	55.9	649	30.48	30.51	30.75	30.36	30.5	30.76	0.3496	0.1439	0.37
Q04323	UBXN1	sp|Q9H6X2|ANTR1_HUMAN	sp|Q9H6X2|ANTR1_HUMAN	62.788	148	5	9.4	127	27.13	27.07	27.06	27	26.95	26.87	1.7361	0.0396	0.37
P02786	TFR1	sp|P02786|TFR1_HUMAN	sp|P02786|TFR1_HUMAN	84.87	273;285;480;516;569;648;1033;1107;1324;1661	23	30.9	664	29.04	29.26	29.32	29.13	29.21	29.46	0.3599	0.1394	0.37
P56199	ITA1	sp|P78371|TCPB_HUMAN	sp|P78371|TCPB_HUMAN	57.488	195;430	17	38.5	758	29.5	29.78	29.87	29.34	29.59	29.78	1.5017	0.0413	0.37
Q9BQE4	SELS	sp|Q9GZY8|MFF_HUMAN	sp|Q9GZY8|MFF_HUMAN	38.464	20;815	5	21.6	86	26.46	26.45	26.46	26.3	26.37	26.27	1.3457	0.0421	0.36
Q9NP61	ARFG3	sp|P55072|TERA_HUMAN	sp|P55072|TERA_HUMAN	89.321	1;5	45	47.8	2424	31.06	30.8	30.47	30.88	30.69	30.35	1.5636	0.0415	0.36
P31948	STIP1	sp|P07942|LAMB1_HUMAN	sp|P07942|LAMB1_HUMAN	198.04	62;236	16	7.7	228	28	28.12	28.67	27.9	27.98	28.54	1.9631	0.0422	0.36
P02792	FRIL	sp|P02792|FRIL_HUMAN	sp|P02792|FRIL_HUMAN	20.019	77;93;103	5	17.1	56	22.39	22.93	24.22	22.73	25.51	25.54	0.7931	0.0686	0.36
P02794	FRIH	sp|P02794|FRIH_HUMAN	sp|P02794|FRIH_HUMAN	21.225	88;177;258;260;308;955;982;997;1003	7	49.7	447	27.96	28.43	27.19	27.93	28.91	27.68	0.6763	0.0797	0.35
P03928	ATP8	sp|P03928|ATP8_HUMAN	sp|P03928|ATP8_HUMAN	7.9916	44;45;306;348;378;433;462	2	23.5	21	23.76	23.46	23.29	24.54	24.57	22.79	0.3509	0.1435	0.35
P04080	CYTB	sp|P04080|CYTB_HUMAN	sp|P04080|CYTB_HUMAN	11.139	4;112;126	4	48	162	26.21	25.29	23.93	26.02	25.83	24.05	0.2701	0.1685	0.35
P04083	ANXA1	sp|P04083|ANXA1_HUMAN	sp|P04083|ANXA1_HUMAN	38.714	251;271;687;1106	16	48	605	29.27	28.71	28.01	28.89	28.48	28.27	0.2124	0.186	0.35
P04179	SODM	sp|P04179|SODM_HUMAN	sp|P04179|SODM_HUMAN	24.75	92;190;202;362;370;562	7	32	34	22.48	23.06	23.26	23.56	22.85	23.42	0.3322	0.1496	0.35
P04792	HSPB1	sp|P04792|HSPB1_HUMAN	sp|P04792|HSPB1_HUMAN	22.782	1;32;60	8	46.3	271	27.13	30.66	30.72	31.6	31.79	32.08	0.7826	0.0684	0.35
P04818	TYSY	sp|P04818|TYSY_HUMAN	sp|P04818|TYSY_HUMAN	35.716	213;384;410;434	6	16	132	24.7	24.94	24.36	25.06	24.8	24.79	0.4455	0.1151	0.35
P04843	RPN1	sp|P04843|RPN1_HUMAN	sp|P04843|RPN1_HUMAN	68.569	1355;1419;1503;1508;1575;1576	6	13	149	26.76	26.91	25.91	26.99	26.76	26.49	0.3859	0.1311	0.35
P04844	RPN2	sp|P04844|RPN2_HUMAN	sp|P04844|RPN2_HUMAN	69.283	112;148;150;177	4	8.2	240	25.99	26.23	26.38	26.1	26.24	26.46	0.8049	0.0667	0.35
P04920	B3A2	sp|P04920|B3A2_HUMAN	sp|P04920|B3A2_HUMAN	137.01	1;5;251;290;302;304;337	5	5.1	36	23.03	23.14	22.38	24.15	25.28	25.27	1.241	0.0453	0.35
P06756	ITAV	sp|Q8TB05|UBAD1_HUMAN	sp|Q8TB05|UBAD1_HUMAN	18.954	1;241;242;262;310;361	2	9.6	73	24.62	24.85	25.32	24.49	24.78	25.21	1.6642	0.0418	0.35
P05023	AT1A1	sp|P05023|AT1A1_HUMAN;sp|Q13733|AT1A4_HUMAN;sp|P54707|AT12A_HUMAN	sp|P05023|AT1A1_HUMAN	112.89	93;161	9	9.7	1083	30.64	30.48	30.09	30.57	30.47	30.45	0.237	0.1788	0.35
P05026	AT1B1	sp|P05026|AT1B1_HUMAN	sp|P05026|AT1B1_HUMAN	35.061	28;69	4	11.9	68	27.82	27.62	28.09	27.28	27.2	28.08	0.751	0.0717	0.35
P05067	A4	sp|P05067|A4_HUMAN;sp|Q9UHC9|NPCL1_HUMAN	sp|P05067|A4_HUMAN	86.942	95;129;448	18	23.4	615	30.6	30.54	30.59	30.57	30.57	30.75	0.3492	0.144	0.35
P05161	ISG15	sp|P05161|ISG15_HUMAN	sp|P05161|ISG15_HUMAN	17.887	3;156;300;319;416;513;544;638;666;728;874;890;905;934;936;982;1015;1092;1098;1213	3	23.6	106	26.14	25.48	24.76	22.76	25.42	24.09	0.507	0.1024	0.35
P12270	TPR	sp|Q96G74|OTUD5_HUMAN	sp|Q96G74|OTUD5_HUMAN	60.625	32;95;132;196;290;417;486	6	13.1	358	26.78	26.77	26.93	26.75	26.72	26.9	1.8062	0.0392	0.34
Q13439	GOGA4	sp|Q96C36|P5CR2_HUMAN;sp|Q9Y543|HES2_HUMAN	sp|Q96C36|P5CR2_HUMAN	33.637	1;35;83;115;150;197	8	18.8	403	27.03	27.11	27.32	27.09	27.2	27.36	1.3163	0.0425	0.34
P05186	PPBT	sp|P05186|PPBT_HUMAN	sp|P05186|PPBT_HUMAN	57.304	1;215;308;333;623;671;705;721;805;809;823	7	16.4	91	26.59	22.92	23.94	26.55	26.3	24.56	0.4741	0.1078	0.34
P05388	RLA0	sp|P05388|RLA0_HUMAN;sp|Q8NHW5|RLA0L_HUMAN	sp|P05388|RLA0_HUMAN;sp|Q8NHW5|RLA0L_HUMAN	34.273	145;155;206;207;239;267;298;300;344;373;406;427	12	42.9	292	27.17	27.49	27.97	27.67	27.61	23.23	0.3004	0.1598	0.34
P05455	LA	sp|P05455|LA_HUMAN	sp|P05455|LA_HUMAN	46.836	63;69;90;96	12	26.7	308	28.31	28.74	28.94	28.09	28.22	28.63	1.2208	0.0467	0.34
O14745	NHRF1	sp|P53396|ACLY_HUMAN	sp|P53396|ACLY_HUMAN	120.84	85;174;191;236;397;563;628;632;797	34	30	1366	30.39	30.28	30.08	30.45	30.4	30.17	1.425	0.0421	0.34
P05556	ITB1	sp|P05556|ITB1_HUMAN	sp|P05556|ITB1_HUMAN	88.414	1;116;127;188	12	17.8	479	29.42	29.11	28.66	29.43	29.04	28.66	0.3476	0.1446	0.34
P08238	HS90B	sp|O43776|SYNC_HUMAN	sp|O43776|SYNC_HUMAN	62.942	280;414;432;476	10	19.3	218	26.64	26.87	27.33	26.72	26.99	27.42	1.6584	0.0419	0.33
P05783	K1C18	sp|P05783|K1C18_HUMAN;CON__Q92764;sp|Q92764|KRT35_HUMAN;CON__Q497I4	sp|P05783|K1C18_HUMAN	48.057	70;103;124	13	32.1	337	29.26	29.72	29.98	29.81	29.94	29.96	0.5668	0.093	0.33
P06132	DCUP	sp|P06132|DCUP_HUMAN	sp|P06132|DCUP_HUMAN	40.786	150;221;250;258;259;287;297;312	4	12.8	86	25.66	24.62	22.9	24.9	24.55	25.13	0.1835	0.1935	0.33
P06396	GELS	sp|P06396|GELS_HUMAN;CON__Q3SX14	sp|P06396|GELS_HUMAN	85.696	1;22;466	9	12.7	103	26.6	26.92	23.46	26.8	27.44	27.01	0.505	0.1027	0.33
P06454	PTMA	sp|P06454|PTMA_HUMAN	sp|P06454|PTMA_HUMAN	12.203	303;766;913;1104;1370;1386;1669;1727;1763;1927;2101;2157;3065;3140;3319;3367;3462;3560;3787;3829;3879;5056;5272;5885;5960;6123;6125;6576;6579	4	27	72	27.43	23.17	28.14	28.35	28.35	29.35	0.6607	0.0806	0.33
P06493	CDK1	sp|P06493|CDK1_HUMAN	sp|P06493|CDK1_HUMAN	34.095	165;343;408;523	8	25.6	194	25.95	26.13	26.7	26.27	26.18	26.4	0.0475	0.2362	0.33
P06576	ATPB	sp|P06576|ATPB_HUMAN	sp|P06576|ATPB_HUMAN	56.559	117;157;437;635;713;728;769	20	41.6	1510	30.85	30.57	29.75	31.03	30.79	30.37	0.8696	0.0634	0.33
P06733	ENOA	sp|P06733|ENOA_HUMAN	sp|P06733|ENOA_HUMAN	47.168	80;91	24	54.4	4288	32.33	32.49	32.41	31.85	31.96	31.28	1.1223	0.0508	0.33
P06737	PYGL	sp|P06737|PYGL_HUMAN	sp|P06737|PYGL_HUMAN	97.147	1;103;144	8	10	77	25.84	25.91	26.06	25.82	25.82	26.25	0.1293	0.2112	0.33
P06744	G6PI	sp|P06744|G6PI_HUMAN;CON__Q3ZBD7	sp|P06744|G6PI_HUMAN	63.146	1;104;172	28	43.7	584	30.3	30.48	30.84	30.52	30.53	30.83	0.4711	0.1081	0.33
P06748	NPM	sp|P06748|NPM_HUMAN	sp|P06748|NPM_HUMAN	32.575	138;162;178;260	17	59.5	647	31.43	31.53	32.15	31.58	32.03	29.89	0.2225	0.1826	0.33
P15374	UCHL3	sp|Q92878|RAD50_HUMAN	sp|Q92878|RAD50_HUMAN	153.89	109	10	6.6	103	25.19	25.28	25.59	25.27	25.43	25.68	1.4505	0.0421	0.33
P07093	GDN	sp|P07093|GDN_HUMAN	sp|P07093|GDN_HUMAN	44.002	124;131;172;235;400;657;741;1100;1168	4	10.1	51	24.69	22.37	23.75	24.82	24.31	24.26	0.5878	0.0908	0.33
Q14116	IL18	sp|Q7Z6Z7|HUWE1_HUMAN	sp|Q7Z6Z7|HUWE1_HUMAN	481.89	106;115;170	31	8.9	455	26.98	26.95	27.05	27.09	27.05	27.18	1.9659	0.0433	0.33
P07099	HYEP	sp|P07099|HYEP_HUMAN	sp|P07099|HYEP_HUMAN	52.948	1;18;128;341;470	8	21.8	118	26.85	26.87	27.03	27.2	26.96	27.16	0.8204	0.0648	0.33
P07108	ACBP	sp|P07108|ACBP_HUMAN	sp|P07108|ACBP_HUMAN	10.044	280;499;576	3	50.6	127	25.96	25.95	23.61	25.79	25.75	25.51	0.2669	0.17	0.33
Q09666	AHNK	sp|Q7L2E3|DHX30_HUMAN	sp|Q7L2E3|DHX30_HUMAN	133.94	1;79;207;405;721	11	11.3	201	25.33	25.38	25.45	25.48	25.5	25.53	1.5438	0.0414	0.33
P07195	LDHB	sp|P07195|LDHB_HUMAN;sp|P07864|LDHC_HUMAN	sp|P07195|LDHB_HUMAN	36.638	240;258;1259;1699	17	47	1339	31.81	32	32.18	31.74	31.88	31.97	1.0613	0.0558	0.32
Q96AY3	FKB10	sp|P61011|SRP54_HUMAN	sp|P61011|SRP54_HUMAN	55.704	182;189;273	20	39.5	595	27.17	27.26	27.79	27.27	27.43	27.88	1.3691	0.0431	0.32
P07339	CATD	sp|P07339|CATD_HUMAN	sp|P07339|CATD_HUMAN	44.552	197;254;255;372	5	15	477	27.04	26.53	25.21	26.69	26.4	26.44	0.1794	0.1949	0.32
P04632	CPNS1	sp|P49736|MCM2_HUMAN	sp|P49736|MCM2_HUMAN	101.89	65;126;163;206;221;325;338;366;367;397;453	23	27.3	834	29.14	29.28	29.64	29.25	29.42	29.81	1.8731	0.0392	0.32
P07355	ANXA2	sp|P07355|ANXA2_HUMAN;sp|A6NMY6|AXA2L_HUMAN	sp|P07355|ANXA2_HUMAN;sp|A6NMY6|AXA2L_HUMAN	38.604	14;154;183;193;344;347;372;376	24	57.5	770	31.61	31.76	31.34	31.64	31.66	31.57	0.2074	0.1877	0.32
P07384	CAN1	sp|P07384|CAN1_HUMAN	sp|P07384|CAN1_HUMAN	81.889	67;355;409;606;832	4	5.3	39	22.75	22.75	24.22	23.69	24.84	24.99	1.0354	0.0556	0.32
P07437	TBB5	sp|P07437|TBB5_HUMAN	sp|P07437|TBB5_HUMAN	49.67	1;13;72;75;89	3	9.9	356	28.44	28.52	27.44	28.23	28.56	22.23	0.3927	0.1287	0.31
P07602	SAP	sp|P07602|SAP_HUMAN	sp|P07602|SAP_HUMAN	58.112	1;155	7	16.8	701	28.17	28.09	27.85	27.99	27.94	28	0.2053	0.1883	0.31
Q86SF2	GALT7	sp|P35221|CTNA1_HUMAN;sp|P26232|CTNA2_HUMAN;sp|Q9UI47|CTNA3_HUMAN	sp|P35221|CTNA1_HUMAN	100.07	1;97;101;145	28	34.9	1247	31.64	31.76	31.92	31.76	31.93	32.06	1.8639	0.039	0.31
P07686	HEXB	sp|P07686|HEXB_HUMAN	sp|P07686|HEXB_HUMAN	63.111	95;100;205;222;313;334;335;474	8	11.9	168	26.91	26.65	26.84	26.76	26.68	26.85	0.2081	0.1874	0.31
P07711	CATL1	sp|P07711|CATL1_HUMAN;sp|O60911|CATL2_HUMAN	sp|P07711|CATL1_HUMAN	37.564	73	6	13.8	47	25.2	24.82	23.58	25.61	25.23	24.78	0.9024	0.0614	0.31
P07737	PROF1	sp|P07737|PROF1_HUMAN;CON__P02584	sp|P07737|PROF1_HUMAN	15.054	1;120	14	95	1019	30.3	30.03	30.21	30.49	30.45	29.96	0.218	0.1845	0.31
P34932	HSP74	sp|P47712|PA24A_HUMAN	sp|P47712|PA24A_HUMAN	85.238	8;125	9	12.4	226	27.89	27.97	27.89	28.1	28.09	28.01	1.3909	0.0418	0.31
O00469	PLOD2	sp|Q14118|DAG1_HUMAN	sp|Q14118|DAG1_HUMAN	97.44	17;70;132;134;135	7	8.9	136	25.65	25.53	25.59	25.85	25.69	25.72	1.771	0.0402	0.31
P07814	SYEP	sp|P07814|SYEP_HUMAN	sp|P07814|SYEP_HUMAN	170.59	1;93;166	21	13.7	770	28.71	28.74	28.86	28.84	28.8	28.67	0.0152	0.2456	0.31
P07858	CATB	sp|P07858|CATB_HUMAN	sp|P07858|CATB_HUMAN	37.821	23;151	3	10	146	26.37	26.1	26.37	25.87	26.11	25.92	0.7204	0.074	0.31
P13797	PLST	sp|P42704|LPPRC_HUMAN	sp|P42704|LPPRC_HUMAN	157.9	54;108;131	18	16.6	624	27.73	27.71	28.06	27.94	27.8	28.24	1.3292	0.0421	0.31
P07900	HS90A	sp|P07900|HS90A_HUMAN;sp|Q58FG0|HS905_HUMAN;sp|Q14568|HS902_HUMAN	sp|P07900|HS90A_HUMAN	84.659	395	32	40.3	2431	30.22	30.44	30.67	30.26	30.51	30.81	0.9334	0.0596	0.3
P07910	HNRPC	sp|P07910|HNRPC_HUMAN;sp|P0DMR1|HNRC4_HUMAN;sp|O60812|HNRC1_HUMAN;sp|B7ZW38|HNRC3_HUMAN;sp|B2RXH8|HNRC2_HUMAN	sp|P07910|HNRPC_HUMAN	33.67	1;20;38;74;79;99	16	36.9	232	24.55	24.76	23.44	24.59	24.46	24.17	0.1799	0.1948	0.3
P07954	FUMH	sp|P07954|FUMH_HUMAN	sp|P07954|FUMH_HUMAN	54.636	10;52;80;142;223	11	31	351	28.23	28.22	28.33	28.28	28.48	28.17	0.1326	0.2094	0.3
P05198	IF2A	sp|O95139|NDUB6_HUMAN	sp|O95139|NDUB6_HUMAN	15.489	270;310;536;662	7	36.7	223	25.87	26.07	26.53	26	26.21	26.75	1.5017	0.0415	0.3
P08069	IGF1R	sp|P08069|IGF1R_HUMAN	sp|P08069|IGF1R_HUMAN	154.79	1;23	8	7.9	125	24.24	24.46	24.52	24.37	24.38	24.44	0.03	0.2402	0.3
P08133	ANXA6	sp|P08133|ANXA6_HUMAN	sp|P08133|ANXA6_HUMAN	75.872	104;119;180;204;262	23	28.2	867	28.17	28.17	28.11	28.14	28.06	27.94	0.9154	0.0606	0.3
P08134	RHOC	sp|P08134|RHOC_HUMAN	sp|P08134|RHOC_HUMAN	22.006	56;203;217;292	4	20.2	81	28.81	22.58	23.47	27.73	27.61	27.64	0.5349	0.0973	0.29
P08195	4F2	sp|P08195|4F2_HUMAN	sp|P08195|4F2_HUMAN	67.993	85	13	26.3	477	27.19	27.13	26.16	27.55	27.43	26.02	0.4103	0.1255	0.29
P08237	PFKAM	sp|P08237|PFKAM_HUMAN	sp|P08237|PFKAM_HUMAN	85.182	195;649;690;870;877;943;1015	9	15.4	90	26.52	26.2	25.29	26.4	26.34	26.09	0.3712	0.1355	0.29
P26641	EF1G	sp|P11940|PABP1_HUMAN;sp|Q9H361|PABP3_HUMAN;sp|Q4VXU2|PAP1L_HUMAN;sp|Q5JQF8|PAP1M_HUMAN;sp|Q96DU9|PABP5_HUMAN	sp|P11940|PABP1_HUMAN	70.67	1;18;198;243	13	24.4	983	30.24	30.42	30.38	30.47	30.53	30.6	1.3845	0.0423	0.29
P07237	PDIA1	sp|P60891|PRPS1_HUMAN;sp|P11908|PRPS2_HUMAN	sp|P60891|PRPS1_HUMAN;sp|P11908|PRPS2_HUMAN	34.834	24;433;685;694;867	3	11.6	132	26.17	25.82	25.78	26.33	26.05	25.98	1.9895	0.0441	0.29
P08243	ASNS	sp|P08243|ASNS_HUMAN	sp|P08243|ASNS_HUMAN	64.369	1;251;735;837;959;987	10	22.5	151	25.36	24.04	25.54	25.7	25.8	25.56	0.4949	0.1044	0.29
P08559	ODPA	sp|P08559|ODPA_HUMAN;sp|P29803|ODPAT_HUMAN	sp|P08559|ODPA_HUMAN	43.295	126;230;243	7	16.2	191	27.11	26.63	23.89	27.27	26.98	27.01	0.4759	0.1081	0.29
P08579	RU2B	sp|P08579|RU2B_HUMAN	sp|P08579|RU2B_HUMAN	25.486	290;308;347;402;422;443;628;773;785;927;1221;1456;1487;1503;1690;1760;1769;1806;1817;1832	3	16.9	98	26.05	26.25	23.29	25.8	26.04	26.34	0.2901	0.1625	0.29
P08581	MET	sp|P08581|MET_HUMAN	sp|P08581|MET_HUMAN	155.54	32;83;114;115;124;230	11	9.2	173	26.85	26.56	26.32	26.61	26.76	26.53	0.125	0.2117	0.29
P08603	CFAH	sp|P08603|CFAH_HUMAN;sp|Q03591|FHR1_HUMAN	sp|P08603|CFAH_HUMAN	139.09	158;207;276	9	9.3	90	25.34	23.63	23.27	25.66	25.34	24.86	0.9463	0.0582	0.29
Q9H2G2	SLK	sp|Q9NRX2|RM17_HUMAN	sp|Q9NRX2|RM17_HUMAN	20.05	1;115	5	23.4	169	26.11	26.24	26.55	26.26	26.41	26.8	1.6714	0.0423	0.29
P08621	RU17	sp|P08621|RU17_HUMAN	sp|P08621|RU17_HUMAN	51.556	1;127;192;206	6	16.5	120	26.7	26.64	26.29	26.73	26.88	26.7	0.7731	0.069	0.29
P31947	1433S	sp|P49458|SRP09_HUMAN	sp|P49458|SRP09_HUMAN	10.112	16;175	7	65.1	477	29.26	29.53	29.93	29.52	29.73	30.07	1.5826	0.0415	0.28
P08670	VIME	sp|P08670|VIME_HUMAN;sp|P14136|GFAP_HUMAN;sp|P17661|DESM_HUMAN;sp|O43790|KRT86_HUMAN;CON__O43790;sp|P78385|KRT83_HUMAN;CON__Q6NT21;CON__P78385;sp|Q16352|AINX_HUMAN;sp|Q14533|KRT81_HUMAN;CON__Q14533;sp|P78386|KRT85_HUMAN;CON__P78386;sp|P07197|NFM_HUMAN;sp|P41219|PERI_HUMAN;sp|P07196|NFL_HUMAN	sp|P08670|VIME_HUMAN	53.651	1;23;126;514;552;798;925;1099	40	66.1	778	29.71	29.1	29.3	29.3	29.09	28.65	0.6994	0.0761	0.28
P63096	GNAI1	sp|P63096|GNAI1_HUMAN;sp|P08754|GNAI3_HUMAN;sp|P11488|GNAT1_HUMAN;sp|P19087|GNAT2_HUMAN;sp|A8MTJ3|GNAT3_HUMAN	sp|P63096|GNAI1_HUMAN;sp|P08754|GNAI3_HUMAN;sp|P11488|GNAT1_HUMAN;sp|P19087|GNAT2_HUMAN;sp|A8MTJ3|GNAT3_HUMAN	40.361	117;271;341	2	6.2	32	23.53	22.97	27.19	23.57	27.07	27.35	0.404	0.1271	0.28
P08758	ANXA5	sp|P08758|ANXA5_HUMAN	sp|P08758|ANXA5_HUMAN	35.936	103;156;161;170;437;482;593;644	15	42.8	248	25.3	25.14	24.11	23.8	26.47	23.28	0.1328	0.2094	0.28
P08865	RSSA	sp|P08865|RSSA_HUMAN	sp|P08865|RSSA_HUMAN	32.854	1;20;27;84	13	56.9	351	27.89	22.93	24.08	27.71	27.82	28.32	0.6948	0.0771	0.28
P08962	CD63	sp|P08962|CD63_HUMAN	sp|P08962|CD63_HUMAN	25.636	68;119;140;169;185;196;217;273	8	19.3	219	27.87	28.17	28.45	27.68	27.76	28.55	0.4151	0.1237	0.28
P09001	RM03	sp|P09001|RM03_HUMAN	sp|P09001|RM03_HUMAN	38.632	287;405;471	5	14.9	34	24.81	24.9	23.06	25.68	25.47	25.98	0.7226	0.0736	0.28
P63104	1433Z	sp|Q9HDC9|APMAP_HUMAN	sp|Q9HDC9|APMAP_HUMAN	46.48	106;107;142;261	4	10.8	186	25.32	25.48	25.67	25.53	25.71	25.89	2.9546	0.0178	0.28
Q86UP2	KTN1	sp|P17980|PRS6A_HUMAN	sp|P17980|PRS6A_HUMAN	49.203	1;99	20	45.3	1274	29.23	29.28	29.52	29.46	29.58	29.66	1.4249	0.0419	0.28
P09012	SNRPA	sp|P09012|SNRPA_HUMAN	sp|P09012|SNRPA_HUMAN	31.279	85;259;273;299	3	20.6	289	25.38	25.23	22.4	25.28	24.77	24.85	0.2494	0.1761	0.28
P09038	FGF2	sp|P09038|FGF2_HUMAN	sp|P09038|FGF2_HUMAN	30.77	1;27;44;100;182;233;268	2	3.8	32	24.11	23.2	23.14	23.29	23.41	24.07	0.0689	0.2286	0.27
P09211	GSTP1	sp|P09211|GSTP1_HUMAN	sp|P09211|GSTP1_HUMAN	23.356	1;67;94;98;184;211;223	10	55.2	681	28.25	27.96	27.44	28.67	28.14	27.37	0.4723	0.1081	0.27
P09382	LEG1	sp|P09382|LEG1_HUMAN	sp|P09382|LEG1_HUMAN	14.716	1;377;433;449;525;594;609	10	74.8	189	26.17	25.55	24.27	25.65	25.89	24.36	0.039	0.2376	0.27
P09417	DHPR	sp|P09417|DHPR_HUMAN	sp|P09417|DHPR_HUMAN	25.789	225;283;322;400;410	4	27	47	22.53	23.91	24.18	24.39	22.36	24.25	0.0411	0.2369	0.27
P09429	HMGB1	sp|P09429|HMGB1_HUMAN;sp|B2RPK0|HGB1A_HUMAN	sp|P09429|HMGB1_HUMAN;sp|B2RPK0|HGB1A_HUMAN	24.893	1;115;292;300	11	26.5	1169	30.82	31.09	30.69	30.85	30.9	30.66	0.3835	0.132	0.27
P09488	GSTM1	sp|P09488|GSTM1_HUMAN	sp|P09488|GSTM1_HUMAN	25.712	1;163;165;173	1	4.6	107	26.19	25.86	23.87	26.1	25.68	26.05	0.305	0.1585	0.27
P09493	TPM1	sp|P09493|TPM1_HUMAN	sp|P09493|TPM1_HUMAN	32.708	121	4	18	103	27.77	27.52	23.43	28.08	28.61	28	0.5715	0.0926	0.27
P09525	ANXA4	sp|P09525|ANXA4_HUMAN	sp|P09525|ANXA4_HUMAN	35.882	1;36;48;147;223;228;250;285	2	7.8	38	24.88	24.71	23.55	25.13	24.59	24.34	0.4353	0.1171	0.27
Q02790	FKBP4	sp|P23246|SFPQ_HUMAN	sp|P23246|SFPQ_HUMAN	76.149	124;725;766;768	31	37.2	946	29.37	29.65	30	29.66	29.81	30.23	1.5914	0.0421	0.27
P09543	CN37	sp|P09543|CN37_HUMAN	sp|P09543|CN37_HUMAN	47.578	1;39;161;165;182	2	4	77	22.99	24.45	22.99	26.13	26.2	22.65	0.5622	0.0939	0.27
P09601	HMOX1	sp|P09601|HMOX1_HUMAN	sp|P09601|HMOX1_HUMAN	32.818	65;93;227;435;449;515;518;529;690;711	5	19.8	228	28.08	27.7	28.08	28.32	28.18	27.93	0.3833	0.1321	0.27
P09622	DLDH	sp|P09622|DLDH_HUMAN	sp|P09622|DLDH_HUMAN	54.177	79;93;104;236;239;357	7	19.6	192	27.77	28.09	24.13	27.31	27.65	28.21	0.2556	0.1745	0.27
P09669	COX6C	sp|P09669|COX6C_HUMAN	sp|P09669|COX6C_HUMAN	8.7813	1;96;113;147;364;371	5	46.7	258	27.53	27.78	28.32	27.83	27.89	28.4	0.8563	0.0636	0.27
P09758	TACD2	sp|P09758|TACD2_HUMAN	sp|P09758|TACD2_HUMAN	35.709	54;82;117;137;199;300;516;522;700;703	2	8.7	39	25.65	25.6	25.37	25.43	25.6	25.63	0.0266	0.2407	0.27
P09874	PARP1	sp|P09874|PARP1_HUMAN	sp|P09874|PARP1_HUMAN	113.08	73;240;274;275	23	18.6	618	27.28	27.22	26.97	27.5	27.45	27.4	1.2913	0.0438	0.27
P09884	DPOLA	sp|P09884|DPOLA_HUMAN	sp|P09884|DPOLA_HUMAN	165.91	312;378;477;512;582	9	6.6	93	25.28	25.57	26.03	25.48	25.72	26.06	0.8802	0.0634	0.27
P09960	LKHA4	sp|P09960|LKHA4_HUMAN	sp|P09960|LKHA4_HUMAN	69.284	486;646;747;756	7	14.2	173	26.1	25.29	24.59	25.68	25.5	25.24	0.165	0.1998	0.26
P62987	RL40	sp|P62987|RL40_HUMAN;sp|P62979|RS27A_HUMAN;sp|P0CG47|UBB_HUMAN;sp|P0CG48|UBC_HUMAN	sp|P62987|RL40_HUMAN;sp|P62979|RS27A_HUMAN;sp|P0CG47|UBB_HUMAN;sp|P0CG48|UBC_HUMAN	14.728	12;73;105;182;207	7	51.6	404	22.96	32.61	33.11	22.54	31.79	23.62	0.4557	0.112	0.26
P0DMV9	HS71B	sp|P0DMV9|HS71B_HUMAN;sp|P0DMV8|HS71A_HUMAN	sp|P0DMV9|HS71B_HUMAN;sp|P0DMV8|HS71A_HUMAN	70.051	120;420;437;471	15	26.2	1521	31.03	30.74	29.98	30.87	30.75	30.36	0.1755	0.1958	0.26
Q99459	CDC5L	sp|P43243|MATR3_HUMAN	sp|P43243|MATR3_HUMAN	94.622	263;305;343;378;428;555;581;644;645;699;758	17	21.4	500	28.36	28.45	28.48	28.67	28.62	28.69	1.4709	0.0424	0.26
Q9UPQ0	LIMC1	sp|Q8TD16|BICD2_HUMAN	sp|Q8TD16|BICD2_HUMAN	93.532	12;158;159;213	5	6.4	90	24.89	25.12	25.11	25.17	25.33	25.3	1.8441	0.0394	0.26
P0DP25	CALM3	sp|P0DP25|CALM3_HUMAN;sp|P0DP24|CALM2_HUMAN;sp|P0DP23|CALM1_HUMAN;sp|P27482|CALL3_HUMAN;sp|P02585|TNNC2_HUMAN	sp|P0DP25|CALM3_HUMAN;sp|P0DP24|CALM2_HUMAN;sp|P0DP23|CALM1_HUMAN	16.837	1;15;38;219;324;330;334;355;374;486	7	37.6	340	27.7	27.85	28.29	27.74	27.78	28.28	0.152	0.2038	0.26
P10155	RO60	sp|P10155|RO60_HUMAN	sp|P10155|RO60_HUMAN	60.67	62;87;160;244;353;415;417;436;445;480	7	17.1	118	24.96	24.85	24.61	24.5	24.46	24.72	0.5284	0.0981	0.26
P61981	1433G	sp|Q12931|TRAP1_HUMAN	sp|Q12931|TRAP1_HUMAN	80.109	67;203;373;452;458	15	22.4	197	25.94	25.86	23.9	26.23	26.06	24.14	1.9106	0.0404	0.25
P10321	1C07	sp|P10321|1C07_HUMAN	sp|P10321|1C07_HUMAN	40.648	1;4;27;85;88;304;433	2	7.4	175	27.96	27.84	26.88	28.76	29.47	29.39	1.1045	0.0513	0.25
P10515	ODP2	sp|P10515|ODP2_HUMAN	sp|P10515|ODP2_HUMAN	68.996	596;814;1195	8	17.2	250	24.9	24.39	23.42	25	24.54	24.47	0.5277	0.0977	0.25
P10586	PTPRF	sp|P10586|PTPRF_HUMAN	sp|P10586|PTPRF_HUMAN	212.88	61;441;585	12	7.9	84	25.6	25.33	24.64	25.26	25.47	25.88	0.271	0.168	0.25
P10606	COX5B	sp|P10606|COX5B_HUMAN	sp|P10606|COX5B_HUMAN	13.696	54;125;126	3	14.7	66	25.95	26.31	23.97	26.24	26.23	26.61	0.4208	0.1219	0.25
P10619	PPGB	sp|P10619|PPGB_HUMAN	sp|P10619|PPGB_HUMAN	54.465	1;12	5	7.7	139	26.59	26.71	27	26.81	26.98	27.47	1.2637	0.0449	0.25
P10644	KAP0	sp|P10644|KAP0_HUMAN;sp|P31321|KAP1_HUMAN	sp|P10644|KAP0_HUMAN	42.981	1;35	12	27	429	28.92	29.13	29.4	29.04	29.11	29.37	0.1304	0.2102	0.25
P10646	TFPI1	sp|P10646|TFPI1_HUMAN	sp|P10646|TFPI1_HUMAN	35.015	221;228;425	2	8.9	84	27.04	26.56	26.6	27.3	26.94	26.69	0.9903	0.0564	0.25
P10809	CH60	sp|P10809|CH60_HUMAN	sp|P10809|CH60_HUMAN	61.054	84;97;102;118	38	68.2	2975	32.2	32.24	31.69	32.27	32.09	32.04	0.2314	0.1804	0.25
P11021	BIP	sp|P11021|BIP_HUMAN;REV__sp|Q9NXD2|MTMRA_HUMAN	sp|P11021|BIP_HUMAN	72.332	1;75;191	28	44.3	2501	31.29	31.4	30.97	31.23	31.2	30.92	0.815	0.0652	0.25
P48739	PIPNB	sp|Q9UN86|G3BP2_HUMAN	sp|Q9UN86|G3BP2_HUMAN	54.12	23;50;259;260	9	21.6	350	27.32	27.19	26.94	27.47	27.53	27.2	1.3544	0.0429	0.25
P11047	LAMC1	sp|P11047|LAMC1_HUMAN	sp|P11047|LAMC1_HUMAN	177.6	70;90;141;372;387;390;491;593;596;634;665;741;878;948;983;1004;1035;1517;1569;1622;1654;1856	12	7	130	26.03	25.78	25.73	25.65	25.85	25.22	0.5881	0.0909	0.24
P49588	SYAC	sp|P52272|HNRPM_HUMAN	sp|P52272|HNRPM_HUMAN	77.515	80;236	49	61.2	3397	30.49	30.72	31.18	30.82	30.95	31.36	1.5156	0.042	0.24
P11142	HSP7C	sp|P11142|HSP7C_HUMAN	sp|P11142|HSP7C_HUMAN	70.897	25;103;139	29	47.2	3874	32.39	32.25	31.55	32.48	32.22	32.04	0.4289	0.1186	0.24
Q9NYF8	BCLF1	sp|Q9UHX1|PUF60_HUMAN	sp|Q9UHX1|PUF60_HUMAN	59.875	68;304;314	11	25.6	685	28.35	28.72	29.04	28.72	28.9	29.23	1.3028	0.0429	0.24
Q13596	SNX1	sp|Q9Y448|SKAP_HUMAN	sp|Q9Y448|SKAP_HUMAN	35.438	17	2	5.7	99	25.86	25.82	26	26.11	26.13	26.19	1.7189	0.0416	0.24
Q9NTK5	OLA1	sp|Q14152|EIF3A_HUMAN	sp|Q14152|EIF3A_HUMAN	166.57	99;103;446	42	31.5	787	29.27	29.49	29.72	29.61	29.69	29.94	1.5641	0.0413	0.24
P11166	GTR1	sp|P11166|GTR1_HUMAN	sp|P11166|GTR1_HUMAN	54.083	19;152	7	10	152	26.67	26.15	26.02	26.29	26.3	25.85	0.3116	0.1579	0.24
P11177	ODPB	sp|P11177|ODPB_HUMAN	sp|P11177|ODPB_HUMAN	39.233	1;37;41;64;131;139;252	6	24.2	229	27.48	27	26.83	27.61	27.28	26.62	0.1694	0.1985	0.24
P02452	CO1A1	sp|Q13283|G3BP1_HUMAN	sp|Q13283|G3BP1_HUMAN	52.164	1;52;74;89;109;138;139	14	29	355	27.09	27.08	27.05	27.39	27.39	27.21	1.5371	0.0414	0.24
P11233	RALA	sp|P11233|RALA_HUMAN;sp|P11234|RALB_HUMAN	sp|P11233|RALA_HUMAN;sp|P11234|RALB_HUMAN	23.567	268;318;825;881;971;987	4	13.6	111	25.57	25.75	25.61	24.82	24.64	25.44	0.8813	0.0635	0.24
P11387	TOP1	sp|P11387|TOP1_HUMAN;sp|Q969P6|TOP1M_HUMAN	sp|P11387|TOP1_HUMAN	90.725	15;323	14	18	191	26.35	26.62	23.27	26.82	27.02	26.83	0.5342	0.0974	0.24
P11413	G6PD	sp|P11413|G6PD_HUMAN	sp|P11413|G6PD_HUMAN	59.256	37;77;156;213	13	28.9	281	26.17	25.98	24.3	26.3	25.48	25.74	0.2235	0.1825	0.23
P11441	UBL4A	sp|P11441|UBL4A_HUMAN	sp|P11441|UBL4A_HUMAN	17.776	1;34;46;79	2	11.5	95	25.05	24.97	24.29	25.08	24.85	24.74	0.263	0.1713	0.23
P11498	PYC	sp|P11498|PYC_HUMAN	sp|P11498|PYC_HUMAN	129.63	9;31;34;53;174;179	14	13.9	211	27.12	27.12	27.09	27.08	27.24	27.16	0.3515	0.1432	0.23
P11586	C1TC	sp|P11586|C1TC_HUMAN	sp|P11586|C1TC_HUMAN	101.56	19;65;389	16	21.5	247	28.01	27.68	27.46	27.94	27.72	27.98	0.3229	0.1528	0.23
P62328	TYB4	sp|O94905|ERLN2_HUMAN	sp|O94905|ERLN2_HUMAN	37.839	448;504;523;535	5	18.9	108	24.5	24.21	24.71	24.77	24.48	24.97	3.4196	0	0.23
P11717	MPRI	sp|P11717|MPRI_HUMAN	sp|P11717|MPRI_HUMAN	274.37	4;136;208;264;438;444	10	5.9	267	26.2	26.6	27.2	26.12	26.46	26.99	1.2307	0.0465	0.23
P11766	ADHX	sp|P11766|ADHX_HUMAN	sp|P11766|ADHX_HUMAN	39.724	7;61;427;468;545	11	31.8	221	28.42	28.85	29.11	28.64	28.64	29.22	0.0905	0.2214	0.23
P12004	PCNA	sp|P12004|PCNA_HUMAN	sp|P12004|PCNA_HUMAN	28.768	1;15;36;56;78	13	58.6	963	29.81	30.29	30.22	30.05	30.17	30.39	0.3281	0.1516	0.23
P12081	SYHC	sp|P12081|SYHC_HUMAN;sp|P11487|FGF3_HUMAN	sp|P12081|SYHC_HUMAN	57.41	64;79;159;170;181;201;210;221	8	11.8	132	23.62	26.05	25.98	23.08	26.32	26.98	0.1931	0.1911	0.23
P12236	ADT3	sp|P12236|ADT3_HUMAN;sp|P12235|ADT1_HUMAN	sp|P12236|ADT3_HUMAN;sp|P12235|ADT1_HUMAN	32.866	26;41;59;131;224;239	4	8.4	145	25.15	23.64	24.26	25.21	25.04	22.42	0.0431	0.2369	0.23
P12268	IMDH2	sp|P12268|IMDH2_HUMAN	sp|P12268|IMDH2_HUMAN	55.804	1	15	31.1	505	27.77	27.95	28.09	27.75	27.87	27.99	0.9373	0.0592	0.23
P12277	KCRB	sp|P12277|KCRB_HUMAN	sp|P12277|KCRB_HUMAN	42.644	1;23;27;33;81;88;124;160;221;235	10	34.6	569	29.37	29.29	29.08	29.52	29.39	29.49	0.8404	0.0646	0.22
P12694	ODBA	sp|P12694|ODBA_HUMAN	sp|P12694|ODBA_HUMAN	50.47	1;46;84;158;219;275;332;344;508;550;608;611;678;720;740;757	5	15.1	40	24.39	23.19	24.39	24.38	26.03	23.54	0.212	0.1863	0.22
P12814	ACTN1	sp|P12814|ACTN1_HUMAN	sp|P12814|ACTN1_HUMAN	103.06	892;1083;1100;1291;1314;1464;1573	19	28.4	917	29.7	29.38	28.84	29.13	29.18	29.01	0.3421	0.147	0.22
O00418	EF2K	sp|Q7L014|DDX46_HUMAN	sp|Q7L014|DDX46_HUMAN	117.36	259;595;613;653;671;714;912;931;1030;1065	19	21.1	408	26.73	26.86	26.88	27.03	27.07	27.16	1.9383	0.0403	0.22
P12955	PEPD	sp|P12955|PEPD_HUMAN	sp|P12955|PEPD_HUMAN	54.548	151;166;210	8	17.2	133	25.48	25.26	25.13	25.26	25.17	24.91	1.2906	0.0436	0.22
P12956	XRCC6	sp|P12956|XRCC6_HUMAN	sp|P12956|XRCC6_HUMAN	69.842	63;112;131;274;365;375;380	21	35.3	799	28.86	28.84	29.15	28.98	29.15	29.32	1.167	0.0504	0.22
P13073	COX41	sp|P13073|COX41_HUMAN	sp|P13073|COX41_HUMAN	19.576	270;313;337;373;471	8	32.5	744	30.32	30.32	29.88	30.29	30.24	30.13	0.1419	0.2065	0.22
P13196	HEM1	sp|P13196|HEM1_HUMAN	sp|P13196|HEM1_HUMAN	70.58	1;37;83;103;168;362;375;437;453;488;498	6	10.9	27	22.21	23.53	23.38	24.31	24.26	24.33	1.0098	0.0562	0.22
P13500	CCL2	sp|P13500|CCL2_HUMAN	sp|P13500|CCL2_HUMAN	11.025	205;325;514;576	1	11.1	16	26.32	26.34	24.35	23.2	22.31	22.94	1.1843	0.0498	0.22
P13639	EF2	sp|P13639|EF2_HUMAN	sp|P13639|EF2_HUMAN	95.337	1;243;353;363;398;415;428;463;556	41	35.3	4085	32.5	32.59	32.49	32.53	32.54	32.57	0.1619	0.2006	0.21
P13667	PDIA4	sp|P13667|PDIA4_HUMAN	sp|P13667|PDIA4_HUMAN	72.932	1;145;221	15	22.3	1339	28.96	28.89	28.59	28.8	28.69	28.59	0.7319	0.0725	0.21
P13674	P4HA1	sp|P13674|P4HA1_HUMAN	sp|P13674|P4HA1_HUMAN	61.049	1;221;325;388	4	7.3	114	25.47	23.23	25.12	25.19	25.32	25.12	0.2993	0.1602	0.21
P13693	TCTP	sp|P13693|TCTP_HUMAN;sp|Q56UQ5|TPT1L_HUMAN	sp|P13693|TCTP_HUMAN	19.595	573;624;657;1034;1112;2397;2690;2692;2705	8	39.5	899	31.33	31.26	30.97	31.08	31.01	31.05	0.4873	0.1054	0.21
P13716	HEM2	sp|P13716|HEM2_HUMAN	sp|P13716|HEM2_HUMAN	36.294	1;208;239;265;283	5	20	37	22.75	23.66	23.77	24.01	23.3	23.99	0.2922	0.1622	0.21
P13796	PLSL	sp|P13796|PLSL_HUMAN	sp|P13796|PLSL_HUMAN	70.288	23;209;307;338;388	32	44.8	2103	22.48	23.15	23.12	26.43	22.82	24.63	0.5203	0.0994	0.21
P13798	ACPH	sp|P13798|ACPH_HUMAN	sp|P13798|ACPH_HUMAN	81.224	1;500	8	10.8	147	26.13	25.77	25.25	26.14	26.13	25.4	0.6329	0.0845	0.21
P13804	ETFA	sp|P13804|ETFA_HUMAN	sp|P13804|ETFA_HUMAN	35.079	250;292;296;300;306;362;370;450;478;506;514;540;592;741;894	2	8.7	162	27.22	27.17	26.81	27.11	27.14	27.15	0.1601	0.2011	0.21
P13861	KAP2	sp|P13861|KAP2_HUMAN;sp|P31323|KAP3_HUMAN	sp|P13861|KAP2_HUMAN	45.518	68;76;90	6	18.8	129	25.02	24.98	23.79	25.02	25.06	25.06	0.4128	0.1245	0.21
Q5VT79	AXA81	sp|Q5VT79|AXA81_HUMAN;sp|P13928|ANXA8_HUMAN	sp|Q5VT79|AXA81_HUMAN;sp|P13928|ANXA8_HUMAN	36.879	105;211;641;795;796	3	9.2	17	23.3	22.89	23.63	23.77	23.92	23.66	0.6609	0.0806	0.21
Q9NUP9	LIN7C	sp|O60239|3BP5_HUMAN	sp|O60239|3BP5_HUMAN	50.424	75	6	12.3	127	26.21	26.26	26.9	26.55	26.54	27.12	1.868	0.0389	0.21
P14174	MIF	sp|P14174|MIF_HUMAN	sp|P14174|MIF_HUMAN	12.476	114;709	4	40.9	258	28.03	27.71	26.95	28.17	28.14	27.44	1.1083	0.0509	0.21
P14209	CD99	sp|P14209|CD99_HUMAN	sp|P14209|CD99_HUMAN	18.848	23;164;235;271;345;400;404;484;504;544	3	29.7	119	25.77	25.88	26.37	23.04	22.03	26.15	0.7717	0.0688	0.21
P14324	FPPS	sp|P14324|FPPS_HUMAN	sp|P14324|FPPS_HUMAN	48.275	67	4	12.2	144	28	27.25	26.32	27.61	27.55	27.18	0.2553	0.1745	0.21
P14550	AK1A1	sp|P14550|AK1A1_HUMAN	sp|P14550|AK1A1_HUMAN	36.573	55;66;73;374	4	13.8	152	25.07	24.44	23.76	24.69	24.72	23.53	0.1948	0.1904	0.21
P14618	KPYM	sp|P14618|KPYM_HUMAN;sp|P30613|KPYR_HUMAN	sp|P14618|KPYM_HUMAN	57.936	40;275	34	70.1	1699	32.17	32.28	32.57	32.56	32.53	32.29	0.2084	0.1872	0.21
P14625	ENPL	sp|P14625|ENPL_HUMAN;sp|Q58FF3|ENPLL_HUMAN;REV__sp|Q8TCB0|IFI44_HUMAN	sp|P14625|ENPL_HUMAN	92.468	73;76;90;128;138;141	38	44.5	2227	30.17	30.05	30.12	29.97	30.13	29.87	0.4521	0.113	0.21
P14635	CCNB1	sp|P14635|CCNB1_HUMAN	sp|P14635|CCNB1_HUMAN	48.337	393;446;682;694;794;799;840;852;921;964;1037;1170;1202;1251;1362;1367;1416;1581;1911;2076;2522;2852;3347;3987;4152;4493;5023;5181;5340;5538	4	15.2	83	26.35	24.3	23.89	22.66	27.22	25.59	0.0492	0.2357	0.21
P14678	RSMB	sp|P14678|RSMB_HUMAN;sp|P63162|RSMN_HUMAN	sp|P14678|RSMB_HUMAN;sp|P63162|RSMN_HUMAN	24.61	148;182;252;265;751;1263;1264;1327;1360;1361;1573;1594;1721	8	36.7	366	27.85	27.86	27.86	27.77	27.68	27.56	1.0377	0.0557	0.21
P14866	HNRPL	sp|P14866|HNRPL_HUMAN	sp|P14866|HNRPL_HUMAN	64.132	108;392;438;439;645	11	26.5	332	27.88	27.57	27.94	28.14	27.9	27.19	0.0537	0.2345	0.21
P14923	PLAK	sp|P14923|PLAK_HUMAN	sp|P14923|PLAK_HUMAN	81.744	320;358;364;420	10	16	312	26.91	27.03	27.59	27.12	27.16	27.44	0.2164	0.1847	0.2
P14927	QCR7	sp|P14927|QCR7_HUMAN	sp|P14927|QCR7_HUMAN	13.53	1;8;162;276;288;490;537	4	42.3	102	26.97	26.39	25.08	26.49	26.3	23.08	0.5517	0.0946	0.2
Q9UHV9	PFD2	sp|P33552|CKS2_HUMAN	sp|P33552|CKS2_HUMAN	9.8602	124;153	3	21.5	124	26.22	26.08	25.78	26.4	26.37	26.16	1.349	0.0426	0.2
P15151	PVR	sp|P15151|PVR_HUMAN	sp|P15151|PVR_HUMAN	45.302	11;51;105;114;218;279	2	8.2	96	26.59	26.79	22.41	22.28	22.39	23.05	0.6064	0.0885	0.2
P15289	ARSA	sp|P15289|ARSA_HUMAN	sp|P15289|ARSA_HUMAN	53.588	63;396;652;655	2	4.3	53	23.6	23.6	23.36	22.39	23.52	24.05	0.123	0.2122	0.2
P15291	B4GT1	sp|P15291|B4GT1_HUMAN	sp|P15291|B4GT1_HUMAN	43.92	260;263;411;786;900;906	5	13.1	78	23.06	22.89	28.58	28.39	28.49	28.56	0.7333	0.0726	0.2
P15311	EZRI	sp|P15311|EZRI_HUMAN	sp|P15311|EZRI_HUMAN	69.412	49;155;201;208;276;294;404;410;429	18	24.2	495	29.2	29.19	29.35	29.34	29.45	29.77	1.1072	0.0508	0.2
P15328	FOLR1	sp|P15328|FOLR1_HUMAN	sp|P15328|FOLR1_HUMAN	29.819	270;341;366;380;386;429;469	3	17.1	65	26.08	26.09	23.61	22.45	25.49	25.51	0.1712	0.1977	0.2
P15531	NDKA	sp|P15531|NDKA_HUMAN	sp|P15531|NDKA_HUMAN	17.149	596;969;1053	5	39.5	260	22.34	22.86	29.01	22.79	29.04	29.72	0.4941	0.1045	0.2
P15586	GNS	sp|P15586|GNS_HUMAN	sp|P15586|GNS_HUMAN	62.081	32;137;172	5	10.1	200	26.25	25.52	26.15	26.38	26.03	22.05	0.2881	0.163	0.2
P15880	RS2	sp|P15880|RS2_HUMAN	sp|P15880|RS2_HUMAN	31.324	150;274	7	26.6	185	27.84	27.76	28.35	28.03	28.04	28.2	0.3108	0.1578	0.2
P15927	RFA2	sp|P15927|RFA2_HUMAN	sp|P15927|RFA2_HUMAN	29.247	76;80;169	2	7.4	166	26.59	27.08	24.06	26.63	26.73	27.32	0.318	0.155	0.2
P16144	ITB4	sp|P16144|ITB4_HUMAN	sp|P16144|ITB4_HUMAN	202.16	1;13;88;187;220	4	2.4	24	22.16	23.3	24.37	22.83	25.06	25.15	1.0436	0.0552	0.2
P16333	NCK1	sp|P16333|NCK1_HUMAN	sp|P16333|NCK1_HUMAN	42.864	1;35;109;123;224	8	34.5	141	23.33	23.35	24.25	22.64	22.99	22.94	0.9741	0.057	0.2
P16435	NCPR	sp|P16435|NCPR_HUMAN	sp|P16435|NCPR_HUMAN	76.689	199;282;375;464;511;522;586;591	9	13	247	24.96	24.72	23.27	25.48	25.44	25.26	0.8415	0.0646	0.2
P16615	AT2A2	sp|P16615|AT2A2_HUMAN;sp|O14983|AT2A1_HUMAN	sp|P16615|AT2A2_HUMAN	114.76	64;172;211;269;328;401	13	11.3	649	28.78	29.02	29.05	28.92	29.07	29.28	0.992	0.0561	0.2
P16949	STMN1	sp|P16949|STMN1_HUMAN	sp|P16949|STMN1_HUMAN	17.302	15;157;378;1414	8	47	142	25.62	26.51	27.39	26.07	26.44	26.91	0.0417	0.2371	0.2
P17275	JUNB	sp|P17275|JUNB_HUMAN	sp|P17275|JUNB_HUMAN	35.879	124;826	4	10.4	64	25.6	25.35	24.54	21.99	24.77	24.55	0.4695	0.1085	0.2
P17342	ANPRC	sp|P17342|ANPRC_HUMAN;sp|Q8IZS8|CA2D3_HUMAN	sp|P17342|ANPRC_HUMAN	59.807	252;308	7	13.1	52	25.3	23.38	25.37	25.82	25.74	25.88	0.6844	0.079	0.2
P17480	UBF1	sp|P17480|UBF1_HUMAN;REV__sp|P06681|CO2_HUMAN	sp|P17480|UBF1_HUMAN	89.405	259;309;338;486;729	18	21.7	591	26.97	26.92	26.93	27.16	27.17	27.43	1.1284	0.051	0.19
P17655	CAN2	sp|P17655|CAN2_HUMAN	sp|P17655|CAN2_HUMAN	79.994	86;137;146;161;162;318;323;326;329;337;365;484;547;586;589;627;658;734;743;809;847;848;871;879;941;1028;1101;1190;1369;1373;1489;1506;1510;1537;1565;1594;1607;1617;1647;1651;1678;1682;1797;1910	9	11.7	108	26.19	26.3	25.85	26.46	26.56	26.51	1.0213	0.0557	0.19
P17676	CEBPB	sp|P17676|CEBPB_HUMAN	sp|P17676|CEBPB_HUMAN	36.105	538;1625;1774;1816;1837	1	2.6	56	27.14	27.5	28.2	23.34	27.56	27.95	0.4042	0.1273	0.19
P17813	EGLN	sp|P17813|EGLN_HUMAN	sp|P17813|EGLN_HUMAN	70.577	1;41	6	12.8	65	24.98	24.69	22.52	24.99	24.48	24.3	0.3079	0.1583	0.19
P17844	DDX5	sp|P17844|DDX5_HUMAN	sp|P17844|DDX5_HUMAN	69.147	1;109;125;162;198;278;380;483;541;653;850;906;936;1095;1198;1352;1461;1612;1725;1773;2062;2234;2272;2302;2304;2330;2331;2445	6	15.8	511	27.06	27.22	26.99	27.29	27.21	27.28	0.67	0.0799	0.19
P17931	LEG3	sp|P17931|LEG3_HUMAN	sp|P17931|LEG3_HUMAN	26.152	27;48;286;301;1144	2	6	48	23.06	23.65	23.93	23.06	23.39	22.83	0.5154	0.1006	0.19
P08572	CO4A2	sp|Q5T8P6|RBM26_HUMAN	sp|Q5T8P6|RBM26_HUMAN	113.6	60;97;269;276	4	4.9	101	24.83	24.69	23.84	25.06	25.04	24.14	1.9394	0.041	0.19
P17987	TCPA	sp|P17987|TCPA_HUMAN	sp|P17987|TCPA_HUMAN	60.343	188;203;219;243	15	29.3	804	27.32	27.15	26.14	27.34	27.29	26.31	0.8812	0.0634	0.19
P18031	PTN1	sp|P18031|PTN1_HUMAN	sp|P18031|PTN1_HUMAN	49.966	1;225;296;310;491;602;614;674;681;717;790;942;1059;1113;1172;1288;1879;2049;2271;2766;3405;3440;3743	8	22.5	126	25.44	24.2	24.61	25.21	24.83	25.37	0.4731	0.108	0.19
P18085	ARF4	sp|P18085|ARF4_HUMAN	sp|P18085|ARF4_HUMAN	20.511	171;174;277;292;301;497;508;514;613;621;623;696;715;748;759;762;766;855	5	28.3	387	26.86	26.85	26.61	27.19	26.79	27.24	0.5734	0.0924	0.19
P18124	RL7	sp|P18124|RL7_HUMAN	sp|P18124|RL7_HUMAN	29.225	1;36;60;73	5	22.2	46	22.26	22.82	26.92	27.04	27.11	27.63	0.8995	0.0621	0.19
P18206	VINC	sp|P18206|VINC_HUMAN	sp|P18206|VINC_HUMAN	123.8	1;7;15;54;157;177	48	44.4	2060	31.07	31.05	30.96	30.92	30.96	30.94	0.8613	0.0632	0.19
P18615	NELFE	sp|P18615|NELFE_HUMAN	sp|P18615|NELFE_HUMAN	43.239	1;109;160	9	34.5	160	25.57	22.92	25.37	22.61	25.19	25.67	0.0274	0.2406	0.19
P18621	RL17	sp|P18621|RL17_HUMAN	sp|P18621|RL17_HUMAN	21.397	1;151;236;365;406;605;622;657;665;678;717	3	19	43	23.03	23.2	23.45	23.85	25.57	23.86	0.7402	0.073	0.19
Q92945	FUBP2	sp|P33527|MRP1_HUMAN	sp|P33527|MRP1_HUMAN	171.59	89;232;233	9	5.9	146	24.27	24.07	24.06	24.49	24.38	24.41	1.8163	0.0389	0.19
P18669	PGAM1	sp|P18669|PGAM1_HUMAN;sp|P15259|PGAM2_HUMAN;sp|Q8N0Y7|PGAM4_HUMAN	sp|P18669|PGAM1_HUMAN	28.804	23;84;141;178;376;434	13	52	815	30.71	29.74	29.65	30.12	29.7	29.26	0.785	0.0682	0.19
P18754	RCC1	sp|P18754|RCC1_HUMAN	sp|P18754|RCC1_HUMAN	44.969	1;93;110;199;232	5	14.7	72	23.3	22.64	23.66	23.98	23.97	23.01	0.286	0.1638	0.19
P18850	ATF6A	sp|P18850|ATF6A_HUMAN	sp|P18850|ATF6A_HUMAN	74.584	224;419;484	5	7.3	58	25.3	24.27	24.36	24.54	25.88	23.15	0.0446	0.2367	0.19
P18858	DNLI1	sp|P18858|DNLI1_HUMAN	sp|P18858|DNLI1_HUMAN	101.73	61;104;315;437;463;470;530;653;664;734;745;761	8	9.7	108	24.26	23.45	24.8	24.32	24.28	22.13	0.1988	0.1891	0.19
P19022	CADH2	sp|P19022|CADH2_HUMAN	sp|P19022|CADH2_HUMAN	99.808	231;284	4	3	86	25.32	25.71	26.29	22.53	25.28	25.5	0.6774	0.0796	0.19
P19174	PLCG1	sp|P19174|PLCG1_HUMAN	sp|P19174|PLCG1_HUMAN	148.53	1;23;35;38;122	4	2.7	104	23.94	23.36	23.93	23.26	24.06	23.03	0.2102	0.1865	0.19
Q9Y450	HBS1L	sp|P46939|UTRO_HUMAN;sp|Q13474|DRP2_HUMAN	sp|P46939|UTRO_HUMAN	394.46	191;449;452;472;518;528;594	13	4.2	146	23.2	23.58	24.15	23.59	23.78	24.45	1.5002	0.0412	0.18
Q86V48	LUZP1	sp|Q14517|FAT1_HUMAN	sp|Q14517|FAT1_HUMAN	506.27	285;308;325;363;492	12	3	261	26.33	26.3	26.32	26.61	26.52	26.71	1.5963	0.0421	0.18
Q9Y2Y1	RPC10	sp|Q9UJX3|APC7_HUMAN	sp|Q9UJX3|APC7_HUMAN	66.855	122	4	7	46	24.32	24.01	23.55	24.6	24.34	23.84	2.595	0.0304	0.18
P19338	NUCL	sp|P19338|NUCL_HUMAN	sp|P19338|NUCL_HUMAN	76.613	5;173	23	26.9	417	28.94	29.53	30.02	28.96	29.33	29.99	0.3899	0.1294	0.18
P19367	HXK1	sp|P19367|HXK1_HUMAN	sp|P19367|HXK1_HUMAN	102.48	127;346;393;434;438;830;1004;1143;1380;1484;1519;1617;1841;2198;2219	11	8.5	216	27.08	27.23	27.47	27.08	27.07	27.21	0.6586	0.0811	0.18
P19388	RPAB1	sp|P19388|RPAB1_HUMAN	sp|P19388|RPAB1_HUMAN	24.551	24;39;56;129	7	32.9	133	26.36	26.05	26.62	26.06	26.04	26.36	0.7805	0.0686	0.18
P32004	L1CAM	sp|P13010|XRCC5_HUMAN	sp|P13010|XRCC5_HUMAN	82.704	97;211;253;282;371	23	28.6	605	28.57	28.51	28.61	28.88	28.71	29.02	1.4243	0.0416	0.18
P19525	E2AK2	sp|P19525|E2AK2_HUMAN	sp|P19525|E2AK2_HUMAN	62.094	102;182	4	10	86	23.82	23.97	23.89	23.81	23.62	23.85	0.4434	0.1157	0.18
P19623	SPEE	sp|P19623|SPEE_HUMAN	sp|P19623|SPEE_HUMAN	33.824	171;198;277	5	22.2	309	26.97	27.13	26.98	27.04	27	26.93	0.2227	0.1827	0.18
P19838	NFKB1	sp|P19838|NFKB1_HUMAN	sp|P19838|NFKB1_HUMAN	105.35	7;17;172;186	5	6.4	43	23.98	24.38	24.41	23.83	22.14	22.48	0.8036	0.0666	0.18
P19971	TYPH	sp|P19971|TYPH_HUMAN	sp|P19971|TYPH_HUMAN	49.955	235;261;621	2	4.8	38	24.63	24.64	24.67	24.46	24.41	24.62	1.0208	0.0557	0.18
P20020	AT2B1	sp|P20020|AT2B1_HUMAN	sp|P20020|AT2B1_HUMAN	134.68	103;133	8	7.5	326	26.75	26.83	26.92	26.74	26.83	27.01	0.3097	0.158	0.18
P20042	IF2B	sp|P20042|IF2B_HUMAN	sp|P20042|IF2B_HUMAN	38.388	117;186;325;355;376;425;429;509;597;602;617;692;714;750;775	12	33.9	351	27.68	27.81	28.13	27.77	27.7	28.09	0.1055	0.2156	0.18
P20073	ANXA7	sp|P20073|ANXA7_HUMAN	sp|P20073|ANXA7_HUMAN	52.739	97;176;211	7	18	231	26.79	26.17	26.17	26.15	26.08	26.19	0.4371	0.1169	0.18
P20339	RAB5A	sp|P20339|RAB5A_HUMAN	sp|P20339|RAB5A_HUMAN	23.658	187;196;231;304;333;401	2	18.1	187	25.4	25.24	24.41	25.55	25.38	25.34	0.5839	0.0911	0.18
P15170	ERF3A	sp|Q9H4G0|E41L1_HUMAN	sp|Q9H4G0|E41L1_HUMAN	98.502	3;5;40;47;113;131;282	7	8.5	90	25.82	26.02	26.43	26.21	26.3	26.69	1.7211	0.0419	0.18
P20340	RAB6A	sp|P20340|RAB6A_HUMAN;sp|Q14964|RB39A_HUMAN;sp|Q53S08|RAB6D_HUMAN	sp|P20340|RAB6A_HUMAN	23.593	174;207;228;239	7	28.8	355	27.46	27.4	27.35	27.25	27.12	27.26	1.1295	0.0512	0.17
P20618	PSB1	sp|P20618|PSB1_HUMAN	sp|P20618|PSB1_HUMAN	26.489	176;254	5	29.9	219	27.31	27.26	26.34	26.99	26.93	26.38	0.6327	0.0845	0.17
P20645	MPRD	sp|P20645|MPRD_HUMAN	sp|P20645|MPRD_HUMAN	30.993	108;251;273;305;328;462;498;567;579;581	5	16.6	119	25.87	25.51	23.68	25.5	22.83	24.84	0.2003	0.1887	0.17
P20674	COX5A	sp|P20674|COX5A_HUMAN	sp|P20674|COX5A_HUMAN	16.762	1;67;406;489;506;931;1072;1297;1299;1485;1780;1793;1839;1983;2013;2047;2077	4	21.3	198	26.89	26.36	24.04	26.72	26.62	25.92	0.3956	0.1286	0.17
P20700	LMNB1	sp|P20700|LMNB1_HUMAN	sp|P20700|LMNB1_HUMAN	66.408	28;38;220;355	25	39.1	839	28.58	28.48	28.61	28.61	28.53	28.52	0.0296	0.2399	0.17
P20810	ICAL	sp|P20810|ICAL_HUMAN	sp|P20810|ICAL_HUMAN	76.572	1	10	21.8	245	28.97	28.8	28.67	28.29	28.55	28.11	1.2068	0.0476	0.17
P20908	CO5A1	sp|P20908|CO5A1_HUMAN	sp|P20908|CO5A1_HUMAN	183.56	129;248;396;832;930	5	4.1	110	28.07	27.68	27.32	27.62	27.44	27.34	0.6099	0.0877	0.17
Q9UQ88	CD11A	sp|Q9UQ88|CD11A_HUMAN;sp|P21127|CD11B_HUMAN	sp|Q9UQ88|CD11A_HUMAN;sp|P21127|CD11B_HUMAN	91.361	79;80;119;181;221;222;235;271	6	8.6	90	24.02	22.5	23.37	24.31	24.26	23.56	0.5516	0.0945	0.17
P21266	GSTM3	sp|P21266|GSTM3_HUMAN	sp|P21266|GSTM3_HUMAN	26.559	602	8	38.2	100	22.88	25.91	24.56	22.79	25.88	26.17	0.333	0.1494	0.17
P21283	VATC1	sp|P21283|VATC1_HUMAN	sp|P21283|VATC1_HUMAN	43.941	221;239;276;306;354;360;586;650;660;710;748;830;845	7	18.1	164	24.19	24.34	24.71	24.32	24.27	24.61	0.0398	0.2374	0.17
P21291	CSRP1	sp|P21291|CSRP1_HUMAN	sp|P21291|CSRP1_HUMAN	20.567	85;87;120	8	44	159	29.23	30.02	30.44	30.34	30.41	30.77	0.8685	0.0633	0.17
P14735	IDE	sp|P28331|NDUS1_HUMAN	sp|P28331|NDUS1_HUMAN	79.467	85	17	21.9	703	28.75	28.95	29	29.18	29.14	29.31	1.3441	0.0418	0.17
P21333	FLNA	sp|P21333|FLNA_HUMAN	sp|P21333|FLNA_HUMAN	280.74	1;210;499;500;535	98	42.8	1864	31.81	31.79	31.6	31.66	31.73	31.58	0.7224	0.0734	0.17
P21399	ACOC	sp|P21399|ACOC_HUMAN	sp|P21399|ACOC_HUMAN	98.398	15;57;63;144;234;313;333;334;634;637	12	15.4	267	27.02	26.85	26.67	26.87	26.68	27.13	0.0693	0.2285	0.17
Q15643	TRIPB	sp|P40939|ECHA_HUMAN	sp|P40939|ECHA_HUMAN	82.999	200;236;302;355;405;431;457	11	19.5	244	26.86	26.42	25.84	27.08	26.78	26.2	1.6903	0.044	0.17
P21912	SDHB	sp|P21912|SDHB_HUMAN	sp|P21912|SDHB_HUMAN	31.629	1;36;70;97;121;244;303	9	31.8	181	24.92	24.68	22.97	24.72	24.96	24.97	0.3857	0.1311	0.17
P21964	COMT	sp|P21964|COMT_HUMAN	sp|P21964|COMT_HUMAN	30.037	271;366;420;448;457;523;591;725;771;859;1020;1023;1029;1152;1261;1287;1316;1419;1677	4	12.5	109	26.2	26.25	26.68	26.49	26.41	26.69	0.7249	0.0734	0.17
P21980	TGM2	sp|P21980|TGM2_HUMAN	sp|P21980|TGM2_HUMAN	77.328	120	4	7.3	89	25.54	25.83	26.07	25.29	25.9	25.93	0.44	0.1164	0.17
Q9NQW6	ANLN	sp|Q16891|MIC60_HUMAN	sp|Q16891|MIC60_HUMAN	83.677	97;200	11	14	271	27.07	27.4	27.83	27.49	27.61	28.14	1.4645	0.0419	0.17
P22059	OSBP1	sp|P22059|OSBP1_HUMAN;sp|Q969R2|OSBP2_HUMAN	sp|P22059|OSBP1_HUMAN	89.42	8;452	5	8.8	169	24.44	21.99	23.89	24.49	23.98	21.91	0.0058	0.2478	0.16
P22102	PUR2	sp|P22102|PUR2_HUMAN	sp|P22102|PUR2_HUMAN	107.77	1;55;122;151;177;188	11	14.6	354	27.69	27.88	27.71	27.73	27.76	27.54	0.5281	0.0979	0.16
P22307	NLTP	sp|P22307|NLTP_HUMAN	sp|P22307|NLTP_HUMAN	58.993	161;396;409;496;870;899	4	11.7	270	26.7	26.76	27	26.79	26.68	26.96	0.0949	0.22	0.16
P22314	UBA1	sp|P22314|UBA1_HUMAN	sp|P22314|UBA1_HUMAN	117.85	208;335;393	21	22.8	481	28.36	28.47	28.38	28.41	28.4	28.58	0.2895	0.1626	0.16
P22392	NDKB	sp|P22392|NDKB_HUMAN;sp|O60361|NDK8_HUMAN	sp|P22392|NDKB_HUMAN;sp|O60361|NDK8_HUMAN	17.298	1;343;523;618;675	7	43.4	901	31.17	31.18	30.36	30.7	30.79	30.44	0.5744	0.0921	0.16
P23142	FBLN1	sp|P23142|FBLN1_HUMAN;CON__ENSEMBL:ENSBTAP00000016046	sp|P23142|FBLN1_HUMAN	77.213	97;113;128;269;352;368;475	5	7.7	42	25.54	25.21	23.91	25.97	25.95	22.01	0.0985	0.2181	0.16
P23229	ITA6	sp|P23229|ITA6_HUMAN	sp|P23229|ITA6_HUMAN	126.6	1;18;94;110;121	6	7.4	137	25.7	25.34	24.87	25.42	25.07	24.85	0.7964	0.0678	0.16
P23284	PPIB	sp|P23284|PPIB_HUMAN;sp|P45877|PPIC_HUMAN	sp|P23284|PPIB_HUMAN	23.742	327;404;431;445;463;478	11	44.9	906	30.87	30.82	30.45	30.66	30.51	30.43	0.7821	0.0685	0.16
P23368	MAOM	sp|P23368|MAOM_HUMAN	sp|P23368|MAOM_HUMAN	65.443	9;38;80;120;142	9	13.5	109	24.24	24.79	25.05	24.78	24.77	25.1	0.4041	0.1272	0.16
P23458	JAK1	sp|P23458|JAK1_HUMAN	sp|P23458|JAK1_HUMAN	133.28	79;203	8	7.5	51	23.47	22.32	23.08	23.72	23.81	23.73	0.7915	0.0683	0.16
P23526	SAHH	sp|P23526|SAHH_HUMAN	sp|P23526|SAHH_HUMAN	47.716	108;133;185;206;382;433;526;616;647;674;687;704;854;875;898;916;992;1001;1047;1090;1197;1215;1218;1269;1295;1301;1320;1338;1361;1424;1429;1468;1630;1671;1735;1845;1919;1927;1950;2002;2141;2150;2200;2234	15	37	467	29.17	29.22	29.4	29.33	29.3	29.64	1.1225	0.0509	0.16
Q9H0U4	RAB1B	sp|P05141|ADT2_HUMAN;sp|Q9H0C2|ADT4_HUMAN	sp|P05141|ADT2_HUMAN	32.852	231;250;267;371;419;491	4	8.7	512	28.19	28.62	29.05	28.62	28.81	29.38	1.3634	0.043	0.16
P23528	COF1	sp|P23528|COF1_HUMAN	sp|P23528|COF1_HUMAN	18.502	1;18;137;226;482;499;622	8	41.6	642	31.73	31.86	32.09	31.5	31.54	32.09	0.6874	0.0786	0.16
P23193	TCEA1	sp|Q9Y3I0|RTCB_HUMAN	sp|Q9Y3I0|RTCB_HUMAN	55.21	99;194;195;334;388;391	16	31.5	453	28.06	28.17	28.16	28.39	28.39	28.58	1.5694	0.0418	0.15
P23769	GATA2	sp|P23769|GATA2_HUMAN	sp|P23769|GATA2_HUMAN	50.499	138;236;245	3	6.2	43	24.6	24.87	25	24.44	24.48	24.74	1.2303	0.0463	0.15
P23921	RIR1	sp|P23921|RIR1_HUMAN	sp|P23921|RIR1_HUMAN	90.069	234;257	10	17.2	175	27.78	27.95	28.01	28.07	27.91	28.33	0.5984	0.0895	0.15
P24534	EF1B	sp|P24534|EF1B_HUMAN	sp|P24534|EF1B_HUMAN	24.763	156;382;398;412;827;879;962;974;982;1112;1285	7	29.3	307	28.18	28.29	28.92	27.98	28.07	28.29	0.8937	0.0628	0.15
P24539	AT5F1	sp|P24539|AT5F1_HUMAN	sp|P24539|AT5F1_HUMAN	28.908	115;167;415;602;859;1014	5	19.5	82	25.64	25.34	25.45	25.63	25.44	25.5	0.6374	0.0845	0.15
P24593	IBP5	sp|P24593|IBP5_HUMAN	sp|P24593|IBP5_HUMAN	30.57	60;81;90;151;186;192;260;272;446;458	4	16.2	29	25.25	24.62	24.67	24.75	24.76	24.72	0.1809	0.1944	0.15
P24666	PPAC	sp|P24666|PPAC_HUMAN	sp|P24666|PPAC_HUMAN	18.042	8;96;109;122;132;142;159;176;186;187	5	36.7	35	25.05	24	24.86	23.03	24.57	24.96	0.2021	0.1881	0.15
P24752	THIL	sp|P24752|THIL_HUMAN	sp|P24752|THIL_HUMAN	45.199	29;60;198;203;452;614	7	19.9	156	26.62	26.45	26.51	26.52	26.79	26.82	0.4998	0.1037	0.15
P24928	RPB1	sp|P24928|RPB1_HUMAN	sp|P24928|RPB1_HUMAN	217.17	1;179;644;745;836;1419;1450;2214;2978	22	10.9	378	26.99	27.37	27.68	27.31	27.38	27.81	0.6362	0.0844	0.15
P25205	MCM3	sp|P25205|MCM3_HUMAN	sp|P25205|MCM3_HUMAN	90.98	154;200	12	16.8	530	28.05	28.13	27.94	27.88	27.94	28.17	0.1154	0.2137	0.15
Q9H6X2	ANTR1	sp|Q9NRZ9|HELLS_HUMAN	sp|Q9NRZ9|HELLS_HUMAN	97.073	121	8	8.5	110	25.58	25.94	26.15	26.01	26.19	26.45	1.5863	0.0415	0.15
P25705	ATPA	sp|P25705|ATPA_HUMAN	sp|P25705|ATPA_HUMAN	59.75	59;250	17	28.8	364	29.23	29.49	29.74	29.43	29.34	29.68	0.0106	0.2466	0.15
P78371	TCPB	sp|P46063|RECQ1_HUMAN	sp|P46063|RECQ1_HUMAN	73.457	11;12;58;146;166;262;322;337;404;454;589;611;613;620	11	20.6	243	26.36	26.56	26.78	26.64	26.79	27.26	1.3395	0.0424	0.15
P25786	PSA1	sp|P25786|PSA1_HUMAN	sp|P25786|PSA1_HUMAN	29.555	101;140;176	13	45.2	335	27.46	27.17	26.74	26.66	26.77	26.56	0.8913	0.0626	0.15
P25787	PSA2	sp|P25787|PSA2_HUMAN	sp|P25787|PSA2_HUMAN	25.898	108;190;210;329;479	9	46.2	166	26.91	26.14	25.21	26.36	26.09	25.24	0.3915	0.1292	0.15
P25789	PSA4	sp|P25789|PSA4_HUMAN	sp|P25789|PSA4_HUMAN	29.483	113;125;312;340;342	9	35.6	237	26.96	27.43	27.57	27.19	27.65	27.55	0.6421	0.084	0.15
P26038	MOES	sp|P26038|MOES_HUMAN;REV__sp|Q92752|TENR_HUMAN	sp|P26038|MOES_HUMAN	67.819	320;569;588;642	24	36.9	2181	31.23	31.4	31.48	31.16	31.26	31.45	0.8819	0.0636	0.15
P26196	DDX6	sp|P26196|DDX6_HUMAN	sp|P26196|DDX6_HUMAN	54.416	80;125;142;221;276;821;854;953;1128	13	30.4	315	25.58	25.88	25.83	25.54	25.77	26.04	0.0613	0.2315	0.15
P26358	DNMT1	sp|P26358|DNMT1_HUMAN	sp|P26358|DNMT1_HUMAN	183.16	186;209;230;269;459	11	7.6	203	26.87	27.23	27.55	27.15	27.39	27.66	1.1686	0.0505	0.15
P26373	RL13	sp|P26373|RL13_HUMAN	sp|P26373|RL13_HUMAN	24.261	1;18;74;115	6	29.4	77	26.63	22.61	23.83	27.15	27.18	27.03	0.8369	0.0646	0.15
P26447	S10A4	sp|P26447|S10A4_HUMAN	sp|P26447|S10A4_HUMAN	11.728	1102;1292;1326	5	42.6	77	26.47	26.93	26.39	22.99	27.25	26.31	0.3343	0.149	0.15
P26583	HMGB2	sp|P26583|HMGB2_HUMAN	sp|P26583|HMGB2_HUMAN	24.033	71;76;79;169;217	8	31.6	368	28.71	28.81	29.04	29.15	28.79	29	0.2793	0.1657	0.14
P26639	SYTC	sp|P26639|SYTC_HUMAN	sp|P26639|SYTC_HUMAN	83.434	24;61;66;136;199;250;254;264	19	25.9	493	29.75	29.9	29.58	29.71	29.69	29.79	0.0237	0.2418	0.14
P26640	SYVC	sp|P26640|SYVC_HUMAN	sp|P26640|SYVC_HUMAN	140.47	228;412;1231;1719;2370;2469;2928;3340;3684;3796;3908;3952;4175;4180;4237;4494;4623;4953;4996;5013;5289;5318;5403;5857;5868;5916;6090;6139;6156;6170;6180;7212	6	6.2	181	26.16	26.27	25.72	26.14	26.16	26.08	0.1881	0.1925	0.14
P26885	FKBP2	sp|P26885|FKBP2_HUMAN	sp|P26885|FKBP2_HUMAN	15.649	496;516;579;590;609;619;630;637;685;702;779;783;866;887;972	5	34.5	164	26.43	26.43	26.49	26.52	26.43	26.52	0.5294	0.0979	0.14
P27105	STOM	sp|P27105|STOM_HUMAN	sp|P27105|STOM_HUMAN	31.73	185;315;437;1190;1297;1417;1796;2204;2272	8	34	186	28.31	28.51	28.59	28.05	28.05	28.72	0.4429	0.1155	0.14
P27144	KAD4	sp|P27144|KAD4_HUMAN	sp|P27144|KAD4_HUMAN	25.268	7;14;32;127;146;167;182	2	8.5	45	23.05	25.57	25.78	25.25	23.09	25.81	0.0188	0.2438	0.14
P27348	1433T	sp|P27348|1433T_HUMAN	sp|P27348|1433T_HUMAN	27.764	1;22;89	7	29.8	535	27.93	27.84	27.12	27.65	27.51	27.83	0.0323	0.2395	0.14
Q9GZY8	MFF	sp|P49792|RBP2_HUMAN	sp|P49792|RBP2_HUMAN	358.2	159;917;1021	14	6	340	26.33	26.22	26.34	26.65	26.55	26.7	2.8003	0.0149	0.14
P27635	RL10	sp|P27635|RL10_HUMAN;sp|Q96L21|RL10L_HUMAN	sp|P27635|RL10_HUMAN;sp|Q96L21|RL10L_HUMAN	24.604	13;97;107;358;381;438;518;653;739;755;791;798;813	7	35.5	168	27.39	26.59	25.76	27.61	27.34	26.73	1.011	0.0562	0.14
P27816	MAP4	sp|P27816|MAP4_HUMAN	sp|P27816|MAP4_HUMAN	121	126;143;355;368;493;504;573;606;732;752;781;1104;1129	16	18.5	561	29.4	29.1	28.69	28.82	28.81	28.77	0.5299	0.0977	0.14
P27824	CALX	sp|P27824|CALX_HUMAN	sp|P27824|CALX_HUMAN	67.567	94;187;219;230	24	38	1160	30.28	30.5	30.56	30.39	30.52	30.73	0.8747	0.0633	0.14
P28062	PSB8	sp|P28062|PSB8_HUMAN	sp|P28062|PSB8_HUMAN	30.354	115;308;356;560;735;937;1226	8	40.9	267	25.94	25.69	24.85	23.06	24.41	24.27	0.8383	0.0647	0.14
P28066	PSA5	sp|P28066|PSA5_HUMAN	sp|P28066|PSA5_HUMAN	26.411	5;130	8	43.2	261	27.35	26.79	26.14	26.99	26.78	26.24	0.2404	0.1783	0.14
P28070	PSB4	sp|P28070|PSB4_HUMAN	sp|P28070|PSB4_HUMAN	29.204	93;115;142;370	10	54.2	281	27.19	27.24	26.88	27.13	26.99	26.91	0.4082	0.1263	0.14
P28074	PSB5	sp|P28074|PSB5_HUMAN	sp|P28074|PSB5_HUMAN	28.48	2;39;191;368;1015	8	36.1	128	27.04	23.11	22.77	26.95	26.49	25.63	0.7033	0.0754	0.14
P28289	TMOD1	sp|P28289|TMOD1_HUMAN	sp|P28289|TMOD1_HUMAN	40.569	65;105;206;334	5	15	86	24.61	23.72	23.05	24.81	24.7	23.77	0.9576	0.058	0.14
P28482	MK01	sp|P28482|MK01_HUMAN	sp|P28482|MK01_HUMAN	41.389	112;123;139;238	7	24.2	257	25.12	25.19	25.59	25.45	25.34	25.56	0.5313	0.0974	0.14
P28799	GRN	sp|P28799|GRN_HUMAN	sp|P28799|GRN_HUMAN	63.544	1207;1241;1384;1409;1715;2672	2	4.9	65	24.77	24.79	24.59	24.47	23.51	24.36	0.6692	0.0803	0.14
P55072	TERA	sp|P54886|P5CS_HUMAN	sp|P54886|P5CS_HUMAN	87.301	131;139	9	12.7	273	26.52	26.44	26.3	26.86	26.66	26.75	1.4477	0.0419	0.13
P28838	AMPL	sp|P28838|AMPL_HUMAN	sp|P28838|AMPL_HUMAN	56.166	212;740	10	23.3	147	23.26	24.54	24.8	24.4	24.36	24.41	0.1364	0.2082	0.13
P29084	T2EB	sp|P29084|T2EB_HUMAN	sp|P29084|T2EB_HUMAN	33.043	98	6	17.5	127	24.47	25.13	25.5	24.28	22.32	25.05	0.5221	0.0991	0.13
P29144	TPP2	sp|P29144|TPP2_HUMAN	sp|P29144|TPP2_HUMAN	138.35	6;68;111	4	2.7	99	24.52	24.77	25.24	24.77	24.9	25.09	0.2368	0.1787	0.13
P29218	IMPA1	sp|P29218|IMPA1_HUMAN	sp|P29218|IMPA1_HUMAN	30.188	53;90;118;199;200;230;282;291	5	18.1	208	25.36	25.42	25.96	25.21	25.05	25.63	1.2997	0.0437	0.13
P29279	CCN2	sp|P29279|CCN2_HUMAN	sp|P29279|CCN2_HUMAN	38.091	28;104;226;443;458;794;798	4	9.5	37	24.79	23.61	23.82	23.37	24.74	24.91	0.1064	0.2152	0.13
P29375	KDM5A	sp|P29375|KDM5A_HUMAN;sp|Q9BY66|KDM5D_HUMAN	sp|P29375|KDM5A_HUMAN	192.09	88;369	5	3.3	41	24.04	24.04	24.4	23.41	24.25	23.17	0.4925	0.1055	0.13
P29401	TKT	sp|P29401|TKT_HUMAN	sp|P29401|TKT_HUMAN	67.877	48;50;407;617	31	47.4	1236	31.69	31.57	30.95	31.55	31.48	31.11	0.0923	0.2209	0.13
P29692	EF1D	sp|P29692|EF1D_HUMAN	sp|P29692|EF1D_HUMAN	31.121	199;221;228;497;678	19	63	710	29.7	29.9	30.02	29.78	29.95	29.97	0.2991	0.1601	0.13
P30040	ERP29	sp|P30040|ERP29_HUMAN	sp|P30040|ERP29_HUMAN	28.993	1;5;19;22;28;56;252	5	26.1	652	29.03	29.01	28.69	28.68	28.77	29.05	0.1198	0.2128	0.13
P30041	PRDX6	sp|P30041|PRDX6_HUMAN	sp|P30041|PRDX6_HUMAN	25.035	78;142;160	17	62.5	682	29.73	29.05	28.99	28.98	28.86	28.78	0.7686	0.0693	0.13
P30043	BLVRB	sp|P30043|BLVRB_HUMAN	sp|P30043|BLVRB_HUMAN	22.119	163;202;261	3	14.6	126	26.04	23.6	26.2	25.74	25.8	26.04	0.2598	0.1732	0.13
P30044	PRDX5	sp|P30044|PRDX5_HUMAN	sp|P30044|PRDX5_HUMAN	22.086	50;198;251;286;290;291;299;317;323	8	41.1	237	28.47	28.01	27.15	28.4	28.35	27.9	0.5391	0.0963	0.13
P30046	DOPD	sp|P30046|DOPD_HUMAN;sp|A6NHG4|DDTL_HUMAN	sp|P30046|DOPD_HUMAN;sp|A6NHG4|DDTL_HUMAN	12.712	228;253;283;294;320	5	40.7	131	27.88	22.5	23.05	23.52	27.15	27.11	0.1752	0.1958	0.13
P30084	ECHM	sp|P30084|ECHM_HUMAN	sp|P30084|ECHM_HUMAN	31.387	273;346	7	25.5	121	26.12	26.04	25.45	25.98	25.97	25.65	0.0164	0.2452	0.13
P30085	KCY	sp|P30085|KCY_HUMAN	sp|P30085|KCY_HUMAN	22.222	1;56;67;74;85;114;309;373	5	29.6	165	26.13	26.43	26.88	25.7	26.22	26.83	0.7594	0.07	0.13
P30086	PEBP1	sp|P30086|PEBP1_HUMAN	sp|P30086|PEBP1_HUMAN	21.057	151;428;491;516	9	50.8	114	25.46	25.28	22.91	23.47	22.97	23.07	0.6606	0.0805	0.13
P30101	PDIA3	sp|P30101|PDIA3_HUMAN	sp|P30101|PDIA3_HUMAN	56.782	1;18;227;233;298;378;403;410;483;514	26	47.7	1199	30.08	30.11	30.32	29.96	30.12	30.36	0.1873	0.1926	0.13
P30153	2AAA	sp|P30153|2AAA_HUMAN	sp|P30153|2AAA_HUMAN	65.308	40;231	14	25.5	1306	29.53	29.65	29.68	29.53	29.57	29.57	0.685	0.0789	0.13
P30260	CDC27	sp|P30260|CDC27_HUMAN	sp|P30260|CDC27_HUMAN	91.866	1;58;89;113;340;729;761;829	4	8.4	37	22.96	22.86	24.37	23.9	23.74	23.65	0.2424	0.178	0.12
P30419	NMT1	sp|P30419|NMT1_HUMAN;sp|O60551|NMT2_HUMAN	sp|P30419|NMT1_HUMAN	56.806	77;110;112;146	4	7.7	133	26.14	26.41	26.87	26.2	26.39	26.94	0.4512	0.1131	0.12
P30457	1A66	sp|P30457|1A66_HUMAN;sp|P30453|1A34_HUMAN;sp|P30450|1A26_HUMAN;sp|P18462|1A25_HUMAN;sp|P30456|1A43_HUMAN	sp|P30457|1A66_HUMAN;sp|P30453|1A34_HUMAN;sp|P30450|1A26_HUMAN;sp|P18462|1A25_HUMAN;sp|P30456|1A43_HUMAN	41.081	92;123;145	0	0	154	22.46	29.85	30.66	22.04	29.97	30.68	0.2032	0.1884	0.12
P30519	HMOX2	sp|P30519|HMOX2_HUMAN	sp|P30519|HMOX2_HUMAN	36.032	166;167;322;357;372;380;393;408	14	47.2	558	25.64	25.77	25.66	25.84	25.09	25.85	0.1127	0.2139	0.12
P30530	UFO	sp|P30530|UFO_HUMAN	sp|P30530|UFO_HUMAN	98.336	225;444;508;583;865	5	7.9	43	22.89	22.88	23.38	24.99	24.53	23.22	0.6493	0.083	0.12
P07942	LAMB1	sp|O60518|RNBP6_HUMAN	sp|O60518|RNBP6_HUMAN	124.71	1;64;72;149	9	10.6	106	23.54	23.52	23.96	23.97	23.75	24.32	1.5173	0.0421	0.12
P30533	AMRP	sp|P30533|AMRP_HUMAN	sp|P30533|AMRP_HUMAN	41.465	1;30;67	5	13.4	45	26.07	26.14	23.73	27.32	27.61	28.05	0.8499	0.0642	0.12
P30566	PUR8	sp|P30566|PUR8_HUMAN	sp|P30566|PUR8_HUMAN	54.889	188;302;351;377;654;833;852	4	8.5	43	25.22	25.77	23.03	25.62	25.68	25.74	0.4397	0.1164	0.12
P30622	CLIP1	sp|P30622|CLIP1_HUMAN	sp|P30622|CLIP1_HUMAN	162.24	1;348;382	26	20.2	533	27.07	27.25	27.48	26.58	26.76	27.27	1.2831	0.0433	0.12
P30740	ILEU	sp|P30740|ILEU_HUMAN	sp|P30740|ILEU_HUMAN	42.741	541;641;758;851;976;1005;1119;1174;1191;1289;1296;1371;1555;1605;1677;1782;1971;2111;2266;2387;2491;2576;2815;3048;3070;3131;3183;3198	3	9.2	45	25.64	25.75	26.14	25.65	25.63	25.92	0.6163	0.0868	0.12
P30825	CTR1	sp|P30825|CTR1_HUMAN;REV__sp|P10643|CO7_HUMAN	sp|P30825|CTR1_HUMAN	67.638	85;144;158;167;197;236	4	4	175	25.19	22.41	24	25.68	25.41	22.32	0.1562	0.2026	0.12
P30837	AL1B1	sp|P30837|AL1B1_HUMAN	sp|P30837|AL1B1_HUMAN	57.206	395;816	4	8.3	66	26.45	26.71	26.04	26.82	26.77	26.29	0.893	0.0626	0.12
P30876	RPB2	sp|P30876|RPB2_HUMAN	sp|P30876|RPB2_HUMAN	133.9	35	12	13.3	101	24.56	23.21	25.12	24.61	24.8	24.98	0.3408	0.1474	0.12
P31150	GDIA	sp|P31150|GDIA_HUMAN	sp|P31150|GDIA_HUMAN	50.582	1;61;246;270;328;664;695;750;832;838;910;927	9	24.2	437	25.27	23.49	23.43	24.85	24.38	24.61	0.4219	0.1215	0.12
P31153	METK2	sp|P31153|METK2_HUMAN	sp|P31153|METK2_HUMAN	43.66	1;23;55;57;185;291;326;331;347	4	11.9	206	26.69	22.62	27	27.14	27.31	27.29	0.4725	0.1081	0.12
P31327	CPSM	sp|P31327|CPSM_HUMAN	sp|P31327|CPSM_HUMAN	164.94	1;5;67;201;243;286;312;315;320	64	46	1456	31.89	31.85	31.58	32.1	32.08	32.14	0.9882	0.0566	0.12
P31350	RIR2	sp|P31350|RIR2_HUMAN	sp|P31350|RIR2_HUMAN	44.877	185;211;215	6	17.7	182	23.08	22.86	26.56	26.73	26.51	27.41	1.0002	0.0561	0.12
P31689	DNJA1	sp|P31689|DNJA1_HUMAN	sp|P31689|DNJA1_HUMAN	44.868	556;704;797;832;852;973;1550;1772	13	38.5	365	28.3	28.92	29.01	29.07	28.97	29.24	0.6069	0.0885	0.12
P31751	AKT2	sp|P31751|AKT2_HUMAN;sp|Q9Y243|AKT3_HUMAN	sp|P31751|AKT2_HUMAN	55.768	60;174;281;293;315;402	6	16.2	116	25.1	22.47	25.48	25.44	25.35	25.61	0.4796	0.1076	0.12
P31930	QCR1	sp|P31930|QCR1_HUMAN	sp|P31930|QCR1_HUMAN	52.645	12;182;303	6	16.2	66	25.01	22.12	24.03	22.9	25.35	24.49	0.1162	0.2138	0.12
P31937	3HIDH	sp|P31937|3HIDH_HUMAN	sp|P31937|3HIDH_HUMAN	35.329	1;47;249;284;286;488;502;691	3	12.8	107	25.88	25.35	24.95	25.99	25.67	25.1	0.9804	0.0568	0.12
P31939	PUR9	sp|P31939|PUR9_HUMAN	sp|P31939|PUR9_HUMAN	64.615	236;617;692;891;1005;1111;1164;1201;1437;1444;1519;1599;1792;1820;1927;2140;2154;2172;2361	18	35.6	740	28.73	28.24	27.59	28.61	28.57	28.04	0.4829	0.1068	0.12
P31942	HNRH3	sp|P31942|HNRH3_HUMAN	sp|P31942|HNRH3_HUMAN	36.926	1;13;115;160;169	5	24	115	24.36	24.46	23.78	24.56	24.29	22.54	0.3483	0.1444	0.12
P31943	HNRH1	sp|P31943|HNRH1_HUMAN;sp|Q9NQA5|TRPV5_HUMAN	sp|P31943|HNRH1_HUMAN	49.229	1;150;191;227;294;439;508;613;671;706;716	6	16.5	657	28.36	28.15	27.53	28.17	28.27	28.03	0.2649	0.1707	0.12
P32969	RL9	sp|P32969|RL9_HUMAN;REV__sp|O75648|MTU1_HUMAN	sp|P32969|RL9_HUMAN	21.863	1;60;80;127;170	5	20.8	83	24.04	26.29	23.51	26.27	26.59	26.96	0.7902	0.0682	0.12
P33176	KINH	sp|P33176|KINH_HUMAN;sp|Q12840|KIF5A_HUMAN	sp|P33176|KINH_HUMAN	109.68	40;63;296;300;455;483;495;511;744;748;838;875	12	12.9	336	27.66	27.29	26.64	27.29	27.23	27.08	0.0065	0.2477	0.11
P33316	DUT	sp|P33316|DUT_HUMAN	sp|P33316|DUT_HUMAN	26.563	11;74;140;144;182;307;407;423;438;443;471	5	15.9	242	27.3	23.18	27.71	26.91	27.4	27.75	0.3259	0.1527	0.11
P33992	MCM5	sp|P33992|MCM5_HUMAN	sp|P33992|MCM5_HUMAN	82.285	1;66;172;218;239	17	24.9	517	27.95	27.87	27.49	28.02	28.03	27.82	0.8537	0.0638	0.11
P33993	MCM7	sp|P33993|MCM7_HUMAN	sp|P33993|MCM7_HUMAN	81.307	228;264;307	10	12	391	28.3	28.72	28.73	28.71	28.94	29.38	1.1299	0.0513	0.11
P34897	GLYM	sp|P34897|GLYM_HUMAN	sp|P34897|GLYM_HUMAN	55.992	1;191;239;248;252;365;381	16	37.3	613	28.84	29	29.15	28.94	28.99	29.33	0.6522	0.0827	0.11
P35222	CTNB1	sp|P35222|CTNB1_HUMAN	sp|P35222|CTNB1_HUMAN	85.496	1;123;183;215;315;408;444;592	15	22.3	339	28.96	29.11	29.22	29.03	29.08	29.13	0.1236	0.2122	0.11
P35237	SPB6	sp|P35237|SPB6_HUMAN	sp|P35237|SPB6_HUMAN	42.621	61;138;144	8	27.4	107	26.62	26.5	26.23	26.35	26.05	26.48	0.2767	0.1666	0.11
P35241	RADI	sp|P35241|RADI_HUMAN	sp|P35241|RADI_HUMAN	68.563	84;102;295;335;454	5	9.6	73	26.7	26.67	27.01	27.38	27.1	27.22	1.0778	0.0529	0.11
P35244	RFA3	sp|P35244|RFA3_HUMAN	sp|P35244|RFA3_HUMAN	13.569	76;96;391	4	25.6	179	25.61	25.59	25.76	25.47	22.99	25.86	0.3806	0.133	0.11
P35250	RFC2	sp|P35250|RFC2_HUMAN	sp|P35250|RFC2_HUMAN	39.157	6;132;252	7	22.3	90	25.34	25.77	25.68	25.54	25.66	25.91	0.3568	0.1402	0.11
P35251	RFC1	sp|P35251|RFC1_HUMAN	sp|P35251|RFC1_HUMAN	128.25	1;56;271;291;305;335	7	6.6	65	23.72	22.96	24.02	23.99	23.83	23.76	0.3291	0.1514	0.11
P35269	T2FA	sp|P35269|T2FA_HUMAN	sp|P35269|T2FA_HUMAN	58.24	455;539;602;641;944	14	24.4	295	27.76	27.81	27.21	27.54	27.61	27.43	0.163	0.2003	0.11
P35555	FBN1	sp|P35555|FBN1_HUMAN	sp|P35555|FBN1_HUMAN	312.3	80;83;113	8	3.8	116	26.92	27.14	27.04	26.6	26.74	26.96	0.9664	0.0571	0.11
P35556	FBN2	sp|P35556|FBN2_HUMAN	sp|P35556|FBN2_HUMAN	314.77	1;51;311;342	4	1.5	20	24.38	24.69	23.07	24.31	24.65	24.63	0.3281	0.1516	0.11
P35573	GDE	sp|P35573|GDE_HUMAN	sp|P35573|GDE_HUMAN	174.76	1;100;175;189;198;247;547	5	3.5	81	23.1	23.43	24.9	23.53	23.4	23.83	0.1788	0.1952	0.11
P35579	MYH9	sp|P35579|MYH9_HUMAN;REV__sp|Q08AF3|SLFN5_HUMAN;REV__sp|Q9UKV3|ACINU_HUMAN;sp|P13535|MYH8_HUMAN;sp|P13533|MYH6_HUMAN	sp|P35579|MYH9_HUMAN	226.53	1;121;244	81	36.5	4418	32.91	32.93	33.15	32.69	32.82	32.82	1.1492	0.0509	0.11
P35580	MYH10	sp|P35580|MYH10_HUMAN	sp|P35580|MYH10_HUMAN	229	113;284;321;391;399;405;446	24	14.2	265	27.03	27.11	27.56	26.83	26.88	27.11	1.1436	0.0509	0.11
P35606	COPB2	sp|P35606|COPB2_HUMAN	sp|P35606|COPB2_HUMAN	102.49	98;252;455	11	15.3	252	26.16	25.8	25.13	26.18	25.88	26.17	0.4255	0.1202	0.11
P35611	ADDA	sp|P35611|ADDA_HUMAN;sp|P35612|ADDB_HUMAN	sp|P35611|ADDA_HUMAN	80.954	1;27;67;71;72;146;163;207;208;328;352;355;488	5	7.1	144	27.32	27.29	27.31	27.4	27.18	27.36	0.0479	0.2362	0.11
Q8TB05	UBAD1	sp|P08240|SRPRA_HUMAN	sp|P08240|SRPRA_HUMAN	69.81	101;220;251;361;498;505;615;745	12	19	221	26.47	26.54	26.68	26.78	26.8	27.16	1.4673	0.0422	0.11
P35613	BASI	sp|P35613|BASI_HUMAN	sp|P35613|BASI_HUMAN	42.2	235;324;357	7	29.9	435	29.45	28.89	27.58	29.25	29.02	28.04	0.2574	0.1739	0.11
P35637	FUS	sp|P35637|FUS_HUMAN	sp|P35637|FUS_HUMAN	53.425	34;63;64;175;234;277	14	20.2	460	28.59	28.76	28.46	28.7	28.92	28.79	1.0563	0.056	0.1
P35658	NU214	sp|P35658|NU214_HUMAN;REV__sp|O14524|NEMP1_HUMAN;sp|Q8IYE1|CCD13_HUMAN;sp|Q5VT97|SYDE2_HUMAN	sp|P35658|NU214_HUMAN	213.62	1;201;238;239;240;250	7	5.1	144	25.16	25.27	25.42	25.16	25.36	25.43	0.4402	0.1162	0.1
P35659	DEK	sp|P35659|DEK_HUMAN	sp|P35659|DEK_HUMAN	42.674	134;171;211;495;503;731;750;849;875;886;1135;1562;1612;1617;1655	10	20.5	178	27.44	27.25	26.27	28.2	27.56	26.27	0.603	0.0888	0.1
P35869	AHR	sp|P35869|AHR_HUMAN	sp|P35869|AHR_HUMAN	96.146	78;180;198;202;503	2	2.9	35	24.4	24.18	22.74	24.26	24.06	24.25	0.2786	0.1656	0.1
P35998	PRS7	sp|P35998|PRS7_HUMAN	sp|P35998|PRS7_HUMAN	48.633	1;3;270;363;377	12	33	209	28.8	28.07	28.35	28.52	28.52	28.44	0.1395	0.2073	0.1
P36543	VATE1	sp|P36543|VATE1_HUMAN	sp|P36543|VATE1_HUMAN	26.145	1;48;51;70;74;97;121;290	5	19	533	27.15	27.13	27.13	27.27	27.25	27.13	0.7496	0.0716	0.1
P36776	LONM	sp|P36776|LONM_HUMAN	sp|P36776|LONM_HUMAN	106.49	41;304;493;503;589;592	11	10.6	350	26.24	26.02	25.66	26.33	26.21	26.11	0.8381	0.0646	0.1
P36871	PGM1	sp|P36871|PGM1_HUMAN	sp|P36871|PGM1_HUMAN	61.448	85;86;154;293;336;425;426;471;531;541;622;658;697	9	15.8	265	26.86	26.44	25.89	26.61	26.7	26.65	0.323	0.1529	0.1
P36952	SPB5	sp|P36952|SPB5_HUMAN	sp|P36952|SPB5_HUMAN	42.1	146;301;552	10	35.2	127	26.3	25.63	25.02	25.82	25.74	24.98	0.2764	0.1666	0.1
P36954	RPB9	sp|P36954|RPB9_HUMAN	sp|P36954|RPB9_HUMAN	14.523	1;39;70;74;86;242;252;254;278;451;474	2	21.6	163	24.63	24.29	24.11	24.11	23.88	24	0.9873	0.0565	0.1
P36956	SRBP1	sp|P36956|SRBP1_HUMAN	sp|P36956|SRBP1_HUMAN	121.67	212;297	5	5.5	62	24.71	23.37	23.8	22.93	24.97	25.69	0.1692	0.1985	0.1
P36957	ODO2	sp|P36957|ODO2_HUMAN	sp|P36957|ODO2_HUMAN	48.755	1;27;42;241;242;255;264;273;283;321	4	11.7	70	26.4	26.26	25.86	26.16	25.93	26.11	0.2182	0.1843	0.1
P36969	GPX4	sp|P36969|GPX4_HUMAN	sp|P36969|GPX4_HUMAN	22.174	63;75;130	4	19.3	106	23.94	24.09	23.92	23.4	23.05	23.52	1.1123	0.0508	0.1
P37108	SRP14	sp|P37108|SRP14_HUMAN	sp|P37108|SRP14_HUMAN	14.57	25;214;264;276;300;423;426;487;632	6	52.9	138	27.74	22.98	23.52	28.28	28.14	27.66	0.8415	0.0645	0.1
P37235	HPCL1	sp|P37235|HPCL1_HUMAN;sp|P84074|HPCA_HUMAN;sp|P61601|NCALD_HUMAN	sp|P37235|HPCL1_HUMAN;sp|P84074|HPCA_HUMAN;sp|P61601|NCALD_HUMAN	22.313	1;132;163;403;559;564;630;656;709;838;877;986	3	15	98	25.25	24.96	24.87	24.21	25.35	25.77	0.0472	0.2362	0.1
P37268	FDFT	sp|P37268|FDFT_HUMAN	sp|P37268|FDFT_HUMAN	48.115	1;99;138;192	8	23.3	282	25.74	25.31	25.15	25.79	25.59	25.55	0.8461	0.0642	0.09
P37802	TAGL2	sp|P37802|TAGL2_HUMAN	sp|P37802|TAGL2_HUMAN	22.391	197;221;263	12	53.8	1172	31.34	31.46	31.68	31.34	31.46	31.59	0.3029	0.159	0.09
P37837	TALDO	sp|P37837|TALDO_HUMAN	sp|P37837|TALDO_HUMAN	37.54	279;358;373;374;488;540;583	14	35.6	326	28.04	28.17	28.01	28.05	28.17	28.12	0.4659	0.1093	0.09
P37840	SYUA	sp|P37840|SYUA_HUMAN;sp|Q16143|SYUB_HUMAN	sp|P37840|SYUA_HUMAN;sp|Q16143|SYUB_HUMAN	14.46	107;263;356	2	7.1	71	23.77	24.39	23.24	24.88	24.93	25.63	0.8784	0.0631	0.09
P38117	ETFB	sp|P38117|ETFB_HUMAN	sp|P38117|ETFB_HUMAN	27.843	185;289;311;326;500;511;619;655;941;1054	5	22.7	195	27.11	27.26	27.12	27.48	27.59	28.02	0.9828	0.0566	0.09
P38159	RBMX	sp|P38159|RBMX_HUMAN;sp|O75526|RMXL2_HUMAN	sp|P38159|RBMX_HUMAN	42.331	114;144;299;324;566;601;625;758;878;910;914;966;1097;1445;1555;1714;1733;1746;1886;1894;1958;2194;2243;2247;2379;2442;2466;2519;2715;2721;2740;2792;2883;2934;2972	4	9.5	235	26.64	26.93	27.14	27.04	27.37	26.82	0.2512	0.1751	0.09
P38571	LICH	sp|P38571|LICH_HUMAN	sp|P38571|LICH_HUMAN	45.418	1;44;62	3	3.5	37	22.07	24.22	24.54	23.74	22.98	23.06	0.1183	0.2132	0.09
P38606	VATA	sp|P38606|VATA_HUMAN	sp|P38606|VATA_HUMAN	68.303	129;316;319;379;398	9	17	324	27.06	26.82	26.76	27.16	26.88	27.04	0.7742	0.0688	0.09
P38646	GRP75	sp|P38646|GRP75_HUMAN	sp|P38646|GRP75_HUMAN	73.68	8;131;231;335;341	36	50.7	2117	31.24	31.51	31.83	31.43	31.47	31.78	0.1502	0.2037	0.09
P38919	IF4A3	sp|P38919|IF4A3_HUMAN	sp|P38919|IF4A3_HUMAN	46.871	140;257;296;394	13	28.2	698	29.61	29.86	30.25	29.67	29.76	29.97	0.4138	0.124	0.09
P39059	COFA1	sp|P39059|COFA1_HUMAN	sp|P39059|COFA1_HUMAN	141.72	1;7;40;60;73;130;189;204	3	3.1	82	23.83	22.06	24.16	24.54	24.29	22.24	0.0943	0.2203	0.09
P39687	AN32A	sp|P39687|AN32A_HUMAN;sp|O95626|AN32D_HUMAN	sp|P39687|AN32A_HUMAN	28.585	3;127;286;300;308;318	5	23.3	164	26.68	27.15	27.38	26.48	22.88	27.12	0.4414	0.1159	0.09
P39748	FEN1	sp|P39748|FEN1_HUMAN	sp|P39748|FEN1_HUMAN	42.592	1;4;14;34;45;88;90	7	29.2	127	22.49	22.49	23.62	22.86	27.12	27.81	0.8178	0.0649	0.09
P39880	CUX1	sp|P39880|CUX1_HUMAN	sp|P39880|CUX1_HUMAN	164.19	346;402;613;865;1027	4	4.6	319	25.53	25.26	24.86	22.42	24.69	24.6	0.5473	0.0958	0.09
P40121	CAPG	sp|P40121|CAPG_HUMAN	sp|P40121|CAPG_HUMAN	38.498	1;156;307	7	31.9	333	26.77	23.84	23.81	22.26	27.21	25.58	0.0277	0.2406	0.09
P40227	TCPZ	sp|P40227|TCPZ_HUMAN	sp|P40227|TCPZ_HUMAN	58.024	64;287;364	16	29	515	28.25	28.34	28.26	28.26	28.64	28.54	0.7788	0.0685	0.09
P40261	NNMT	sp|P40261|NNMT_HUMAN	sp|P40261|NNMT_HUMAN	29.574	1;21;29;61;72;176;190;227;234;240;251;312;356	3	11.4	112	27.05	27.09	27.64	22.64	25.71	23.25	1.1085	0.0511	0.09
P40424	PBX1	sp|P40424|PBX1_HUMAN;sp|P40425|PBX2_HUMAN;sp|P40426|PBX3_HUMAN	sp|P40424|PBX1_HUMAN;sp|P40425|PBX2_HUMAN;sp|P40426|PBX3_HUMAN	46.625	23;189;192;374	6	17.2	96	25.66	25.83	25.42	25.79	25.98	25.98	0.736	0.0728	0.09
P40692	MLH1	sp|P40692|MLH1_HUMAN	sp|P40692|MLH1_HUMAN	84.6	1	4	6.1	44	22.63	24.3	23.47	24.29	24.44	25.62	0.791	0.0683	0.09
P40818	UBP8	sp|P40818|UBP8_HUMAN	sp|P40818|UBP8_HUMAN	127.52	1;141;168	5	5.7	47	24.5	24.43	23.66	25.11	25.11	24.97	1.2145	0.0466	0.09
P40855	PEX19	sp|P40855|PEX19_HUMAN	sp|P40855|PEX19_HUMAN	32.806	286;302	3	14.4	71	23.45	23.51	23.78	22.65	23.72	22.72	0.5379	0.0965	0.09
P40925	MDHC	sp|P40925|MDHC_HUMAN	sp|P40925|MDHC_HUMAN	36.426	1;66	13	32.3	101	28.14	28.95	29.5	28.39	28.6	29.66	0.0365	0.2379	0.09
P40926	MDHM	sp|P40926|MDHM_HUMAN	sp|P40926|MDHM_HUMAN	35.503	256;281;338	15	49.7	680	29.69	29.66	29.06	29.48	29.5	29.54	0.054	0.2345	0.09
P40937	RFC5	sp|P40937|RFC5_HUMAN	sp|P40937|RFC5_HUMAN	38.496	312;369;381;497	8	24.7	145	25.4	25.55	25.9	25.1	25.51	26.07	0.1409	0.2067	0.08
P41208	CETN2	sp|P41208|CETN2_HUMAN	sp|P41208|CETN2_HUMAN	19.738	273;504;512	3	19.2	168	26.56	26.93	27.13	26.43	22.59	22.2	0.7598	0.0702	0.08
P41221	WNT5A	sp|P41221|WNT5A_HUMAN;sp|Q9H1J7|WNT5B_HUMAN	sp|P41221|WNT5A_HUMAN;sp|Q9H1J7|WNT5B_HUMAN	42.339	270;421;491;549;621;633;696;700;918;1129;1206;1492;1589;1766;1798;1993;2020;2129;2148;2162;2293;2429;2441;2445;2544;2561	5	15.8	53	26.71	26.72	26.44	26.67	26.75	26.77	0.345	0.1462	0.08
P41227	NAA10	sp|P41227|NAA10_HUMAN;sp|Q9BSU3|NAA11_HUMAN	sp|P41227|NAA10_HUMAN;sp|Q9BSU3|NAA11_HUMAN	26.458	1;227;473;475	5	25.1	89	26.44	26.5	23.28	26.34	26.6	27.02	0.3736	0.1353	0.08
P41236	IPP2	sp|P41236|IPP2_HUMAN;sp|Q96PQ5|IPP2L_HUMAN;sp|Q6NXS1|IPP2B_HUMAN	sp|P41236|IPP2_HUMAN	23.015	38;303;401;461;544;710	4	22	55	23.05	24.52	24.86	23.1	24.28	24.86	0.2527	0.1752	0.08
P41250	GARS	sp|P41250|GARS_HUMAN	sp|P41250|GARS_HUMAN	83.165	148;153;196;263;332;339;541;594	17	23.7	270	27.44	27.96	28.6	27.66	27.95	28.58	0.3024	0.1593	0.08
P41252	SYIC	sp|P41252|SYIC_HUMAN	sp|P41252|SYIC_HUMAN	144.5	7;133;170;183;192;233;297;307;311;320	13	10.9	478	27.65	27.52	27.11	27.85	27.66	27.63	0.873	0.0629	0.08
P41743	KPCI	sp|P41743|KPCI_HUMAN;sp|Q05513|KPCZ_HUMAN	sp|P41743|KPCI_HUMAN;sp|Q05513|KPCZ_HUMAN	68.262	26;27;132;140;154;178;193;231	2	3	39	23.98	24.05	24.5	24.16	24.11	24.36	0.1369	0.208	0.08
P42126	ECI1	sp|P42126|ECI1_HUMAN	sp|P42126|ECI1_HUMAN	32.816	1;445;648;659;694;710;779;836;991;1007;1063;1448;1478;1606;1956	7	20.9	121	27.78	27.71	26.9	27.59	27.65	27.15	0.0067	0.2478	0.08
P42167	LAP2B	sp|P42167|LAP2B_HUMAN	sp|P42167|LAP2B_HUMAN	50.67	33;90;127;242;278;286;304;414;433;434;448;548;569;582;626	4	9.5	183	26.66	25.96	25.83	26.19	26.12	25.7	0.2994	0.1603	0.08
P42285	MTREX	sp|P42285|MTREX_HUMAN	sp|P42285|MTREX_HUMAN	117.8	156	11	13.3	143	24.23	23.75	23.44	23.97	23.91	23.82	0.1755	0.1959	0.08
P42574	CASP3	sp|P42574|CASP3_HUMAN	sp|P42574|CASP3_HUMAN	31.608	89;92;190;201;205;343;618;715	11	39.4	427	25.03	25.09	23.37	24.82	24.41	23.28	0.6762	0.0796	0.08
Q71UM5	RS27L	sp|Q71UM5|RS27L_HUMAN;sp|P42677|RS27_HUMAN	sp|Q71UM5|RS27L_HUMAN;sp|P42677|RS27_HUMAN	9.4771	37;183;196	3	26.2	47	24.35	23.6	23.34	24.66	24.74	23.61	0.7423	0.0728	0.08
P42702	LIFR	sp|P42702|LIFR_HUMAN	sp|P42702|LIFR_HUMAN	123.74	1;158;245;926	4	3.6	35	23.02	24.79	25.32	24.29	22.71	23.93	0.2618	0.1718	0.08
P42765	THIM	sp|P42765|THIM_HUMAN	sp|P42765|THIM_HUMAN	41.924	1;134;147;157;173	5	26.2	97	26.02	25.68	25.35	25.64	25.18	25.2	1.1225	0.051	0.08
P42771	CDN2A	sp|P42771|CDN2A_HUMAN	sp|P42771|CDN2A_HUMAN	16.532	82;97;137;142	3	32.7	371	26.35	26.5	22.24	26.65	26.47	25.61	0.423	0.1211	0.08
P42785	PCP	sp|P42785|PCP_HUMAN	sp|P42785|PCP_HUMAN	55.799	49;170;188;207;254	3	6.5	101	25.05	24.98	24.72	25.2	25.09	25.21	0.7617	0.0698	0.08
P42892	ECE1	sp|P42892|ECE1_HUMAN	sp|P42892|ECE1_HUMAN	87.163	30;85;101;113;158;206;213;231;262;288	12	20.1	497	28.24	28.16	27.97	28.49	28.16	28.46	0.6531	0.0824	0.08
P43034	LIS1	sp|P43034|LIS1_HUMAN	sp|P43034|LIS1_HUMAN	46.637	71;74;103;130;235;282	6	14.1	163	25.91	26.1	26.5	26.09	25.68	26.32	0.2868	0.1637	0.08
P43121	MUC18	sp|P43121|MUC18_HUMAN	sp|P43121|MUC18_HUMAN	71.607	117;488	8	12.8	238	27.65	27.53	27.04	27.34	27.27	26.99	0.921	0.0608	0.08
P43246	MSH2	sp|P43246|MSH2_HUMAN	sp|P43246|MSH2_HUMAN	104.74	76;82;125;163;199;202;207;230;304;418;443;458	4	5	80	25.92	26.06	25.98	26.17	26.06	26.32	0.7344	0.0725	0.08
P43304	GPDM	sp|P43304|GPDM_HUMAN	sp|P43304|GPDM_HUMAN	80.852	69;104;139	12	15	145	26.57	26.41	26.11	26.78	26.64	26.75	0.9086	0.0607	0.07
P43353	AL3B1	sp|P43353|AL3B1_HUMAN	sp|P43353|AL3B1_HUMAN	51.839	1;65;98;183;326;391;461;468;515	4	8.8	23	22.92	22.93	24.98	22.45	25.12	25.15	0.2879	0.163	0.07
P43487	RANG	sp|P43487|RANG_HUMAN;sp|Q9C010|IPKB_HUMAN	sp|P43487|RANG_HUMAN	23.31	219;247;248;262;437;602;641;661	7	33.3	217	25.51	24.54	24.09	24.45	24.11	23.32	1.2698	0.0445	0.07
P43897	EFTS	sp|P43897|EFTS_HUMAN	sp|P43897|EFTS_HUMAN	35.39	1;84;302;363;519	4	17.8	112	24.79	24.32	23.9	25.14	24.79	22.73	0.0751	0.2267	0.07
P45973	CBX5	sp|P45973|CBX5_HUMAN	sp|P45973|CBX5_HUMAN	22.225	1;47;288;359	5	25.7	326	26.61	25.89	22.88	26.51	26.66	24.33	0.5921	0.0903	0.07
P45974	UBP5	sp|P45974|UBP5_HUMAN	sp|P45974|UBP5_HUMAN	95.785	200;223;238;347;403;423;466;478;530;538;746;871;872;881;900;913;937;1090;1094;1118;1136;1139	8	11.9	157	26.24	26.08	24.52	24.11	25.85	25.38	0.2045	0.1883	0.07
P46013	KI67	sp|P46013|KI67_HUMAN	sp|P46013|KI67_HUMAN	358.69	94;104;112;179;186;355;362;393;417;420	32	12.1	810	28.2	28.32	28.6	28.08	28.26	28.34	0.8728	0.0628	0.07
P46060	RAGP1	sp|P46060|RAGP1_HUMAN	sp|P46060|RAGP1_HUMAN	63.541	69;122;213	9	14	471	27.44	26.87	26.32	27.34	27.08	26.39	0.2648	0.1707	0.07
P46100	ATRX	sp|P46100|ATRX_HUMAN	sp|P46100|ATRX_HUMAN	282.58	182	8	2.8	98	25.87	25.53	25.87	25.84	25.59	25.73	0.2118	0.1862	0.07
P46109	CRKL	sp|P46109|CRKL_HUMAN	sp|P46109|CRKL_HUMAN	33.777	1;50;71;88;95;115;259	7	26.1	277	25.02	24.17	24.82	25.07	24.86	24.9	0.4921	0.1055	0.07
P46379	BAG6	sp|P46379|BAG6_HUMAN	sp|P46379|BAG6_HUMAN	119.41	36;55;66	11	13.8	495	26.19	26.05	24.88	26.13	26.26	26.05	0.4468	0.1145	0.07
P46459	NSF	sp|P46459|NSF_HUMAN	sp|P46459|NSF_HUMAN	82.593	100;121;317;356	7	9.9	139	25.39	25.47	25.67	25.82	25.6	26.09	1.1015	0.0515	0.07
P46734	MP2K3	sp|P46734|MP2K3_HUMAN	sp|P46734|MP2K3_HUMAN	39.318	315;346;421;656;686;739;795;948;1022;1031;1215;1274;1275;1459;1497	4	13	23	23.78	24.08	23.09	23.75	23.71	22.18	0.6426	0.0838	0.07
P46777	RL5	sp|P46777|RL5_HUMAN	sp|P46777|RL5_HUMAN	34.362	257;303;322;361;371;424;579;588;615;654;659	13	36.4	791	30.1	30.02	29.79	29.91	30.12	30.17	0.2078	0.1873	0.07
P46778	RL21	sp|P46778|RL21_HUMAN	sp|P46778|RL21_HUMAN	18.565	30;40;49;57;136;697	4	25	84	26.1	26.17	26.56	27.1	27.2	26.9	1.1444	0.0509	0.06
P46779	RL28	sp|P46779|RL28_HUMAN	sp|P46779|RL28_HUMAN	15.747	12;29;47;50;101;104	5	32.8	34	25.66	24.93	26.99	26.91	27	27.94	1.293	0.0436	0.06
P46782	RS5	sp|P46782|RS5_HUMAN	sp|P46782|RS5_HUMAN	22.876	3;18;298;407;585;599;613	9	31.4	499	27.9	27.62	27.81	28.08	28.01	27.97	1.1166	0.0508	0.06
P46821	MAP1B	sp|P46821|MAP1B_HUMAN	sp|P46821|MAP1B_HUMAN	270.63	336;353;483;505;598;632;726	21	12	130	27.23	27.01	26.19	26.6	26.78	26.43	0.3096	0.1578	0.06
P46926	GNPI1	sp|P46926|GNPI1_HUMAN	sp|P46926|GNPI1_HUMAN	32.668	59;156;228	2	6.9	117	25.28	25.43	25.25	25.49	25.61	26.05	0.7265	0.0733	0.06
P46937	YAP1	sp|P46937|YAP1_HUMAN	sp|P46937|YAP1_HUMAN	54.461	1;46;85;253;339;342;361;387;442;452;521	5	13.3	66	26.09	26.07	26.39	25.89	25.77	25.59	0.8443	0.064	0.06
P46940	IQGA1	sp|P46940|IQGA1_HUMAN	sp|P46940|IQGA1_HUMAN	189.25	109;119;168;256;257;297;315	22	14.2	628	28.83	28.68	28.45	28.84	28.77	28.56	0.8228	0.0649	0.06
P47756	CAPZB	sp|P47756|CAPZB_HUMAN	sp|P47756|CAPZB_HUMAN	31.35	1;68;73;197;213;219;760	9	28.5	465	28.6	28.74	28.72	28.52	28.36	28.5	0.9457	0.0581	0.06
P47813	IF1AX	sp|P47813|IF1AX_HUMAN	sp|P47813|IF1AX_HUMAN	16.46	73;140	2	11.1	49	25.37	22.13	25.4	25.77	24.78	24.24	0.2031	0.1883	0.06
P47897	SYQ	sp|P47897|SYQ_HUMAN	sp|P47897|SYQ_HUMAN	87.798	1;19;141;197;209;229;343;367;536	8	11.5	145	26.56	26.41	27.11	26.88	26.88	26.52	0.0665	0.2289	0.06
P48047	ATPO	sp|P48047|ATPO_HUMAN	sp|P48047|ATPO_HUMAN	23.277	74;94;168;174;190;195;209;237;327;331;350;377;533;534;587;591;698;709;741;748;797;799;898;899;900;998;1001;1073;1090;1099	3	13.6	79	22.43	23.51	23.07	22.96	25.87	25.85	0.9504	0.0583	0.06
P48059	LIMS1	sp|P48059|LIMS1_HUMAN;sp|Q7Z4I7|LIMS2_HUMAN	sp|P48059|LIMS1_HUMAN;sp|Q7Z4I7|LIMS2_HUMAN	37.251	40;105;112;128;164;249;316;324	5	12.3	70	23.33	23.82	23.29	24.34	23.98	23.45	0.5878	0.0909	0.06
P48444	COPD	sp|P48444|COPD_HUMAN	sp|P48444|COPD_HUMAN	57.21	114;175;212;233;449;727;785;911	7	18.4	202	25.79	25.98	26.17	25.68	26.03	25.72	0.4476	0.1145	0.06
P48507	GSH0	sp|P48507|GSH0_HUMAN	sp|P48507|GSH0_HUMAN	30.727	126;168	2	12	78	26.14	26.06	23.89	25.77	26	22.44	0.5583	0.0942	0.06
P48552	NRIP1	sp|P48552|NRIP1_HUMAN	sp|P48552|NRIP1_HUMAN	126.94	1;202;206;218;226;228;306	6	5.5	27	23.75	23.6	24.59	23.19	23.08	23.4	1.1373	0.0509	0.06
P48634	PRC2A	sp|P48634|PRC2A_HUMAN	sp|P48634|PRC2A_HUMAN	228.86	103;131;208;216;287;365;385;483;518;793	4	3.2	35	23.99	23.71	23.47	24.18	24.18	23.89	1.2502	0.0458	0.06
P48637	GSHB	sp|P48637|GSHB_HUMAN	sp|P48637|GSHB_HUMAN	52.384	102;103;187;205;452;486;555;656	13	23.8	160	26.56	26.47	26.55	26.34	26.25	26.64	0.419	0.1227	0.05
P48735	IDHP	sp|P48735|IDHP_HUMAN;REV__sp|Q00169|PIPNA_HUMAN	sp|P48735|IDHP_HUMAN	50.909	1;34;62	7	13.5	195	24.39	24.63	24.43	24.36	24.73	24.6	0.4971	0.1039	0.05
P48960	CD97	sp|P48960|CD97_HUMAN;sp|Q9UHX3|AGRE2_HUMAN	sp|P48960|CD97_HUMAN	91.868	53;73;74	6	10.3	267	25.98	26.43	26.91	25.97	26.15	26.53	0.7369	0.0727	0.05
P49005	DPOD2	sp|P49005|DPOD2_HUMAN	sp|P49005|DPOD2_HUMAN	51.289	136;178;194;259	3	6.4	87	24.96	24.75	25.42	25.16	24.81	25.17	0.0138	0.2461	0.05
P49023	PAXI	sp|P49023|PAXI_HUMAN	sp|P49023|PAXI_HUMAN	64.505	1;152;162	8	15.1	177	25.92	25.66	25.65	25.44	25.52	25.46	0.903	0.0613	0.05
P49189	AL9A1	sp|P49189|AL9A1_HUMAN	sp|P49189|AL9A1_HUMAN	53.801	627;1332;1472;1474	8	21.3	115	26.3	26.08	23.55	26.31	26.16	26.06	0.396	0.1287	0.05
P49257	LMAN1	sp|P49257|LMAN1_HUMAN	sp|P49257|LMAN1_HUMAN	57.548	1;103;144;155;217;373	10	19	187	25.7	23.92	22.79	26.43	26.2	25.75	1.0235	0.0557	0.05
P49366	DHYS	sp|P49366|DHYS_HUMAN	sp|P49366|DHYS_HUMAN	40.97	36;83;113;145;201;271;282	6	19.8	208	25.11	25.32	25.11	24.79	25.1	22.81	0.5245	0.0985	0.05
P49368	TCPG	sp|P49368|TCPG_HUMAN	sp|P49368|TCPG_HUMAN	60.533	563;567;596;613;662;699;712;718;756;772	23	48.3	995	28.87	28.99	29.12	29.16	29.04	29.18	0.6416	0.084	0.05
P49454	CENPF	sp|P49454|CENPF_HUMAN	sp|P49454|CENPF_HUMAN	357.52	240;258;295;328;379;669;679;729;767;883	46	15.4	1330	29.74	29.82	29.85	29.79	29.75	29.73	0.3457	0.1457	0.05
P63146	UBE2B	sp|P63146|UBE2B_HUMAN;sp|P49459|UBE2A_HUMAN	sp|P63146|UBE2B_HUMAN;sp|P49459|UBE2A_HUMAN	17.312	12;182;200;285;292;305;322;348;421;433;451;467;543;549;577	3	9.2	45	25.44	22.86	23.97	22	25.31	25.85	0.0514	0.2351	0.05
P49585	PCY1A	sp|P49585|PCY1A_HUMAN;sp|Q9Y5K3|PCY1B_HUMAN	sp|P49585|PCY1A_HUMAN	41.731	102;154;221;233	10	25.9	142	24.2	23.2	25.54	24.8	25	25.8	0.7028	0.0755	0.05
P49589	SYCC	sp|P49589|SYCC_HUMAN	sp|P49589|SYCC_HUMAN	85.472	138;203;222	11	18.6	156	24.3	23.21	23.76	24.28	24.04	21.98	0.1454	0.206	0.05
P49590	SYHM	sp|P49590|SYHM_HUMAN	sp|P49590|SYHM_HUMAN	56.888	118;156;172;299;350;434;435	4	7.5	41	23.64	23.63	23.32	23.75	24.13	22.21	0.1185	0.2132	0.05
P49720	PSB3	sp|P49720|PSB3_HUMAN	sp|P49720|PSB3_HUMAN	22.949	28;297;660;746;849;1316;1400;1403;1462;1810;1842;1958;1960;2174;2207;2474;2490;2589	8	38	191	27.06	26.78	26.1	26.54	26.27	26.8	0.0951	0.22	0.05
P49721	PSB2	sp|P49721|PSB2_HUMAN	sp|P49721|PSB2_HUMAN	22.836	94	4	20.4	138	27.39	27.33	24.48	23.69	27.04	27.27	0.0705	0.2282	0.05
P49748	ACADV	sp|P49748|ACADV_HUMAN	sp|P49748|ACADV_HUMAN	70.389	1;181;199;202;463;602	8	14.2	98	24.98	22.35	23.88	24.93	25.06	21.77	0.0416	0.237	0.05
P49750	YLPM1	sp|P49750|YLPM1_HUMAN	sp|P49750|YLPM1_HUMAN	241.64	101;245;352;360;374	20	11	218	25.27	25.05	25.6	25.17	24.92	25.22	0.8098	0.0658	0.04
P49755	TMEDA	sp|P49755|TMEDA_HUMAN	sp|P49755|TMEDA_HUMAN	24.976	4	4	14.6	206	25.24	24.31	23.04	25.03	24.64	22.67	0.1378	0.2077	0.04
P49756	RBM25	sp|P49756|RBM25_HUMAN	sp|P49756|RBM25_HUMAN	100.18	133;253	10	9.4	141	27	26.76	27.22	27.32	27.38	27.48	1.1635	0.0501	0.04
P49790	NU153	sp|P49790|NU153_HUMAN	sp|P49790|NU153_HUMAN	153.94	161;195;247;287;294;305	10	6.9	302	24.45	24.37	24.39	24.54	24.64	24.65	1.1412	0.0509	0.04
P49821	NDUV1	sp|P49821|NDUV1_HUMAN	sp|P49821|NDUV1_HUMAN	50.817	1;181;219;388;410;417;533;555;564;608;647;754;788;842	4	11.9	50	25.1	25.67	25.69	25.65	25.78	26.35	0.9317	0.0597	0.04
P49848	TAF6	sp|P49848|TAF6_HUMAN	sp|P49848|TAF6_HUMAN	72.668	257;535	3	6.5	11	23.61	23.91	24.73	23.41	22.78	22.79	0.7919	0.0685	0.04
P49902	5NTC	sp|P49902|5NTC_HUMAN	sp|P49902|5NTC_HUMAN	64.969	283	4	7	71	23.52	22.68	23.34	23.69	23.61	23.86	0.8694	0.0633	0.04
P49903	SPS1	sp|P49903|SPS1_HUMAN	sp|P49903|SPS1_HUMAN	42.91	15;18;31;41;73;223;250	4	18.1	179	24.97	24.91	24.87	24.86	22.78	24.68	0.4631	0.11	0.04
P49915	GUAA	sp|P49915|GUAA_HUMAN	sp|P49915|GUAA_HUMAN	76.715	150;179;325;414;420;482;483	8	15.2	280	27.02	26.77	27.72	27.32	27.58	28.11	1.0617	0.0558	0.04
P49959	MRE11	sp|P49959|MRE11_HUMAN	sp|P49959|MRE11_HUMAN	80.592	71;155;156;307;336	5	8.3	97	26.06	26.11	25.94	25.75	25.78	25.99	0.5801	0.091	0.04
P50213	IDH3A	sp|P50213|IDH3A_HUMAN	sp|P50213|IDH3A_HUMAN	39.591	17;345;630	5	11.7	288	26.22	26.35	26.59	26.46	26.47	26.68	1.1798	0.0499	0.04
P50395	GDIB	sp|P50395|GDIB_HUMAN	sp|P50395|GDIB_HUMAN	50.663	29;62;177;216;417;468;511	10	29.4	759	28.28	28.25	28.29	28.14	28.07	28.49	0.0998	0.2184	0.04
Q96G74	OTUD5	sp|P60981|DEST_HUMAN	sp|P60981|DEST_HUMAN	18.506	190;342;453	5	23.6	298	28.97	29.22	29.27	29.36	29.48	29.68	1.7439	0.0395	0.04
P50416	CPT1A	sp|P50416|CPT1A_HUMAN	sp|P50416|CPT1A_HUMAN	88.367	13;63;75;132	4	5.4	39	24.28	23.46	24.21	24.38	24.47	24.31	0.4964	0.1039	0.04
P50454	SERPH	sp|P50454|SERPH_HUMAN	sp|P50454|SERPH_HUMAN	46.44	1;17;43;157	15	33.7	445	28.42	28.27	27.79	28.57	28.64	28.66	0.7944	0.0684	0.04
P50502	F10A1	sp|P50502|F10A1_HUMAN;sp|Q8NFI4|F10A5_HUMAN;sp|Q8IZP2|ST134_HUMAN	sp|P50502|F10A1_HUMAN;sp|Q8NFI4|F10A5_HUMAN	41.331	153;250;305;308	11	29.5	598	29.59	29.75	29.81	29.59	29.54	29.43	0.6732	0.0796	0.04
P50542	PEX5	sp|P50542|PEX5_HUMAN	sp|P50542|PEX5_HUMAN	70.864	1;29;115;203;206	7	16	143	24.21	22.39	24.07	23.55	23.46	23.39	0.0503	0.2352	0.04
P50552	VASP	sp|P50552|VASP_HUMAN	sp|P50552|VASP_HUMAN	39.829	66;289	4	14.5	87	26.5	26	23.55	26.44	26.35	26.44	0.4327	0.1178	0.04
P50579	MAP2	sp|P50579|MAP2_HUMAN	sp|P50579|MAP2_HUMAN	52.891	180;208;262;291;323;350;448;489;521;528	5	12.8	135	26.36	26.52	26.69	23.3	26.46	26.71	0.381	0.133	0.04
P50851	LRBA	sp|P50851|LRBA_HUMAN	sp|P50851|LRBA_HUMAN	319.1	1;22;108;110;134	4	1.1	25	23.42	22.34	23.69	23.85	23.56	24.26	1.0228	0.0559	0.04
P50897	PPT1	sp|P50897|PPT1_HUMAN	sp|P50897|PPT1_HUMAN	34.193	76;125;204;237;277;279	3	9.8	70	25.53	25.78	25.82	26.7	26.25	26.32	1.0437	0.0553	0.04
P50914	RL14	sp|P50914|RL14_HUMAN	sp|P50914|RL14_HUMAN	23.432	158;264;344;453	4	16.3	29	26.28	22.96	26.48	27.18	27.37	22.65	0.0673	0.2287	0.04
P50990	TCPQ	sp|P50990|TCPQ_HUMAN	sp|P50990|TCPQ_HUMAN	59.62	1;149;184;249;257;425;448;636;649;688	26	49.8	1393	29.55	29.72	29.97	29.74	29.7	29.86	0.0588	0.2335	0.04
P50991	TCPD	sp|P50991|TCPD_HUMAN	sp|P50991|TCPD_HUMAN	57.924	25;50;66	18	40.1	566	27.84	27.91	27.81	27.75	27.63	27.63	1.1402	0.0508	0.03
P50995	ANX11	sp|P50995|ANX11_HUMAN	sp|P50995|ANX11_HUMAN	54.389	1;39;57;83;130;150;154;188;272;318;346	7	16.2	187	26	26.01	26.08	26.12	25.95	25.97	0.0783	0.2253	0.03
P51114	FXR1	sp|P51114|FXR1_HUMAN	sp|P51114|FXR1_HUMAN	69.72	118;210;213;479;503	6	11.6	84	24.68	22.94	24.08	24.73	24.82	23.28	0.1664	0.1995	0.03
P51116	FXR2	sp|P51116|FXR2_HUMAN	sp|P51116|FXR2_HUMAN	74.222	35;345;385;423;426;444;460;567	5	9.7	42	23.93	23.48	24.09	22.5	24.49	25.71	0.1491	0.2041	0.03
P51149	RAB7A	sp|P51149|RAB7A_HUMAN	sp|P51149|RAB7A_HUMAN	23.489	40;148;162;466	5	15.5	295	27.84	27.98	28.23	28.06	27.89	28.13	0.0277	0.2406	0.03
P51153	RAB13	sp|P51153|RAB13_HUMAN	sp|P51153|RAB13_HUMAN	22.774	1;86;130;202;213;225	2	11.8	26	23.49	23.08	24.11	24.16	23.72	22.5	0.0442	0.2366	0.03
P51532	SMCA4	sp|P51532|SMCA4_HUMAN;sp|P51531|SMCA2_HUMAN	sp|P51532|SMCA4_HUMAN;sp|P51531|SMCA2_HUMAN	184.64	179;660;762;915;1028;1141;1209;1261	11	6.4	141	25.22	25.6	22.95	25.66	25.63	26.05	0.4654	0.1092	0.03
P51571	SSRD	sp|P51571|SSRD_HUMAN	sp|P51571|SSRD_HUMAN	18.998	258;294;496	2	8.7	138	26.61	26.65	26.09	26.61	26.81	26.43	0.6332	0.0846	0.03
P51610	HCFC1	sp|P51610|HCFC1_HUMAN	sp|P51610|HCFC1_HUMAN	208.73	121;139;512;514;1024;1255;1425	11	7.2	272	25.21	25.43	25.75	25.32	25.53	25.62	0.0995	0.2184	0.03
P51659	DHB4	sp|P51659|DHB4_HUMAN	sp|P51659|DHB4_HUMAN	79.685	147;163;201	7	9.5	99	26	25.58	24.36	26.19	25.98	26.37	0.5707	0.0927	0.03
P51784	UBP11	sp|P51784|UBP11_HUMAN	sp|P51784|UBP11_HUMAN	109.82	216;447;461;463;561;566;597;763;772	6	7.8	92	23.01	23.66	24.02	22.57	24.54	24.99	0.3846	0.1317	0.03
P51858	HDGF	sp|P51858|HDGF_HUMAN	sp|P51858|HDGF_HUMAN	26.788	113;559;624;663	8	27.9	284	29.04	29.06	27.92	29.15	29.42	29.09	0.6398	0.0841	0.03
P51991	ROA3	sp|P51991|ROA3_HUMAN	sp|P51991|ROA3_HUMAN	39.594	3;20;21;123;186;402;447;461;643;791;795;956;1115	16	37.6	742	29.62	29.81	29.32	30.15	30.26	30.37	1.1556	0.0499	0.03
P52209	6PGD	sp|P52209|6PGD_HUMAN	sp|P52209|6PGD_HUMAN	53.139	71;102	8	17.8	211	23.24	22.3	22.89	27.51	27.96	21.44	0.4893	0.1054	0.03
P52292	IMA1	sp|P52292|IMA1_HUMAN	sp|P52292|IMA1_HUMAN	57.861	98;163;183	5	10.2	136	27.63	27.78	28.27	27.57	27.7	28.11	1.0055	0.0559	0.03
P52294	IMA5	sp|P52294|IMA5_HUMAN;sp|O15131|IMA6_HUMAN	sp|P52294|IMA5_HUMAN	60.221	159;329;343;358;525;541;561;583	5	5.2	265	26.51	26.12	25.13	26.64	27.03	26.75	0.7553	0.0712	0.03
P52306	GDS1	sp|P52306|GDS1_HUMAN	sp|P52306|GDS1_HUMAN	66.316	307;349;464;524	14	25.9	426	25.76	25.86	26.22	25.46	25.74	25.83	1.1192	0.0506	0.03
P52434	RPAB3	sp|P52434|RPAB3_HUMAN	sp|P52434|RPAB3_HUMAN	17.143	11;71	3	20	61	23.55	23.75	22.94	22.29	23.68	23.83	0.0805	0.2245	0.02
P52565	GDIR1	sp|P52565|GDIR1_HUMAN	sp|P52565|GDIR1_HUMAN	23.207	51;52;91;149;180;231;284	9	46.1	420	28.03	28.51	28.58	28.28	28.54	28.82	0.8418	0.0646	0.02
P52597	HNRPF	sp|P52597|HNRPF_HUMAN	sp|P52597|HNRPF_HUMAN	45.671	73;202;417;431;526;536;633;701;721;747;845;868;873;958;1100;1133;1157;1194;1253;1402;1428;1432;1570;1576;1620;1804;1819;1872;1970;2194;2260;2376;2440;2442;2605;2681;2832;2880;2962	14	38.1	1050	28.6	28.63	27.93	28.68	28.63	28.12	0.635	0.0847	0.02
P52701	MSH6	sp|P52701|MSH6_HUMAN	sp|P52701|MSH6_HUMAN	152.78	73;178;230;384;949;980	7	6.5	38	25.01	25.11	25.16	25.06	25.16	25.02	0.0394	0.2376	0.02
P52732	KIF11	sp|P52732|KIF11_HUMAN	sp|P52732|KIF11_HUMAN	119.16	78;309;352;705;1047;1141;1709;1824;2206	10	10.7	259	25.58	26.01	25.91	26.02	26.05	26.32	0.8276	0.0648	0.02
P52739	ZN131	sp|P52739|ZN131_HUMAN	sp|P52739|ZN131_HUMAN	71.421	8;167;197;256;269	4	8.5	136	23.48	23.25	23.31	23.6	23.36	23.03	0.0266	0.2406	0.02
P52747	ZN143	sp|P52747|ZN143_HUMAN	sp|P52747|ZN143_HUMAN	68.895	34;51;241	1	1.7	30	23.92	22.32	23.28	22.85	23.34	23.25	0.011	0.2466	0.02
P52788	SPSY	sp|P52788|SPSY_HUMAN	sp|P52788|SPSY_HUMAN	41.268	204;398;426;466;562;568;603;717;765	4	11.2	84	24.29	23.55	23.9	22.88	24.14	24.3	0.0729	0.2272	0.02
P52789	HXK2	sp|P52789|HXK2_HUMAN;sp|P52790|HXK3_HUMAN	sp|P52789|HXK2_HUMAN	102.38	182;193;451;643;645;655;891;929	9	11.2	109	25.81	26.32	26.58	26.16	26.15	26.67	0.2186	0.1843	0.02
P52888	THOP1	sp|P52888|THOP1_HUMAN	sp|P52888|THOP1_HUMAN	78.839	41;135;177;184;300;329	6	8.4	85	24.56	24.56	25	24.69	24.73	21.89	0.3191	0.1546	0.02
P52895	AK1C2	sp|P52895|AK1C2_HUMAN	sp|P52895|AK1C2_HUMAN	36.735	1;21;78;87;124;163	3	6.8	72	25.18	24.33	24.02	27.21	26.71	23.97	0.7084	0.0745	0.02
P52907	CAZA1	sp|P52907|CAZA1_HUMAN	sp|P52907|CAZA1_HUMAN	32.922	218;237;238;276;317;343;445	5	30.8	188	26.08	25.57	24.14	25.77	25.68	23.8	0.4744	0.108	0.02
P52948	NUP98	sp|P52948|NUP98_HUMAN	sp|P52948|NUP98_HUMAN	197.58	1;65;82;89;103	9	6.4	163	24.86	24.69	23.48	23.22	22.57	23.35	0.7898	0.068	0.02
P53384	NUBP1	sp|P53384|NUBP1_HUMAN	sp|P53384|NUBP1_HUMAN	34.534	1;92;108;128;137;249;394;427;504;889;1127;1244	2	10.9	64	24.3	24.08	23.83	23.79	23.43	22.09	0.8857	0.0635	0.02
P53582	MAP11	sp|P53582|MAP11_HUMAN	sp|P53582|MAP11_HUMAN	43.215	208;318;479;598;624;731;775;783;989	5	14.2	90	23.9	23.91	22.8	24.21	23.95	23.39	0.723	0.0736	0.02
P53618	COPB	sp|P53618|COPB_HUMAN	sp|P53618|COPB_HUMAN	107.14	226;256;343;393	17	24.4	430	26.32	25.52	22.82	26.05	25.92	25.61	0.3944	0.1284	0.02
P53621	COPA	sp|P53621|COPA_HUMAN	sp|P53621|COPA_HUMAN	138.34	136;148;163;168;252;302	12	13.4	126	22.41	25.15	26.09	25.7	22.13	25.85	0.0012	0.2499	0.02
P53985	MOT1	sp|P53985|MOT1_HUMAN	sp|P53985|MOT1_HUMAN	53.944	105;139	3	9	50	23.86	22.7	24.26	25.1	22.75	24.61	0.5825	0.091	0.02
P53990	IST1	sp|P53990|IST1_HUMAN	sp|P53990|IST1_HUMAN	39.75	1;52	3	8	211	25.26	25.54	22.83	25.66	25.5	25.52	0.453	0.1127	0.01
P53999	TCP4	sp|P53999|TCP4_HUMAN	sp|P53999|TCP4_HUMAN	14.395	14;17;30;48;127;151	9	50.4	965	30.3	30.19	30.34	29.97	29.95	29.74	1.1555	0.0498	0.01
P54136	SYRC	sp|P54136|SYRC_HUMAN	sp|P54136|SYRC_HUMAN	75.378	5;43;119;168;184;214	11	18.2	272	27.06	26.92	26.9	27.12	27.1	27.02	1.0943	0.0521	0.01
P54289	CA2D1	sp|P54289|CA2D1_HUMAN	sp|P54289|CA2D1_HUMAN	124.57	30;98;205;416;543;827;898;973;1039;1170	6	7.4	64	22.54	23.54	23.47	24.54	22.91	24.29	0.3582	0.1401	0.01
P54577	SYYC	sp|P54577|SYYC_HUMAN	sp|P54577|SYYC_HUMAN	59.143	1;45;124;146;147;159;225;248;255;256;275;339;358;502;505;869;898;906;927;1062;1090;1106;1107;1111;1144;1243	13	24.1	475	26.83	26.88	26.71	27.02	26.9	27.33	0.5758	0.0917	0.01
P54578	UBP14	sp|P54578|UBP14_HUMAN	sp|P54578|UBP14_HUMAN	56.068	25;41;355;601;603;618;765;830	13	30.4	547	25.55	25.64	23.86	24.65	24.98	25.04	0.064	0.2304	0.01
P54725	RD23A	sp|P54725|RD23A_HUMAN	sp|P54725|RD23A_HUMAN	39.609	1;140;193;274	2	5.2	40	23.62	23.96	23.64	22.21	25.65	26.23	0.2904	0.1625	0.01
P54920	SNAA	sp|P54920|SNAA_HUMAN;sp|Q9H115|SNAB_HUMAN	sp|P54920|SNAA_HUMAN	33.232	60	10	31.5	453	26.65	26.26	25.44	26.43	26.3	24.89	0.5429	0.096	0.01
P55011	S12A2	sp|P55011|S12A2_HUMAN	sp|P55011|S12A2_HUMAN	131.45	1;187;200;345;348;352;371;464;540;664	8	8.1	113	22.99	23.16	23.83	23.06	24.2	23.87	0.4364	0.1166	0.01
P55036	PSMD4	sp|P55036|PSMD4_HUMAN	sp|P55036|PSMD4_HUMAN	40.736	62;63;174;204;276	3	10.1	143	27.59	27.63	27.88	27.39	27.62	27.72	0.7678	0.0691	0.01
P55060	XPO2	sp|P55060|XPO2_HUMAN	sp|P55060|XPO2_HUMAN	110.42	33;66;82;90;132;168;250;336;424;434	8	10.1	318	27.05	27.25	26.96	27.37	27.29	27.5	0.7678	0.0692	0.01
P55061	BI1	sp|P55061|BI1_HUMAN	sp|P55061|BI1_HUMAN	26.537	105;116	3	7.2	284	27.71	27.87	28.43	28.12	28	28.44	0.5837	0.091	0.01
P55084	ECHB	sp|P55084|ECHB_HUMAN	sp|P55084|ECHB_HUMAN	51.294	152;366;420;902;1275;1668;1878;2171	7	13.1	115	26.06	26.31	26.74	26.37	26.14	26.76	0.1336	0.2093	0.01
P55209	NP1L1	sp|P55209|NP1L1_HUMAN	sp|P55209|NP1L1_HUMAN	45.374	127;215;222	7	22	220	27.57	26.9	25.71	27.38	27.86	25.08	0.032	0.2393	0.01
P55263	ADK	sp|P55263|ADK_HUMAN	sp|P55263|ADK_HUMAN	40.545	172;181;207;223;226;410	3	7.2	100	25.37	25.49	25.6	25.67	25.58	25.8	1.104	0.0512	0.01
P55265	DSRAD	sp|P55265|DSRAD_HUMAN	sp|P55265|DSRAD_HUMAN	136.06	38	25	16.6	672	26.56	26.59	26.55	26.71	26.59	26.65	0.7703	0.0691	0.01
P55268	LAMB2	sp|P55268|LAMB2_HUMAN	sp|P55268|LAMB2_HUMAN	195.98	226;273;371;522;556	4	3.1	50	24.87	25.32	25.51	25.21	25.23	23.36	0.3065	0.1583	0.01
P55786	PSA	sp|P55786|PSA_HUMAN;sp|A6NEC2|PSAL_HUMAN	sp|P55786|PSA_HUMAN	103.28	17;69;305;672	13	16.1	325	27.34	27	26.98	27.21	27.25	26.7	0.1101	0.2146	0.01
P55795	HNRH2	sp|P55795|HNRH2_HUMAN	sp|P55795|HNRH2_HUMAN	49.263	482;804;1819;3164;3700;3743	8	20.3	572	28.42	28.46	28.12	28.45	28.52	28.31	0.7103	0.0743	0.01
P55809	SCOT1	sp|P55809|SCOT1_HUMAN;sp|Q9BYC2|SCOT2_HUMAN	sp|P55809|SCOT1_HUMAN	56.157	121	13	30.2	294	28.31	28.43	28.78	28.81	28.5	28.9	0.6346	0.0847	0.01
P55884	EIF3B	sp|P55884|EIF3B_HUMAN	sp|P55884|EIF3B_HUMAN	92.48	1;313;471;1020;1924	13	14.4	669	28.06	27.99	27.93	28.08	28.07	27.95	0.7938	0.0685	0.01
P56134	ATPK	sp|P56134|ATPK_HUMAN	sp|P56134|ATPK_HUMAN	10.918	1;80;81;87;130;162;170;219;247	2	25.5	83	23.58	23.04	24.19	23.45	22.3	23.15	0.844	0.0642	0.01
P56192	SYMC	sp|P56192|SYMC_HUMAN	sp|P56192|SYMC_HUMAN	101.11	1;335;620;630;635;658;660;792;812;974;1046;1047;1072;1080;1095;1200;1227;1262;1316;1325;1330;1413;1415;1451;1460;1470;1479;1600;1710;1781;1889;1977	9	12.8	227	22.97	24.64	24.12	24.77	24.91	24.89	0.7665	0.0693	0.01
P56270	MAZ	sp|P56270|MAZ_HUMAN	sp|P56270|MAZ_HUMAN	48.607	159;337;356;464	4	10.5	161	25.36	25.71	25.69	25.54	24.76	25.48	0.3713	0.1355	0.01
P56378	ATP68	sp|P56378|ATP68_HUMAN	sp|P56378|ATP68_HUMAN	6.662	37;48;109;195;216;271	2	24.1	129	25.82	25.97	26.07	26.26	26.06	26.31	0.8735	0.0631	0
P56385	ATP5I	sp|P56385|ATP5I_HUMAN	sp|P56385|ATP5I_HUMAN	7.9331	9;19;129;169	2	31.9	433	22.49	23.78	24.48	24.94	24.73	21.86	0.056	0.234	0
P56537	IF6	sp|P56537|IF6_HUMAN	sp|P56537|IF6_HUMAN	26.599	32;101;121;607;666;673;688;697;713;1314;1378;1385;1398	6	28.6	186	26.6	26.87	22.88	26.6	26.93	26.86	0.3845	0.1317	0
P56556	NDUA6	sp|P56556|NDUA6_HUMAN	sp|P56556|NDUA6_HUMAN	15.136	607;609;728;751;809;1209	2	14.1	55	25.36	25.36	25.62	25.68	25.52	25.78	1.2525	0.0457	0
P58876	H2B1D	sp|P58876|H2B1D_HUMAN;sp|Q00872|MYPC1_HUMAN	sp|P58876|H2B1D_HUMAN	13.936	85;90;122;130;178;189;194	1	4.8	1728	27.62	28.59	29.95	27.95	28.86	26.86	0.267	0.1699	0
P60174	TPIS	sp|P60174|TPIS_HUMAN	sp|P60174|TPIS_HUMAN	30.791	1;135;199;266;303;604	15	60.8	434	29.25	29.51	29.73	29.73	28.89	29.27	0.2035	0.1883	0
P60228	EIF3E	sp|P60228|EIF3E_HUMAN	sp|P60228|EIF3E_HUMAN	52.22	1;91;255;481;482;559;625;636	8	21.6	324	27.04	27.24	27.3	27.07	26.99	27.24	0.4382	0.1168	0
P60602	ROMO1	sp|P60602|ROMO1_HUMAN	sp|P60602|ROMO1_HUMAN	8.1828	1;10;220;460;690;812;1042;1068;1198	2	12.7	61	23.45	23.46	26.19	22.55	26.09	26.26	0.2043	0.1884	0
P60660	MYL6	sp|P60660|MYL6_HUMAN	sp|P60660|MYL6_HUMAN	16.93	227;247;284;285;338;434	8	47	513	30.53	30.82	30.76	30.45	30.48	30.53	0.9696	0.0569	0
P60842	IF4A1	sp|P60842|IF4A1_HUMAN	sp|P60842|IF4A1_HUMAN	46.153	120;157;325;512;529;607;609;690;693;713;734;745;810	11	27.1	2173	31.5	31.42	31.15	31.49	31.58	31.53	0.5824	0.0908	0
P60880	SNP25	sp|P60880|SNP25_HUMAN	sp|P60880|SNP25_HUMAN	23.315	130;157;182;183;210;287;290;297;302;396	6	43.2	68	25.07	24.66	24.13	24.7	24.47	24.18	0.5315	0.0975	0
P60900	PSA6	sp|P60900|PSA6_HUMAN	sp|P60900|PSA6_HUMAN	27.399	207;393;486;559;589;631;646;690;828;831;897;900;932;979;1017;1058	7	33.7	372	27.61	27.07	26.27	26.99	26.65	26.91	0.1139	0.2139	0
P60903	S10AA	sp|P60903|S10AA_HUMAN	sp|P60903|S10AA_HUMAN	11.203	149;155;170;173;193;512;632	2	16.5	58	27.13	27.18	27.08	27.13	26.73	27.1	0.3579	0.1401	0
P61019	RAB2A	sp|P61019|RAB2A_HUMAN	sp|P61019|RAB2A_HUMAN	23.545	214	3	20.3	90	24.54	24.48	23.18	23.03	22.09	23.42	0.5906	0.0905	0
P61024	CKS1	sp|P61024|CKS1_HUMAN	sp|P61024|CKS1_HUMAN	9.6601	187;194;259	3	31.6	192	26.94	27.38	27.3	27.24	27.36	27.53	0.6524	0.0827	0
P61086	UBE2K	sp|P61086|UBE2K_HUMAN	sp|P61086|UBE2K_HUMAN	22.406	22;110;130;134	4	15	226	26.21	26.04	25.61	25.61	25.78	25.35	1.1012	0.0513	0
P61088	UBE2N	sp|P61088|UBE2N_HUMAN;sp|Q5JXB2|UE2NL_HUMAN	sp|P61088|UBE2N_HUMAN	17.138	1;42	4	22.4	226	25.84	22.37	23.5	26.15	26.16	24.57	0.6127	0.0874	0
P61106	RAB14	sp|P61106|RAB14_HUMAN	sp|P61106|RAB14_HUMAN	23.897	6;12;24;120;187;194;204	8	32.1	202	25.84	25.85	24.19	25.93	25.96	25.79	0.4527	0.1129	0
P61158	ARP3	sp|P61158|ARP3_HUMAN;sp|Q9P1U1|ARP3B_HUMAN	sp|P61158|ARP3_HUMAN	47.371	150;266	9	24.6	286	27.1	26.79	23.61	27	26.58	27.1	0.3232	0.153	0
P61160	ARP2	sp|P61160|ARP2_HUMAN	sp|P61160|ARP2_HUMAN	44.76	5;75;259;302;457	11	25.6	509	27.17	27.4	27.68	27.17	27.15	27.48	0.7624	0.0698	0
P61163	ACTZ	sp|P61163|ACTZ_HUMAN	sp|P61163|ACTZ_HUMAN	42.613	23;62;438;445;458;580;594;701	3	9.8	95	23.95	22.03	23.41	24.11	24.21	22.11	0.1159	0.2137	0
P61201	CSN2	sp|P61201|CSN2_HUMAN	sp|P61201|CSN2_HUMAN	51.596	8;12;14;131;174;194;202;271;282;363;436;437;480;553;662	5	15.8	181	25.42	23.5	24.98	25.87	25.31	23.9	0.165	0.1999	0
P61289	PSME3	sp|P61289|PSME3_HUMAN	sp|P61289|PSME3_HUMAN	29.506	270;354;401;414;422	6	25.6	531	27.8	27.73	26.66	28.02	27.82	26.96	1.0762	0.053	0
P61326	MGN	sp|P61326|MGN_HUMAN;sp|Q96A72|MGN2_HUMAN	sp|P61326|MGN_HUMAN;sp|Q96A72|MGN2_HUMAN	17.163	768;842	5	22.6	252	27.23	27.54	28.1	27.51	27.68	28.22	1.1398	0.0507	0
P61353	RL27	sp|P61353|RL27_HUMAN	sp|P61353|RL27_HUMAN	15.798	49;155;294;404;429	5	25.7	50	27	20.95	23.35	27.6	27.94	27.84	0.7901	0.0681	-0.01
P61513	RL37A	sp|P61513|RL37A_HUMAN	sp|P61513|RL37A_HUMAN	10.275	210;499;508;512;529;533	2	20.7	16	24.27	22.84	23.55	22.86	25.36	25.32	0.292	0.1621	-0.01
P61586	RHOA	sp|P61586|RHOA_HUMAN	sp|P61586|RHOA_HUMAN	21.768	1;25;40;160;324;526;565	10	30.1	937	30.78	30.91	30.98	30.73	30.77	30.87	1.209	0.0477	-0.01
P61758	PFD3	sp|P61758|PFD3_HUMAN	sp|P61758|PFD3_HUMAN	22.626	260;273;450;465;479;487	6	27.9	133	25.44	25.5	23.47	23.13	25.42	25.83	0.002	0.25	-0.01
P61764	STXB1	sp|P61764|STXB1_HUMAN	sp|P61764|STXB1_HUMAN	67.568	1;37;77;110;125	14	17.8	243	27.15	27.45	27.6	26.93	26.97	27.38	1.1216	0.0506	-0.01
P61769	B2MG	sp|P61769|B2MG_HUMAN	sp|P61769|B2MG_HUMAN	13.714	138;302;563;603;606;714;789;919;1153;1165;1207	2	15.1	55	26.03	23.25	27.35	22.82	25.32	26.35	0.1628	0.2003	-0.01
P61952	GBG11	sp|P61952|GBG11_HUMAN	sp|P61952|GBG11_HUMAN	8.4807	71;165	2	13.7	22	22.88	22.86	22.96	22.4	25.13	25.76	0.5659	0.0931	-0.01
P61956	SUMO2	sp|P61956|SUMO2_HUMAN	sp|P61956|SUMO2_HUMAN	10.871	26;111;139;163;348;399;601;670;711;714;862	2	17.9	74	26.67	22.08	27.29	22.7	23.55	22.42	0.4676	0.109	-0.01
P61962	DCAF7	sp|P61962|DCAF7_HUMAN	sp|P61962|DCAF7_HUMAN	38.926	18;19;26;170;180;191;230;231	3	9.4	131	24.8	25.14	25.43	25.27	23.49	25.73	0.1492	0.204	-0.01
P61970	NTF2	sp|P61970|NTF2_HUMAN	sp|P61970|NTF2_HUMAN	14.478	87;136;231;232;361;518;586;810;854	5	56.7	257	25.23	24.76	24.28	24.73	24.64	24.01	0.9471	0.0583	-0.01
P61978	HNRPK	sp|P61978|HNRPK_HUMAN	sp|P61978|HNRPK_HUMAN	50.976	19;95;114;469	29	51.2	1672	31.52	31.77	32	31.54	31.52	31.87	0.5615	0.0941	-0.01
P62140	PP1B	sp|P62140|PP1B_HUMAN	sp|P62140|PP1B_HUMAN	37.186	1;67;125	3	14.7	244	26.97	26.02	22.59	27.42	27.12	23.69	1.2588	0.045	-0.01
P62191	PRS4	sp|P62191|PRS4_HUMAN	sp|P62191|PRS4_HUMAN	49.184	13;60;229;291;419;469;600;622;647	12	33	212	25.76	25.63	23.04	25.79	25.45	25.52	0.3383	0.1481	-0.01
P62195	PRS8	sp|P62195|PRS8_HUMAN	sp|P62195|PRS8_HUMAN	45.626	1;76	10	28.8	396	27.37	27.35	27.32	27.65	27.45	27.59	1.2155	0.0467	-0.01
P62249	RS16	sp|P62249|RS16_HUMAN	sp|P62249|RS16_HUMAN	16.445	1;76;109;207;258;265	3	20.5	32	24.47	23.17	23.53	25.08	25	24.83	1.1454	0.0512	-0.01
P62256	UBE2H	sp|P62256|UBE2H_HUMAN	sp|P62256|UBE2H_HUMAN	20.655	13;38;63;101	4	9.8	157	27.25	27.24	27.65	27.14	27.25	27.6	0.5333	0.0973	-0.02
P62258	1433E	sp|P62258|1433E_HUMAN	sp|P62258|1433E_HUMAN	29.174	176;491;662;1137	21	64.7	3306	31.42	31.14	31.15	31.07	31.02	30.79	1.1458	0.0513	-0.02
P62263	RS14	sp|P62263|RS14_HUMAN	sp|P62263|RS14_HUMAN	16.273	12;22	3	31.8	102	27.49	23.7	23.87	27.04	26.42	26.4	0.5869	0.0909	-0.02
P62280	RS11	sp|P62280|RS11_HUMAN	sp|P62280|RS11_HUMAN	18.431	16;60;282;292;479	6	32.3	43	24.23	22.42	23.72	25.12	24.82	24.63	0.9637	0.0572	-0.02
P62306	RUXF	sp|P62306|RUXF_HUMAN	sp|P62306|RUXF_HUMAN	9.7251	43;57;95;143	6	57	328	27.47	27.61	28.18	27.3	27.39	27.57	0.8642	0.0628	-0.02
P62310	LSM3	sp|P62310|LSM3_HUMAN	sp|P62310|LSM3_HUMAN	11.845	168;284;316;332;335;343;345;347	4	38.2	59	25.14	22.86	23.29	24.63	24.47	22.33	0.0189	0.2438	-0.02
P62316	SMD2	sp|P62316|SMD2_HUMAN	sp|P62316|SMD2_HUMAN	13.527	826;1012;1041;1098;1142;1156;1179;1247	8	42.4	334	28.86	28.96	29.28	29.16	28.88	29.1	0.0379	0.2372	-0.02
P62318	SMD3	sp|P62318|SMD3_HUMAN	sp|P62318|SMD3_HUMAN	13.916	65;81;158	6	27.8	310	27.49	27.47	28.04	27.89	27.7	27.39	0.0085	0.2473	-0.02
P62330	ARF6	sp|P62330|ARF6_HUMAN	sp|P62330|ARF6_HUMAN	20.082	103;189;191;239;250;276	4	19.4	138	25.62	25.55	25.51	23.11	25.32	25.64	0.3945	0.1285	-0.02
P62424	RL7A	sp|P62424|RL7A_HUMAN	sp|P62424|RL7A_HUMAN	29.995	198;270;325;368;577	5	18.8	31	23.13	22.52	23.74	24.2	24.46	24.18	0.9274	0.0601	-0.02
P62491	RB11A	sp|P62491|RB11A_HUMAN;sp|Q15907|RB11B_HUMAN	sp|P62491|RB11A_HUMAN;sp|Q15907|RB11B_HUMAN	24.393	11;211;249;281;294;298;338;346;353;372;466;471	6	29.6	194	24.94	22.51	23.86	23.79	24.34	24.77	0.2185	0.1842	-0.02
P62495	ERF1	sp|P62495|ERF1_HUMAN	sp|P62495|ERF1_HUMAN	49.03	60;430	4	9.8	130	25.63	25.56	25.88	25.62	25.52	25.79	0.6599	0.0806	-0.02
P67775	PP2AA	sp|P67775|PP2AA_HUMAN;sp|P62714|PP2AB_HUMAN	sp|P67775|PP2AA_HUMAN;sp|P62714|PP2AB_HUMAN	35.594	418;430;634;639;732;886;1175;1263;1264;1402;1489;1551;1822	6	27.5	71	24.43	22.99	23.37	24.21	23.96	23.71	0.3964	0.1286	-0.02
P62805	H4	sp|P62805|H4_HUMAN	sp|P62805|H4_HUMAN	11.367	51;95;105;189;269;324	8	57.3	248	27.9	28.3	28.67	28.14	27.63	28.07	0.4443	0.1155	-0.02
P62820	RAB1A	sp|P62820|RAB1A_HUMAN;sp|P59190|RAB15_HUMAN	sp|P62820|RAB1A_HUMAN	22.677	55;97;135;267;306;308;330	7	21.5	437	27.24	27.15	27.9	27.24	27.63	27.89	0.3604	0.1396	-0.02
P62829	RL23	sp|P62829|RL23_HUMAN	sp|P62829|RL23_HUMAN	14.865	60;292	3	14.3	22	23.27	22.58	23.76	22.64	22.1	22.43	1.0525	0.0558	-0.02
P62841	RS15	sp|P62841|RS15_HUMAN	sp|P62841|RS15_HUMAN	17.04	124;151;203;221;253	2	17.2	68	28	28.19	29.12	22.57	26.28	26.96	0.9671	0.057	-0.02
P62847	RS24	sp|P62847|RS24_HUMAN	sp|P62847|RS24_HUMAN	15.423	153;234	3	25.6	78	25.71	25.73	24.71	26.7	27.02	24.52	0.5824	0.0909	-0.02
Q5JNZ5	RS26L	sp|Q5JNZ5|RS26L_HUMAN;sp|P62854|RS26_HUMAN	sp|Q5JNZ5|RS26L_HUMAN;sp|P62854|RS26_HUMAN	13.002	132;637;728	2	20.9	41	26.13	26.17	24.44	26.21	26.36	25.64	0.5133	0.1007	-0.02
P62857	RS28	sp|P62857|RS28_HUMAN	sp|P62857|RS28_HUMAN	7.8409	7;241;306;313;342	5	65.2	228	28.92	29.16	29.62	28.85	28.69	29.27	0.9087	0.0608	-0.02
P62879	GBB2	sp|P62879|GBB2_HUMAN	sp|P62879|GBB2_HUMAN	37.331	59;164;241;300	2	8.2	189	26.14	26.18	24.4	26.2	22.62	26.13	0.1288	0.2113	-0.02
P62888	RL30	sp|P62888|RL30_HUMAN	sp|P62888|RL30_HUMAN	12.784	122;157;237;502;1066;1096	7	54.8	237	26.53	26.49	26.32	26.68	26.84	27.06	0.8672	0.0632	-0.02
P62899	RL31	sp|P62899|RL31_HUMAN	sp|P62899|RL31_HUMAN	14.463	327;391;474;504;529;556;560;583;586;642;666;698;841;857;957;971;985;1067	5	28.8	62	27.62	27.65	22.89	28.27	28.68	29.05	0.5537	0.0946	-0.02
P62906	RL10A	sp|P62906|RL10A_HUMAN	sp|P62906|RL10A_HUMAN	24.831	252;317	6	23	124	26.09	25.25	23.67	26.63	26.03	25.25	1.0405	0.0552	-0.02
P62913	RL11	sp|P62913|RL11_HUMAN	sp|P62913|RL11_HUMAN	20.252	95;135;139;224;284;318;336;378;972;1057	5	27.5	105	27.26	27.55	27.96	27.61	27.72	28.7	0.8748	0.0634	-0.02
P62937	PPIA	sp|P62937|PPIA_HUMAN;sp|Q9Y536|PAL4A_HUMAN;sp|P0DN26|PAL4F_HUMAN;sp|F5H284|PAL4D_HUMAN;sp|A0A0B4J2A2|PAL4C_HUMAN;sp|A0A075B767|PAL4H_HUMAN;sp|A0A075B759|PAL4E_HUMAN;sp|P0DN37|PAL4G_HUMAN	sp|P62937|PPIA_HUMAN	18.012	30;41;56	14	70.3	2666	32.66	32.39	31.89	32.63	32.47	32.36	0.4224	0.1215	-0.02
P62942	FKB1A	sp|P62942|FKB1A_HUMAN;sp|P68106|FKB1B_HUMAN	sp|P62942|FKB1A_HUMAN	11.951	103;129;252;312	9	62	388	26.9	26.32	25.82	26.49	26.23	25.87	0.4154	0.1235	-0.03
P62993	GRB2	sp|P62993|GRB2_HUMAN	sp|P62993|GRB2_HUMAN	25.206	93;152;188;222;387;423;484;506	7	26.7	279	25.11	25.51	22.57	25.1	25.27	25.46	0.3255	0.1527	-0.03
P63000	RAC1	sp|P63000|RAC1_HUMAN;sp|P15153|RAC2_HUMAN	sp|P63000|RAC1_HUMAN;sp|P15153|RAC2_HUMAN	21.45	265;313;377;491;571;692;805;900;907;1016;1100;1186;1245	2	7.8	188	27.23	26.3	25.28	27.72	27.1	26.47	1.2601	0.0451	-0.03
P63010	AP2B1	sp|P63010|AP2B1_HUMAN	sp|P63010|AP2B1_HUMAN	104.55	362;801;807;890;1010	7	9.5	206	27.05	27.21	27.46	27.04	27.38	27.54	0.5718	0.0926	-0.03
P63098	CANB1	sp|P63098|CANB1_HUMAN	sp|P63098|CANB1_HUMAN	19.3	29;102;176;233;294	2	8.2	64	25.27	25.65	26.19	25.71	21.92	26.36	0.2836	0.1646	-0.03
P63165	SUMO1	sp|P63165|SUMO1_HUMAN;sp|G2XKQ0|SUMO5_HUMAN	sp|P63165|SUMO1_HUMAN	11.557	331;344;369;383;391;406;411;414;446;528;564;663;736;805;813;816;878;964	7	39.6	152	27.28	27.67	28.27	27.39	27.87	28.04	0.068	0.2286	-0.03
P63208	SKP1	sp|P63208|SKP1_HUMAN	sp|P63208|SKP1_HUMAN	18.658	195;234;299;322;326;344;351;466;487;527;655;1080;1126;1424;1430;1474	8	58.9	269	23.11	22.77	23.51	29.51	28.46	22.86	0.6361	0.0843	-0.03
P63218	GBG5	sp|P63218|GBG5_HUMAN	sp|P63218|GBG5_HUMAN	7.3184	105;180;197;453;470;554;555;582;740;741;771	4	17.6	176	26.5	22.9	27.39	26.5	26.66	27.44	0.3813	0.133	-0.03
P63220	RS21	sp|P63220|RS21_HUMAN	sp|P63220|RS21_HUMAN	9.1113	1;61;101	7	60.2	770	29.93	30.17	30.03	29.97	30.01	29.91	0.5214	0.0993	-0.03
P63241	IF5A1	sp|P63241|IF5A1_HUMAN;sp|Q6IS14|IF5AL_HUMAN;sp|Q9GZV4|IF5A2_HUMAN	sp|P63241|IF5A1_HUMAN;sp|Q6IS14|IF5AL_HUMAN;sp|Q9GZV4|IF5A2_HUMAN	16.832	68;107;178;209;217	8	50	708	31.45	30.8	29.92	30.89	31.02	30.65	0.1193	0.2129	-0.03
P63244	RACK1	sp|P63244|RACK1_HUMAN	sp|P63244|RACK1_HUMAN	35.076	1;106;447;955;971;1055	16	43.5	713	29.23	29.48	29.72	29.68	29.67	29.97	1.1858	0.0499	-0.03
P63261	ACTG	sp|P63261|ACTG_HUMAN	sp|P63261|ACTG_HUMAN	41.792	40;217;278;332;355;368;432;614;692;729	1	4.5	436	27.07	23.46	24.28	22.9	25.86	22.82	0.202	0.188	-0.03
P63279	UBC9	sp|P63279|UBC9_HUMAN	sp|P63279|UBC9_HUMAN	18.007	61;95;176;181;274;346;358;364;366;426;450;493;574;581;627;631;684;707;727;770;910;1047	3	15.8	109	23.1	23.04	24.49	25.03	24.8	22.47	0.15	0.2037	-0.03
P63313	TYB10	sp|P63313|TYB10_HUMAN	sp|P63313|TYB10_HUMAN	5.0256	63;446;1059	2	34.1	189	28.34	28.06	28.3	28.41	28.39	28.51	0.9489	0.0584	-0.03
P67809	YBOX1	sp|P67809|YBOX1_HUMAN;sp|Q9Y2T7|YBOX2_HUMAN	sp|P67809|YBOX1_HUMAN	35.924	451;459;548;733;778;899	14	44.8	660	28.05	28.22	28.21	28.41	28.4	28.3	0.9175	0.0605	-0.03
P67936	TPM4	sp|P67936|TPM4_HUMAN	sp|P67936|TPM4_HUMAN	28.521	125;148;221;229;248;269	7	23.4	393	28.91	28.73	26.89	29.14	29.66	28.94	0.7397	0.0729	-0.03
P68032	ACTC	sp|P68032|ACTC_HUMAN;sp|P68133|ACTS_HUMAN	sp|P68032|ACTC_HUMAN;sp|P68133|ACTS_HUMAN	42.019	41;383;502;529	0	0	333	31.08	30.2	26.76	31.2	31.02	27.93	0.8248	0.0651	-0.03
P68104	EF1A1	sp|P68104|EF1A1_HUMAN;sp|Q5VTE0|EF1A3_HUMAN	sp|P68104|EF1A1_HUMAN;sp|Q5VTE0|EF1A3_HUMAN	50.14	25;51;59	14	29.7	2682	31.69	31.93	31.54	31.73	31.66	31.06	0.592	0.0902	-0.04
P68363	TBA1B	sp|P68363|TBA1B_HUMAN	sp|P68363|TBA1B_HUMAN	50.151	180;214;364;367;396;437;553;579;765;781;876;1028;1157	0	0	1011	29.97	29.87	29.29	30.12	29.99	29.94	0.6633	0.0807	-0.04
P68371	TBB4B	sp|P68371|TBB4B_HUMAN	sp|P68371|TBB4B_HUMAN	49.83	180;187;256;269	1	2.7	2789	32.55	32.49	31.98	32.75	32.68	31.97	0.6518	0.0829	-0.04
Q71DI3	H32	sp|Q71DI3|H32_HUMAN;sp|Q16695|H31T_HUMAN;sp|P84243|H33_HUMAN;sp|P68431|H31_HUMAN;sp|Q6NXT2|H3C_HUMAN;sp|P0DPK2|H3Y_HUMAN;sp|P0DPK5|H3X_HUMAN	sp|Q71DI3|H32_HUMAN;sp|Q16695|H31T_HUMAN;sp|P84243|H33_HUMAN;sp|P68431|H31_HUMAN;sp|Q6NXT2|H3C_HUMAN	15.388	34;69;75;145;391;427;449;466	8	31.6	221	30.89	30.99	31.7	31.07	31.27	31.8	1.1448	0.0511	-0.04
P69849	NOMO3	sp|P69849|NOMO3_HUMAN;sp|Q15155|NOMO1_HUMAN;sp|Q5JPE7|NOMO2_HUMAN	sp|P69849|NOMO3_HUMAN;sp|Q15155|NOMO1_HUMAN;sp|Q5JPE7|NOMO2_HUMAN	134.13	41;62	11	11.4	574	27.07	27.04	26.41	27.45	27.49	25.81	0.0731	0.2273	-0.04
P78310	CXAR	sp|P78310|CXAR_HUMAN	sp|P78310|CXAR_HUMAN	40.029	4;43;187;362;500	3	14.5	43	24.24	23.95	23.47	22.04	23.58	22.63	0.7594	0.0701	-0.04
P78330	SERB	sp|P78330|SERB_HUMAN	sp|P78330|SERB_HUMAN	25.007	108;210;327;465;685;852	7	27.1	335	27.3	27.07	26.55	27.06	26.96	27.09	0.086	0.2221	-0.04
P78347	GTF2I	sp|P78347|GTF2I_HUMAN	sp|P78347|GTF2I_HUMAN	112.42	134;405;515;544;652;659;899	15	18.3	570	28.04	27.73	27.35	27.87	27.77	27.77	0.2025	0.1882	-0.04
P78406	RAE1L	sp|P78406|RAE1L_HUMAN	sp|P78406|RAE1L_HUMAN	40.968	14;52;55;169;221;249;266;276;300;311;385;492;526	6	27.4	173	24.54	24.09	23.42	24.51	24.52	21.14	0.2745	0.1671	-0.04
P78417	GSTO1	sp|P78417|GSTO1_HUMAN	sp|P78417|GSTO1_HUMAN	27.566	1;11;65;73	10	35.3	422	27.52	27.35	27.01	27.33	27.23	27.12	0.2589	0.1738	-0.04
P78527	PRKDC	sp|P78527|PRKDC_HUMAN	sp|P78527|PRKDC_HUMAN	469.08	1;13;22;156;157;231;256;257;305;383;395;396;401;430;453;454;494;497;604;697;781	28	6.5	317	27.02	27.06	27.36	27.53	27.54	27.57	1.2631	0.0448	-0.04
P80303	NUCB2	sp|P80303|NUCB2_HUMAN	sp|P80303|NUCB2_HUMAN	50.222	35;45;334	16	29.8	496	26.33	25.38	24.64	26.22	25.54	24.53	0.0823	0.2237	-0.04
P82094	TMF1	sp|P82094|TMF1_HUMAN	sp|P82094|TMF1_HUMAN	122.84	12;42;62;114;168;197;210;242;288	25	19.9	559	25.75	25.82	25.66	25.59	25.58	26	0.0387	0.2372	-0.04
P82650	RT22	sp|P82650|RT22_HUMAN	sp|P82650|RT22_HUMAN	41.28	62;174	4	15	34	23.32	22.63	24.06	24.48	24.23	24.18	0.7979	0.0679	-0.04
P82663	RT25	sp|P82663|RT25_HUMAN	sp|P82663|RT25_HUMAN	20.116	174;301;372;389;402;409	4	26	63	23.32	23.98	24.13	24.32	21.45	23.38	0.273	0.1676	-0.04
P82673	RT35	sp|P82673|RT35_HUMAN	sp|P82673|RT35_HUMAN	36.844	7;415;502;538;540;795;800;1004;1133	6	19.5	66	22.7	22.61	24.08	22.86	25.38	26	0.7685	0.0691	-0.04
P82909	RT36	sp|P82909|RT36_HUMAN	sp|P82909|RT36_HUMAN	11.466	1;47;125;236;245;331	3	21.4	89	25.05	24.16	23.53	24.35	24.28	23.88	0.0792	0.2251	-0.04
P82930	RT34	sp|P82930|RT34_HUMAN	sp|P82930|RT34_HUMAN	25.65	1;24;34;78	3	15.1	20	23.54	23.25	24.96	22.35	23.38	23.14	0.6279	0.0851	-0.04
P82932	RT06	sp|P82932|RT06_HUMAN	sp|P82932|RT06_HUMAN	14.226	31;38;52;65;85;132;195;229;298;351;360	4	20.8	71	24.88	25.29	23.07	25.15	25.19	25.15	0.4184	0.1228	-0.04
P82970	HMGN5	sp|P82970|HMGN5_HUMAN	sp|P82970|HMGN5_HUMAN	31.524	1;244;313	6	24.8	97	26.89	26.26	25.28	26.52	26.56	25.7	0.164	0.2	-0.04
P82979	SARNP	sp|P82979|SARNP_HUMAN	sp|P82979|SARNP_HUMAN	23.671	1;7;10;15;54;156;177	5	22.4	175	28.07	28.46	28.09	27.89	27.73	27.87	0.7804	0.0685	-0.05
P83876	TXN4A	sp|P83876|TXN4A_HUMAN	sp|P83876|TXN4A_HUMAN	16.786	186;272;281;436;446;724	5	38.7	162	23.18	24.61	23.18	24.96	25.02	24.59	1.005	0.0558	-0.05
P84077	ARF1	sp|P84077|ARF1_HUMAN	sp|P84077|ARF1_HUMAN	20.697	142;197;254;260;451;460;635;665;673;694;786;1011	1	5.5	428	29.94	29.88	29.46	29.7	29.72	29.68	0.1563	0.2027	-0.05
P84085	ARF5	sp|P84085|ARF5_HUMAN	sp|P84085|ARF5_HUMAN	20.529	212;247;279;325;996;1039;1095;1193;1221;1751;1821	2	12.8	160	24.99	25.03	24.86	24.97	24.84	25.01	0.0674	0.2287	-0.05
P84101	SERF2	sp|P84101|SERF2_HUMAN	sp|P84101|SERF2_HUMAN	6.8998	1;14;88;196;198;227;251;275;304;464;545	4	37.3	139	29.5	30.05	30.37	30.04	30.23	30.66	1.0786	0.0531	-0.05
P85037	FOXK1	sp|P85037|FOXK1_HUMAN	sp|P85037|FOXK1_HUMAN	75.456	189;240;246;511;532;643;667;1042;1153;1209;1369;1375;1376;1381;1466;1479;1517;1949;2166;2209;2239;2663;3155;3398;3712;4042;4077;4213;4317	5	10.1	55	24.38	24.33	24.13	23.9	22.81	22.62	1.1117	0.0507	-0.05
P86791	CCZ1	sp|P86791|CCZ1_HUMAN;sp|P86790|CCZ1B_HUMAN	sp|P86791|CCZ1_HUMAN;sp|P86790|CCZ1B_HUMAN	55.866	1;160;229;266;590;615;694;710;711;803;827;1020	4	11	94	24.27	23.51	24.49	24.03	23.57	23.45	0.4644	0.1096	-0.05
P98082	DAB2	sp|P98082|DAB2_HUMAN	sp|P98082|DAB2_HUMAN	82.447	107;121;136;146;220	5	13.2	85	25.43	25.07	23.92	24.79	24.76	24.62	0.0715	0.2278	-0.05
P98160	PGBM	sp|P98160|PGBM_HUMAN	sp|P98160|PGBM_HUMAN	468.83	224;503;580;601;684;774;804;1242;1949;2018;2023	7	2	64	25.73	26.1	26.03	25.81	25.93	26.03	0.1494	0.204	-0.05
P98175	RBM10	sp|P98175|RBM10_HUMAN	sp|P98175|RBM10_HUMAN	103.53	204	10	13.9	82	24.6	23.76	23.74	24.51	24.16	24.03	0.5018	0.1034	-0.05
P98179	RBM3	sp|P98179|RBM3_HUMAN	sp|P98179|RBM3_HUMAN	17.17	99;125;128;131	4	23.6	153	28.37	28.72	24.18	28.19	28.61	25.82	0.2776	0.1662	-0.05
P98194	AT2C1	sp|P98194|AT2C1_HUMAN	sp|P98194|AT2C1_HUMAN	100.58	361;607;643;687;753;775	7	10.9	202	24.3	24.75	25.05	24.53	24.58	24.69	0.1965	0.1899	-0.05
Q00059	TFAM	sp|Q00059|TFAM_HUMAN	sp|Q00059|TFAM_HUMAN	29.096	121;152;158;331;332;374	4	17.9	264	26.91	26.77	26.63	27.02	26.65	26.53	0.1557	0.2027	-0.05
Q00169	PIPNA	sp|Q00169|PIPNA_HUMAN	sp|Q00169|PIPNA_HUMAN	31.806	26;79;123;419;453	5	14.8	122	25.12	23.95	24.23	22.61	25.43	25.5	0.0196	0.2435	-0.05
Q00341	VIGLN	sp|Q00341|VIGLN_HUMAN	sp|Q00341|VIGLN_HUMAN	141.45	181;259	14	12.3	334	27.51	27.6	27.72	27.38	27.48	27.84	0.1983	0.1894	-0.05
Q00403	TF2B	sp|Q00403|TF2B_HUMAN	sp|Q00403|TF2B_HUMAN	34.833	80;92;108	9	27.8	190	24.25	23.97	22.89	23.96	22.01	24.11	0.1259	0.2117	-0.05
Q00534	CDK6	sp|Q00534|CDK6_HUMAN	sp|Q00534|CDK6_HUMAN	36.938	118;343;417	3	7.4	199	25	24.67	23.7	24.49	24.25	23.73	0.6557	0.0821	-0.05
Q00610	CLH1	sp|Q00610|CLH1_HUMAN;sp|P53675|CLH2_HUMAN	sp|Q00610|CLH1_HUMAN	191.61	1;32;71;100;267;280	18	12.2	677	27.77	27.75	27.27	28	27.81	28.01	0.626	0.0854	-0.05
Q00613	HSF1	sp|Q00613|HSF1_HUMAN;sp|Q03933|HSF2_HUMAN	sp|Q00613|HSF1_HUMAN	57.26	1;40;59	3	7.4	215	24.26	24.05	23.51	24.59	24.92	24.61	1.1006	0.0514	-0.05
Q00688	FKBP3	sp|Q00688|FKBP3_HUMAN	sp|Q00688|FKBP3_HUMAN	25.177	1;31;65;74;105;166;297;340;369;376;379;382;430;455;462;474;495;504	5	17.9	152	25.12	25.2	25.18	25.09	24.75	25.38	0.1708	0.1977	-0.05
Q00765	REEP5	sp|Q00765|REEP5_HUMAN	sp|Q00765|REEP5_HUMAN	21.493	152;153;188;197	4	20.6	181	28.01	28.22	28.67	27.91	27.88	28.24	0.971	0.057	-0.06
Q00796	DHSO	sp|Q00796|DHSO_HUMAN	sp|Q00796|DHSO_HUMAN	38.324	38;267;331;333;466;482;485;640;706;814;843;1145	2	8.4	50	24.9	25.29	23.33	25.01	25.57	24.8	0.5432	0.0961	-0.06
Q01082	SPTB2	sp|Q01082|SPTB2_HUMAN;sp|Q86UT5|NHRF4_HUMAN	sp|Q01082|SPTB2_HUMAN	274.61	64;168;189;249;287;299;416;473;717	65	27.2	2954	30.32	30.24	29.9	30.08	29.99	29.82	1.0831	0.0531	-0.06
Q01130	SRSF2	sp|Q01130|SRSF2_HUMAN	sp|Q01130|SRSF2_HUMAN	25.476	1;29;135	11	51.6	1225	30.35	29.9	29.5	29.62	29.64	29.43	0.666	0.0807	-0.06
Q01469	FABP5	sp|Q01469|FABP5_HUMAN;sp|A8MUU1|FB5L3_HUMAN	sp|Q01469|FABP5_HUMAN	15.164	198;429;563;636;765;793;801	8	65.9	956	29.74	29.46	28.78	29.22	29.2	28.91	0.423	0.1212	-0.06
Q01518	CAP1	sp|Q01518|CAP1_HUMAN;REV__sp|O00444|PLK4_HUMAN	sp|Q01518|CAP1_HUMAN	51.901	164;495;581;791;990;1129;1181;1347;1384	19	37.9	454	28.45	28.35	28.64	28.47	28.52	28.59	0.2668	0.1699	-0.06
Q01581	HMCS1	sp|Q01581|HMCS1_HUMAN	sp|Q01581|HMCS1_HUMAN	57.293	1;223;230;318;359;364;385;394;476;500	3	10	294	26.78	26.47	26.45	26.96	26.77	26.08	0.0583	0.2337	-0.06
Q01628	IFM3	sp|Q01628|IFM3_HUMAN;sp|C9JQL5|DSA2D_HUMAN;sp|P13164|IFM1_HUMAN	sp|Q01628|IFM3_HUMAN;sp|C9JQL5|DSA2D_HUMAN	14.632	80;211;330;333;354;410;414;446;549;579	2	18	262	27.32	27.55	23.58	26.88	27.19	23.87	0.2741	0.1672	-0.06
Q01650	LAT1	sp|Q01650|LAT1_HUMAN;sp|Q8MH63|LAT1N_HUMAN;sp|Q9GIP4|LAT1L_HUMAN	sp|Q01650|LAT1_HUMAN	55.01	22;26;121;160;218	5	10.8	140	26.94	27.89	28.55	27.17	27.3	28.12	0.3967	0.1285	-0.06
Q01664	TFAP4	sp|Q01664|TFAP4_HUMAN	sp|Q01664|TFAP4_HUMAN	38.725	142;208;487;495	4	11.8	119	25.17	24.73	23.39	25.05	25.28	25.56	0.4812	0.107	-0.06
Q01780	EXOSX	sp|Q01780|EXOSX_HUMAN	sp|Q01780|EXOSX_HUMAN	100.83	103;172;174;303;370;389;392;493;561;584;596;618;650;655	7	8.5	95	23.23	23.94	24.06	25.49	25.07	24.99	1.1349	0.0508	-0.06
Q96C36	P5CR2	sp|O43390|HNRPR_HUMAN	sp|O43390|HNRPR_HUMAN	70.942	1;104;125	10	21	310	27.49	27.82	27.69	27.84	28.04	28.19	1.3674	0.0431	-0.06
Q01813	PFKAP	sp|Q01813|PFKAP_HUMAN	sp|Q01813|PFKAP_HUMAN	85.595	358;392;476;1128	11	17.1	448	28.08	28.19	27.93	28.28	28.24	28.11	1.0048	0.0557	-0.06
Q01844	EWS	sp|Q01844|EWS_HUMAN	sp|Q01844|EWS_HUMAN	68.477	1;257	17	21	399	27.77	27.74	27.71	27.97	27.91	28.22	0.9269	0.0604	-0.06
Q01973	ROR1	sp|Q01973|ROR1_HUMAN	sp|Q01973|ROR1_HUMAN	104.28	91;662;703;1049;1069;1101	2	2	17	22.39	23.19	24.27	23.56	23.46	23.45	0.122	0.2124	-0.06
Q01974	ROR2	sp|Q01974|ROR2_HUMAN	sp|Q01974|ROR2_HUMAN	104.76	1;123;275;336;362	6	6.8	86	23.18	22.18	23.62	23.56	23.59	23.81	0.6534	0.0825	-0.06
Q02241	KIF23	sp|Q02241|KIF23_HUMAN	sp|Q02241|KIF23_HUMAN	110.06	81;341;456	6	7.8	48	23.17	23.4	24.33	23.12	24.23	24.14	0.2172	0.1845	-0.06
Q02750	MP2K1	sp|Q02750|MP2K1_HUMAN	sp|Q02750|MP2K1_HUMAN	43.439	108;251;266;315	7	9.2	123	22.97	24.02	24.43	22.4	24.17	24.34	0.2947	0.1617	-0.06
Q02818	NUCB1	sp|Q02818|NUCB1_HUMAN	sp|Q02818|NUCB1_HUMAN	53.879	152;183;291;315;386;407;423;733;810;858;879;891;926;983;1067	9	19.7	159	27.24	26.84	24.46	27.15	27.13	27.26	0.4165	0.1231	-0.06
Q03001	DYST	sp|Q03001|DYST_HUMAN	sp|Q03001|DYST_HUMAN	860.65	198;209;278;427	20	3.2	121	25.06	25.04	24.91	25.28	25.11	25.61	0.6409	0.0842	-0.06
Q03154	ACY1	sp|Q03154|ACY1_HUMAN	sp|Q03154|ACY1_HUMAN	45.884	399;529;530	3	10	37	25.2	24.97	24.1	25	22.46	22.8	0.7392	0.0729	-0.06
Q03252	LMNB2	sp|Q03252|LMNB2_HUMAN	sp|Q03252|LMNB2_HUMAN	69.948	1;90;140;160;231;264;293	11	18.9	196	25.52	25.73	25.2	25.68	25.81	25.44	1.1583	0.05	-0.07
Q03518	TAP1	sp|Q03518|TAP1_HUMAN	sp|Q03518|TAP1_HUMAN	87.217	174;422;580	7	10.5	114	24.85	24.5	23.59	22.8	22.27	23.24	0.9105	0.0608	-0.07
Q04637	IF4G1	sp|Q04637|IF4G1_HUMAN	sp|Q04637|IF4G1_HUMAN	175.49	214;390;394;1982;2295	18	10.8	732	28.6	28.64	28.89	28.86	28.79	28.69	0.1794	0.195	-0.07
Q04721	NOTC2	sp|Q04721|NOTC2_HUMAN	sp|Q04721|NOTC2_HUMAN	265.4	1;47;152;214	9	5.3	165	26.01	23.42	25.84	26.05	26.19	25.93	0.4027	0.1275	-0.07
Q04760	LGUL	sp|Q04760|LGUL_HUMAN	sp|Q04760|LGUL_HUMAN	20.777	96;376;572;589;702;771	5	22.3	345	28.02	28	27.46	27.84	27.7	27.67	0.2104	0.1864	-0.07
Q04917	1433F	sp|Q04917|1433F_HUMAN	sp|Q04917|1433F_HUMAN	28.218	299;535;964;1225;1235;1296;1379;1393	9	32.5	383	28.24	28.02	27.81	27.99	28.11	28.13	0.1087	0.2147	-0.07
Q05519	SRS11	sp|Q05519|SRS11_HUMAN	sp|Q05519|SRS11_HUMAN	53.542	39;75;93;145;148	3	5.2	66	23.74	26.71	27.07	27.35	23.02	28.16	0.0509	0.2351	-0.07
Q05639	EF1A2	sp|Q05639|EF1A2_HUMAN	sp|Q05639|EF1A2_HUMAN	50.47	17;161;176;387;602;683;783;816;935;950	2	5.2	8	22.77	23.6	24.02	22.95	23.59	23.81	0.0419	0.2371	-0.07
Q05682	CALD1	sp|Q05682|CALD1_HUMAN	sp|Q05682|CALD1_HUMAN	93.23	1;273;441;454;496;561;753;754;763;769	26	27.4	330	29.89	30.38	30.79	29.81	30.05	30.64	0.8869	0.063	-0.07
Q05707	COEA1	sp|Q05707|COEA1_HUMAN	sp|Q05707|COEA1_HUMAN	193.51	54;96	8	7.1	158	26.53	26.03	23.58	26.34	26.06	24.69	0.2895	0.1625	-0.07
Q06124	PTN11	sp|Q06124|PTN11_HUMAN	sp|Q06124|PTN11_HUMAN	68.436	10;167;188;222;324;463;674;706;738;746;755;770;773;793;798;899	8	14.7	152	23.09	24.75	23.58	24.78	24.5	24.96	0.5846	0.0912	-0.07
Q06136	KDSR	sp|Q06136|KDSR_HUMAN	sp|Q06136|KDSR_HUMAN	36.187	11;234;303;325;330	3	9.3	64	24.83	25.12	25.44	25	24.69	25.22	0.3342	0.149	-0.07
Q06210	GFPT1	sp|Q06210|GFPT1_HUMAN	sp|Q06210|GFPT1_HUMAN	78.806	226;386;392	7	11.6	225	26.44	26.28	26.39	26.38	26.13	26.45	0.314	0.1567	-0.07
Q06330	SUH	sp|Q06330|SUH_HUMAN;sp|Q9UBG7|RBPJL_HUMAN	sp|Q06330|SUH_HUMAN	55.637	100;167;342;385;464;608;719;811;847	5	9.8	64	23.64	23.4	23.98	22.75	23.99	23.93	0.09	0.2214	-0.07
Q06481	APLP2	sp|Q06481|APLP2_HUMAN	sp|Q06481|APLP2_HUMAN	86.955	6;20;149	14	23.3	326	27.55	27.69	27.9	27.52	27.55	27.44	0.6334	0.0847	-0.07
Q06830	PRDX1	sp|Q06830|PRDX1_HUMAN	sp|Q06830|PRDX1_HUMAN	22.11	75;566;743;754;828;854;900;921;1098;1116;1143;1153	15	48.2	1142	32.24	31.85	31.37	32.01	31.8	31.84	0.108	0.2148	-0.07
Q07021	C1QBP	sp|Q07021|C1QBP_HUMAN	sp|Q07021|C1QBP_HUMAN	31.362	4;27;75;162;278;402;437	4	20.9	175	25.69	25.98	24.36	25.55	25.55	22.77	0.6083	0.0882	-0.07
Q07065	CKAP4	sp|Q07065|CKAP4_HUMAN	sp|Q07065|CKAP4_HUMAN	66.022	167;301;352;365	9	13.8	148	28.06	27.12	25.76	27.61	27.44	26.26	0.1412	0.2067	-0.07
Q07157	ZO1	sp|Q07157|ZO1_HUMAN	sp|Q07157|ZO1_HUMAN	195.46	1;144;190;207;319;352;452;484;560;584;606;631;673;756;826;849;861	4	3.7	45	24.94	24.79	23.63	24.66	24.85	22.73	0.5014	0.1034	-0.07
Q07352	TISB	sp|Q07352|TISB_HUMAN	sp|Q07352|TISB_HUMAN	36.313	17;26;133;134	2	10.7	46	25.11	22.84	24.15	25.33	24.83	24.26	0.4771	0.1078	-0.07
Q07666	KHDR1	sp|Q07666|KHDR1_HUMAN;sp|Q5VWX1|KHDR2_HUMAN	sp|Q07666|KHDR1_HUMAN	48.227	88;121;151;164;328;368;449	6	17.6	147	23.56	23.12	24	23.56	27.56	25.8	0.6062	0.0884	-0.08
Q07812	BAX	sp|Q07812|BAX_HUMAN	sp|Q07812|BAX_HUMAN	21.184	1;6;42;83;96;118	9	45.3	163	26.98	26.91	26.62	26.35	26.32	26.79	0.5011	0.1035	-0.08
Q07866	KLC1	sp|Q07866|KLC1_HUMAN	sp|Q07866|KLC1_HUMAN	65.309	1;52;135;155;301;305;326;331;350;398;402;429;441	8	14	298	26.3	26.29	25.76	26	26.07	25.81	0.5455	0.0962	-0.08
Q07955	SRSF1	sp|Q07955|SRSF1_HUMAN	sp|Q07955|SRSF1_HUMAN	27.744	39;135;332;368;369	14	41.1	343	27.61	27.46	27.94	27.38	27.45	27.84	0.6682	0.0803	-0.08
Q08170	SRSF4	sp|Q08170|SRSF4_HUMAN	sp|Q08170|SRSF4_HUMAN	56.678	20;44;242;263;300	5	16.6	68	25.93	23.56	22.94	23.8	26.72	26.73	0.317	0.1557	-0.08
Q08209	PP2BA	sp|Q08209|PP2BA_HUMAN	sp|Q08209|PP2BA_HUMAN	58.687	42;43;184;253	3	10.9	67	25.72	25.44	23.71	25.34	25.06	25.03	0.113	0.2139	-0.08
Q08211	DHX9	sp|Q08211|DHX9_HUMAN	sp|Q08211|DHX9_HUMAN	140.96	1;33;84	19	16.2	512	27.77	28.04	28.31	28.04	28.13	28.52	1.162	0.0501	-0.08
Q08378	GOGA3	sp|Q08378|GOGA3_HUMAN	sp|Q08378|GOGA3_HUMAN	167.35	176;215;256	24	20.2	456	25.42	24.78	23.35	25.26	24.94	24.95	0.3663	0.1374	-0.08
Q08379	GOGA2	sp|Q08379|GOGA2_HUMAN	sp|Q08379|GOGA2_HUMAN	113.08	43;45;141;170;406;410;458;464;493;517;531;580;594;671;752;768	20	23.1	415	27.16	27.17	27.31	27.38	27.36	26.92	0.0069	0.2479	-0.08
Q08499	PDE4D	sp|Q08499|PDE4D_HUMAN;sp|Q07343|PDE4B_HUMAN;sp|P27815|PDE4A_HUMAN;sp|Q08493|PDE4C_HUMAN	sp|Q08499|PDE4D_HUMAN	91.114	38;94;135;204;215;258;295	13	15.3	192	26.84	27.22	27.56	26.99	27.03	27.33	0.281	0.1652	-0.08
Q08629	TICN1	sp|Q08629|TICN1_HUMAN	sp|Q08629|TICN1_HUMAN	49.124	144;174;312	3	5.5	32	25.54	22.95	25.57	25.67	22.51	25.89	0.0006	0.2499	-0.08
Q08945	SSRP1	sp|Q08945|SSRP1_HUMAN	sp|Q08945|SSRP1_HUMAN	81.074	43;218;371;410;419;545;830;961;1012;1100;1280;1345;1582;2421;2920;2926	7	13.3	75	25.32	24.69	23.34	23.46	22.73	22.82	1.0482	0.0554	-0.08
Q08J23	NSUN2	sp|Q08J23|NSUN2_HUMAN	sp|Q08J23|NSUN2_HUMAN	86.47	148;169;202;209;256;308;363;374;417;712	12	16.8	473	28.46	28.67	28.71	28.65	28.62	28.8	0.3938	0.1285	-0.08
Q09028	RBBP4	sp|Q09028|RBBP4_HUMAN	sp|Q09028|RBBP4_HUMAN	47.655	1;23;27;126;165;223	7	19.3	556	29.63	29.77	29.46	29.55	29.67	29.42	1.2825	0.0431	-0.08
Q09472	EP300	sp|Q09472|EP300_HUMAN	sp|Q09472|EP300_HUMAN	264.16	1;86;108;151;208	11	6.4	218	24.92	25.2	25.51	25.68	25.29	25.62	0.5613	0.0939	-0.08
Q0VGL1	LTOR4	sp|Q0VGL1|LTOR4_HUMAN	sp|Q0VGL1|LTOR4_HUMAN	10.741	75;183;329;341;393;439	3	21.2	86	24.83	25.41	22.92	25.13	25.24	25.6	0.4004	0.1277	-0.08
Q10471	GALT2	sp|Q10471|GALT2_HUMAN	sp|Q10471|GALT2_HUMAN	64.732	35;39;362;463;822;995;1160;1229;1250;1316;1326	9	20.3	206	26.23	26.13	26.28	26.32	26.32	26.23	0.4215	0.1215	-0.08
Q10472	GALT1	sp|Q10472|GALT1_HUMAN;sp|Q8IUC8|GLT13_HUMAN	sp|Q10472|GALT1_HUMAN	64.218	1;171;217;240;278;292;300	7	12.7	151	25.94	25.85	25.04	25.83	25.74	25.44	0.1267	0.2115	-0.08
Q10567	AP1B1	sp|Q10567|AP1B1_HUMAN	sp|Q10567|AP1B1_HUMAN	104.64	519;534;536;561;575;1001	8	8.7	342	26.26	26.38	26.72	26.78	26.67	26.97	1.29	0.0435	-0.08
Q10713	MPPA	sp|Q10713|MPPA_HUMAN	sp|Q10713|MPPA_HUMAN	58.252	28;126;212;227	3	5.7	83	25.2	25.21	25.7	23.95	25.08	25.42	0.5931	0.0903	-0.08
Q12765	SCRN1	sp|Q12765|SCRN1_HUMAN	sp|Q12765|SCRN1_HUMAN	46.382	9;31;125	6	11.8	186	26.43	26.81	26.89	26.28	26.42	26.33	1.0498	0.0556	-0.09
Q12769	NU160	sp|Q12769|NU160_HUMAN	sp|Q12769|NU160_HUMAN	162.12	189;219;319;432;447;482;494;520;521;692	4	3.5	71	24.5	24.17	24.57	24.43	24.58	22.97	0.2524	0.1753	-0.09
Q12772	SRBP2	sp|Q12772|SRBP2_HUMAN	sp|Q12772|SRBP2_HUMAN	123.69	2;38;283;349;365;432;436;510;671;679	4	4	45	24.96	24.34	23.41	23.02	24.89	24.92	0.0105	0.2466	-0.09
Q12789	TF3C1	sp|Q12789|TF3C1_HUMAN	sp|Q12789|TF3C1_HUMAN	238.87	63;115;116;160	10	5.5	102	23.45	25.77	23.76	26.17	26.18	26.59	0.8927	0.0625	-0.09
Q12792	TWF1	sp|Q12792|TWF1_HUMAN	sp|Q12792|TWF1_HUMAN	40.282	105;133;460;490;562	1	4	22	24.91	23.18	23.47	25.21	25.25	25.5	0.8902	0.0626	-0.09
Q12797	ASPH	sp|Q12797|ASPH_HUMAN	sp|Q12797|ASPH_HUMAN	85.862	67;539;582;584;844;859;1015	10	14	105	26.73	26.49	25.82	27.01	26.53	26.18	0.8347	0.0645	-0.09
Q12824	SNF5	sp|Q12824|SNF5_HUMAN	sp|Q12824|SNF5_HUMAN	44.141	1;433;465;481;603;641;647;687;822;957;972	3	11.2	42	24.13	22.68	24.36	23.89	24.29	23.34	0.0473	0.2362	-0.09
Q12841	FSTL1	sp|Q12841|FSTL1_HUMAN	sp|Q12841|FSTL1_HUMAN	34.985	219;328;329;350;353;368;377;378;389;572	2	6.2	48	27.85	27.21	27.12	27.55	27.12	27.3	0.1741	0.1961	-0.09
Q12849	GRSF1	sp|Q12849|GRSF1_HUMAN	sp|Q12849|GRSF1_HUMAN	53.126	61;374;446;462;494	8	28.8	159	23.57	25.94	23.2	25.66	26.03	26.03	0.7529	0.0713	-0.09
Q12873	CHD3	sp|Q12873|CHD3_HUMAN	sp|Q12873|CHD3_HUMAN	226.59	1;47;52;176;184	7	3.8	35	22.94	23.61	22.71	21.49	24.22	24.34	0.0992	0.2182	-0.09
Q12874	SF3A3	sp|Q12874|SF3A3_HUMAN	sp|Q12874|SF3A3_HUMAN	58.848	128;157	13	21	354	26.8	26.82	26.93	26.9	27.02	27.29	0.9793	0.0567	-0.09
P53396	ACLY	sp|Q2TAY7|SMU1_HUMAN	sp|Q2TAY7|SMU1_HUMAN	57.543	112;146;285;334;378;461;534;623;662;671;719;747;762;782	7	16.4	220	26.09	26.18	25.83	26.57	26.39	26.22	1.357	0.043	-0.09
Q12882	DPYD	sp|Q12882|DPYD_HUMAN	sp|Q12882|DPYD_HUMAN	111.4	110;139;232	4	4.3	16	21.66	23.5	24.32	22.82	24.37	24.75	1.2094	0.0477	-0.09
Q12888	TP53B	sp|Q12888|TP53B_HUMAN	sp|Q12888|TP53B_HUMAN	213.57	1;87;154;256;317;488;498;520	10	8.1	88	24.36	24.21	23.84	23.1	23.94	24.11	0.3523	0.1424	-0.09
Q12904	AIMP1	sp|Q12904|AIMP1_HUMAN	sp|Q12904|AIMP1_HUMAN	34.352	261;326	7	21.5	168	26.09	25.78	25.85	26.1	25.99	25.38	0.1425	0.2063	-0.09
Q12906	ILF3	sp|Q12906|ILF3_HUMAN	sp|Q12906|ILF3_HUMAN	95.337	1;4;5;284;491;517;630	21	31	922	28.99	29.13	28.85	29.2	29.21	29.3	0.8274	0.0648	-0.09
Q12965	MYO1E	sp|Q12965|MYO1E_HUMAN	sp|Q12965|MYO1E_HUMAN	127.06	124;202;281;292;348;555;585;628	2	2.1	13	23.05	23.69	24.14	23.11	23.28	22.25	0.4822	0.1069	-0.09
Q12972	PP1R8	sp|Q12972|PP1R8_HUMAN	sp|Q12972|PP1R8_HUMAN	38.478	39;161	5	6.6	103	25.42	25.25	23.64	22.16	25.3	25.26	0.1275	0.2114	-0.09
Q12974	TP4A2	sp|Q12974|TP4A2_HUMAN	sp|Q12974|TP4A2_HUMAN	19.127	89;107;213;321;348;454;544;563;571	1	9	79	24.76	23.89	23.54	24.54	21.95	23.51	0.4569	0.1117	-0.09
Q13011	ECH1	sp|Q13011|ECH1_HUMAN	sp|Q13011|ECH1_HUMAN	35.816	225;238;242;577;815;883	5	14.9	164	22.72	22.98	24.52	25.17	24.94	24.99	0.9533	0.0584	-0.09
Q13043	STK4	sp|Q13043|STK4_HUMAN	sp|Q13043|STK4_HUMAN	55.63	88;188;223;248;465;506;792;957;1078;1087;1151;1164;1177;1203;1240;1325	7	13.6	200	23.42	24.36	23.62	23.93	23.97	23.72	0.0896	0.2215	-0.09
Q13045	FLII	sp|Q13045|FLII_HUMAN	sp|Q13045|FLII_HUMAN	144.75	39;108;109;128;142;271;325;381;440;445	8	6.3	159	25.52	25.36	24.11	25.74	25.74	26.2	0.5628	0.0938	-0.09
Q13085	ACACA	sp|Q13085|ACACA_HUMAN	sp|Q13085|ACACA_HUMAN	265.55	1;4;7;43;180;193;273;354;471;631	9	5.3	22	23.16	24.73	23.4	24.54	24.8	24.85	0.7802	0.0683	-0.09
Q13111	CAF1A	sp|Q13111|CAF1A_HUMAN	sp|Q13111|CAF1A_HUMAN	106.91	219;237;337;620	9	12	136	24.42	22.36	23.73	23.3	24.34	24.65	0.2359	0.179	-0.09
Q13112	CAF1B	sp|Q13112|CAF1B_HUMAN	sp|Q13112|CAF1B_HUMAN	61.492	1;60;120	3	5	66	23.67	24.87	25.07	24.74	24.78	25.05	0.3126	0.1575	-0.09
Q13126	MTAP	sp|Q13126|MTAP_HUMAN	sp|Q13126|MTAP_HUMAN	31.236	247;338;596;614	15	58	343	28.59	28.55	28.07	28.11	28.24	27.86	1.2574	0.0447	-0.09
Q13148	TADBP	sp|Q13148|TADBP_HUMAN	sp|Q13148|TADBP_HUMAN	44.739	852;905;936;1241	6	8.5	161	25.9	26.55	23.16	23.14	26.79	27.15	0.0832	0.2232	-0.09
Q13151	ROA0	sp|Q13151|ROA0_HUMAN	sp|Q13151|ROA0_HUMAN	30.84	21;100	6	24.9	120	25.74	26.44	26.99	26.54	26.82	26.83	0.4665	0.1091	-0.09
Q13155	AIMP2	sp|Q13155|AIMP2_HUMAN	sp|Q13155|AIMP2_HUMAN	35.348	252;358;543;580;747	2	7.2	64	24.96	23.71	23.79	25.48	25.55	25.08	1.0646	0.0557	-0.09
Q13177	PAK2	sp|Q13177|PAK2_HUMAN	sp|Q13177|PAK2_HUMAN	58.042	146;171;250;408;413;569;686	6	14.1	545	26.29	26.17	26.71	26.48	26.34	25.88	0.1587	0.2016	-0.09
Q13185	CBX3	sp|Q13185|CBX3_HUMAN	sp|Q13185|CBX3_HUMAN	20.811	1;77;143;178;235;298;338;454	4	29.5	344	24.83	23.94	23.73	24.51	25.08	21.32	0.1829	0.1937	-0.09
Q13191	CBLB	sp|Q13191|CBLB_HUMAN	sp|Q13191|CBLB_HUMAN	109.45	43;133;268;276;284;310;332	3	3.1	21	23.45	23.36	24.58	24	22.58	23.02	0.3611	0.1392	-0.09
Q13200	PSMD2	sp|Q13200|PSMD2_HUMAN	sp|Q13200|PSMD2_HUMAN	100.2	211;259;367	9	12.3	425	27.88	28.15	28.59	27.91	27.93	28.32	0.6104	0.0878	-0.09
Q13214	SEM3B	sp|Q13214|SEM3B_HUMAN	sp|Q13214|SEM3B_HUMAN	83.121	197;721;775;780;818;868;910;916;955;962;1011;1024;1259;1544	2	3.6	10	24.31	24	23.09	23.09	23.73	23.79	0.1624	0.2004	-0.09
Q13217	DNJC3	sp|Q13217|DNJC3_HUMAN	sp|Q13217|DNJC3_HUMAN	57.579	31;54;123;185;196;502;769;866;892;913;948;949;950;993;1054;1102;1231;1379	5	8.7	173	25.35	24.9	25.46	24.89	25.02	25.39	0.2866	0.1637	-0.1
O43776	SYNC	sp|O75643|U520_HUMAN	sp|O75643|U520_HUMAN	244.5	178;188;228;248;280	23	12.4	644	28.61	28.37	28.36	28.82	28.76	28.85	1.344	0.0417	-0.1
Q13228	SBP1	sp|Q13228|SBP1_HUMAN	sp|Q13228|SBP1_HUMAN	52.39	54;244;245;249;610;744;776;805;1024;1127;2208;2648;2655;2658;2702	8	20.1	75	24.56	24.35	24.39	24.54	24.85	23.06	0.1834	0.1935	-0.1
Q13242	SRSF9	sp|Q13242|SRSF9_HUMAN	sp|Q13242|SRSF9_HUMAN	25.542	196;211;538;765;1017;1177;1381	8	19.9	259	23.03	25.68	22.79	22.64	25.52	25.88	0.2754	0.1669	-0.1
Q13247	SRSF6	sp|Q13247|SRSF6_HUMAN;REV__sp|O75494|SRS10_HUMAN;REV__sp|Q9BRL6|SRSF8_HUMAN;REV__sp|Q13247|SRSF6_HUMAN;REV__sp|Q08170|SRSF4_HUMAN;REV__sp|Q14498|RBM39_HUMAN;REV__sp|Q13427|PPIG_HUMAN;sp|Q86UK5|LBN_HUMAN	sp|Q13247|SRSF6_HUMAN	39.586	68;178;199;240;246;291;494;655;668;768	6	22.7	175	26.67	26.76	26.65	26.63	27.06	27.56	0.5234	0.0987	-0.1
Q13263	TIF1B	sp|Q13263|TIF1B_HUMAN	sp|Q13263|TIF1B_HUMAN	88.549	159;396;582;759;793	29	40.8	2177	30.19	29.9	29.36	29.92	29.88	29.87	0.1094	0.2148	-0.1
Q13310	PABP4	sp|Q13310|PABP4_HUMAN	sp|Q13310|PABP4_HUMAN	70.782	135;297;303;335;378;389;423;443;482;550;579;796;815	5	12.1	159	26.62	26.81	27.18	26.77	27.08	27.62	1.127	0.051	-0.1
Q13347	EIF3I	sp|Q13347|EIF3I_HUMAN	sp|Q13347|EIF3I_HUMAN	36.501	300;322;484;485;722;944	6	27.1	196	26.17	26.52	26.24	26.65	26.42	26.66	0.5554	0.0947	-0.1
Q13405	RM49	sp|Q13405|RM49_HUMAN	sp|Q13405|RM49_HUMAN	19.198	1;10;86;92;129;175;198;222;409	3	10.2	71	23.89	24.66	23.87	24.96	24.79	25.47	0.7878	0.0684	-0.1
Q13418	ILK	sp|Q13418|ILK_HUMAN	sp|Q13418|ILK_HUMAN	51.419	177;187	11	26.1	314	27.34	27.47	27.88	27.57	27.55	27.72	0.1442	0.2063	-0.1
Q13421	MSLN	sp|Q13421|MSLN_HUMAN	sp|Q13421|MSLN_HUMAN	68.985	71;95	2	1.3	42	22.58	25.55	26.57	24.99	21.65	24.29	0.2408	0.1783	-0.1
Q13423	NNTM	sp|Q13423|NNTM_HUMAN	sp|Q13423|NNTM_HUMAN	113.89	79;327;467;543;560;677;678;779;941	14	13	216	27.72	27.54	27.47	28.08	27.9	28.27	1.1416	0.051	-0.1
Q13428	TCOF	sp|Q13428|TCOF_HUMAN	sp|Q13428|TCOF_HUMAN	152.1	67;183;237;277;358;404;433;562;624;701;702	10	9.1	303	27.65	27.91	28.03	27.57	27.75	28.09	0.3266	0.1523	-0.1
Q92878	RAD50	sp|Q13636|RAB31_HUMAN	sp|Q13636|RAB31_HUMAN	21.569	64;189	4	28.9	82	24.72	24.04	23.68	24.94	24.49	24.12	1.4173	0.042	-0.1
Q13435	SF3B2	sp|Q13435|SF3B2_HUMAN	sp|Q13435|SF3B2_HUMAN	100.23	282;464;491;534	21	31.1	992	29.84	29.53	28.56	29.68	29.73	29.41	0.3706	0.1357	-0.1
Q13438	OS9	sp|Q13438|OS9_HUMAN	sp|Q13438|OS9_HUMAN	75.561	122;147;179;267;574;579;609;648;715;739;877;912;1057;1205	6	13.6	158	24.68	24.55	23.82	24.46	24.4	24.37	0.0793	0.2251	-0.1
Q13442	HAP28	sp|Q13442|HAP28_HUMAN	sp|Q13442|HAP28_HUMAN	20.63	53;58;194;248;293;397;411	5	14.4	168	28.65	28.97	29.6	28.34	28.22	29.07	1.2645	0.0451	-0.11
Q13445	TMED1	sp|Q13445|TMED1_HUMAN	sp|Q13445|TMED1_HUMAN	25.206	296;447;615;658;930	2	7	104	23.82	23.65	24.44	22.54	25.21	25.21	0.1442	0.2062	-0.11
Q13451	FKBP5	sp|Q13451|FKBP5_HUMAN	sp|Q13451|FKBP5_HUMAN	51.212	72;85;158;161;202;223;251;283;353;383;410;490;573;584	7	17.1	129	24.56	23.11	23.7	24.62	24.62	24.85	0.7638	0.0696	-0.11
Q13464	ROCK1	sp|Q13464|ROCK1_HUMAN	sp|Q13464|ROCK1_HUMAN	158.17	87;122;381;518;549	9	6.4	73	22.66	23.34	23.33	23.89	23.73	24.25	1.1293	0.0511	-0.11
Q13501	SQSTM	sp|Q13501|SQSTM_HUMAN	sp|Q13501|SQSTM_HUMAN	47.687	98;180;402;474;484;521;610;625;628;716;728	12	40	359	29.81	29.16	28.29	29.54	29.41	29.27	0.3236	0.153	-0.11
Q13510	ASAH1	sp|Q13510|ASAH1_HUMAN	sp|Q13510|ASAH1_HUMAN	44.659	68;91;258;285;305;313;389;493	6	13.9	174	25.9	26.27	26.28	23.29	26.23	26.37	0.3614	0.1391	-0.11
Q13541	4EBP1	sp|Q13541|4EBP1_HUMAN	sp|Q13541|4EBP1_HUMAN	12.58	304;314;1033;1222	5	57.6	81	25.57	25.52	25.67	25.79	25.54	25.8	0.7969	0.0678	-0.11
Q7Z6Z7	HUWE1	sp|Q00325|MPCP_HUMAN	sp|Q00325|MPCP_HUMAN	40.094	169;191;212	8	20.7	206	26.7	26.86	27.38	27.22	27.17	27.66	1.4089	0.0417	-0.11
Q7L2E3	DHX30	sp|O75400|PR40A_HUMAN	sp|O75400|PR40A_HUMAN	108.8	185;1045;1527;1572;1624	10	11.9	218	26.23	26.16	26.31	26.48	26.62	26.72	1.511	0.042	-0.11
Q13557	KCC2D	sp|Q13557|KCC2D_HUMAN	sp|Q13557|KCC2D_HUMAN	56.369	1;52;132;644;671;800	2	4	19	22.46	23.86	24.62	23.15	23.59	23.52	0.1519	0.2036	-0.11
Q13573	SNW1	sp|Q13573|SNW1_HUMAN	sp|Q13573|SNW1_HUMAN	61.494	1;15;16;54;72;76;207;208	16	32.6	515	28.3	28.76	28.54	28.17	28.32	28.81	0.1644	0.1999	-0.12
Q13614	MTMR2	sp|Q13614|MTMR2_HUMAN	sp|Q13614|MTMR2_HUMAN	73.38	74;103;190;257	3	5.9	59	23.5	23.46	23.71	24.2	23.95	23.48	0.422	0.1216	-0.12
Q13617	CUL2	sp|Q13617|CUL2_HUMAN	sp|Q13617|CUL2_HUMAN	86.982	59;170;277;283;306	13	17.9	154	23.29	24.67	24.38	22.93	24.3	24.45	0.5607	0.094	-0.12
Q13618	CUL3	sp|Q13618|CUL3_HUMAN;sp|P20807|CAN3_HUMAN	sp|Q13618|CUL3_HUMAN	88.929	41;58;83;86;110;155;279;342;750;797;886	10	12.6	132	25.1	24.29	25.08	24.61	24.76	25.19	0.0346	0.2389	-0.12
Q13619	CUL4A	sp|Q13619|CUL4A_HUMAN	sp|Q13619|CUL4A_HUMAN	87.679	337;403;477;566;623;677;802;819;846;874;881;928;981;1034;1206	7	8.8	161	23.55	26.35	23.41	26.25	26.04	26.21	0.6335	0.0848	-0.12
Q13620	CUL4B	sp|Q13620|CUL4B_HUMAN	sp|Q13620|CUL4B_HUMAN	103.98	65;67;84;119;357;401;437;493	5	7	66	23.65	23.86	23.71	23.13	24.11	24.04	0.018	0.2443	-0.12
Q13685	AAMP	sp|Q13685|AAMP_HUMAN	sp|Q13685|AAMP_HUMAN	46.75	138;163;164;263;299;319;332;394	2	9.7	113	23.54	22.99	24.6	23.31	23.85	23.42	0.1044	0.2161	-0.12
Q13751	LAMB3	sp|Q13751|LAMB3_HUMAN	sp|Q13751|LAMB3_HUMAN	129.57	1;146;156;369;515;609;723;844;848;889	5	4.4	32	23.49	23.03	23.73	22.8	22.8	22.92	1.0828	0.053	-0.12
Q13772	NCOA4	sp|Q13772|NCOA4_HUMAN	sp|Q13772|NCOA4_HUMAN	69.725	131;136;138;156	5	13.2	96	25.38	25.29	25.33	25.7	26.09	26.13	1.2416	0.0455	-0.12
Q13813	SPTN1	sp|Q13813|SPTN1_HUMAN	sp|Q13813|SPTN1_HUMAN	284.54	3;7;31;48;127;276;308;388;397	84	36.1	1860	30.46	30.28	29.83	30.06	30.11	29.74	0.849	0.0643	-0.12
Q13823	NOG2	sp|Q13823|NOG2_HUMAN	sp|Q13823|NOG2_HUMAN	83.654	138;148;167;192	3	3.7	29	23.15	23.29	24.72	25.39	25.18	25.24	1.0075	0.0561	-0.12
P61011	SRP54	sp|P32322|P5CR1_HUMAN	sp|P32322|P5CR1_HUMAN	33.36	378;379;433;450;452;498;918;999;1103;1122	6	16	87	24.96	24.57	24.15	25.17	25.03	24.6	1.351	0.043	-0.12
Q13838	DX39B	sp|Q13838|DX39B_HUMAN	sp|Q13838|DX39B_HUMAN	48.991	1;329;340;527;624;631;634	6	21.7	753	27.64	27.28	27.24	27.6	27.6	27.52	0.6093	0.0878	-0.12
Q13867	BLMH	sp|Q13867|BLMH_HUMAN	sp|Q13867|BLMH_HUMAN	52.562	1	10	20.2	101	25.26	25.48	25.32	25.88	25.62	25.97	0.9841	0.0564	-0.12
Q13868	EXOS2	sp|Q13868|EXOS2_HUMAN	sp|Q13868|EXOS2_HUMAN	32.789	47;430;564;675;690	7	29.4	68	23.67	21.78	24.07	24.86	24.86	24.77	0.8285	0.0649	-0.12
Q13887	KLF5	sp|Q13887|KLF5_HUMAN;sp|Q99612|KLF6_HUMAN;sp|O75840|KLF7_HUMAN;sp|Q9Y5W3|KLF2_HUMAN;sp|Q13351|KLF1_HUMAN;sp|O43474|KLF4_HUMAN	sp|Q13887|KLF5_HUMAN;sp|Q99612|KLF6_HUMAN;sp|O75840|KLF7_HUMAN;sp|Q9Y5W3|KLF2_HUMAN;sp|Q13351|KLF1_HUMAN;sp|O43474|KLF4_HUMAN	50.791	360;648;653;736	2	3.5	57	26.18	26.85	27.08	26.14	26.48	26.91	0.7357	0.0726	-0.12
Q13895	BYST	sp|Q13895|BYST_HUMAN	sp|Q13895|BYST_HUMAN	49.601	55;159;180;198;394	6	19.7	115	24.61	22.39	23.92	24.82	24.67	25.12	0.7544	0.0713	-0.12
Q14008	CKAP5	sp|Q14008|CKAP5_HUMAN	sp|Q14008|CKAP5_HUMAN	225.49	1;18;82;88;94;114;127;160;174;181	32	15.3	923	27.88	27.79	27.86	27.96	27.77	27.7	0.1516	0.2036	-0.12
Q14012	KCC1A	sp|Q14012|KCC1A_HUMAN	sp|Q14012|KCC1A_HUMAN	41.337	89;111;114;127	2	5.9	22	24.18	23.9	24.37	24.22	21.87	22.83	0.6968	0.0766	-0.12
Q14108	SCRB2	sp|Q14108|SCRB2_HUMAN	sp|Q14108|SCRB2_HUMAN	54.29	205;222	6	15.7	128	23.93	24.07	22.95	23.82	24.21	22.84	0.1203	0.2129	-0.12
Q14114	LRP8	sp|Q14114|LRP8_HUMAN	sp|Q14114|LRP8_HUMAN	105.63	18;52;75;107;120	5	5.6	106	24.76	23.65	24.83	24.83	22.95	22.71	0.5377	0.0965	-0.12
Q14126	DSG2	sp|Q14126|DSG2_HUMAN	sp|Q14126|DSG2_HUMAN	122.29	11;57;73;74;113;143;165;188;205;239;339;458;460	8	13	175	26.45	23.07	26.18	25.87	25.95	25.61	0.1763	0.1956	-0.12
Q14135	VGLL4	sp|Q14135|VGLL4_HUMAN	sp|Q14135|VGLL4_HUMAN	30.947	250;342;353;425;435;457;884;986	3	14.8	61	23.61	23.75	23.12	23.25	22.59	23.39	0.3721	0.1354	-0.12
Q14137	BOP1	sp|Q14137|BOP1_HUMAN	sp|Q14137|BOP1_HUMAN	83.629	32;41;158;164;178;267;507;615;673;734;949	7	8	134	26.76	26.95	27.61	23.38	27.28	27.67	0.3098	0.1581	-0.12
Q14141	44080	sp|Q14141|SEPT6_HUMAN	sp|Q14141|SEPT6_HUMAN	49.716	176;185;188;297;351;423;486;532;654;675;725;854;885;894	4	9.2	598	28.33	28.58	28.84	28.61	28.43	28.95	0.2308	0.1804	-0.12
Q14155	ARHG7	sp|Q14155|ARHG7_HUMAN	sp|Q14155|ARHG7_HUMAN	90.011	1;16;91;216;413;448;463;609	6	8.2	69	23.41	22.39	23.8	23.32	23.19	23.66	0.2197	0.1834	-0.12
Q14160	SCRIB	sp|Q14160|SCRIB_HUMAN	sp|Q14160|SCRIB_HUMAN	174.88	9;65;83;178;263;276;304;331;332;489	2	2.2	22	22.82	24.32	23.28	23.15	23.5	23.34	0.1453	0.2059	-0.12
Q14192	FHL2	sp|Q14192|FHL2_HUMAN	sp|Q14192|FHL2_HUMAN	32.193	58;186;371	6	19.7	88	26.87	27.38	27.97	26.88	27.11	27.58	0.6778	0.0797	-0.13
Q14195	DPYL3	sp|Q14195|DPYL3_HUMAN;sp|Q14194|DPYL1_HUMAN	sp|Q14195|DPYL3_HUMAN	61.963	63;107;247;357;455;495;511;555;744;748;875	8	22.8	414	28.56	28.48	28.36	28.29	28.06	28.24	1.0624	0.0556	-0.13
Q14203	DCTN1	sp|Q14203|DCTN1_HUMAN	sp|Q14203|DCTN1_HUMAN	141.69	56;177;193;237;252;346;361;498	14	14.9	218	25.99	26.28	26.55	26.32	25.97	26.55	0.0059	0.2479	-0.13
Q14204	DYHC1	sp|Q14204|DYHC1_HUMAN	sp|Q14204|DYHC1_HUMAN	532.4	226;401;883;887;947;949	38	9.7	381	27.61	27.55	27.97	27.83	27.76	27.9	0.4967	0.1039	-0.13
Q14244	MAP7	sp|Q14244|MAP7_HUMAN	sp|Q14244|MAP7_HUMAN	84.051	1	4	5.6	35	26.05	26.34	24.3	26.9	26.47	26.64	0.6344	0.0847	-0.13
Q14247	SRC8	sp|Q14247|SRC8_HUMAN	sp|Q14247|SRC8_HUMAN	61.585	294;339	12	26.9	183	28.71	28.54	28.71	28.08	28.3	28.4	1.0827	0.0529	-0.13
Q14254	FLOT2	sp|Q14254|FLOT2_HUMAN	sp|Q14254|FLOT2_HUMAN	47.064	40;55;145;190;217;316;356;477;495;506;513;558;561;564;568;572	3	7.9	81	23.93	22.67	24.38	24.04	24.46	22.75	0.0299	0.2401	-0.13
Q14318	FKBP8	sp|Q14318|FKBP8_HUMAN	sp|Q14318|FKBP8_HUMAN	44.561	1;2;78;93;202;231;271;293;345	3	10.2	266	26.21	26.13	25.59	26.32	26.19	25.63	1.0406	0.0553	-0.13
Q14320	FA50A	sp|Q14320|FA50A_HUMAN	sp|Q14320|FA50A_HUMAN	40.241	1;66;91;100;113;147;215	6	13.6	340	27.87	27.98	28.01	27.7	27.81	28.14	0.2526	0.1752	-0.13
Q14353	GAMT	sp|Q14353|GAMT_HUMAN	sp|Q14353|GAMT_HUMAN	26.318	406;487;520;543;584;783;848;872;935;985	2	11.9	68	22.77	23.88	23.29	22.79	22.9	20.98	0.6031	0.0889	-0.13
Q14432	PDE3A	sp|Q14432|PDE3A_HUMAN	sp|Q14432|PDE3A_HUMAN	124.98	1;2;28;78;93;202;204;271;293;315;345	5	6.1	91	24.98	24.86	24.89	25.27	25.2	24.49	0.1076	0.2149	-0.14
Q14444	CAPR1	sp|Q14444|CAPR1_HUMAN	sp|Q14444|CAPR1_HUMAN	78.365	1;23;70;83	16	27.5	960	30.76	30.87	30.55	30.29	30.49	30.46	0.9725	0.0569	-0.14
Q14469	HES1	sp|Q14469|HES1_HUMAN	sp|Q14469|HES1_HUMAN	29.54	333;357	7	19.6	123	24.95	24.78	24.64	24.92	24.65	24.94	0.119	0.213	-0.14
Q14493	SLBP	sp|Q14493|SLBP_HUMAN	sp|Q14493|SLBP_HUMAN	31.285	119;156	7	22.2	59	23.87	23.74	23.89	23.72	22.51	22.12	0.8021	0.0671	-0.14
Q14566	MCM6	sp|Q14566|MCM6_HUMAN	sp|Q14566|MCM6_HUMAN	92.888	113;169;222;383	9	10.7	296	27.53	27.89	28.36	27.79	28.01	28.25	0.2904	0.1626	-0.14
P49736	MCM2	sp|P49327|FAS_HUMAN	sp|P49327|FAS_HUMAN	273.42	185;196	36	15.9	1059	30.46	30.36	30.33	30.85	30.74	30.69	3.1028	0.0161	-0.14
Q14596	NBR1	sp|Q14596|NBR1_HUMAN	sp|Q14596|NBR1_HUMAN	107.41	73;115;200;208;212;235;236;239;271	4	4.2	61	23.22	23.13	23.36	23.57	23.82	23.45	0.7964	0.0678	-0.14
Q14669	TRIPC	sp|Q14669|TRIPC_HUMAN	sp|Q14669|TRIPC_HUMAN	220.43	1;86;101;230;237;318;359;385;396;404;418	11	7.4	105	22.57	23.09	23.15	23.24	23.31	23.19	0.6218	0.0862	-0.14
Q14671	PUM1	sp|Q14671|PUM1_HUMAN	sp|Q14671|PUM1_HUMAN	126.47	1;18;34;44;59;73	9	11.5	124	24.96	24.88	25.2	25.01	24.7	24.79	0.5012	0.1035	-0.14
Q14683	SMC1A	sp|Q14683|SMC1A_HUMAN	sp|Q14683|SMC1A_HUMAN	143.23	68;75;116;119;139;229;244	22	19.3	434	28.09	28.1	28.18	28.27	28.05	28.51	0.5229	0.0989	-0.14
Q14696	MESD	sp|Q14696|MESD_HUMAN	sp|Q14696|MESD_HUMAN	26.076	822;1118;1342;1344;1884;1961;2327;2408	4	14.1	138	26.39	26.66	27.2	26.65	26.62	27.14	0.1956	0.1903	-0.14
Q14697	GANAB	sp|Q14697|GANAB_HUMAN	sp|Q14697|GANAB_HUMAN	106.87	152;819;898;1185;1438	15	21.6	438	27.06	26.75	26.24	27.08	26.79	26.9	0.4317	0.1182	-0.14
Q14746	COG2	sp|Q14746|COG2_HUMAN	sp|Q14746|COG2_HUMAN	83.207	1;280;400;417;640;644;645;680;715;760;1029;1222;1237;1325	7	8.8	85	23.21	23.33	23.77	23.56	23.73	23.93	1.2705	0.0446	-0.14
P35221	CTNA1	sp|P27694|RFA1_HUMAN	sp|P27694|RFA1_HUMAN	68.137	1;85;160	11	12.3	199	26.95	26.87	26.83	27.22	27.29	27.28	1.6958	0.0451	-0.14
Q14764	MVP	sp|Q14764|MVP_HUMAN	sp|Q14764|MVP_HUMAN	99.326	1;94;135;261;279;287;299;371	4	4.8	120	24.88	25.13	25.55	24.72	24.85	25.52	0.7909	0.0683	-0.14
Q14789	GOGB1	sp|Q14789|GOGB1_HUMAN	sp|Q14789|GOGB1_HUMAN	376.01	6;102;141;200;234;469;657;810;886;909;926	42	12.9	1039	27.6	27.95	28.19	27.6	27.67	28.13	0.5155	0.1006	-0.14
Q14807	KIF22	sp|Q14807|KIF22_HUMAN	sp|Q14807|KIF22_HUMAN	73.261	49;334	6	14.9	59	24.55	23.12	23.1	25.19	25.12	23.34	0.6669	0.0805	-0.14
Q14847	LASP1	sp|Q14847|LASP1_HUMAN	sp|Q14847|LASP1_HUMAN	29.717	179;181;194;359;365;577;579	9	32.6	639	28.66	28.84	28.78	28.43	28.41	28.58	1.2202	0.0468	-0.14
Q14914	PTGR1	sp|Q14914|PTGR1_HUMAN	sp|Q14914|PTGR1_HUMAN	35.869	1;3;180;193;680;848;852	4	21	65	26.2	24.11	25.01	22.73	25.64	22.78	0.3433	0.1466	-0.14
Q14919	NC2A	sp|Q14919|NC2A_HUMAN	sp|Q14919|NC2A_HUMAN	22.35	228;370;641	4	20	169	21.94	27.12	27.5	26.24	26.71	27.1	0.272	0.1681	-0.15
Q14966	ZN638	sp|Q14966|ZN638_HUMAN	sp|Q14966|ZN638_HUMAN	220.62	102;146;203;266;308;325	6	4	28	27.17	27.29	22.97	27.24	23.21	22.31	0.4575	0.1117	-0.15
Q14974	IMB1	sp|Q14974|IMB1_HUMAN	sp|Q14974|IMB1_HUMAN	97.169	90;128;218;276;332;338	28	33.7	1692	29.38	29.01	28.36	29.15	29.21	28.17	0.1843	0.1935	-0.15
Q14980	NUMA1	sp|Q14980|NUMA1_HUMAN	sp|Q14980|NUMA1_HUMAN	238.26	109;123;188;387;473;512	26	13	712	27.51	27.7	27.94	27.75	27.82	28.04	1.0707	0.0539	-0.15
Q14C86	GAPD1	sp|Q14C86|GAPD1_HUMAN	sp|Q14C86|GAPD1_HUMAN	164.98	254;284;285;953;1009	9	7.5	147	24.73	24.7	25.18	25.13	24.84	24.9	0.1553	0.2026	-0.15
Q15003	CND2	sp|Q15003|CND2_HUMAN	sp|Q15003|CND2_HUMAN	82.562	47;104;172;275;364;437;504	4	7.3	20	23.22	23.49	24.28	22.97	22.58	22.71	0.8613	0.0632	-0.15
Q15007	FL2D	sp|Q15007|FL2D_HUMAN	sp|Q15007|FL2D_HUMAN	44.243	284	9	16.4	549	26.82	26.89	27.34	26.87	26.85	27.2	0.2864	0.1636	-0.15
Q15011	HERP1	sp|Q15011|HERP1_HUMAN	sp|Q15011|HERP1_HUMAN	43.719	19;61;110;215;216	1	3.8	99	24.98	24.47	23.37	24.45	24.29	24.35	0.0625	0.2311	-0.15
P47712	PA24A	sp|Q02809|PLOD1_HUMAN	sp|Q02809|PLOD1_HUMAN	83.549	142	11	15.7	242	27.5	27.2	27.38	27.8	27.62	27.79	2.0864	0.0377	-0.15
Q15012	LAP4A	sp|Q15012|LAP4A_HUMAN	sp|Q15012|LAP4A_HUMAN	26.8	1;23;44;295;306;384;388	3	20.2	78	23.36	23.42	23.67	23.17	21.92	23.82	0.3877	0.1303	-0.15
Q15019	44076	sp|Q15019|SEPT2_HUMAN	sp|Q15019|SEPT2_HUMAN	41.487	233;326;337;409;420	11	31.6	457	27.72	27.97	28.19	27.91	27.82	28.12	0.0215	0.2427	-0.15
Q15020	SART3	sp|Q15020|SART3_HUMAN	sp|Q15020|SART3_HUMAN	109.93	5;7;45;73;132;168;259;297;412;420;424;508;545;717;804	10	11.3	122	24.73	24.83	22.63	24.86	24.55	24.72	0.3287	0.1517	-0.15
Q15021	CND1	sp|Q15021|CND1_HUMAN	sp|Q15021|CND1_HUMAN	157.18	1;2;3;4;208;361	8	7.2	48	24.69	24.98	23.92	24.95	25.05	25.35	0.5206	0.0994	-0.15
Q15024	EXOS7	sp|Q15024|EXOS7_HUMAN	sp|Q15024|EXOS7_HUMAN	31.821	12;26;51;52	3	8.2	78	24.88	22.67	25.4	25.21	25.19	24.74	0.2863	0.1637	-0.15
Q15029	U5S1	sp|Q15029|U5S1_HUMAN	sp|Q15029|U5S1_HUMAN	109.43	112;290;355	16	24.3	520	28.19	28.25	28.36	28.14	28.26	28.57	0.2793	0.1656	-0.15
Q15042	RB3GP	sp|Q15042|RB3GP_HUMAN	sp|Q15042|RB3GP_HUMAN	110.52	286;315;320;425	9	9.6	119	24.8	24.81	23.74	24.8	24.76	25.2	0.3523	0.1425	-0.15
Q15043	S39AE	sp|Q15043|S39AE_HUMAN	sp|Q15043|S39AE_HUMAN	54.212	1;17;24;72;79;92;101;111;113;134;289;338;419;453;468;480;870;899;1000;1018;1050;1084;1288;1310;1352;1387;1407;1476;1596;1606;1651;1734;1759;1871;2121;2184;2215;2290;2399;2453;2494;2508	4	7.7	122	25.98	26	22.79	25.64	25.61	26.09	0.255	0.1746	-0.15
Q15046	SYK	sp|Q15046|SYK_HUMAN	sp|Q15046|SYK_HUMAN	68.047	608;707;720	13	19.9	476	28.37	28.19	27.82	28.44	28.23	28.19	0.5646	0.0931	-0.16
Q15050	RRS1	sp|Q15050|RRS1_HUMAN;sp|A5D8V7|CC151_HUMAN	sp|Q15050|RRS1_HUMAN	41.193	1;38;39;102;139;256;358;508;610;766;864;1009;1142;1339;1396;1468;1590;1645	3	7.9	20	23.38	24.16	23.97	23.05	24.63	25.13	0.3803	0.1333	-0.16
Q15054	DPOD3	sp|Q15054|DPOD3_HUMAN	sp|Q15054|DPOD3_HUMAN	51.4	1;36;69;175;206;225;259;310;356;366;373;405;421	3	6.9	42	23.03	22.14	24.23	24.42	24.28	24.66	0.9308	0.0597	-0.16
Q15056	IF4H	sp|Q15056|IF4H_HUMAN	sp|Q15056|IF4H_HUMAN	27.385	12;86;114;131	8	24.6	435	28.28	28.53	28.88	28.01	28.27	27.79	0.7296	0.0729	-0.16
Q15061	WDR43	sp|Q15061|WDR43_HUMAN	sp|Q15061|WDR43_HUMAN	74.89	212;357;469;500;523;540;549;557;563;578;579;589;600;603;612;618;620;653;657;658;683	8	10.5	183	25.91	26.1	23.96	25.91	25.81	26.14	0.2987	0.1601	-0.16
Q15067	ACOX1	sp|Q15067|ACOX1_HUMAN	sp|Q15067|ACOX1_HUMAN	74.423	22;64;69;149;239;291;330;334;360;377;494;525	13	19.4	251	25.25	25.59	26.17	25.31	25.44	25.9	0.4794	0.1076	-0.16
Q15075	EEA1	sp|Q15075|EEA1_HUMAN;sp|Q9NR99|MXRA5_HUMAN	sp|Q15075|EEA1_HUMAN	162.46	26;99;103;113;126;127	6	4.5	89	24.58	22.56	23.32	24.66	24.13	21.88	0.0243	0.2414	-0.16
Q15181	IPYR	sp|Q15181|IPYR_HUMAN	sp|Q15181|IPYR_HUMAN	32.66	38;45;217;253;403;529;539;546;548	12	45.3	432	28.99	28.82	28.49	28.84	28.61	29.28	0.1511	0.2035	-0.16
Q15269	PWP2	sp|Q15269|PWP2_HUMAN	sp|Q15269|PWP2_HUMAN	102.45	1;49;81;167	9	12.6	160	24.5	24.39	22.95	24.75	24.71	24.81	0.5773	0.0917	-0.16
Q15276	RABE1	sp|Q15276|RABE1_HUMAN	sp|Q15276|RABE1_HUMAN	99.289	15;355;553;673;721;727;749;764;784	12	12.5	121	22.91	25.61	23.53	25.16	25.14	25.91	0.5624	0.094	-0.16
Q15365	PCBP1	sp|Q15365|PCBP1_HUMAN	sp|Q15365|PCBP1_HUMAN	37.497	307;317;423	9	41.6	1079	30.97	30.51	29.48	30.73	30.68	30.25	0.2911	0.1625	-0.16
Q15369	ELOC	sp|Q15369|ELOC_HUMAN	sp|Q15369|ELOC_HUMAN	12.473	75;283;431	6	63.4	388	27.25	27.3	27.23	27.31	27.52	27.4	1.0177	0.056	-0.16
Q15382	RHEB	sp|Q15382|RHEB_HUMAN	sp|Q15382|RHEB_HUMAN	20.497	109;212;251;280;282	6	22.8	142	26.11	23.52	23.96	26.83	25.06	25.91	1.218	0.0468	-0.16
Q15393	SF3B3	sp|Q15393|SF3B3_HUMAN	sp|Q15393|SF3B3_HUMAN	135.58	124;138;446	19	17.8	549	26.19	26.23	25.67	26.08	26.12	26.43	0.2254	0.1817	-0.16
Q15398	DLGP5	sp|Q15398|DLGP5_HUMAN	sp|Q15398|DLGP5_HUMAN	95.114	73;164;233;257;267;293;299;300;330;363;388	10	16.5	169	26.26	26.06	26.03	26.2	26.52	26.04	0.3084	0.1583	-0.16
Q15428	SF3A2	sp|Q15428|SF3A2_HUMAN	sp|Q15428|SF3A2_HUMAN	49.255	13;63;75;132	7	12.3	299	26.41	26.61	26.65	26.54	26.54	26.71	0.2562	0.1744	-0.16
Q15436	SC23A	sp|Q15436|SC23A_HUMAN	sp|Q15436|SC23A_HUMAN	86.16	1;151	6	10.3	61	24.53	24.34	23.83	24.29	24.49	24.58	0.2833	0.1645	-0.16
Q14118	DAG1	sp|P48643|TCPE_HUMAN	sp|P48643|TCPE_HUMAN	59.67	102;157;329;696;771;1165;1351;1700	24	40.3	1280	30.85	30.8	30.72	31.2	31.15	31.16	2.3016	0.0302	-0.16
P42704	LPPRC	sp|P27708|PYR1_HUMAN	sp|P27708|PYR1_HUMAN	242.98	354;377;406;410;420;458	11	7.1	172	26.64	26.81	26.96	27.15	27.11	27.3	1.5988	0.0417	-0.16
Q15459	SF3A1	sp|Q15459|SF3A1_HUMAN	sp|Q15459|SF3A1_HUMAN	88.885	1;60;91;116	17	27.9	833	27.92	28.24	28.65	27.91	27.99	28.28	0.7225	0.0735	-0.16
Q15545	TAF7	sp|Q15545|TAF7_HUMAN	sp|Q15545|TAF7_HUMAN	40.259	184;288;794;889;894;960;1044;1128;1233;1392	5	19.2	84	25.98	25.88	22.36	25.86	25.99	25.57	0.3728	0.1354	-0.16
Q15582	BGH3	sp|Q15582|BGH3_HUMAN	sp|Q15582|BGH3_HUMAN	74.68	171;242;353;364;469;585	5	5.3	121	26.11	26.2	26.79	26.93	26.66	26.48	0.3563	0.1403	-0.16
O95139	NDUB6	sp|Q15233|NONO_HUMAN	sp|Q15233|NONO_HUMAN	54.231	1;8;10;127;281	25	50.7	1206	29.66	29.74	29.7	30.12	30.09	30.05	2.0229	0.0428	-0.17
Q15583	TGIF1	sp|Q15583|TGIF1_HUMAN	sp|Q15583|TGIF1_HUMAN	43.012	65;336;505;581;868;905;986;1139;1241;1346;1507;1579;1589;1685;1842;2012;2041;2342;2412;2423;2447;2994;3043;3126;3169;3199;3256;3310;3372;3392;3405;3436;4107;4128;4339	3	9.7	95	25.77	25.22	25.11	25.45	25.23	25.31	0.0891	0.2215	-0.17
Q15637	SF01	sp|Q15637|SF01_HUMAN	sp|Q15637|SF01_HUMAN	68.329	141;163;300;301;348;352;448;517;583;586;609;615;624;689	7	10.2	597	27.53	26.5	25.09	27.63	27.39	26.45	0.784	0.068	-0.17
Q15645	PCH2	sp|Q15645|PCH2_HUMAN	sp|Q15645|PCH2_HUMAN	48.55	40;115;116;178;291;410;422;440	4	11.1	57	25.39	24.96	23	25.07	24.94	24.24	0.2217	0.1829	-0.17
Q15717	ELAV1	sp|Q15717|ELAV1_HUMAN	sp|Q15717|ELAV1_HUMAN	36.091	119;120;280;539;557;726;874;903;988;1263	5	20.6	239	26.33	26.71	26.71	26.57	26.68	26.67	0.2118	0.1863	-0.17
Q15738	NSDHL	sp|Q15738|NSDHL_HUMAN	sp|Q15738|NSDHL_HUMAN	41.9	46;62;168;178;218;320;326;382;443	5	19.8	137	24.44	22.33	24.6	24.26	24.59	24.51	0.3068	0.1583	-0.17
Q15758	AAAT	sp|Q15758|AAAT_HUMAN	sp|Q15758|AAAT_HUMAN	56.598	81;193;323	7	14.6	323	26.88	27.53	28.01	22.3	23.02	28	0.7386	0.0729	-0.17
Q15773	MLF2	sp|Q15773|MLF2_HUMAN	sp|Q15773|MLF2_HUMAN	28.147	1;73;119;124;207;342;463;554;635;660	5	29	184	25.63	25.94	25.83	25.7	25.87	25.72	0.2523	0.1753	-0.17
Q15785	TOM34	sp|Q15785|TOM34_HUMAN	sp|Q15785|TOM34_HUMAN	34.559	56;107;147;152;171;189	2	6.5	86	25.07	25.12	24.11	25.3	25.06	23.32	0.2464	0.1766	-0.17
Q15814	TBCC	sp|Q15814|TBCC_HUMAN	sp|Q15814|TBCC_HUMAN	39.248	137;410;461;519;908;1375	2	7.8	41	24.76	24.4	24.46	22.84	24.25	24.54	0.3928	0.1288	-0.17
Q15819	UB2V2	sp|Q15819|UB2V2_HUMAN	sp|Q15819|UB2V2_HUMAN	16.363	1;196;216	1	11	118	25.72	25.7	25.25	25.19	24.73	25.37	0.5508	0.0948	-0.17
Q15904	VAS1	sp|Q15904|VAS1_HUMAN	sp|Q15904|VAS1_HUMAN	52.025	109;130;352;395;445;446;460;473	3	6.2	56	22.17	21.91	23.85	25.04	24.89	23.28	0.568	0.093	-0.17
Q16181	44081	sp|Q16181|SEPT7_HUMAN	sp|Q16181|SEPT7_HUMAN	50.679	18;105;121;125;226;278;306;326;334;336;346;349;357;360;367;369;404;416;419;427;437;441;444;450;457;465;472;476;486;490;497;511;518;525;529;532;537;544;548;551;558;571;579;592;596;607;611;625;711;712;715	2	3.7	171	27.19	27.6	27.27	27.28	27.57	27.48	0.4943	0.1046	-0.17
Q16186	ADRM1	sp|Q16186|ADRM1_HUMAN	sp|Q16186|ADRM1_HUMAN	42.153	44;75;128;160;167;287;307;433;440;450;452;464;469	6	12	316	25.5	24.69	24.19	25.63	25.29	24.16	0.4696	0.1085	-0.17
Q16204	CCDC6	sp|Q16204|CCDC6_HUMAN	sp|Q16204|CCDC6_HUMAN	53.29	94;103;141	8	11.8	149	25.82	25.85	26.07	25.52	25.61	25.49	1.1649	0.0504	-0.18
Q16363	LAMA4	sp|Q16363|LAMA4_HUMAN	sp|Q16363|LAMA4_HUMAN	202.52	270;310;316	6	3.8	53	24.93	25.46	25.37	25.25	25	25.18	0.1749	0.1958	-0.18
Q16401	PSMD5	sp|Q16401|PSMD5_HUMAN	sp|Q16401|PSMD5_HUMAN	56.195	1;20;43;79	6	15.1	91	23.9	23.54	24.48	23.95	24.47	23.86	0.0902	0.2215	-0.18
Q16513	PKN2	sp|Q16513|PKN2_HUMAN	sp|Q16513|PKN2_HUMAN	112.03	1;2;49;54;59;80;133;151;152;182;219;305;395;416;429;490	4	4.5	47	24.12	23.57	23.72	23.92	23.93	21.87	0.3147	0.1565	-0.18
Q16527	CSRP2	sp|Q16527|CSRP2_HUMAN	sp|Q16527|CSRP2_HUMAN	20.954	71;109	2	14.5	51	23.74	26.68	24.78	26.2	26.07	25.9	0.4181	0.1227	-0.18
Q16531	DDB1	sp|Q16531|DDB1_HUMAN	sp|Q16531|DDB1_HUMAN	126.97	1;102;171;244;245;292;328;410;637;686;720;761;817;835;1021;1044;1045	19	17.2	774	28.52	28.42	28.47	28.81	28.68	28.56	1.0932	0.0522	-0.18
Q16543	CDC37	sp|Q16543|CDC37_HUMAN	sp|Q16543|CDC37_HUMAN	44.468	1;176;348;357	14	27	603	28.72	28.77	29.02	28.73	28.63	28.9	0.6736	0.0797	-0.18
Q16555	DPYL2	sp|Q16555|DPYL2_HUMAN	sp|Q16555|DPYL2_HUMAN	62.293	35;51;203;228;272;315;344;374;514;526;722;736;753;762;822;962;1143	7	16.8	386	27.32	26.43	25.69	26.92	26.74	26.19	0.1734	0.1962	-0.18
Q16576	RBBP7	sp|Q16576|RBBP7_HUMAN	sp|Q16576|RBBP7_HUMAN	47.82	210;239;292	6	12.5	333	28.76	28.92	28.16	28.42	28.57	28.45	0.2218	0.183	-0.18
Q16594	TAF9	sp|Q16594|TAF9_HUMAN	sp|Q16594|TAF9_HUMAN	28.974	452;744;1097	5	32.6	242	26.06	26.07	26.05	26.03	26.11	26.01	0.163	0.2002	-0.18
Q16629	SRSF7	sp|Q16629|SRSF7_HUMAN	sp|Q16629|SRSF7_HUMAN	27.366	105;107;172;398;400;425;442;452;457;591;1199	12	37.8	146	26.11	26.51	22.78	26.47	26.84	27.08	0.4745	0.1081	-0.18
Q16630	CPSF6	sp|Q16630|CPSF6_HUMAN;REV__sp|O60828|PQBP1_HUMAN;REV__sp|Q13123|RED_HUMAN	sp|Q16630|CPSF6_HUMAN	59.209	1;37;64;78;83;152;168;362;375;437	10	12.7	282	26.67	26.93	27.18	27.23	27.39	27.27	0.9156	0.0607	-0.18
P11940	PABP1	sp|Q9Y617|SERC_HUMAN	sp|Q9Y617|SERC_HUMAN	40.422	80;128	11	25.1	495	27.97	28.17	28.05	28.53	28.47	28.42	1.4528	0.0419	-0.18
Q16643	DREB	sp|Q16643|DREB_HUMAN	sp|Q16643|DREB_HUMAN	71.428	177;193;350;356;627;639;771;783	16	23.3	377	26.39	26.05	25.88	25.89	25.76	25.98	0.4899	0.1055	-0.18
Q16719	KYNU	sp|Q16719|KYNU_HUMAN	sp|Q16719|KYNU_HUMAN	52.351	29;66;109;333;401;442;450	7	15.5	129	26.57	26.2	25.88	26	25.85	25.75	0.9669	0.0569	-0.19
Q16760	DGKD	sp|Q16760|DGKD_HUMAN	sp|Q16760|DGKD_HUMAN	134.52	18;127;199;281;290;313;328;654;724	4	3.6	24	23.84	23.38	23.64	23.77	22.77	22.14	0.6509	0.0829	-0.19
Q16763	UBE2S	sp|Q16763|UBE2S_HUMAN	sp|Q16763|UBE2S_HUMAN	23.845	69;187;367;471;928	3	19.4	485	22.46	23	24.19	25.93	25.8	25.03	1.0197	0.0557	-0.19
Q16795	NDUA9	sp|Q16795|NDUA9_HUMAN	sp|Q16795|NDUA9_HUMAN	42.509	200;216;286	3	7.2	41	24.34	24.24	24.55	24.69	24.62	24.61	0.892	0.0624	-0.19
Q16836	HCDH	sp|Q16836|HCDH_HUMAN	sp|Q16836|HCDH_HUMAN	34.293	68;85;99;106;115	8	27.1	221	25.62	26.24	22.47	27.02	26.95	25.78	0.8343	0.0644	-0.19
Q16850	CP51A	sp|Q16850|CP51A_HUMAN	sp|Q16850|CP51A_HUMAN	56.805	159;186;266;284;304	3	6	22	22.84	23.05	24.49	23.31	22.88	22.2	0.2934	0.1618	-0.19
Q16881	TRXR1	sp|Q16881|TRXR1_HUMAN	sp|Q16881|TRXR1_HUMAN	70.905	255;433;447;491;649;808;989;1039;1218;1295	16	28.4	985	30.75	30.29	29.54	30.6	30.86	29.59	0.2698	0.1685	-0.19
Q16890	TPD53	sp|Q16890|TPD53_HUMAN	sp|Q16890|TPD53_HUMAN	22.449	279;296	6	20.6	163	26.82	26.65	26.87	26.48	26.64	26.47	0.7767	0.0685	-0.19
Q17RY6	LY6K	sp|Q17RY6|LY6K_HUMAN	sp|Q17RY6|LY6K_HUMAN	18.673	160;179;220;345;381;407;430;435;451;506;509;558;567;647;830;873	3	22.4	65	25.6	25.82	26.06	25.69	25.73	26.14	0.1486	0.2044	-0.19
Q1KMD3	HNRL2	sp|Q1KMD3|HNRL2_HUMAN	sp|Q1KMD3|HNRL2_HUMAN	85.104	1;46;58;146;243	7	11	236	27.47	27.2	27.58	27.29	27.32	27.27	0.3731	0.1352	-0.19
Q29983	MICA	sp|Q29983|MICA_HUMAN	sp|Q29983|MICA_HUMAN	42.915	1;126;207;239;361;452;494;536;545;575;622;719;756;979	3	8.1	84	25.4	25.72	25.98	25.39	25.57	25.97	0.4342	0.1175	-0.19
Q29RF7	PDS5A	sp|Q29RF7|PDS5A_HUMAN	sp|Q29RF7|PDS5A_HUMAN	150.83	72;174;184;201	8	5.5	74	24.2	24.17	24.67	24.38	24.62	24.98	1.2429	0.0456	-0.19
Q2TAL8	QRIC1	sp|Q2TAL8|QRIC1_HUMAN	sp|Q2TAL8|QRIC1_HUMAN	86.435	1;39;49;202;217;358;363;425;443;495;672;694	7	10.7	129	25.66	25.18	25.67	25.39	25.37	25.82	0.0539	0.2344	-0.19
Q32MZ4	LRRF1	sp|Q32MZ4|LRRF1_HUMAN	sp|Q32MZ4|LRRF1_HUMAN	89.252	3;114;129;169;250;358;376;448;451;511;561;708	9	16.7	255	27.41	27.18	27.34	27.17	27.13	27.24	0.8373	0.0645	-0.19
Q32P28	P3H1	sp|Q32P28|P3H1_HUMAN	sp|Q32P28|P3H1_HUMAN	83.393	53;110;422;462	9	14.9	266	27.07	27.38	27.21	27.36	27.38	27.49	0.7385	0.0728	-0.19
Q32P41	TRM5	sp|Q32P41|TRM5_HUMAN	sp|Q32P41|TRM5_HUMAN	58.246	205;318;346;368;458;574;608	4	7.5	31	22.96	23.36	23.88	23.11	23.45	24.2	0.9561	0.0584	-0.19
Q49AR2	CE022	sp|Q49AR2|CE022_HUMAN	sp|Q49AR2|CE022_HUMAN	49.967	1;2;78;93;202;204;271;293;345	3	5.7	65	23.69	23.74	24.11	22.23	23.34	22.54	1.0317	0.0554	-0.19
Q4J6C6	PPCEL	sp|Q4J6C6|PPCEL_HUMAN	sp|Q4J6C6|PPCEL_HUMAN	83.926	18;45;382;401;408;606;893	5	8.8	141	24.06	24.23	23.85	24.16	24.2	24.57	0.4286	0.1186	-0.19
Q4V328	GRAP1	sp|Q4V328|GRAP1_HUMAN	sp|Q4V328|GRAP1_HUMAN	96.004	1;71;85	18	24.6	371	24.95	24.96	24.54	24.67	24.79	24.47	1.0057	0.056	-0.19
Q53EL6	PDCD4	sp|Q53EL6|PDCD4_HUMAN	sp|Q53EL6|PDCD4_HUMAN	51.735	87;171;241;521;558;596;602	7	20.5	229	28.43	28.73	29.18	28.34	28.47	28.92	1.1702	0.0507	-0.19
Q53F19	NCBP3	sp|Q53F19|NCBP3_HUMAN	sp|Q53F19|NCBP3_HUMAN	70.592	1;17;45;75	10	23.1	125	25.77	26.09	25.9	25.88	26.01	26.24	0.3779	0.1341	-0.19
Q53H82	LACB2	sp|Q53H82|LACB2_HUMAN	sp|Q53H82|LACB2_HUMAN	32.805	43;62;113	2	6.9	111	24.65	24.75	22.87	24.45	24.22	24.17	0.1159	0.2138	-0.19
P60891	PRPS1	sp|Q6PCD5|RFWD3_HUMAN	sp|Q6PCD5|RFWD3_HUMAN	85.093	104;145;152;156;159	3	3.4	27	23.41	23.29	23.83	23.66	23.82	24.27	1.4325	0.0411	-0.19
Q9NRX2	RM17	sp|Q00839|HNRPU_HUMAN	sp|Q00839|HNRPU_HUMAN	90.583	244;580;663;1071;1213	26	26.2	941	29.62	29.75	29.99	30.08	30.01	30.49	1.5099	0.0418	-0.19
Q53H96	P5CR3	sp|Q53H96|P5CR3_HUMAN	sp|Q53H96|P5CR3_HUMAN	28.663	13;38;98;108;199;293;333	2	8.8	59	24.29	24.32	23.74	23.9	24.34	24.96	0.205	0.1883	-0.19
Q5BJF6	ODFP2	sp|Q5BJF6|ODFP2_HUMAN	sp|Q5BJF6|ODFP2_HUMAN	95.4	90;152;187	11	13	140	26.34	26.15	26.47	25.98	26.22	26.5	0.2149	0.185	-0.19
Q5BKZ1	ZN326	sp|Q5BKZ1|ZN326_HUMAN	sp|Q5BKZ1|ZN326_HUMAN	65.653	262;343;358;416;494;668;713;721;750;760;778	5	9.6	69	22.66	23.78	22.71	24.11	24.32	24.78	1.0346	0.0555	-0.19
Q5F1R6	DJC21	sp|Q5F1R6|DJC21_HUMAN	sp|Q5F1R6|DJC21_HUMAN	62.027	1;158;167;191;252	4	5.3	39	24.31	24.73	23.69	23.17	24.23	24.33	0.2315	0.1804	-0.19
Q5H9R7	PP6R3	sp|Q5H9R7|PP6R3_HUMAN	sp|Q5H9R7|PP6R3_HUMAN	97.668	93;195;357;398	7	8.8	238	26.26	26.29	26.12	26.13	26.04	26.01	1.1504	0.0504	-0.19
Q5JRA6	TGO1	sp|Q5JRA6|TGO1_HUMAN	sp|Q5JRA6|TGO1_HUMAN	213.7	174;215;247;253;264;343	21	13.4	259	26.2	25.86	23.7	25.5	25.53	25.5	0.1131	0.214	-0.2
Q5JRX3	PREP	sp|Q5JRX3|PREP_HUMAN	sp|Q5JRX3|PREP_HUMAN	117.41	145;273;274;333;340;354;465;481;504;542;710;769;837;867;905;947;1003;1025;1125	7	9.4	62	23.5	26.06	26.46	23.1	27.33	27.94	0.4971	0.1038	-0.2
Q5JSH3	WDR44	sp|Q5JSH3|WDR44_HUMAN	sp|Q5JSH3|WDR44_HUMAN	101.37	79;110;206;318	6	8.8	48	23.3	23.08	24.71	23.43	22.78	23.23	0.4299	0.1186	-0.2
Q5JSZ5	PRC2B	sp|Q5JSZ5|PRC2B_HUMAN	sp|Q5JSZ5|PRC2B_HUMAN	242.96	23;38	10	6	86	26.14	26.27	26.59	23.04	25.82	26.17	0.5601	0.0939	-0.2
Q5JTV8	TOIP1	sp|Q5JTV8|TOIP1_HUMAN	sp|Q5JTV8|TOIP1_HUMAN	66.248	143;325;367;372;666;704	6	12.3	211	25.54	25.72	25.71	25.33	25.55	25.73	0.6385	0.0843	-0.2
Q5M775	CYTSB	sp|Q5M775|CYTSB_HUMAN	sp|Q5M775|CYTSB_HUMAN	118.58	1;205;216;253;254;290;438;793;970;977;989;1032;1256;1439;1508;1819;1904;1956;1970;2014;2048	7	9.3	56	25.63	25.71	25.82	25.61	25.47	25.64	0.8046	0.0666	-0.2
Q5QJE6	TDIF2	sp|Q5QJE6|TDIF2_HUMAN	sp|Q5QJE6|TDIF2_HUMAN	84.468	1;34;58;160;238;520;769;868;872;986;1054;1228;1262;1269;1279;1309;1405;1412;1428	4	5.7	96	25.09	25.4	25.56	25.22	25.37	25.72	0.5705	0.0926	-0.2
Q5SRE5	NU188	sp|Q5SRE5|NU188_HUMAN	sp|Q5SRE5|NU188_HUMAN	196.04	74;136	5	2.8	40	24.97	24.6	23.07	25.22	25.31	25.01	0.7103	0.0744	-0.2
Q5SSJ5	HP1B3	sp|Q5SSJ5|HP1B3_HUMAN	sp|Q5SSJ5|HP1B3_HUMAN	61.206	185;215;298;388;444;527	2	3.6	63	25.44	23.29	25.5	22.75	25.73	25.94	0.0134	0.2461	-0.2
Q5SW79	CE170	sp|Q5SW79|CE170_HUMAN;sp|Q96L14|C170L_HUMAN	sp|Q5SW79|CE170_HUMAN	175.29	148;156;222;225	11	8.6	108	22.63	22.55	23.81	23.84	23.77	23.33	0.4364	0.1167	-0.2
Q9Y6H1	CHCH2	sp|Q9Y6H1|CHCH2_HUMAN;sp|Q5T1J5|CHCH9_HUMAN	sp|Q9Y6H1|CHCH2_HUMAN;sp|Q5T1J5|CHCH9_HUMAN	15.512	1;2	2	7.9	97	27.75	28.23	28.5	27.89	27.97	28.6	0.0183	0.244	-0.2
Q5T200	ZC3HD	sp|Q5T200|ZC3HD_HUMAN;REV__sp|Q96MU7|YTDC1_HUMAN;REV__sp|Q9P2R6|RERE_HUMAN;REV__sp|Q5T200|ZC3HD_HUMAN	sp|Q5T200|ZC3HD_HUMAN	196.63	1;4;166;168;176	15	10.9	114	26.9	24.22	27.71	27.76	27.88	28.71	0.7428	0.0728	-0.2
P49458	SRP09	sp|Q9Y5B9|SP16H_HUMAN	sp|Q9Y5B9|SP16H_HUMAN	119.91	299;346;377;388	23	21.6	483	27.67	27.7	28.04	28.04	28.27	28.34	1.4192	0.0423	-0.2
Q5T3I0	GPTC4	sp|Q5T3I0|GPTC4_HUMAN	sp|Q5T3I0|GPTC4_HUMAN	50.381	5;481;620;825	5	9.9	98	25.88	25.79	25.86	26.26	26.13	26.81	0.974	0.0569	-0.2
Q5T4S7	UBR4	sp|Q5T4S7|UBR4_HUMAN	sp|Q5T4S7|UBR4_HUMAN	573.83	151;189;220;251;382;390;438	20	4.3	180	22.53	25.01	25.43	24.95	24.88	25.28	0.3069	0.1583	-0.21
Q5T5Y3	CAMP1	sp|Q5T5Y3|CAMP1_HUMAN	sp|Q5T5Y3|CAMP1_HUMAN	177.97	67;495;505;695;849;1086;1492;1524	3	2.8	34	22.76	23.26	23.97	22.19	23.46	23.43	0.4513	0.1131	-0.21
Q5T6F2	UBAP2	sp|Q5T6F2|UBAP2_HUMAN	sp|Q5T6F2|UBAP2_HUMAN	117.11	62;81	5	7.3	98	26.08	26.23	26.05	26.33	26.12	25.41	0.2372	0.1788	-0.21
Q5TA31	RN187	sp|Q5TA31|RN187_HUMAN	sp|Q5TA31|RN187_HUMAN	26.19	67	5	13.6	130	25.11	25.51	25.44	25.31	25.34	25.6	0.1943	0.1906	-0.21
Q5TA45	INT11	sp|Q5TA45|INT11_HUMAN	sp|Q5TA45|INT11_HUMAN	67.662	1;39;49;107;150;167;190	3	3.5	18	22.96	23.05	22.07	22.74	23.39	23.45	0.4024	0.1274	-0.21
Q5TDH0	DDI2	sp|Q5TDH0|DDI2_HUMAN;sp|Q8WTU0|DDI1_HUMAN	sp|Q5TDH0|DDI2_HUMAN;sp|Q8WTU0|DDI1_HUMAN	44.522	29;33;127;167;168;210;290;419	3	6	31	23.14	22.84	24.33	24.99	22.14	25.56	0.3879	0.1302	-0.21
Q5VTR2	BRE1A	sp|Q5VTR2|BRE1A_HUMAN	sp|Q5VTR2|BRE1A_HUMAN	113.66	144;420;444;644;1345;1417;1514;1785;1856;2129;2169;2736;3332	17	14.5	316	26.34	26.22	26.46	26.16	26.17	26.26	1.0259	0.0556	-0.21
Q5VV42	CDKAL	sp|Q5VV42|CDKAL_HUMAN	sp|Q5VV42|CDKAL_HUMAN	65.111	211;245;330	3	4.8	47	23.02	23.43	23.46	23.22	22.86	22.83	0.4645	0.1097	-0.21
Q5VYK3	ECM29	sp|Q5VYK3|ECM29_HUMAN	sp|Q5VYK3|ECM29_HUMAN	204.29	59;220;240;631;1636;1647;2179;2698;3043;3759;4468	14	8.8	139	25.05	25.26	25.24	25.22	25.1	25.21	0.0125	0.2466	-0.21
Q63ZY3	KANK2	sp|Q63ZY3|KANK2_HUMAN	sp|Q63ZY3|KANK2_HUMAN	91.173	1;82;221;304;615;706;747;864	6	8.9	76	27.13	27.38	26.77	27.19	27.35	27.51	0.3943	0.1283	-0.21
Q66PJ3	AR6P4	sp|Q66PJ3|AR6P4_HUMAN	sp|Q66PJ3|AR6P4_HUMAN	44.915	157;292;306;361;396;491;506;556;573	4	5.7	31	22.65	25.07	23.84	22.15	25.02	25.47	0.1966	0.19	-0.21
Q68CZ2	TENS3	sp|Q68CZ2|TENS3_HUMAN;sp|Q9HBL0|TENS1_HUMAN	sp|Q68CZ2|TENS3_HUMAN	155.26	21;204;256;312;342;386;574	6	4.8	46	24.46	24.8	25.24	24.92	24.66	25.22	0.1917	0.1914	-0.21
Q68D10	SPT2	sp|Q68D10|SPT2_HUMAN	sp|Q68D10|SPT2_HUMAN	75.598	211;216;265;356;397	7	10.7	75	23.34	23.02	23.28	23.18	23.41	22.91	0.0661	0.229	-0.21
Q68EM7	RHG17	sp|Q68EM7|RHG17_HUMAN	sp|Q68EM7|RHG17_HUMAN	95.436	1;59;65	5	7.5	41	24.29	24.37	24.62	24.41	24.54	23.96	0.1633	0.2002	-0.21
Q69YH5	CDCA2	sp|Q69YH5|CDCA2_HUMAN	sp|Q69YH5|CDCA2_HUMAN	112.68	183;249;316;490;583;632;680;684;860	16	18.9	191	24.78	24.8	23.32	24.24	24.45	24.33	0.0272	0.2405	-0.21
Q69YQ0	CYTSA	sp|Q69YQ0|CYTSA_HUMAN	sp|Q69YQ0|CYTSA_HUMAN	124.6	100;198;308;468	6	6.9	46	24.14	24.73	24.77	22.59	24.36	24.4	0.7111	0.0744	-0.21
Q6DD88	ATLA3	sp|Q6DD88|ATLA3_HUMAN;sp|Q9BVN2|RUSC1_HUMAN	sp|Q6DD88|ATLA3_HUMAN	60.541	82;139;200;206;242;246;320;350;363	12	26.4	387	26.99	27.17	27.46	26.99	27.07	27.29	0.6383	0.0843	-0.21
Q6I9Y2	THOC7	sp|Q6I9Y2|THOC7_HUMAN	sp|Q6I9Y2|THOC7_HUMAN	23.743	102;173;174;299;427;429	7	35.8	147	26.7	22.9	23.32	26.86	26.89	27.28	0.7745	0.069	-0.21
Q6IAN0	DRS7B	sp|Q6IAN0|DRS7B_HUMAN	sp|Q6IAN0|DRS7B_HUMAN	35.119	64;116;123;135;138;181;383	2	6.2	27	22.89	22.8	23.41	23.12	22.88	23.18	0.0594	0.2331	-0.21
Q6IBW4	CNDH2	sp|Q6IBW4|CNDH2_HUMAN	sp|Q6IBW4|CNDH2_HUMAN	68.226	43;47;64;97	5	12.4	55	22.32	23.75	22.98	23.15	23.72	21.96	0.0459	0.2366	-0.21
Q6ICB0	DESI1	sp|Q6ICB0|DESI1_HUMAN	sp|Q6ICB0|DESI1_HUMAN	18.262	205;247	3	11.3	111	23.96	22.33	24.28	24.65	24.85	24.85	0.7366	0.0728	-0.22
Q6IN85	P4R3A	sp|Q6IN85|P4R3A_HUMAN	sp|Q6IN85|P4R3A_HUMAN	95.367	23;38	6	7.4	99	23.72	23.2	22.87	23.05	22.93	23.49	0.0943	0.22	-0.22
Q6IQ49	SDE2	sp|Q6IQ49|SDE2_HUMAN	sp|Q6IQ49|SDE2_HUMAN	49.741	106;134;253;256;277;333;337;369	7	16.4	204	25.59	25.87	26.49	22.59	25.67	26.11	0.4982	0.104	-0.22
Q6NUK1	SCMC1	sp|Q6NUK1|SCMC1_HUMAN	sp|Q6NUK1|SCMC1_HUMAN	53.354	95;174	5	7.5	58	24.65	24.99	23.83	24.58	24.69	25.7	0.2635	0.1714	-0.22
Q6NUQ4	TM214	sp|Q6NUQ4|TM214_HUMAN	sp|Q6NUQ4|TM214_HUMAN	77.15	64	3	3.6	53	23.03	21.76	24.49	24.63	24.6	24.61	0.7144	0.0744	-0.22
Q6NZI2	CAVN1	sp|Q6NZI2|CAVN1_HUMAN	sp|Q6NZI2|CAVN1_HUMAN	43.476	40;331;357;434;461;515	5	17.2	48	27.09	27.01	23.65	23.33	26.57	22.6	0.6416	0.0839	-0.22
Q6P0N0	M18BP	sp|Q6P0N0|M18BP_HUMAN	sp|Q6P0N0|M18BP_HUMAN	129.08	255;282;389;700;856	3	2.1	21	22.87	24.12	22.83	23.86	24.51	24.81	0.8645	0.0629	-0.22
Q9HDC9	APMAP	sp|P15104|GLNA_HUMAN	sp|P15104|GLNA_HUMAN	42.064	5;7;176;200;254	5	14.5	227	26.35	26.91	27.38	26.87	27.17	27.87	1.4617	0.0416	-0.22
Q6P2E9	EDC4	sp|Q6P2E9|EDC4_HUMAN	sp|Q6P2E9|EDC4_HUMAN	151.66	1;40;177;353	14	13.1	337	25.59	25.43	24.68	25.66	25.53	25.48	0.5085	0.1022	-0.22
Q6P2Q9	PRP8	sp|Q6P2Q9|PRP8_HUMAN	sp|Q6P2Q9|PRP8_HUMAN	273.6	1;102;110;125;133	20	11.5	286	27.49	27.32	27.69	27.85	27.77	27.45	0.3332	0.1495	-0.22
Q6P3W7	SCYL2	sp|Q6P3W7|SCYL2_HUMAN	sp|Q6P3W7|SCYL2_HUMAN	103.71	61;100;136;142	13	17.8	198	22.38	23.25	23.36	23.96	24.1	23.37	0.6682	0.0802	-0.22
Q6P996	PDXD1	sp|Q6P996|PDXD1_HUMAN;sp|Q6P474|PDXD2_HUMAN	sp|Q6P996|PDXD1_HUMAN	86.706	58;77;94;97;204;271;277;306;329;473;502;513;632;696	12	19.5	228	26.32	26.39	26.36	26.36	26.43	26.55	0.6727	0.0796	-0.22
P17980	PRS6A	sp|Q8NEF9|SRFB1_HUMAN	sp|Q8NEF9|SRFB1_HUMAN	48.633	1;21;108;122	1	2.1	53	23.78	22.29	23.45	24.08	22.76	23.99	1.5492	0.0414	-0.22
Q6PII3	CC174	sp|Q6PII3|CC174_HUMAN	sp|Q6PII3|CC174_HUMAN	53.957	58;102;216;670	6	12.6	128	24.57	24.17	24.27	24.14	24.22	24.12	0.4862	0.1059	-0.23
P23246	SFPQ	sp|P11388|TOP2A_HUMAN	sp|P11388|TOP2A_HUMAN	174.38	43;62;110;120	24	14.8	608	28.01	27.92	28.11	28.47	28.39	28.52	2.8197	0.0116	-0.23
Q6PJT7	ZC3HE	sp|Q6PJT7|ZC3HE_HUMAN	sp|Q6PJT7|ZC3HE_HUMAN	82.875	126;153;156;346;407;441;446;609;613;784;867;869;876;1006;1009	8	12.1	224	26.18	26.3	26.47	26.13	26.23	26.16	0.6319	0.0846	-0.23
Q6PKG0	LARP1	sp|Q6PKG0|LARP1_HUMAN;sp|Q659C4|LAR1B_HUMAN	sp|Q6PKG0|LARP1_HUMAN	123.51	106;191;200;201;215;273;332;497;506;554;622;652	13	16.1	144	26.41	22.31	25.66	26.8	26.35	26	0.4913	0.1053	-0.23
P43243	MATR3	sp|Q14103|HNRPD_HUMAN	sp|Q14103|HNRPD_HUMAN	38.434	1;22	11	29.3	340	26.57	26.86	26.71	27.06	27.31	27.14	2.787	0.0143	-0.23
Q6Q0C0	TRAF7	sp|Q6Q0C0|TRAF7_HUMAN	sp|Q6Q0C0|TRAF7_HUMAN	74.608	88;118;260;334;387;475;647;730	5	9	46	24.24	24.35	24.26	24.07	24.12	24.43	0.2143	0.185	-0.23
Q8TD16	BICD2	sp|P51648|AL3A2_HUMAN	sp|P51648|AL3A2_HUMAN	54.847	145;173;230	4	6.6	38	25.1	25.24	26.14	25.68	25.69	26.49	1.6782	0.0427	-0.23
Q6SJ93	F111B	sp|Q6SJ93|F111B_HUMAN	sp|Q6SJ93|F111B_HUMAN	84.673	1;126;145	4	5.3	25	22.96	23.84	24.56	24.49	24.19	24.75	0.6148	0.087	-0.23
Q6UB35	C1TM	sp|Q6UB35|C1TM_HUMAN	sp|Q6UB35|C1TM_HUMAN	105.79	121;127;149;165;178;187;216;228;302;306;315;375	7	8.4	36	23.54	25.47	23.64	25.46	25.79	25.27	0.9248	0.0605	-0.23
Q6UW78	UQCC3	sp|Q6UW78|UQCC3_HUMAN	sp|Q6UW78|UQCC3_HUMAN	10.081	1;20;92	4	37.6	70	25.19	25.45	26.01	25.15	23.83	26.07	0.3625	0.1389	-0.23
Q6UWE0	LRSM1	sp|Q6UWE0|LRSM1_HUMAN	sp|Q6UWE0|LRSM1_HUMAN	83.593	69;162;213	5	7.9	65	24.08	23.51	24.21	24.67	24.16	24.02	0.4887	0.1055	-0.23
Q6UWU4	CF089	sp|Q6UWU4|CF089_HUMAN	sp|Q6UWU4|CF089_HUMAN	39.87	1;201;238;239;240;250	3	11.5	36	22.62	23.54	23.54	22.89	22.19	22.96	0.4467	0.1145	-0.23
Q6UXD5	SE6L2	sp|Q6UXD5|SE6L2_HUMAN	sp|Q6UXD5|SE6L2_HUMAN	97.559	133;344;698;861;869;910;1048;1110;1125;1171;1202	4	7.1	61	24.48	24.26	23.8	23.16	23.65	23.47	0.9024	0.0613	-0.24
Q6VY07	PACS1	sp|Q6VY07|PACS1_HUMAN;sp|Q86VP3|PACS2_HUMAN	sp|Q6VY07|PACS1_HUMAN;sp|Q86VP3|PACS2_HUMAN	104.9	77;201	2	2.1	27	22.97	22.44	23.33	23.2	23.41	23.36	0.5354	0.0973	-0.24
Q6W2J9	BCOR	sp|Q6W2J9|BCOR_HUMAN	sp|Q6W2J9|BCOR_HUMAN	192.19	191;277;373;740;1080;1213;1242;1605;1762;1812;1930;1968	5	2.6	95	23.01	23.53	23.32	23.77	23.83	24.18	1.2019	0.0483	-0.24
Q6WCQ1	MPRIP	sp|Q6WCQ1|MPRIP_HUMAN	sp|Q6WCQ1|MPRIP_HUMAN	116.53	1;45;57	10	12.5	129	25.84	26	25.79	25.8	25.86	25.85	0.2537	0.1752	-0.24
Q6WRI0	IGS10	sp|Q6WRI0|IGS10_HUMAN	sp|Q6WRI0|IGS10_HUMAN	290.83	6;77;127;352;478;618	4	1.9	41	24.98	25.1	23.55	25.12	25.09	25.26	0.4193	0.1226	-0.24
Q6YHK3	CD109	sp|Q6YHK3|CD109_HUMAN	sp|Q6YHK3|CD109_HUMAN	161.69	1;66;131;285;321;339;630;706;715;1093;1185	8	5.9	130	25.62	25.95	25.86	26.02	25.95	26.2	0.7482	0.0716	-0.24
Q12931	TRAP1	sp|P30838|AL3A1_HUMAN	sp|P30838|AL3A1_HUMAN	50.394	85;96;98;102;109;125	5	15.5	92	26.36	26.41	26.08	26.82	26.7	26.71	1.3426	0.0421	-0.24
Q6ZRV2	FA83H	sp|Q6ZRV2|FA83H_HUMAN	sp|Q6ZRV2|FA83H_HUMAN	127.12	80;104;224;319;337	3	4.8	33	22.66	23.83	23.16	24.74	24.86	23.14	0.6374	0.0844	-0.24
Q709C8	VP13C	sp|Q709C8|VP13C_HUMAN	sp|Q709C8|VP13C_HUMAN	422.39	61;87;93;122;127;237;449;518;549;617;621	10	3	74	23.34	24.03	24.37	24.5	24.57	24.5	0.7535	0.0713	-0.24
Q70E73	RAPH1	sp|Q70E73|RAPH1_HUMAN	sp|Q70E73|RAPH1_HUMAN	135.25	218;363	5	5.3	50	24.8	24.47	24.09	24.4	24.23	24.06	0.7507	0.0717	-0.25
Q70UQ0	IKIP	sp|Q70UQ0|IKIP_HUMAN	sp|Q70UQ0|IKIP_HUMAN	39.309	1;222;223;227	3	9.1	35	24.54	22.18	25.54	23.28	22.57	23	0.5056	0.1027	-0.25
Q712K3	UB2R2	sp|Q712K3|UB2R2_HUMAN	sp|Q712K3|UB2R2_HUMAN	27.166	127;144;145;184;215;241;245;349;379;419;507;531;589;715	2	7.1	147	25.82	26.15	27.04	22.63	25.99	26.11	0.5881	0.091	-0.25
Q76M96	CCD80	sp|Q76M96|CCD80_HUMAN	sp|Q76M96|CCD80_HUMAN	108.17	46;66;147;163;199;246;257;277;310;324;455;468	4	3.8	12	22.22	23.6	23.34	23.89	23.53	24.22	0.6203	0.0863	-0.25
Q7KZ85	SPT6H	sp|Q7KZ85|SPT6H_HUMAN	sp|Q7KZ85|SPT6H_HUMAN	199.07	122;380;712;845;849;1199;1371;1417;1451	21	15.5	576	27.39	27.52	27.68	27.29	27.29	27.42	1.2518	0.0456	-0.25
Q7KZF4	SND1	sp|Q7KZF4|SND1_HUMAN	sp|Q7KZF4|SND1_HUMAN	102	91;130;193;366;389	19	21.8	496	27	27.01	27.03	27.13	27.14	26.73	0.0262	0.2405	-0.25
Q9UN86	G3BP2	sp|P16152|CBR1_HUMAN	sp|P16152|CBR1_HUMAN	30.375	386;977	10	34.7	105	25.9	25.43	25.7	26.31	25.94	26.17	2.3426	0.0311	-0.25
P52272	HNRPM	sp|O96019|ACL6A_HUMAN	sp|O96019|ACL6A_HUMAN	47.46	1;100;167;209;466;770;822	5	14.7	188	25.51	25.35	25.4	26.06	25.84	25.78	1.9596	0.0414	-0.25
Q9UHX1	PUF60	sp|P58107|EPIPL_HUMAN	sp|P58107|EPIPL_HUMAN	555.65	21	13	9.1	205	27.56	27.65	27.29	28.03	27.94	27.95	1.319	0.0429	-0.25
Q7L0Y3	TM10C	sp|Q7L0Y3|TM10C_HUMAN	sp|Q7L0Y3|TM10C_HUMAN	47.346	86;125;223;300;491;564;565	4	9.2	127	25.86	25.43	25.67	25.47	25.51	25.7	0.224	0.1824	-0.25
Q9Y448	SKAP	sp|P33991|MCM4_HUMAN	sp|P33991|MCM4_HUMAN	96.557	225	15	22.1	305	27.12	27.17	27.6	27.6	27.75	27.98	1.8674	0.0386	-0.25
Q7L1Q6	BZW1	sp|Q7L1Q6|BZW1_HUMAN	sp|Q7L1Q6|BZW1_HUMAN	48.043	31;115;170;172;602;655;723;736;777	9	15.5	375	28.48	28.7	28.82	28.8	28.67	29.02	0.5973	0.0896	-0.25
Q7L2H7	EIF3M	sp|Q7L2H7|EIF3M_HUMAN	sp|Q7L2H7|EIF3M_HUMAN	42.502	354;357;408;424;438;517;531;552	4	16	267	24.9	23.19	24.12	24.57	24.88	23.4	0.0962	0.2195	-0.25
Q7L2J0	MEPCE	sp|Q7L2J0|MEPCE_HUMAN	sp|Q7L2J0|MEPCE_HUMAN	74.354	121	2	2.5	34	23.63	22.78	24.7	24.6	24.86	24.94	0.7539	0.0713	-0.25
Q7L311	ARMX2	sp|Q7L311|ARMX2_HUMAN	sp|Q7L311|ARMX2_HUMAN	65.683	104;113;160;177;201;391;395;458;520;588;630	2	4.1	28	23.18	23.5	23.86	23.7	23.27	24.36	0.403	0.1273	-0.25
Q7L4I2	RSRC2	sp|Q7L4I2|RSRC2_HUMAN	sp|Q7L4I2|RSRC2_HUMAN	50.559	139;246	8	17.5	223	26.59	26.84	27.04	27	26.92	26.88	0.2389	0.1787	-0.25
Q14152	EIF3A	sp|Q9Y3U8|RL36_HUMAN	sp|Q9Y3U8|RL36_HUMAN	12.254	14;166;407;448;566	6	37.1	172	27.85	27.94	28.02	28.43	28.4	28.42	1.9645	0.0425	-0.25
Q7L523	RRAGA	sp|Q7L523|RRAGA_HUMAN;sp|Q5VZM2|RRAGB_HUMAN	sp|Q7L523|RRAGA_HUMAN;sp|Q5VZM2|RRAGB_HUMAN	36.566	1;83;140;201;207;217;243;247;321;351;364	6	18.2	130	26.05	26.33	26.42	26.15	26.29	26.37	0.0191	0.2438	-0.25
Q7L5N1	CSN6	sp|Q7L5N1|CSN6_HUMAN	sp|Q7L5N1|CSN6_HUMAN	36.163	1;9;34;111;186;191	3	12.5	129	26.46	26.18	26.62	26.47	26.68	26.76	0.5609	0.0939	-0.25
Q7LBR1	CHM1B	sp|Q7LBR1|CHM1B_HUMAN	sp|Q7LBR1|CHM1B_HUMAN	22.109	17;215;369;581;624;789;793;930;947;952;1036;1107;1131;1134;1149	7	27.1	148	27.17	27.54	28.1	27.4	27.55	28.28	0.7901	0.068	-0.26
Q7Z417	NUFP2	sp|Q7Z417|NUFP2_HUMAN	sp|Q7Z417|NUFP2_HUMAN	76.12	227;329;431;490	10	14.7	240	26.63	26.71	26.57	26.98	26.79	26.95	0.9791	0.0566	-0.26
Q7Z434	MAVS	sp|Q7Z434|MAVS_HUMAN	sp|Q7Z434|MAVS_HUMAN	56.527	20;109;124;125;151;184;441;448	4	11.3	104	23.94	22.37	23.35	24.17	24.04	24.18	0.7956	0.0681	-0.26
Q13283	G3BP1	sp|P39023|RL3_HUMAN;sp|Q92901|RL3L_HUMAN	sp|P39023|RL3_HUMAN	46.108	169	15	29.8	210	28.43	28.67	29.31	29.06	29.11	29.67	1.5655	0.0417	-0.26
Q7Z4V5	HDGR2	sp|Q7Z4V5|HDGR2_HUMAN	sp|Q7Z4V5|HDGR2_HUMAN	74.316	15;38;53;112;126;140	7	11.2	80	26.09	26.27	24.05	26.01	26.39	26.57	0.3815	0.133	-0.26
Q7Z4W1	DCXR	sp|Q7Z4W1|DCXR_HUMAN	sp|Q7Z4W1|DCXR_HUMAN	25.913	29;38;86;177;239;343;539	3	11.5	49	22.41	24.04	23.91	24.22	23.92	24.1	0.3954	0.1286	-0.26
Q7Z6B0	CCD91	sp|Q7Z6B0|CCD91_HUMAN	sp|Q7Z6B0|CCD91_HUMAN	49.971	300;813;1010;1115;1314;1539;1602;1778;2019;2093;2106;2173;2390;2395;2813;2965;3045;3082	3	6.3	89	24.12	22.65	24.35	23.23	23.26	24.17	0.1226	0.2121	-0.26
Q7Z6K5	ARPIN	sp|Q7Z6K5|ARPIN_HUMAN	sp|Q7Z6K5|ARPIN_HUMAN	24.943	1;2;45;160;194;227;308;323;324;382;394;414	3	15	22	25.07	23.3	24.18	25.71	25.77	26.12	1.0453	0.0555	-0.26
O94905	ERLN2	sp|P30685|1B35_HUMAN;sp|P30491|1B53_HUMAN;sp|P30498|1B78_HUMAN;sp|P30490|1B52_HUMAN;sp|P18464|1B51_HUMAN;sp|P10319|1B58_HUMAN;sp|P30488|1B50_HUMAN;sp|P30487|1B49_HUMAN;sp|P30483|1B45_HUMAN;sp|P30510|1C14_HUMAN;sp|P30499|1C01_HUMAN	sp|P30685|1B35_HUMAN;sp|P30491|1B53_HUMAN;sp|P30498|1B78_HUMAN;sp|P30490|1B52_HUMAN;sp|P18464|1B51_HUMAN;sp|P10319|1B58_HUMAN;sp|P30488|1B50_HUMAN;sp|P30487|1B49_HUMAN;sp|P30483|1B45_HUMAN	40.455	118;179	0	0	302	27.76	27.78	27.77	28.3	28.31	28.15	1.9649	0.0429	-0.26
Q86SQ0	PHLB2	sp|Q86SQ0|PHLB2_HUMAN	sp|Q86SQ0|PHLB2_HUMAN	142.16	203;210;245;302;306;338;432;486;499	4	4.2	48	24.52	24.43	22.97	24.08	23.93	23.13	0.4688	0.1086	-0.26
Q86TG7	PEG10	sp|Q86TG7|PEG10_HUMAN	sp|Q86TG7|PEG10_HUMAN	80.172	11;60;133;251;253;280;338;422;482;613;800	4	7.9	75	26.71	26.83	26.57	27.15	27.73	28.06	1.0486	0.0555	-0.26
Q7L014	DDX46	sp|P78344|IF4G2_HUMAN	sp|P78344|IF4G2_HUMAN	102.36	56	16	17.1	464	26.57	26.95	27.3	27.24	27.33	27.71	1.4501	0.0418	-0.26
Q86V81	THOC4	sp|Q86V81|THOC4_HUMAN	sp|Q86V81|THOC4_HUMAN	26.888	151;213;257;305;369;376;551	7	33.1	191	26.43	22.82	23.54	26.74	26.37	25.92	0.7976	0.0678	-0.26
Q86VP1	TAXB1	sp|Q86VP1|TAXB1_HUMAN	sp|Q86VP1|TAXB1_HUMAN	90.876	32;113;366;372;374;434;458;582;589;715;735;778	9	7.6	198	25.9	26.19	26.73	26.17	26.33	26.78	0.8641	0.0629	-0.26
Q86VP6	CAND1	sp|Q86VP6|CAND1_HUMAN;sp|O75155|CAND2_HUMAN	sp|Q86VP6|CAND1_HUMAN	136.37	322;396;413;418;426	12	12.4	181	21.73	22.89	23.45	24.35	23.98	22.42	0.3113	0.1579	-0.26
Q86VQ1	GLCI1	sp|Q86VQ1|GLCI1_HUMAN	sp|Q86VQ1|GLCI1_HUMAN	58.023	146;294;300;383;426	5	11.3	144	27.81	27.58	23.59	27.74	27.76	27.66	0.39	0.1295	-0.26
Q86W42	THOC6	sp|Q86W42|THOC6_HUMAN	sp|Q86W42|THOC6_HUMAN	37.535	58;136;206;425;461;474;549	2	7	25	23.55	23.82	23.04	24.07	22.34	21.71	0.447	0.1146	-0.26
Q86WR0	CCD25	sp|Q86WR0|CCD25_HUMAN	sp|Q86WR0|CCD25_HUMAN	24.479	223;231;238	5	22.1	116	25.8	26.02	22.88	25.73	25.9	26.03	0.3385	0.1481	-0.27
Q86XR8	CEP57	sp|Q86XR8|CEP57_HUMAN	sp|Q86XR8|CEP57_HUMAN	57.088	239;256	3	5.8	50	23.39	22.94	22.94	23.9	22.64	23.89	0.3955	0.1286	-0.27
Q86Y91	KI18B	sp|Q86Y91|KI18B_HUMAN	sp|Q86Y91|KI18B_HUMAN	93.01	50;54;150;155;246	2	1.9	56	23.12	23.41	23.47	23.8	23.37	24.29	0.6723	0.0795	-0.27
Q86YQ8	CPNE8	sp|Q86YQ8|CPNE8_HUMAN;sp|Q9HCH3|CPNE5_HUMAN	sp|Q86YQ8|CPNE8_HUMAN	63.107	167;217;1050;1060	3	5.5	41	24.18	24.39	24.16	24.02	23.02	24.33	0.361	0.1393	-0.27
Q86YT6	MIB1	sp|Q86YT6|MIB1_HUMAN	sp|Q86YT6|MIB1_HUMAN	110.13	58;69;134	2	2.4	44	23.32	23.26	23.62	22.46	22.98	24.28	0.1263	0.2117	-0.27
Q8IU85	KCC1D	sp|Q8IU85|KCC1D_HUMAN	sp|Q8IU85|KCC1D_HUMAN	42.913	25;61;76;95;106;108;234;235;271;696;697;738;1009;1022;1189;1249;1327;1330;1357;1513;1730;2014;2200;2261	3	9.6	84	25.11	24.5	24.44	24.87	24.69	23.37	0.376	0.1349	-0.27
Q8IUD2	RB6I2	sp|Q8IUD2|RB6I2_HUMAN	sp|Q8IUD2|RB6I2_HUMAN	128.08	15;73;236;282	14	14.4	296	26.75	26.83	26.55	26.88	26.71	26.65	0.161	0.2006	-0.27
Q8IV08	PLD3	sp|Q8IV08|PLD3_HUMAN	sp|Q8IV08|PLD3_HUMAN	54.705	122;161;179;365;409;617;623	4	9.2	78	24.74	24.56	23.64	25.07	24.58	22.96	0.1284	0.2114	-0.27
Q8IV48	ERI1	sp|Q8IV48|ERI1_HUMAN	sp|Q8IV48|ERI1_HUMAN	40.063	161;185;832;861	3	7.4	59	23.17	23.36	23.31	22.73	23.11	22.45	0.9835	0.0562	-0.27
Q8IVF2	AHNK2	sp|Q8IVF2|AHNK2_HUMAN	sp|Q8IVF2|AHNK2_HUMAN	616.62	93;174	32	15.7	309	28.85	29.09	29.13	28.8	28.74	28.78	0.8845	0.0635	-0.28
Q8IVL5	P3H2	sp|Q8IVL5|P3H2_HUMAN	sp|Q8IVL5|P3H2_HUMAN	80.984	136;323;338;345;375;486;525;575;636	3	4.9	42	24.84	24.47	23.9	24.33	24.48	24.72	0.0876	0.2218	-0.28
O60239	3BP5	sp|Q15427|SF3B4_HUMAN	sp|Q15427|SF3B4_HUMAN	44.385	1;195	2	4	149	26.64	26.76	27.23	27.09	27.28	27.72	2.9074	0.0141	-0.28
Q8IVM0	CCD50	sp|Q8IVM0|CCD50_HUMAN	sp|Q8IVM0|CCD50_HUMAN	35.822	38;136	5	16.3	52	26.09	26.15	26.01	25.59	25.6	26.24	0.4057	0.127	-0.28
Q8IWA4	MFN1	sp|Q8IWA4|MFN1_HUMAN	sp|Q8IWA4|MFN1_HUMAN	84.159	46;67;143;221;418;526	7	11.9	53	23.96	23.99	24.48	22.2	24.08	24.28	0.4079	0.1264	-0.28
Q8IWC1	MA7D3	sp|Q8IWC1|MA7D3_HUMAN	sp|Q8IWC1|MA7D3_HUMAN	98.428	1;18;74;115	7	9	69	26.09	26.18	26.49	26.1	26.1	26.52	0.1865	0.1928	-0.28
Q8IWE2	NXP20	sp|Q8IWE2|NXP20_HUMAN	sp|Q8IWE2|NXP20_HUMAN	60.741	85;93;126	7	11.2	118	26.54	26.26	26.43	26.14	26.24	26.05	0.7998	0.0675	-0.28
P33552	CKS2	sp|Q14498|RBM39_HUMAN	sp|Q14498|RBM39_HUMAN	59.379	1;37	9	14.3	281	27.35	27.62	27.7	27.86	27.94	28.34	1.4702	0.0422	-0.28
Q8IWJ2	GCC2	sp|Q8IWJ2|GCC2_HUMAN	sp|Q8IWJ2|GCC2_HUMAN	195.91	1001;1179	21	12.3	275	24.45	24.71	25.17	24.71	24.78	25.19	0.6113	0.0875	-0.28
Q8IWS0	PHF6	sp|Q8IWS0|PHF6_HUMAN	sp|Q8IWS0|PHF6_HUMAN	41.29	26;83;210;492	3	12.9	12	23.54	22.81	22.98	24.89	25.77	22.39	0.4551	0.1122	-0.28
Q8IWU5	SULF2	sp|Q8IWU5|SULF2_HUMAN	sp|Q8IWU5|SULF2_HUMAN	100.45	1;167;203;346;348;446;453;498;514;580	2	2.1	8	22.6	23.08	23.24	22.07	23.67	23.83	0.2045	0.1884	-0.28
Q8IWX8	CHERP	sp|Q8IWX8|CHERP_HUMAN	sp|Q8IWX8|CHERP_HUMAN	103.7	135;188;389;493;812;869	8	10.3	189	25.6	25.85	26.23	25.92	25.85	26.22	0.353	0.1418	-0.28
Q8IWZ3	ANKH1	sp|Q8IWZ3|ANKH1_HUMAN	sp|Q8IWZ3|ANKH1_HUMAN	269.45	104;108;138;234	8	5.9	211	24.82	24.26	24.55	25.16	25.03	24.07	0.2008	0.1883	-0.28
Q8IX12	CCAR1	sp|Q8IX12|CCAR1_HUMAN	sp|Q8IX12|CCAR1_HUMAN	132.82	1;304;318;379	13	14	136	25.79	22.42	24.43	25.9	26.06	26.28	0.6828	0.0789	-0.29
Q8IXH7	NELFD	sp|Q8IXH7|NELFD_HUMAN	sp|Q8IXH7|NELFD_HUMAN	66.246	19;102;197;198;337;391;394;442	5	8.8	82	23.9	23.08	23.97	24.74	24.77	23.12	0.2739	0.1674	-0.29
Q8IXS6	PALM2	sp|Q8IXS6|PALM2_HUMAN	sp|Q8IXS6|PALM2_HUMAN	42.185	254;321;436;464;511	4	11.1	41	26.04	26.45	27.09	26	26.2	26.81	0.866	0.0631	-0.29
Q5T8P6	RBM26	sp|P31040|SDHA_HUMAN	sp|P31040|SDHA_HUMAN	72.691	1	9	15.7	475	28.95	28.73	28.56	29.31	29.24	29.18	1.6779	0.0425	-0.29
Q8IYB8	SUV3	sp|Q8IYB8|SUV3_HUMAN	sp|Q8IYB8|SUV3_HUMAN	87.99	1;15;103;105;162;182;278;425;427	4	6.6	76	22.29	23.14	23.78	23.17	22.74	22.38	0.1639	0.1999	-0.29
P33527	MRP1	sp|Q15363|TMED2_HUMAN	sp|Q15363|TMED2_HUMAN	22.761	41;68;76;90	6	28.9	362	26.29	26.69	26.72	26.88	27.19	27.15	2.0615	0.0407	-0.29
Q8IZ21	PHAR4	sp|Q8IZ21|PHAR4_HUMAN	sp|Q8IZ21|PHAR4_HUMAN	78.21	1;7	5	12.7	86	23.58	22.98	24.05	22.88	22.79	22.33	0.71	0.0744	-0.29
Q8IZ73	RUSD2	sp|Q8IZ73|RUSD2_HUMAN	sp|Q8IZ73|RUSD2_HUMAN	61.311	1;23;51;53;140;142	5	13	87	23.88	23.67	23.7	23.82	24.01	23.64	0.2026	0.1883	-0.29
Q8IZL8	PELP1	sp|Q8IZL8|PELP1_HUMAN	sp|Q8IZL8|PELP1_HUMAN	119.7	303	4	5	65	24.31	23.09	23.14	24.41	24.43	24.4	0.8156	0.0653	-0.29
Q8IZP0	ABI1	sp|Q8IZP0|ABI1_HUMAN	sp|Q8IZP0|ABI1_HUMAN	55.08	188;227;299	4	12.8	68	24.01	22.72	24.07	24.49	24.07	24.2	0.6737	0.0797	-0.29
P46939	UTRO	sp|P13929|ENOB_HUMAN	sp|P13929|ENOB_HUMAN	46.986	125;307;455;533;766	7	19.4	194	25.33	25.34	24.8	25.85	25.85	25.38	2.7224	0.0208	-0.3
Q8IZW8	TENS4	sp|Q8IZW8|TENS4_HUMAN	sp|Q8IZW8|TENS4_HUMAN	76.763	1;14;174;412;511;717;721;1037	7	10.9	40	24.68	23.52	22.51	22.98	25.19	24.75	0.2155	0.1849	-0.3
Q14517	FAT1	sp|Q9UHD1|CHRD1_HUMAN	sp|Q9UHD1|CHRD1_HUMAN	37.489	57	9	25.6	444	27.35	27.48	27.32	27.99	27.86	27.91	1.6818	0.0432	-0.3
Q8N0T1	RBIS	sp|Q8N0T1|RBIS_HUMAN	sp|Q8N0T1|RBIS_HUMAN	11.456	1;277;387;540;671;1195;1212;1262;1566;1618;2112	2	9	18	24.98	25.27	24.21	25.34	22.2	22.5	0.5546	0.0946	-0.3
Q8N183	NDUF2	sp|Q8N183|NDUF2_HUMAN	sp|Q8N183|NDUF2_HUMAN	19.856	10;87;345	3	17.2	224	26.32	23.16	22.87	26.1	25.94	26	0.6653	0.0808	-0.3
Q8N1F7	NUP93	sp|Q8N1F7|NUP93_HUMAN	sp|Q8N1F7|NUP93_HUMAN	93.487	27;125	11	12.8	166	25.64	25.43	23.41	25.93	25.65	25.75	0.5147	0.1005	-0.3
Q8N3U4	STAG2	sp|Q8N3U4|STAG2_HUMAN;sp|Q9UJ98|STAG3_HUMAN	sp|Q8N3U4|STAG2_HUMAN	141.32	318;368;412;467;514;524;946;1075;1155	8	8.3	152	24.27	24.55	24.72	24.42	24.81	24.31	0.0007	0.2499	-0.3
Q8N3X1	FNBP4	sp|Q8N3X1|FNBP4_HUMAN	sp|Q8N3X1|FNBP4_HUMAN	110.26	63;350;387;394;423;515;517;527;544;551;641;704;713;741;789;963;1122;1126;1167;1367;1542;1627;1764;1902	8	7.1	125	24.91	25.34	23.36	22.75	24.47	24.72	0.191	0.1915	-0.3
Q8N4H5	TOM5	sp|Q8N4H5|TOM5_HUMAN	sp|Q8N4H5|TOM5_HUMAN	6.0352	43;73;113;187	6	54.9	154	25.18	25.34	25.35	22.44	25.3	26.41	0.1793	0.1948	-0.3
Q8N543	OGFD1	sp|Q8N543|OGFD1_HUMAN	sp|Q8N543|OGFD1_HUMAN	63.245	1;245;328;366;588;614;665;681;717	8	18.1	142	25.45	25.07	24.97	25.13	25.01	24.71	0.9129	0.0606	-0.3
Q8N6H7	ARFG2	sp|Q8N6H7|ARFG2_HUMAN	sp|Q8N6H7|ARFG2_HUMAN	56.72	1;93;132;151;225;232;233	6	15.7	53	24.9	25.03	23.48	25.04	25.03	25.37	0.4144	0.1238	-0.3
Q9UJX3	APC7	sp|P16989|YBOX3_HUMAN	sp|P16989|YBOX3_HUMAN	40.089	53;64;73;78;198	7	29.8	122	28.29	28.56	28.96	28.76	29.05	29.62	1.9271	0.0407	-0.3
Q8N6T3	ARFG1	sp|Q8N6T3|ARFG1_HUMAN	sp|Q8N6T3|ARFG1_HUMAN	44.667	1;145;239;419;421;493;649	2	5.4	44	23.19	24.26	24.05	24.25	24.6	25.36	1.0429	0.0551	-0.3
Q8N766	EMC1	sp|Q8N766|EMC1_HUMAN	sp|Q8N766|EMC1_HUMAN	111.76	379;522	9	9.1	180	25.1	25	23.41	25.08	24.6	23.55	0.2015	0.188	-0.3
Q8N7H5	PAF1	sp|Q8N7H5|PAF1_HUMAN	sp|Q8N7H5|PAF1_HUMAN	59.975	31;37;195;216;271	6	14.9	183	23.83	22.83	23.1	24.17	24.14	23.25	0.6322	0.0846	-0.3
Q8N806	UBR7	sp|Q8N806|UBR7_HUMAN	sp|Q8N806|UBR7_HUMAN	47.998	1;9;75;132;205;329;499;506;511;620;785;1159;1235;1503;1577;1601;1614;1782;1843;1873;2041;2232;2444	3	9.2	116	23.99	24.44	24.5	24.39	23.75	24.06	0.2726	0.1677	-0.3
Q8N8J7	F241A	sp|Q8N8J7|F241A_HUMAN	sp|Q8N8J7|F241A_HUMAN	14.652	1;198;218;237	3	21.2	57	22.99	24.09	23.72	24.51	23.59	23.13	0.0695	0.2286	-0.31
Q8N8S7	ENAH	sp|Q8N8S7|ENAH_HUMAN	sp|Q8N8S7|ENAH_HUMAN	66.509	6;86;89;108;205;236	6	13.5	61	23.21	22.16	26.14	25.89	26.19	26.29	0.7402	0.0731	-0.31
Q8N9T8	KRI1	sp|Q8N9T8|KRI1_HUMAN	sp|Q8N9T8|KRI1_HUMAN	82.597	1;107;220;261;320	4	9.1	29	23.14	23.19	25.17	24.93	24.67	21.74	0.0096	0.2465	-0.31
P13010	XRCC5	sp|O15230|LAMA5_HUMAN	sp|O15230|LAMA5_HUMAN	399.73	1;134;147;173	9	2.3	55	24.82	24.78	24.65	25.53	25.11	25.24	1.4147	0.0421	-0.31
Q9H4G0	E41L1	sp|Q15287|RNPS1_HUMAN	sp|Q15287|RNPS1_HUMAN	34.208	200;276;315;350	7	16.1	420	26.93	27.09	27.61	27.56	27.59	28.13	2.2629	0.0316	-0.31
Q8NBJ4	GOLM1	sp|Q8NBJ4|GOLM1_HUMAN	sp|Q8NBJ4|GOLM1_HUMAN	45.333	1;204;644;1247;1934;1940;1944;2039	3	10	54	27.57	27.16	23.16	22.91	26.95	26.16	0.0943	0.2201	-0.31
Q8NBJ5	GT251	sp|Q8NBJ5|GT251_HUMAN	sp|Q8NBJ5|GT251_HUMAN	71.635	64;276;282;291;581;835;873;910;927;938;1105;1120	5	7.7	85	22.46	23.99	25.31	25.37	25.57	25.75	0.8301	0.0646	-0.31
Q8NBJ7	SUMF2	sp|Q8NBJ7|SUMF2_HUMAN	sp|Q8NBJ7|SUMF2_HUMAN	33.843	1;14;97;349;477;592;608	2	8.6	120	26.33	26.32	26.67	26.2	26.03	26.34	1.2877	0.0434	-0.31
P28331	NDUS1	sp|P22695|QCR2_HUMAN	sp|P22695|QCR2_HUMAN	48.442	155	4	12.4	162	27.18	27.31	26.83	27.75	27.87	27.39	4.3276	0	-0.31
Q8NBM4	UBAC2	sp|Q8NBM4|UBAC2_HUMAN	sp|Q8NBM4|UBAC2_HUMAN	38.963	61;149;179	2	6.7	22	22.38	22.41	24.35	22.76	24.38	24.4	0.5073	0.1024	-0.31
Q8NBN3	TM87A	sp|Q8NBN3|TM87A_HUMAN	sp|Q8NBN3|TM87A_HUMAN	63.429	1;9;39;192	5	12.3	104	25.61	23.49	23.98	22.71	25.57	24.91	0.0071	0.2479	-0.31
P40939	ECHA	sp|Q7Z7H5|TMED4_HUMAN	sp|Q7Z7H5|TMED4_HUMAN	25.943	142;211;216;340	5	23.8	222	25.1	24.96	25.48	25.56	25.7	25.97	1.5864	0.0417	-0.31
Q16891	MIC60	sp|P36542|ATPG_HUMAN	sp|P36542|ATPG_HUMAN	32.996	89	3	9.1	61	25.56	26.1	26.4	26.23	26.52	27.01	1.7989	0.0393	-0.31
Q8NBP7	PCSK9	sp|Q8NBP7|PCSK9_HUMAN	sp|Q8NBP7|PCSK9_HUMAN	74.285	223;356;364;408;481;494;603;623;699	3	4.3	43	23.31	22.95	22.97	23.34	23.39	23.74	0.7178	0.0741	-0.31
Q8NBZ7	UXS1	sp|Q8NBZ7|UXS1_HUMAN	sp|Q8NBZ7|UXS1_HUMAN	47.576	829	3	10	48	22.83	23.29	23.8	23.43	23.22	23.53	0.115	0.2139	-0.31
Q8NC54	KCT2	sp|Q8NC54|KCT2_HUMAN	sp|Q8NC54|KCT2_HUMAN	29.234	1;113;274;283;285	3	10.9	114	25.23	25.26	24.95	24.94	24.99	24.91	0.8925	0.0624	-0.32
Q8NCD3	HJURP	sp|Q8NCD3|HJURP_HUMAN	sp|Q8NCD3|HJURP_HUMAN	83.538	4;29;39;48;80;81;91;239;288;371;393;448;460;468;474;485;523	3	5.6	6	22.88	24.27	23.26	22.85	27.15	27.2	0.7068	0.0745	-0.32
P05141	ADT2	sp|O60264|SMCA5_HUMAN	sp|O60264|SMCA5_HUMAN	121.9	19;101;120;237	7	8	167	25.38	25.57	24.81	26	25.93	25.54	1.4516	0.0419	-0.32
Q8NCN5	PDPR	sp|Q8NCN5|PDPR_HUMAN	sp|Q8NCN5|PDPR_HUMAN	99.363	25;66;68	3	4.1	48	22.8	23.23	23.36	23.72	23.59	23.58	0.8472	0.0643	-0.32
Q8NE71	ABCF1	sp|Q8NE71|ABCF1_HUMAN	sp|Q8NE71|ABCF1_HUMAN	95.925	522;766;1243;1253;1303;1456;1882;1984;2111;2179;2182;2185	10	12.8	138	25.59	26.01	26.23	26.06	26.37	22.55	0.2528	0.1753	-0.32
Q8NEM2	SHCBP	sp|Q8NEM2|SHCBP_HUMAN	sp|Q8NEM2|SHCBP_HUMAN	75.69	157;206;302	6	11.5	140	25.54	25.7	26.04	25.64	25.6	26.02	0.038	0.2373	-0.32
Q8NEY8	PPHLN	sp|Q8NEY8|PPHLN_HUMAN	sp|Q8NEY8|PPHLN_HUMAN	52.736	90;132;227;269;277;298;300;310;312;317;326;362;363;384;387;389;393;401;419;420;441	3	7.9	33	23.99	23.05	23.85	22.24	25.22	25.87	0.2283	0.1812	-0.32
Q8NFC6	BD1L1	sp|Q8NFC6|BD1L1_HUMAN	sp|Q8NFC6|BD1L1_HUMAN	330.46	230;353;551	7	2.6	90	25.82	26.07	26.44	25.74	25.86	26.24	1.1926	0.0492	-0.32
Q8NFH4	NUP37	sp|Q8NFH4|NUP37_HUMAN	sp|Q8NFH4|NUP37_HUMAN	36.707	9;138;139;150;237;248;273;351;385;399	2	4.6	44	24.54	23.66	24.16	24	23.16	24.58	0.2422	0.178	-0.32
Q8NI08	NCOA7	sp|Q8NI08|NCOA7_HUMAN	sp|Q8NI08|NCOA7_HUMAN	106.16	213;228;233;1202;1487;1524;1684;1736;2573;2622	6	9.7	31	22.95	22.47	24.1	22.3	21.6	22.28	1.0451	0.0554	-0.32
Q8NI36	WDR36	sp|Q8NI36|WDR36_HUMAN	sp|Q8NI36|WDR36_HUMAN	105.32	1;5;98;271	8	8.2	99	23.9	24.34	24.78	24.79	24.76	25.28	1.2708	0.0448	-0.32
Q8TA86	RP9	sp|Q8TA86|RP9_HUMAN	sp|Q8TA86|RP9_HUMAN	26.106	1;191	3	13.1	36	22.86	23.27	23.55	23.81	22.8	23.45	0.1026	0.2168	-0.32
Q8TAE8	G45IP	sp|Q8TAE8|G45IP_HUMAN	sp|Q8TAE8|G45IP_HUMAN	25.384	1;19;22;26;46;51;106	3	16.7	60	26.17	25.73	26.36	25.69	25.96	26.68	0.0299	0.24	-0.32
Q8TBM8	DJB14	sp|Q8TBM8|DJB14_HUMAN	sp|Q8TBM8|DJB14_HUMAN	42.515	1;60;88;158;204;210;288;312;367;476	6	12.1	115	23.25	23.68	23.21	23.14	23.15	23.45	0.2136	0.1855	-0.32
Q9Y3I0	RTCB	sp|P23588|IF4B_HUMAN	sp|P23588|IF4B_HUMAN	69.15	1;10;34;177;185;198	38	36.2	634	30.3	30.64	30.86	30.83	31.31	31.39	2.1993	0.0324	-0.32
Q8TC07	TBC15	sp|Q8TC07|TBC15_HUMAN	sp|Q8TC07|TBC15_HUMAN	79.49	30;179;207;240;363;377	4	5.5	116	25.44	25.45	25.47	25.53	25.45	25.59	0.688	0.0785	-0.33
Q8TCJ2	STT3B	sp|Q8TCJ2|STT3B_HUMAN	sp|Q8TCJ2|STT3B_HUMAN	93.673	34;172;287;288;675	5	7.3	120	25.03	24.92	23.24	25.18	25.39	25.18	0.5823	0.0907	-0.33
Q9NRZ9	HELLS	sp|P61247|RS3A_HUMAN	sp|P61247|RS3A_HUMAN	29.945	1;65;67;148;180;191;310	13	37.9	566	29	29.01	29.32	29.64	29.6	29.85	2.5672	0.0265	-0.33
Q8TCS8	PNPT1	sp|Q8TCS8|PNPT1_HUMAN	sp|Q8TCS8|PNPT1_HUMAN	85.95	436;535;605;670;689	6	10.5	83	24.6	23.84	24.51	24.86	24.28	23.94	0.0427	0.237	-0.33
Q8TCT9	HM13	sp|Q8TCT9|HM13_HUMAN	sp|Q8TCT9|HM13_HUMAN	41.488	1;140;160;202;271;359;379;387;608;689;711;723;748;757;789	5	12.7	163	28.29	28.16	23.06	23.91	27.58	23.01	0.4626	0.1099	-0.33
Q8TD07	RAE1E	sp|Q8TD07|RAE1E_HUMAN	sp|Q8TD07|RAE1E_HUMAN	30.122	88;134;157	3	15.2	65	25.25	24.65	24.29	25.38	24.4	23.27	0.4244	0.1207	-0.33
P46063	RECQ1	sp|Q5T6V5|QSPP_HUMAN	sp|Q5T6V5|QSPP_HUMAN	39.028	1;132	5	15.5	110	23.05	23.07	23.3	23.73	23.4	24.04	1.3658	0.0431	-0.33
Q8TDB6	DTX3L	sp|Q8TDB6|DTX3L_HUMAN	sp|Q8TDB6|DTX3L_HUMAN	83.553	178	6	11.1	49	24.74	24.85	22.51	22.02	24.2	23.03	0.3764	0.1347	-0.33
Q8TDQ7	GNPI2	sp|Q8TDQ7|GNPI2_HUMAN	sp|Q8TDQ7|GNPI2_HUMAN	31.084	42;177;267;301;329;361;367	3	10.5	174	25.25	25.03	23.76	24.93	24.85	25.05	0.1853	0.1933	-0.33
Q8TEL6	TP4AP	sp|Q8TEL6|TP4AP_HUMAN	sp|Q8TEL6|TP4AP_HUMAN	90.851	13;18;180;182;199;254;259;398	3	2.5	19	22.92	23.07	23.71	23.78	22.58	23.96	0.1884	0.1925	-0.33
Q8TEM1	PO210	sp|Q8TEM1|PO210_HUMAN	sp|Q8TEM1|PO210_HUMAN	205.11	481;487;495	8	5.5	210	25.7	26.04	26.29	25.98	25.95	26.31	0.2355	0.1791	-0.33
Q8TEQ6	GEMI5	sp|Q8TEQ6|GEMI5_HUMAN	sp|Q8TEQ6|GEMI5_HUMAN	168.59	1;35;53;338;501;502;534;537;538;593;714;736;776	7	3.6	71	24.09	24.13	23.57	24.27	24.3	24.79	0.5621	0.0938	-0.33
Q8TEX9	IPO4	sp|Q8TEX9|IPO4_HUMAN	sp|Q8TEX9|IPO4_HUMAN	118.71	208;410	7	8.1	244	25.03	24.11	22.36	25.52	25.33	23.77	1.1757	0.0501	-0.33
Q8TF01	PNISR	sp|Q8TF01|PNISR_HUMAN	sp|Q8TF01|PNISR_HUMAN	92.576	76;147;183;203;241;330;352;468;518;527;559;676;729;857;870	2	2.1	37	23.08	23.02	23.95	23.52	23.75	23.74	0.4241	0.1207	-0.33
Q8WTV0	SCRB1	sp|Q8WTV0|SCRB1_HUMAN	sp|Q8WTV0|SCRB1_HUMAN	60.877	868;1034	6	10	243	26.39	26.22	24.79	26.23	25.89	25.53	0.0879	0.2219	-0.33
P49792	RBP2	sp|Q15527|SURF2_HUMAN	sp|Q15527|SURF2_HUMAN	29.647	1;81;91	2	9	17	21.95	24.65	24.73	22.78	25.06	25.25	1.367	0.043	-0.34
Q8WU90	ZC3HF	sp|Q8WU90|ZC3HF_HUMAN	sp|Q8WU90|ZC3HF_HUMAN	48.602	20;74;87;137;166;179;186;250;251;308	4	4.9	151	25.96	26.4	26.83	25.95	26.17	26.38	0.6802	0.0792	-0.34
Q8WUD4	CCD12	sp|Q8WUD4|CCD12_HUMAN	sp|Q8WUD4|CCD12_HUMAN	19.181	84;111;127;145;170;181	3	16.9	83	24.03	23.02	23.21	24.24	23.96	21.73	0.0499	0.2352	-0.34
Q8WUH1	CHUR	sp|Q8WUH1|CHUR_HUMAN	sp|Q8WUH1|CHUR_HUMAN	16.111	111;234;398;402;414;423;427;441;513;515	3	20.1	76	24.39	24.28	24.2	24.23	21.71	24.59	0.3176	0.1554	-0.34
P54886	P5CS	sp|P26368|U2AF2_HUMAN	sp|P26368|U2AF2_HUMAN	53.5	14;273;326	11	32	300	27.5	27.71	28.3	28.02	28.23	29.02	1.8918	0.0394	-0.34
O60518	RNBP6	sp|P15036|ETS2_HUMAN	sp|P15036|ETS2_HUMAN	53.001	30;36;126	4	11.7	96	25.17	25.44	25.6	25.92	25.9	26.17	1.7239	0.0418	-0.34
Q8WUH6	TM263	sp|Q8WUH6|TM263_HUMAN	sp|Q8WUH6|TM263_HUMAN	11.748	1;109;381;404	4	44.8	199	25.93	25.35	24.83	25.63	25.48	25.07	0.0372	0.2376	-0.34
Q8WUM0	NU133	sp|Q8WUM0|NU133_HUMAN	sp|Q8WUM0|NU133_HUMAN	128.98	132;171	6	6.8	120	23.89	23.16	23.97	23.94	23.47	22.58	0.2333	0.1798	-0.34
Q8WUM4	PDC6I	sp|Q8WUM4|PDC6I_HUMAN	sp|Q8WUM4|PDC6I_HUMAN	96.022	141;220;253;369	7	9.6	175	26.13	26.49	23.96	23.19	26.65	26.95	0.0123	0.2466	-0.34
Q8WUW1	BRK1	sp|Q8WUW1|BRK1_HUMAN	sp|Q8WUW1|BRK1_HUMAN	8.7448	50;162	1	17.3	114	26.15	25.25	23.55	25.75	25.66	22.19	0.3271	0.152	-0.34
Q8WUX1	S38A5	sp|Q8WUX1|S38A5_HUMAN	sp|Q8WUX1|S38A5_HUMAN	51.457	142;242;253;338;339;517;581;594;666	4	6.6	71	25.5	25.55	25.66	25.44	25.55	25.66	0.4332	0.1178	-0.34
Q8WUY3	PRUN2	sp|Q8WUY3|PRUN2_HUMAN	sp|Q8WUY3|PRUN2_HUMAN	340.63	1;18;29;261	11	4.2	105	25.74	25.72	26.16	25.61	25.61	25.85	0.9921	0.0562	-0.34
Q8WV22	NSE1	sp|Q8WV22|NSE1_HUMAN	sp|Q8WV22|NSE1_HUMAN	30.855	1;75;95;98;167;168;216;226;248;265	4	15.4	115	23.81	23.53	23.48	22.39	23.82	23.99	0.1145	0.214	-0.34
Q8WVC0	LEO1	sp|Q8WVC0|LEO1_HUMAN	sp|Q8WVC0|LEO1_HUMAN	75.403	251;262;650	6	9.5	100	26.24	25.96	23.54	26.46	27.04	26.92	0.6183	0.0867	-0.35
Q8WVM8	SCFD1	sp|Q8WVM8|SCFD1_HUMAN	sp|Q8WVM8|SCFD1_HUMAN	72.379	31;65;86;150;154;207;331	4	6.9	44	23.55	22.71	24.13	24.39	24.57	24.88	1.0709	0.054	-0.35
Q8WVN6	SCTM1	sp|Q8WVN6|SCTM1_HUMAN	sp|Q8WVN6|SCTM1_HUMAN	27.039	210;773;1777;2795;3004;3061;3277;3409;4066;4636;4672;4678;4724;5049;5068;5547;5557;5835;6265;6419;6430;6586;6623;6811;7299;7324;7587;7595;7848;7960;8015;8241;8311;8345;8461;8732;8785;8891;8892;9077;9254;9291;9341;9347;9365;9621;10000;10378;10430;10472;10796;11606;11719;11972;12258;12561;12583;12716;12738;12894;13360;13457;13652;13808;13938;13941	3	10.5	91	26.39	25.69	23.72	22.66	22.45	23.07	0.9306	0.0598	-0.35
Q8WVX9	FACR1	sp|Q8WVX9|FACR1_HUMAN	sp|Q8WVX9|FACR1_HUMAN	59.356	65	2	4.9	4	21.86	23.5	23.14	22.24	22.92	22.73	0.2443	0.1774	-0.35
Q8WWH5	TRUB1	sp|Q8WWH5|TRUB1_HUMAN;REV__sp|Q8NFR7|CC148_HUMAN	sp|Q8WWH5|TRUB1_HUMAN	37.252	1;77;117	5	19.8	100	23.91	22.28	22.98	23.17	23.98	24.18	0.3617	0.1391	-0.35
Q8WWI5	CTL1	sp|Q8WWI5|CTL1_HUMAN	sp|Q8WWI5|CTL1_HUMAN	73.301	1;76;77;78;88	4	7.2	107	24.52	24.38	22.37	23.98	24.28	23.94	0.1685	0.1989	-0.35
P08240	SRPRA	sp|P22061|PIMT_HUMAN	sp|P22061|PIMT_HUMAN	24.636	57;81	7	31.3	321	25.92	25.29	23.39	26.39	26.16	23.84	1.3105	0.0431	-0.35
Q8WWK9	CKAP2	sp|Q8WWK9|CKAP2_HUMAN	sp|Q8WWK9|CKAP2_HUMAN	76.986	206;209;317;318;435;494;552;569;810;879	7	12.7	109	24.89	23.07	22.46	23.44	25.28	25.24	0.3311	0.1499	-0.35
Q8WWM7	ATX2L	sp|Q8WWM7|ATX2L_HUMAN	sp|Q8WWM7|ATX2L_HUMAN	113.37	15;34;65;93;266;285;336;370;374;403;407;434;465;530;557;625;629;889	9	11.8	435	27.33	27.29	27.53	27.16	27.22	27.37	1.2444	0.0457	-0.35
P60981	DEST	sp|O95140|MFN2_HUMAN	sp|O95140|MFN2_HUMAN	86.401	1;77;109;288;317;351;360;403	5	7.8	28	23.35	23.41	23.39	23.99	24.01	23.94	2.7833	0.0132	-0.35
Q8WWY3	PRP31	sp|Q8WWY3|PRP31_HUMAN	sp|Q8WWY3|PRP31_HUMAN	55.455	200;285;418;421;450;485;503;511;535;560;564;761	5	12	135	25.45	25.17	24.67	25.55	25.39	25.48	0.6373	0.0843	-0.35
Q8WXF1	PSPC1	sp|Q8WXF1|PSPC1_HUMAN;REV__sp|Q96JN2|CC136_HUMAN	sp|Q8WXF1|PSPC1_HUMAN	58.743	205;300;509;564;629;827;920	7	12.8	114	23.05	23.58	25.76	25.8	25.81	25.7	0.7068	0.0746	-0.35
Q8WXH0	SYNE2	sp|Q8WXH0|SYNE2_HUMAN	sp|Q8WXH0|SYNE2_HUMAN	796.43	36;201;219;326	31	4.8	216	23.09	24.7	24.77	24.12	24.44	22.87	0.1538	0.2031	-0.35
Q8WXI7	MUC16	sp|Q8WXI7|MUC16_HUMAN	sp|Q8WXI7|MUC16_HUMAN	1519.2	1;13;198;204;228;239;273;381;502;537;539;587;631;669;718;809;880;888;943;1000;1040;1207;1227;1500	69	7.2	711	29.22	29.15	29.23	29.34	29.45	29.54	1.2709	0.0449	-0.36
Q8WXI9	P66B	sp|Q8WXI9|P66B_HUMAN	sp|Q8WXI9|P66B_HUMAN	65.26	241;454;499;957;1110;1121;1198	9	19.7	90	24.62	23.4	22.92	24.52	25.11	22.3	0.1639	0.1998	-0.36
Q8WXX5	DNJC9	sp|Q8WXX5|DNJC9_HUMAN	sp|Q8WXX5|DNJC9_HUMAN	29.909	58;74;84;174;213;249;313;402	5	25	239	25.08	25.1	23.9	24.92	24.49	26.03	0.1894	0.192	-0.36
Q8WYA0	IFT81	sp|Q8WYA0|IFT81_HUMAN	sp|Q8WYA0|IFT81_HUMAN	79.745	1;57;92;188;201;282;287;291	10	15.2	88	24.63	24.99	25.3	24.88	24.94	25.38	0.3755	0.1351	-0.36
O43390	HNRPR	sp|Q14643|ITPR1_HUMAN	sp|Q14643|ITPR1_HUMAN	313.93	105;130;133;175;231;328;331	9	3.7	70	25.73	25.83	26.23	26.24	26.3	27.05	1.4805	0.0416	-0.36
Q8WYA6	CTBL1	sp|Q8WYA6|CTBL1_HUMAN	sp|Q8WYA6|CTBL1_HUMAN	65.173	116;468	13	21.5	330	25.18	24.98	23.19	25.09	24.99	22.99	0.5837	0.0909	-0.36
Q2TAY7	SMU1	sp|O95825|QORL1_HUMAN	sp|O95825|QORL1_HUMAN	38.696	28;99;143;185;200;206;213;304;394;396;648;726	2	5.2	8	23.21	22.49	23.67	23.75	23.36	24.09	1.3506	0.0429	-0.36
Q92499	DDX1	sp|Q92499|DDX1_HUMAN	sp|Q92499|DDX1_HUMAN	82.431	99;215	9	18.6	256	26.3	26.08	26.11	26.12	26.23	26.15	0.0112	0.2468	-0.36
Q92520	FAM3C	sp|Q92520|FAM3C_HUMAN	sp|Q92520|FAM3C_HUMAN	24.68	171;318;367;511;717	7	37	153	26.95	23.47	23.75	24.12	27.01	26.66	0.2133	0.1855	-0.36
Q92522	H1X	sp|Q92522|H1X_HUMAN	sp|Q92522|H1X_HUMAN	22.487	67;99	3	14.6	138	23.48	23.17	23.33	23.85	22.85	24.17	0.3281	0.1516	-0.36
Q92538	GBF1	sp|Q92538|GBF1_HUMAN	sp|Q92538|GBF1_HUMAN	206.44	1;194;328	15	9.8	224	25.59	25.61	25.16	25.41	25.42	25.15	0.8047	0.0667	-0.36
Q92541	RTF1	sp|Q92541|RTF1_HUMAN	sp|Q92541|RTF1_HUMAN	80.313	225;295;335;366;449	8	11.4	94	25.61	26	26.25	25.48	25.48	26.22	0.5705	0.0927	-0.36
Q92542	NICA	sp|Q92542|NICA_HUMAN	sp|Q92542|NICA_HUMAN	78.41	197;238;295;366;434	3	4.7	121	25.49	25.5	24.27	25.65	25.42	25.03	0.4177	0.1228	-0.36
Q92544	TM9S4	sp|Q92544|TM9S4_HUMAN	sp|Q92544|TM9S4_HUMAN	74.518	1;13	3	5.5	117	24.87	22.51	23.48	25	24.84	24.39	0.6537	0.0825	-0.36
Q92552	RT27	sp|Q92552|RT27_HUMAN	sp|Q92552|RT27_HUMAN	47.611	278;369;388;401	2	5.1	42	23.52	22.65	24	24.76	25.26	23.56	0.4875	0.1054	-0.37
Q92576	PHF3	sp|Q92576|PHF3_HUMAN	sp|Q92576|PHF3_HUMAN	229.48	1;111;142;172;235	17	7.9	185	24.75	25.14	25.35	22.77	25.07	25.62	0.3112	0.1579	-0.37
O75643	U520	sp|Q8NC51|PAIRB_HUMAN	sp|Q8NC51|PAIRB_HUMAN	44.965	18;34;354;362;404;418;420;478	21	39.2	420	30.7	30.55	30.82	31.15	31.24	31.65	1.5559	0.0413	-0.37
Q13636	RAB31	sp|Q15149|PLEC_HUMAN	sp|Q15149|PLEC_HUMAN	531.78	3;56;101;151;178;186;471;493;618;693;759	73	15.1	1404	29.7	29.83	30.15	30.4	30.47	30.79	2.9325	0.0167	-0.37
Q92597	NDRG1	sp|Q92597|NDRG1_HUMAN	sp|Q92597|NDRG1_HUMAN	42.835	123;263;638	12	36.3	455	26.66	26.21	25.92	26.27	26.15	25.94	0.4315	0.1181	-0.37
Q00325	MPCP	sp|P36578|RL4_HUMAN	sp|P36578|RL4_HUMAN	47.697	42;84;87;105;223;226;294;296;456	8	21.1	186	27.9	28.15	28.4	28.57	28.76	29.1	2.7607	0.0159	-0.37
O75400	PR40A	sp|P49411|EFTU_HUMAN	sp|P49411|EFTU_HUMAN	49.541	52;111	19	42.9	561	28.91	28.8	28.57	29.43	29.48	29.47	1.6102	0.0421	-0.37
Q92598	HS105	sp|Q92598|HS105_HUMAN	sp|Q92598|HS105_HUMAN	96.864	1	13	21	831	26.82	27.03	27.37	26.47	26.82	27.27	1.0211	0.0558	-0.37
P32322	P5CR1	sp|Q14839|CHD4_HUMAN;sp|Q8TDI0|CHD5_HUMAN	sp|Q14839|CHD4_HUMAN	218	121	31	18.5	552	25.92	25.82	25.94	26.7	26.59	26.55	2.2323	0.031	-0.37
P49327	FAS	sp|P18583|SON_HUMAN	sp|P18583|SON_HUMAN	263.83	57	23	12.9	426	26.36	26.59	26.82	27.19	27.21	27.54	2.1885	0.0331	-0.37
Q92616	GCN1	sp|Q92616|GCN1_HUMAN	sp|Q92616|GCN1_HUMAN	292.75	165;271;539;697;784;809;955;971;993;1256;1289;1320;1576;1633;1635;1699;1757;1771;1775	13	4.9	126	25.68	25.72	25.79	26.02	25.64	26.19	0.5548	0.0946	-0.37
Q92626	PXDN	sp|Q92626|PXDN_HUMAN	sp|Q92626|PXDN_HUMAN	165.27	417;474;491;614;634;650	10	9.7	167	26.68	26.86	27.22	27.04	27	27.07	0.3092	0.158	-0.38
Q92688	AN32B	sp|Q92688|AN32B_HUMAN	sp|Q92688|AN32B_HUMAN	28.787	73;74;122;149;197;207	2	7.6	281	28.67	28.17	27.43	28.56	22.91	26.68	0.4751	0.108	-0.38
Q92734	TFG	sp|Q92734|TFG_HUMAN	sp|Q92734|TFG_HUMAN	43.447	76;220;327	6	22.2	159	25.6	25	23.2	23.07	24.79	24.98	0.0866	0.2221	-0.38
Q92769	HDAC2	sp|Q92769|HDAC2_HUMAN	sp|Q92769|HDAC2_HUMAN	55.364	65;137;189;345;402	7	23	228	27.18	26.98	26.85	26.92	26.92	27.24	0.0347	0.2389	-0.38
P27694	RFA1	sp|Q99543|DNJC2_HUMAN	sp|Q99543|DNJC2_HUMAN	71.996	45;106;236;260;330;421;451;468;498;549;596;671	4	5.6	96	23.84	23.46	24.18	24.31	24.42	24.92	1.4247	0.0418	-0.38
Q92783	STAM1	sp|Q92783|STAM1_HUMAN	sp|Q92783|STAM1_HUMAN	59.179	82;122;204;213	6	17.6	169	22.69	22.8	23.71	23.46	22.9	22.03	0.1268	0.2116	-0.38
Q92804	RBP56	sp|Q92804|RBP56_HUMAN	sp|Q92804|RBP56_HUMAN	61.829	526;706;1026;1342;1560;1585;1714;1911;1993;2211;2243;2249;2372;2522;2645;2749	11	15.9	261	28.08	27.95	28.23	27.96	28.16	28.12	0.0137	0.2461	-0.38
Q02809	PLOD1	sp|P60866|RS20_HUMAN	sp|P60866|RS20_HUMAN	13.373	1;98;168;179;193;208;219;247;258	4	28.6	169	27.79	27.95	27.69	28.39	28.49	28.73	1.3725	0.0426	-0.38
Q92805	GOGA1	sp|Q92805|GOGA1_HUMAN	sp|Q92805|GOGA1_HUMAN	88.183	1;4	9	13	73	24.38	24.31	23.97	23.69	24.08	23.88	0.6938	0.0776	-0.38
Q92820	GGH	sp|Q92820|GGH_HUMAN	sp|Q92820|GGH_HUMAN	35.964	195;270;354;395;458	3	6.6	154	26.2	25.79	25.34	25.98	25.65	25.25	1.1839	0.0499	-0.38
P48643	TCPE	sp|Q8WX93|PALLD_HUMAN	sp|Q8WX93|PALLD_HUMAN	150.56	40;62;63	7	7	92	27.08	27.55	27.62	27.86	28.34	28.25	2.293	0.0297	-0.38
Q92841	DDX17	sp|Q92841|DDX17_HUMAN	sp|Q92841|DDX17_HUMAN	80.272	194;361;548;699;717;726;790;839	14	19.1	658	27.06	26.93	27.08	27.11	27.16	26.91	0.0993	0.2182	-0.38
P27708	PYR1	sp|P16401|H15_HUMAN	sp|P16401|H15_HUMAN	22.58	1;15	4	17.3	184	26.46	26.98	26.81	27.22	27.5	27.74	1.6002	0.0419	-0.38
Q92879	CELF1	sp|Q92879|CELF1_HUMAN	sp|Q92879|CELF1_HUMAN	52.063	7;43;58;97	10	21.4	253	27.59	27.48	27.23	27.5	27.48	27.58	0.2385	0.1788	-0.39
Q15233	NONO	sp|P62995|TRA2B_HUMAN	sp|P62995|TRA2B_HUMAN	33.665	53;63;104;129;268	6	24.3	160	26.95	26.95	27.3	27.43	27.75	28.25	1.4609	0.0414	-0.39
Q92890	UFD1	sp|Q92890|UFD1_HUMAN	sp|Q92890|UFD1_HUMAN	34.5	1;115;152;182	7	28	397	24.06	22.87	24.41	24.73	24.7	22.92	0.1165	0.2139	-0.39
Q92896	GSLG1	sp|Q92896|GSLG1_HUMAN	sp|Q92896|GSLG1_HUMAN	134.55	53;153;168;181;216;382;389	27	21.8	649	28.05	28.2	28.69	28.12	28.03	28.5	0.4161	0.1232	-0.39
Q92900	RENT1	sp|Q92900|RENT1_HUMAN	sp|Q92900|RENT1_HUMAN	124.34	436;541	11	13.1	335	25.34	25.57	25.41	22.31	25.77	25.88	0.2543	0.1749	-0.39
Q92973	TNPO1	sp|Q92973|TNPO1_HUMAN	sp|Q92973|TNPO1_HUMAN	102.35	36;122	6	9.6	347	27.42	27.05	26.51	27.34	27.2	26.93	0.4267	0.1202	-0.39
Q92989	CLP1	sp|Q92989|CLP1_HUMAN	sp|Q92989|CLP1_HUMAN	47.645	1;207;274;285;342;346;357;361;398;482;581;704;715;816	3	10.1	85	24.77	23.32	24.53	24.61	24.69	23.39	0.0107	0.2468	-0.4
Q92997	DVL3	sp|Q92997|DVL3_HUMAN	sp|Q92997|DVL3_HUMAN	78.054	238;317;318	2	3.1	48	22.33	22.85	24.39	22.25	23.91	24.33	0.2975	0.1602	-0.4
Q93008	USP9X	sp|Q93008|USP9X_HUMAN;sp|O00507|USP9Y_HUMAN	sp|Q93008|USP9X_HUMAN	292.28	74;76;133	11	5.4	112	24.57	24.59	24.06	24.41	24.34	24.33	0.0987	0.2181	-0.4
Q93009	UBP7	sp|Q93009|UBP7_HUMAN	sp|Q93009|UBP7_HUMAN	128.3	185;186;763;991;1085;1202;1203;1425;1460;1495;1593;1898	16	16.9	469	25.5	25.38	25.53	25.53	25.54	25.74	0.8793	0.0632	-0.4
Q93050	VPP1	sp|Q93050|VPP1_HUMAN	sp|Q93050|VPP1_HUMAN	96.412	71;164;184;200;223;272	3	7.3	50	22.89	22.85	23.99	22.46	22.41	21.72	0.6404	0.084	-0.4
Q93052	LPP	sp|Q93052|LPP_HUMAN	sp|Q93052|LPP_HUMAN	65.746	245;299;403;532;669;690	11	32.4	279	26.86	26.62	26.5	26.4	26.53	26.29	0.8368	0.0645	-0.4
Q93096	TP4A1	sp|Q93096|TP4A1_HUMAN	sp|Q93096|TP4A1_HUMAN	19.815	1;109;140;200;202;253	2	8.1	35	22.94	25.73	25.25	26.04	22.18	25.47	0.0121	0.2466	-0.4
Q969G3	SMCE1	sp|Q969G3|SMCE1_HUMAN	sp|Q969G3|SMCE1_HUMAN	46.649	214;420	7	10	276	26.75	27.2	27.74	27.04	27.05	27.31	0.1615	0.2006	-0.4
Q969H8	MYDGF	sp|Q969H8|MYDGF_HUMAN	sp|Q969H8|MYDGF_HUMAN	18.795	16;35;110;172;269	3	18.5	124	26.32	26.16	22.45	26.72	26.54	26.79	0.4883	0.1054	-0.41
Q9Y617	SERC	sp|P46783|RS10_HUMAN;sp|Q9NQ39|RS10L_HUMAN	sp|P46783|RS10_HUMAN;sp|Q9NQ39|RS10L_HUMAN	18.898	41;157;189;237;266;316;394;493;545	5	23.6	147	28.13	28.96	29.19	29.1	29.59	29.84	1.6804	0.043	-0.41
Q969S3	ZN622	sp|Q969S3|ZN622_HUMAN	sp|Q969S3|ZN622_HUMAN	54.271	158;184;238;282;283;321;360	11	22.2	324	27.4	27.15	27.23	27.34	27.38	27.26	0.2754	0.167	-0.41
Q6PCD5	RFWD3	sp|P23396|RS3_HUMAN	sp|P23396|RS3_HUMAN	26.688	1;83;85;101;112	11	49.4	347	27.63	27.84	27.55	28.3	28.4	28.6	1.4521	0.0421	-0.41
Q00839	HNRPU	sp|Q92922|SMRC1_HUMAN	sp|Q92922|SMRC1_HUMAN	122.87	194;200;281;369;393;428;521;772;1005;1145;1159;1247	12	12.9	359	25.96	25.8	25.63	26.46	26.56	26.76	1.3063	0.0429	-0.41
Q969U7	PSMG2	sp|Q969U7|PSMG2_HUMAN	sp|Q969U7|PSMG2_HUMAN	29.396	279;347;410;494;519	3	10.2	120	25.47	25.51	25.63	25.6	25.32	25.52	0.1999	0.1887	-0.41
Q9Y5B9	SP16H	sp|O95602|RPA1_HUMAN	sp|O95602|RPA1_HUMAN	194.81	1;29;35	8	4.7	38	23.56	22.87	22.77	24.11	23.79	23.75	1.5876	0.0419	-0.41
Q96A26	F162A	sp|Q96A26|F162A_HUMAN	sp|Q96A26|F162A_HUMAN	17.342	30;208;349;379;406;415;662;687;713	6	27.3	232	25.97	25.02	23.28	25.21	25.06	22.73	0.6605	0.0805	-0.41
Q96A33	CCD47	sp|Q96A33|CCD47_HUMAN	sp|Q96A33|CCD47_HUMAN	55.873	12;158;188;200;285;292;305;340;341;348;394;558	9	15.3	421	27.27	27.28	26.73	27.2	26.96	26.98	0.0903	0.2214	-0.42
Q96AE7	TTC17	sp|Q96AE7|TTC17_HUMAN	sp|Q96AE7|TTC17_HUMAN	129.56	100;306;1331;1880;2228;2279	3	3	59	23.23	22.61	24.23	24.43	24.22	24.39	0.8267	0.0649	-0.42
Q96AG4	LRC59	sp|Q96AG4|LRC59_HUMAN	sp|Q96AG4|LRC59_HUMAN	34.93	1;56;104;211;214;223;431;439;511	7	26.1	63	26.98	27.37	23.55	27.21	27.52	27.12	0.4417	0.1159	-0.42
Q96AJ9	VTI1A	sp|Q96AJ9|VTI1A_HUMAN	sp|Q96AJ9|VTI1A_HUMAN	25.217	300;374;666;691;839;846;901;972;974	5	15.7	145	24.14	23.91	24.12	23.15	23.51	23.6	1.1308	0.0513	-0.42
Q96AT1	K1143	sp|Q96AT1|K1143_HUMAN	sp|Q96AT1|K1143_HUMAN	17.465	19;258	3	16.9	101	26.13	26.39	26.21	25.64	25.97	26.06	1.1358	0.0509	-0.42
Q96BH1	RNF25	sp|Q96BH1|RNF25_HUMAN	sp|Q96BH1|RNF25_HUMAN	51.218	1;350;411;414	4	14.2	143	24.86	24.93	24.22	24.77	24.84	24.69	0.1781	0.1952	-0.42
Q96BN8	OTUL	sp|Q96BN8|OTUL_HUMAN	sp|Q96BN8|OTUL_HUMAN	40.262	343;347;378	6	16.5	150	24.74	24.82	25	25.15	24.91	25.14	0.7722	0.0688	-0.42
Q96BR5	COA7	sp|Q96BR5|COA7_HUMAN	sp|Q96BR5|COA7_HUMAN	25.709	106;111;180;200;213;224	4	19.9	55	24.85	25.36	25.5	24.66	22.99	22.9	0.8113	0.0656	-0.43
P15104	GLNA	sp|P61254|RL26_HUMAN;sp|Q2PPJ7|RGPA2_HUMAN	sp|P61254|RL26_HUMAN	17.258	288;381;446;959;1119;1386;1392;1429;1448	2	12.4	176	28.07	28.24	27.79	28.84	28.9	28.84	1.7371	0.0393	-0.43
Q96C01	F136A	sp|Q96C01|F136A_HUMAN	sp|Q96C01|F136A_HUMAN	15.641	86;98;101;121;133;141;151	4	23.9	187	25.24	25.51	25.92	25.59	22.93	22.16	0.6139	0.0869	-0.43
Q96CT7	CC124	sp|Q96CT7|CC124_HUMAN	sp|Q96CT7|CC124_HUMAN	25.835	116;117;269;317	5	19.3	88	22.32	22.94	22.84	23.21	24.98	25.41	1.1786	0.05	-0.43
Q96CV9	OPTN	sp|Q96CV9|OPTN_HUMAN	sp|Q96CV9|OPTN_HUMAN	65.921	72;85;158;161;223;326;353;383;558;582;593	9	18.2	148	25.44	25.79	25.67	25.5	25.53	25.58	0.3922	0.1286	-0.43
Q96CX2	KCD12	sp|Q96CX2|KCD12_HUMAN	sp|Q96CX2|KCD12_HUMAN	35.7	55;161;334;353;377;498;739;759;777;843;917;918;979;990;995;1116	4	17.8	72	27.17	26.78	23.89	26.7	26.19	21.45	0.679	0.0794	-0.44
Q8NEF9	SRFB1	sp|P00568|KAD1_HUMAN	sp|P00568|KAD1_HUMAN	21.635	1;28;76;185;255	3	12.9	91	26.97	27.65	27.76	28.07	28.15	28.64	1.392	0.0419	-0.44
Q96D46	NMD3	sp|Q96D46|NMD3_HUMAN	sp|Q96D46|NMD3_HUMAN	57.603	16;60;104;177;312;315;326;436;451	3	7	53	25.1	24.32	24.49	24.77	24.42	24.15	0.5052	0.1028	-0.44
Q96DB5	RMD1	sp|Q96DB5|RMD1_HUMAN	sp|Q96DB5|RMD1_HUMAN	35.808	1;111;179;259;337;422;805;825;899;913	2	6.7	46	22.86	22.96	23.61	23.44	23.59	21.76	0.0863	0.2221	-0.44
Q96DH6	MSI2H	sp|Q96DH6|MSI2H_HUMAN	sp|Q96DH6|MSI2H_HUMAN	35.196	141;231;450;906;953;1119	5	19.5	162	25.32	25.68	25.08	25.43	25.47	25.81	0.2746	0.1672	-0.44
Q96DI7	SNR40	sp|Q96DI7|SNR40_HUMAN	sp|Q96DI7|SNR40_HUMAN	39.31	35;38;43;143;153;287;393;443;604;615;675;682;686;746;890;900	3	5.6	41	23.51	24.28	25.74	25.33	25.84	26.2	1.0377	0.0556	-0.44
Q96DX7	TRI44	sp|Q96DX7|TRI44_HUMAN	sp|Q96DX7|TRI44_HUMAN	38.472	94;165;169;182;244;368;411	3	5.2	101	25.96	25.92	25.35	25.78	25.6	25.3	0.868	0.063	-0.44
Q96E11	RRFM	sp|Q96E11|RRFM_HUMAN	sp|Q96E11|RRFM_HUMAN	29.277	158;199;210;239;260;287;296;457;477;536;619;636;775;838;840;863	6	38.9	97	25.86	25.31	25.44	25.9	25.5	25.47	0.6086	0.088	-0.44
Q96EA4	SPDLY	sp|Q96EA4|SPDLY_HUMAN	sp|Q96EA4|SPDLY_HUMAN	70.171	115;217;295;304;310	5	8.6	139	26.35	26.12	23.51	26.73	26.64	26.15	0.604	0.0889	-0.44
P11388	TOP2A	sp|Q9UQ35|SRRM2_HUMAN;REV__sp|Q9NTX9|F217B_HUMAN;REV__sp|Q8N5F7|NKAP_HUMAN;REV__sp|P60608|EFC2_HUMAN;REV__sp|Q9NQW6|ANLN_HUMAN;sp|Q8TAB3|PCD19_HUMAN	sp|Q9UQ35|SRRM2_HUMAN	299.61	26;38;102;117;346	64	28.9	1185	31.41	31.48	31.71	32.14	32.27	32.69	2.0858	0.0373	-0.45
Q96ER3	SAAL1	sp|Q96ER3|SAAL1_HUMAN	sp|Q96ER3|SAAL1_HUMAN	53.557	1;267	2	3.6	39	23.96	24.34	22.84	23.9	23.93	23.86	0.1481	0.2047	-0.45
Q96ER9	CCD51	sp|Q96ER9|CCD51_HUMAN	sp|Q96ER9|CCD51_HUMAN	45.811	70;115;184;228;545;559;726;765;884	4	8.5	84	24.15	24.28	23.74	23.65	24.64	24.87	0.2516	0.1752	-0.45
Q96EU6	RRP36	sp|Q96EU6|RRP36_HUMAN	sp|Q96EU6|RRP36_HUMAN	29.823	294;312;324;397;451;454;466;484;571;579;587;605;626;629	3	15.8	36	23.24	25.09	23.7	23.41	25.4	25.77	0.5224	0.0992	-0.45
Q96EY5	MB12A	sp|Q96EY5|MB12A_HUMAN	sp|Q96EY5|MB12A_HUMAN	28.783	1;339;358	3	21.2	56	23.21	23.64	23.46	23.3	23.16	22.79	0.584	0.0912	-0.45
Q14103	HNRPD	sp|P84098|RL19_HUMAN	sp|P84098|RL19_HUMAN	23.466	40;233;251	6	26.5	46	25.56	25.69	26.55	26.47	26.8	27.04	1.3533	0.043	-0.46
Q96EY7	PTCD3	sp|Q96EY7|PTCD3_HUMAN	sp|Q96EY7|PTCD3_HUMAN	78.549	66;148;197;422;504;532;558;638	3	4.4	32	23.02	24.22	23.43	23.71	23.65	24.03	0.2159	0.1849	-0.46
Q96F63	CCD97	sp|Q96F63|CCD97_HUMAN	sp|Q96F63|CCD97_HUMAN	38.946	92	3	8.7	121	22.61	24.26	23.24	24.28	24.2	24.34	0.6621	0.0805	-0.46
P51648	AL3A2	sp|Q14232|EI2BA_HUMAN	sp|Q14232|EI2BA_HUMAN	33.712	128;146;178;229	3	9.2	69	22.95	24.1	24.3	23.62	24.8	25.53	1.373	0.0429	-0.46
Q96FF9	CDCA5	sp|Q96FF9|CDCA5_HUMAN	sp|Q96FF9|CDCA5_HUMAN	27.6	1;5;30;42;217	4	12.3	159	24.83	25.04	25.66	25.09	25.14	25.07	0.0996	0.2184	-0.46
P30838	AL3A1	sp|P16402|H13_HUMAN	sp|P16402|H13_HUMAN	22.35	1;71;182;268;364;366;494;504	2	10	148	24.08	23.75	23.41	24.76	24.42	24.65	1.3475	0.0422	-0.46
Q96FQ6	S10AG	sp|Q96FQ6|S10AG_HUMAN	sp|Q96FQ6|S10AG_HUMAN	11.801	274;909;1673;2326;2382;2472;3677	4	31.1	74	26.76	26.81	24.05	26.48	26.25	26.91	0.219	0.184	-0.46
Q96FV9	THOC1	sp|Q96FV9|THOC1_HUMAN	sp|Q96FV9|THOC1_HUMAN	75.665	69;85;91;333;380;423;479	8	13.9	224	23.3	22.46	24.25	23.76	23.24	22.03	0.1177	0.2136	-0.46
P16152	CBR1	sp|P54709|AT1B3_HUMAN	sp|P54709|AT1B3_HUMAN	31.512	1;2;41;98;295;338;392;430;431;466	4	17.2	260	26.17	25.37	24.08	26.72	26.24	25.27	1.3816	0.0421	-0.46
Q96FZ2	HMCES	sp|Q96FZ2|HMCES_HUMAN	sp|Q96FZ2|HMCES_HUMAN	40.574	1;178;189;192;197;256;262	2	4	22	22.67	22.72	24.33	23.68	23.75	24.19	0.6131	0.0871	-0.46
Q96G01	BICD1	sp|Q96G01|BICD1_HUMAN	sp|Q96G01|BICD1_HUMAN	110.75	1;100;352;489;573;817;820;856;857;920	10	11.2	269	22.95	23.54	22.33	22.83	25.4	25.9	0.6223	0.0862	-0.47
Q96G03	PGM2	sp|Q96G03|PGM2_HUMAN	sp|Q96G03|PGM2_HUMAN	68.283	1;10	4	7.4	120	25.33	25.68	25.72	25.32	25.17	25.49	0.6408	0.0841	-0.47
Q96G25	MED8	sp|Q96G25|MED8_HUMAN	sp|Q96G25|MED8_HUMAN	29.08	17	5	17.9	63	25.3	25.81	26.21	25.58	23.54	22.89	0.6213	0.0862	-0.47
Q96GD4	AURKB	sp|Q96GD4|AURKB_HUMAN	sp|Q96GD4|AURKB_HUMAN	39.31	218;240;438	2	7.8	34	23.95	23.05	23.8	24.07	24.08	24.02	0.5937	0.0899	-0.47
Q96GM5	SMRD1	sp|Q96GM5|SMRD1_HUMAN;sp|Q6STE5|SMRD3_HUMAN	sp|Q96GM5|SMRD1_HUMAN;sp|Q6STE5|SMRD3_HUMAN	58.232	205;324;365;570;588;646;687	4	6.4	72	24.69	25.12	25.17	24.72	24.89	25.2	0.2381	0.1787	-0.47
Q96GQ7	DDX27	sp|Q96GQ7|DDX27_HUMAN	sp|Q96GQ7|DDX27_HUMAN	89.834	166;442;459;507;511;531;684	5	6.7	61	24.58	24.5	23.58	25	24.9	24.85	0.8647	0.063	-0.47
O96019	ACL6A	sp|P62244|RS15A_HUMAN	sp|P62244|RS15A_HUMAN	14.839	709;725;738	5	24.6	179	26.49	26.25	26.1	27.34	26.98	27.16	1.9246	0.0404	-0.47
P58107	EPIPL	sp|P08708|RS17_HUMAN	sp|P08708|RS17_HUMAN	15.55	86;114	4	37	148	27.82	27.95	27.13	28.46	28.7	28.41	1.3342	0.0421	-0.47
Q96GX9	MTNB	sp|Q96GX9|MTNB_HUMAN	sp|Q96GX9|MTNB_HUMAN	27.125	132;201;425;473;563	3	15.7	77	25.88	22.71	22.81	23.81	25.18	23.86	0.1227	0.2122	-0.48
Q96HC4	PDLI5	sp|Q96HC4|PDLI5_HUMAN	sp|Q96HC4|PDLI5_HUMAN	63.944	51;60;77;121	7	15.1	245	29.27	29.17	29.06	29.24	29.08	29.25	0.0948	0.22	-0.48
P33991	MCM4	sp|Q8IWI9|MGAP_HUMAN	sp|Q8IWI9|MGAP_HUMAN	336.16	32;184;478;534;607;717;752	13	5.8	59	23.32	23.18	23.57	24.19	24.06	24.52	3.1187	0.0177	-0.48
Q9Y3U8	RL36	sp|P62910|RL32_HUMAN	sp|P62910|RL32_HUMAN	15.86	705;724;784;803;819;887;933;1017;1041;1108;1119;1474;1505;1559	5	34.8	121	26.21	26.5	26.03	27.33	27.19	27.04	1.7639	0.0402	-0.48
Q96I24	FUBP3	sp|Q96I24|FUBP3_HUMAN	sp|Q96I24|FUBP3_HUMAN	61.64	60;190;348;540;685	9	18.7	450	26.44	26.56	26.48	26.49	26.57	26.48	0.6468	0.0834	-0.48
P39023	RL3	sp|Q15424|SAFB1_HUMAN	sp|Q15424|SAFB1_HUMAN	102.64	1;36;212	15	13.8	257	27.29	27.71	27.82	28.22	28.57	28.9	2.2803	0.0321	-0.48
Q96I99	SUCB2	sp|Q96I99|SUCB2_HUMAN	sp|Q96I99|SUCB2_HUMAN	46.51	38;132;204;276;373	5	11.3	60	24.01	23.32	23.99	23.7	23.86	22.74	0.2339	0.1799	-0.48
P30685	1B35	sp|Q02224|CENPE_HUMAN	sp|Q02224|CENPE_HUMAN	316.41	1	21	7.4	131	22.65	23.17	23.79	23.47	24.28	24.89	2.0689	0.04	-0.48
P78344	IF4G2	sp|P40429|RL13A_HUMAN;sp|Q6NVV1|R13P3_HUMAN	sp|P40429|RL13A_HUMAN	23.577	1;196;205	7	19.7	101	25.99	26.34	26.62	27.07	27.37	27.54	2.6755	0.0195	-0.48
Q96IX5	ATPMD	sp|Q96IX5|ATPMD_HUMAN	sp|Q96IX5|ATPMD_HUMAN	6.4575	1;22;110;134;139	3	29.3	179	26.08	25.63	23.63	25.78	25.72	25.64	0.3107	0.1578	-0.49
Q15427	SF3B4	sp|P62269|RS18_HUMAN	sp|P62269|RS18_HUMAN	17.718	1;73;288	10	52	113	26.56	27.09	26.95	27.46	27.92	28.26	1.6641	0.0416	-0.49
Q96IY1	NSL1	sp|Q96IY1|NSL1_HUMAN	sp|Q96IY1|NSL1_HUMAN	32.162	1;20;26;56;136;151;187;237;504;506;528;591;632	5	17.1	167	24.51	24.63	23.26	24.06	24.22	23.83	0.0993	0.2183	-0.49
Q96JM3	CHAP1	sp|Q96JM3|CHAP1_HUMAN	sp|Q96JM3|CHAP1_HUMAN	89.098	111;136;188;301;436;1298;1323;1527;1569;2194;2353;2355	8	7.4	207	25.58	25.88	26.05	25.92	25.75	26.08	0.2026	0.1884	-0.49
Q96K76	UBP47	sp|Q96K76|UBP47_HUMAN	sp|Q96K76|UBP47_HUMAN	157.31	50;129;254;257;267	14	12.9	208	24.01	24.52	24.25	24.25	24.62	24.2	0.4663	0.1094	-0.49
Q96KA5	CLP1L	sp|Q96KA5|CLP1L_HUMAN	sp|Q96KA5|CLP1L_HUMAN	62.228	222;233;245;451;485;508;520;650;653;705;901;995	6	8.7	70	25.93	26.3	24.68	26.35	26.33	27.22	0.4821	0.1068	-0.49
Q96KB5	TOPK	sp|Q96KB5|TOPK_HUMAN	sp|Q96KB5|TOPK_HUMAN	36.085	49;419	6	28.9	168	22.91	23.09	23.07	25.02	24.95	23.17	0.7843	0.0681	-0.49
Q96KP4	CNDP2	sp|Q96KP4|CNDP2_HUMAN	sp|Q96KP4|CNDP2_HUMAN	52.878	200;213;239;256;261	8	18.3	238	26	26.15	25.83	25.42	25.47	25.83	0.7325	0.0726	-0.49
Q14498	RBM39	sp|Q02543|RL18A_HUMAN	sp|Q02543|RL18A_HUMAN	20.762	70	4	25	58	25.24	25.55	26.03	26.45	26.55	26.86	1.9588	0.0411	-0.49
P31040	SDHA	sp|Q9BRP4|PAAF1_HUMAN;sp|Q15465|SHH_HUMAN	sp|Q9BRP4|PAAF1_HUMAN	42.19	19;72;84;93	4	10.5	21	22.79	22.6	23.16	23.68	23.63	24.31	2.2398	0.0315	-0.49
Q96KR1	ZFR	sp|Q96KR1|ZFR_HUMAN	sp|Q96KR1|ZFR_HUMAN	117.01	17;280	7	6	67	26.11	26.27	24.22	26.35	26.32	26.57	0.4493	0.114	-0.5
Q96MU7	YTDC1	sp|Q96MU7|YTDC1_HUMAN	sp|Q96MU7|YTDC1_HUMAN	84.699	302;313;377;398;425	3	3.2	6	23.75	22.45	24.58	22.87	24.77	26.2	0.3948	0.1284	-0.5
Q96MW1	CCD43	sp|Q96MW1|CCD43_HUMAN	sp|Q96MW1|CCD43_HUMAN	25.248	474;533	3	10.3	92	23.11	25.86	26.51	25.04	25.15	25.57	0.0323	0.2394	-0.5
Q96NC0	ZMAT2	sp|Q96NC0|ZMAT2_HUMAN	sp|Q96NC0|ZMAT2_HUMAN	23.612	84;209;623;650	5	26.1	178	26.9	27.03	27.12	27	26.81	26.79	0.4472	0.1144	-0.5
Q96P70	IPO9	sp|Q96P70|IPO9_HUMAN	sp|Q96P70|IPO9_HUMAN	115.96	38;103;110;113;168;169;172;229	7	8.9	201	25.85	25.43	25.02	25.53	25.7	24.93	0.0886	0.2217	-0.5
Q96PK6	RBM14	sp|Q96PK6|RBM14_HUMAN	sp|Q96PK6|RBM14_HUMAN	69.491	1;142;182;267	5	10.9	115	24.06	24.42	24.05	24.5	24.56	24.56	1.0535	0.0559	-0.5
Q96PU8	QKI	sp|Q96PU8|QKI_HUMAN	sp|Q96PU8|QKI_HUMAN	37.67	88;261;389	8	24.6	169	25.44	25.4	22.38	22.02	25.2	25.52	0.0262	0.2406	-0.5
Q96PZ0	PUS7	sp|Q96PZ0|PUS7_HUMAN	sp|Q96PZ0|PUS7_HUMAN	75.035	1	5	9.4	26	24.75	23.66	24.52	24.25	24.28	24.03	0.1131	0.2141	-0.51
Q96QK1	VPS35	sp|Q96QK1|VPS35_HUMAN;sp|Q9UJX4|APC5_HUMAN	sp|Q96QK1|VPS35_HUMAN	91.706	1;101;159	7	5.7	210	26.12	26.29	26.52	26.07	26.13	26.46	0.9182	0.0608	-0.51
Q15363	TMED2	sp|P27797|CALR_HUMAN	sp|P27797|CALR_HUMAN	48.141	1;292	32	63.1	1588	29.86	30.08	29.52	30.73	30.89	30.92	1.5059	0.042	-0.51
Q96R06	SPAG5	sp|Q96R06|SPAG5_HUMAN	sp|Q96R06|SPAG5_HUMAN	134.42	356;423;508;509;749;890;905;927;1110;1709;1957;1974	14	15.3	270	25.09	25.1	24.71	24.96	24.78	24.66	0.8063	0.0668	-0.51
Q96RP9	EFGM	sp|Q96RP9|EFGM_HUMAN	sp|Q96RP9|EFGM_HUMAN	83.471	1;105;110;125;144;212;446	7	10.9	83	24.92	25.18	25.28	25.07	24.95	25.05	0.3059	0.1583	-0.51
Q96RS6	NUDC1	sp|Q96RS6|NUDC1_HUMAN	sp|Q96RS6|NUDC1_HUMAN	66.755	1;27;34;53;67;137;260;325;379;414;444;515;517;522;548;572;597	5	10.5	100	25.31	25.12	23.25	23.32	22.97	24.56	0.308	0.1584	-0.52
Q96RT1	ERBIN	sp|Q96RT1|ERBIN_HUMAN	sp|Q96RT1|ERBIN_HUMAN	158.3	1;9;79;221	12	11.3	201	24.7	24.68	24.16	24.68	24.44	24.45	0.0216	0.2427	-0.52
Q96SK2	TM209	sp|Q96SK2|TM209_HUMAN	sp|Q96SK2|TM209_HUMAN	62.921	139;257;318;383	3	7	47	23.86	22.24	23.86	24.34	24.15	24.48	0.8049	0.0668	-0.53
Q96SN8	CK5P2	sp|Q96SN8|CK5P2_HUMAN	sp|Q96SN8|CK5P2_HUMAN	215.04	32;99;191;205;209	12	9.6	235	25.78	25.37	24.97	25.46	25.46	25.27	0.0385	0.2372	-0.53
Q96ST2	IWS1	sp|Q96ST2|IWS1_HUMAN	sp|Q96ST2|IWS1_HUMAN	91.954	334;335;455	14	14.3	253	24.89	25.45	25.84	25.24	25.18	25.52	0.1253	0.2117	-0.53
P13929	ENOB	sp|Q9UHQ4|BAP29_HUMAN	sp|Q9UHQ4|BAP29_HUMAN	28.32	9;106;152;261	3	13.3	53	22.97	23.79	23.72	24.09	24.5	25.02	1.5652	0.0415	-0.53
Q96SU4	OSBL9	sp|Q96SU4|OSBL9_HUMAN;sp|Q9BXB5|OSB10_HUMAN	sp|Q96SU4|OSBL9_HUMAN	83.184	1;26;226	5	6.4	73	24.37	24.69	25.13	23.01	24.63	25.25	0.3496	0.1439	-0.54
Q9UHD1	CHRD1	sp|Q9HD45|TM9S3_HUMAN	sp|Q9HD45|TM9S3_HUMAN	67.887	1;22;158	4	10	61	22.7	23.33	23.1	24.2	24.06	24.02	1.3368	0.0422	-0.54
P16989	YBOX3	sp|Q02218|ODO1_HUMAN	sp|Q02218|ODO1_HUMAN	115.93	16;44;47;82;153;190;227;269;283;305;313;325	11	13.5	260	26.43	26.65	26.91	27.46	27.63	28.07	2.5762	0.0279	-0.54
Q96T23	RSF1	sp|Q96T23|RSF1_HUMAN	sp|Q96T23|RSF1_HUMAN	163.82	212;227;233;392	6	6.4	52	25.65	25.6	23.09	25.36	25.67	25.72	0.3236	0.1529	-0.54
Q96T51	RUFY1	sp|Q96T51|RUFY1_HUMAN	sp|Q96T51|RUFY1_HUMAN	79.817	1;41;352;505;540;867;897;1050;1105	8	10.3	137	23.56	23.01	23.55	23.81	23.87	23.84	0.8413	0.0644	-0.54
Q96T88	UHRF1	sp|Q96T88|UHRF1_HUMAN	sp|Q96T88|UHRF1_HUMAN	89.813	657;785;914;1002;1074;1232;1233;1235;1615;1632	10	16.4	134	25.35	25.26	24.38	25.5	25.46	25.67	0.555	0.0947	-0.55
Q96TA1	NIBA2	sp|Q96TA1|NIBA2_HUMAN	sp|Q96TA1|NIBA2_HUMAN	84.137	320;381;515;717	9	12.2	122	26.58	26.61	26.61	26.69	26.52	26.65	0.1069	0.2151	-0.55
Q96TC7	RMD3	sp|Q96TC7|RMD3_HUMAN	sp|Q96TC7|RMD3_HUMAN	52.118	510;954;957;2124;2262;2689;2714	4	11.9	62	23.44	23.33	24.03	23.8	23.95	22.72	0.0606	0.2322	-0.55
Q99439	CNN2	sp|Q99439|CNN2_HUMAN	sp|Q99439|CNN2_HUMAN	33.697	313;377;458;470	10	33	391	28.2	28.51	28.66	28.12	28.02	28.39	0.8484	0.0644	-0.55
O15230	LAMA5	sp|Q9NS56|TOPRS_HUMAN	sp|Q9NS56|TOPRS_HUMAN	119.2	87	4	5.6	35	22.47	23.12	22.9	23.42	24.08	24.16	2.0331	0.0412	-0.55
Q99460	PSMD1	sp|Q99460|PSMD1_HUMAN	sp|Q99460|PSMD1_HUMAN	105.84	121;200;311;326;358	15	17.9	598	28.12	28.25	28.6	28.35	28.33	28.55	0.4163	0.1231	-0.55
Q15287	RNPS1	sp|P16403|H12_HUMAN	sp|P16403|H12_HUMAN	21.364	75;163	2	8	267	27.47	27.57	27.68	28.29	28.59	29.08	1.6225	0.0412	-0.55
Q99470	SDF2	sp|Q99470|SDF2_HUMAN	sp|Q99470|SDF2_HUMAN	23.026	56;88;255;275;306;327;334;417;473;793;834;845;854;895;896	2	10.9	65	22.77	23.26	22.6	24.49	23.25	23.69	0.6853	0.0789	-0.55
Q99471	PFD5	sp|Q99471|PFD5_HUMAN	sp|Q99471|PFD5_HUMAN	17.328	73;180;307	3	27.9	141	22.46	24.75	23.54	25.09	25.14	24.8	0.7916	0.0684	-0.56
Q99497	PARK7	sp|Q99497|PARK7_HUMAN	sp|Q99497|PARK7_HUMAN	19.891	175;494;502;506	11	59.3	872	28.51	28.09	26.89	28.07	27.94	27.62	0.0422	0.237	-0.56
P22695	QCR2	sp|Q8NBS9|TXND5_HUMAN	sp|Q8NBS9|TXND5_HUMAN	47.628	1;63;65;268;330	9	24.3	131	26.31	26.71	26.41	27.44	27.41	27.95	1.369	0.0429	-0.56
Q99536	VAT1	sp|Q99536|VAT1_HUMAN;sp|Q9NQW1|SC31B_HUMAN	sp|Q99536|VAT1_HUMAN	41.92	53	14	32.6	830	27.79	27.77	27.33	27.82	27.66	27.72	0.245	0.1772	-0.56
Q99538	LGMN	sp|Q99538|LGMN_HUMAN	sp|Q99538|LGMN_HUMAN	49.411	289;379;480;702;703;718;720;982;1007;1339;1349;1573;1588;1827	6	16.4	128	25.6	25.94	26.12	25.78	25.89	26.35	0.5106	0.1016	-0.56
Q99549	MPP8	sp|Q99549|MPP8_HUMAN	sp|Q99549|MPP8_HUMAN	97.181	69;271;667;934;1062;1081;1110;1133;1156;1188;1243;1246;1358	5	5.7	84	23.33	25.07	24.51	24.73	24.29	24.5	0.1071	0.215	-0.56
Q7Z7H5	TMED4	sp|P22626|ROA2_HUMAN	sp|P22626|ROA2_HUMAN	37.429	116;189	24	56.4	1073	31.27	31.44	31.49	32.24	32.56	32.8	2.1442	0.0313	-0.56
Q99567	NUP88	sp|Q99567|NUP88_HUMAN	sp|Q99567|NUP88_HUMAN	83.541	110;157;266;334	4	3.9	46	23.94	23.67	23.67	24.01	23.91	23.36	0.0021	0.25	-0.56
Q99574	NEUS	sp|Q99574|NEUS_HUMAN	sp|Q99574|NEUS_HUMAN	46.426	1;20;63;79;82;222;331;477;785;816;910	4	8.3	97	26.5	26.79	27.13	26.55	26.52	26.96	0.5396	0.0962	-0.56
Q99598	TSNAX	sp|Q99598|TSNAX_HUMAN	sp|Q99598|TSNAX_HUMAN	33.112	665;1246;1343;4202;4225;4772;4782;4902;5045;5060;5103;5237;5238;5760;5896;6157;6293;6352;6717;7398	8	35.5	316	26.19	25.92	25.99	26.2	25.98	25.67	0.2396	0.1785	-0.57
Q99614	TTC1	sp|Q99614|TTC1_HUMAN	sp|Q99614|TTC1_HUMAN	33.526	456;1123;1751;1818	5	12.7	130	21.95	26.48	23.9	26.02	26.04	26.59	0.594	0.09	-0.57
Q99615	DNJC7	sp|Q99615|DNJC7_HUMAN	sp|Q99615|DNJC7_HUMAN	56.44	155;218;276;393;453;467;504;573	13	32	530	26.36	26.44	26.81	26.56	26.57	26.75	0.4211	0.1217	-0.57
P36542	ATPG	sp|P09651|ROA1_HUMAN	sp|P09651|ROA1_HUMAN	38.746	176;303;347;372;376;415;431;446	4	18.3	624	29.98	30.24	29.97	30.93	31.41	31.67	1.541	0.0412	-0.57
O60264	SMCA5	sp|Q8TAQ2|SMRC2_HUMAN	sp|Q8TAQ2|SMRC2_HUMAN	132.88	121;144	7	7.8	133	28.28	28.72	29.19	29.69	29.87	30.5	2.4695	0.0244	-0.57
Q99623	PHB2	sp|Q99623|PHB2_HUMAN	sp|Q99623|PHB2_HUMAN	33.296	1;4;45;107;153;292;318;342;445	5	17.7	71	26.79	23.3	23.52	27.14	27.27	27.77	0.8202	0.0648	-0.57
Q99643	C560	sp|Q99643|C560_HUMAN	sp|Q99643|C560_HUMAN	18.61	96;179;254;311;313;365;452;462;508;542;585;607;616;769;792;799;815;829;862;881;887;899;1076;1178;1283;1312;1350	2	10.1	39	23.36	23.59	23.73	24.01	23.91	23.35	0.2305	0.1804	-0.57
Q99650	OSMR	sp|Q99650|OSMR_HUMAN	sp|Q99650|OSMR_HUMAN	110.51	81	4	6.2	65	24.82	24.75	23.73	24.74	25.04	23.8	0.3146	0.1565	-0.57
Q99661	KIF2C	sp|Q99661|KIF2C_HUMAN	sp|Q99661|KIF2C_HUMAN	81.312	275;283;422;496	11	19	213	26.33	26.28	26.61	26.43	26.5	26.72	1.1802	0.0501	-0.58
P23588	IF4B	sp|Q15560|TCEA2_HUMAN	sp|Q15560|TCEA2_HUMAN	33.6	1;55	2	6.7	59	22.31	22.64	22.8	24	23.84	23.85	1.6726	0.0425	-0.58
Q99707	METH	sp|Q99707|METH_HUMAN	sp|Q99707|METH_HUMAN	140.53	61;102;141;311;535;589	5	5.8	51	23.61	23.66	24.07	24.01	23.47	23.79	0.039	0.2375	-0.58
P61247	RS3A	sp|P62701|RS4X_HUMAN;sp|P22090|RS4Y1_HUMAN;sp|Q8TD47|RS4Y2_HUMAN	sp|P62701|RS4X_HUMAN	29.597	76;166	9	31.9	120	26.7	26.48	25.6	27.69	27.61	27.52	1.3742	0.043	-0.58
Q5T6V5	QSPP	sp|Q13131|AAPK1_HUMAN;sp|P54646|AAPK2_HUMAN	sp|Q13131|AAPK1_HUMAN	64.009	173;226;289;297;304;349	5	13.6	90	23	23.81	23.57	25	24.81	24.92	1.4172	0.0418	-0.58
Q99714	HCD2	sp|Q99714|HCD2_HUMAN	sp|Q99714|HCD2_HUMAN	26.923	44	9	50.2	360	26.68	26.75	27.11	26.53	26.81	26.95	0.4248	0.1205	-0.58
Q15527	SURF2	sp|Q13098|CSN1_HUMAN;REV__sp|Q8TF27|AGA11_HUMAN;REV__sp|Q96P64|AGAP4_HUMAN;REV__sp|Q5VW22|AGAP6_HUMAN;REV__sp|Q5VUJ5|AGAP7_HUMAN;REV__sp|A6NIR3|AGAP5_HUMAN;REV__sp|Q5VTM2|AGAP9_HUMAN;REV__sp|Q9UPQ3|AGAP1_HUMAN	sp|Q13098|CSN1_HUMAN	55.536	89;102;115;170;198	7	15.1	101	25.02	23.68	23.02	25.87	25.35	24.96	1.3449	0.042	-0.59
Q99715	COCA1	sp|Q99715|COCA1_HUMAN	sp|Q99715|COCA1_HUMAN	333.14	1;6;30;48;65;172;187	20	7.8	360	28.39	28.16	28.45	28.38	28.31	28.45	0.3691	0.1359	-0.59
Q99729	ROAA	sp|Q99729|ROAA_HUMAN	sp|Q99729|ROAA_HUMAN	36.224	103;209	5	11.1	179	27.47	27.46	26.65	27.21	27.48	26.72	0.1784	0.1951	-0.59
P26368	U2AF2	sp|Q9BXS4|TMM59_HUMAN	sp|Q9BXS4|TMM59_HUMAN	36.223	1;8;31;50;307;349	3	8.7	226	23.21	23.95	23.63	25.36	25.14	25.18	1.5503	0.0415	-0.59
Q99733	NP1L4	sp|Q99733|NP1L4_HUMAN	sp|Q99733|NP1L4_HUMAN	42.823	53;183	4	12	250	28.05	28.62	29.03	27.93	28.18	28.89	0.8433	0.0645	-0.59
P15036	ETS2	sp|P10412|H14_HUMAN;sp|Q02539|H11_HUMAN	sp|P10412|H14_HUMAN	21.865	50;508;618;674	3	10	154	27.76	27.77	27.43	29	29.45	29.41	1.7667	0.0399	-0.59
Q99747	SNAG	sp|Q99747|SNAG_HUMAN	sp|Q99747|SNAG_HUMAN	34.746	191;223	2	5.8	92	22.86	23.86	23.75	24.88	24.2	24.56	0.7685	0.0692	-0.59
P22061	PIMT	sp|Q9UJV9|DDX41_HUMAN	sp|Q9UJV9|DDX41_HUMAN	69.837	13;245;342	7	9.3	44	23.53	23.81	23.87	25.16	25.2	25.84	1.9809	0.0446	-0.6
Q99798	ACON	sp|Q99798|ACON_HUMAN	sp|Q99798|ACON_HUMAN	85.424	1;69;219	3	5.8	110	24.86	24.77	23.98	23.49	24.88	22.5	0.6648	0.0806	-0.6
Q99805	TM9S2	sp|Q99805|TM9S2_HUMAN	sp|Q99805|TM9S2_HUMAN	75.775	1;65	4	8.1	127	24.12	22.75	24.3	23.33	23.03	22.68	0.4883	0.1054	-0.6
Q99829	CPNE1	sp|Q99829|CPNE1_HUMAN	sp|Q99829|CPNE1_HUMAN	59.058	1141;1144;1225;1313	2	2.2	101	22.29	25.81	23.62	25.71	25.79	26.08	0.706	0.0746	-0.6
Q99832	TCPH	sp|Q99832|TCPH_HUMAN;REV__sp|Q92743|HTRA1_HUMAN	sp|Q99832|TCPH_HUMAN	59.366	39;67;104	20	36.5	1152	27.93	27.76	27.23	28.17	27.76	27.55	0.7358	0.0727	-0.6
Q99848	EBP2	sp|Q99848|EBP2_HUMAN	sp|Q99848|EBP2_HUMAN	34.852	1;113;145;217;250;272;339;342;408;478	4	13.7	152	26.92	27.18	27.05	27.04	27.57	27.67	0.9171	0.0607	-0.6
O95140	MFN2	sp|Q9ULX6|AKP8L_HUMAN	sp|Q9ULX6|AKP8L_HUMAN	71.639	12	14	22.1	169	22.84	22.78	23.94	24.61	24.85	25.14	1.6436	0.0418	-0.6
Q14643	ITPR1	sp|Q1ED39|KNOP1_HUMAN	sp|Q1ED39|KNOP1_HUMAN	51.588	82	6	17	48	22.95	22.37	23.12	24.45	24.65	24.39	1.5023	0.0417	-0.6
Q99873	ANM1	sp|Q99873|ANM1_HUMAN	sp|Q99873|ANM1_HUMAN	42.461	1;75;86;176;181;288	5	18.9	165	26.93	26.36	25.27	26.77	26.44	25.9	0.2869	0.1636	-0.6
Q99933	BAG1	sp|Q99933|BAG1_HUMAN	sp|Q99933|BAG1_HUMAN	38.778	218	4	9	231	27.3	27.46	27.48	27.49	27.51	27.65	1.0779	0.053	-0.6
Q99961	SH3G1	sp|Q99961|SH3G1_HUMAN;sp|Q99963|SH3G3_HUMAN	sp|Q99961|SH3G1_HUMAN	41.489	179;288;340	7	22.8	650	28	27.8	28.31	27.91	27.69	27.93	0.7687	0.0694	-0.6
Q99962	SH3G2	sp|Q99962|SH3G2_HUMAN	sp|Q99962|SH3G2_HUMAN	39.962	73;95;104;141;181;264;351;670;1138;1159;1332;1378;1379;1538	5	20.5	94	25.72	25.89	26.3	25.82	25.56	26.16	0.3648	0.1379	-0.61
Q99985	SEM3C	sp|Q99985|SEM3C_HUMAN	sp|Q99985|SEM3C_HUMAN	85.206	128;139;164;169;306;477;481	4	6.9	32	24.64	23.07	23.2	24.89	24.64	24.71	0.9072	0.0607	-0.61
O95825	QORL1	sp|Q9P0S3|ORML1_HUMAN;sp|Q53FV1|ORML2_HUMAN	sp|Q9P0S3|ORML1_HUMAN;sp|Q53FV1|ORML2_HUMAN	17.371	123;402;486;510	2	15	74	23.15	22.37	23.42	24.31	24.9	25.18	1.3481	0.0424	-0.61
Q99996	AKAP9	sp|Q99996|AKAP9_HUMAN;REV__sp|P26038|MOES_HUMAN;REV__sp|P35241|RADI_HUMAN;sp|Q96C10|DHX58_HUMAN;REV__sp|Q00839|HNRPU_HUMAN	sp|Q99996|AKAP9_HUMAN	452.98	7;25;308;344;399;464;540;607;767;788;799;940;1373;1481;1534;1901;2374;2453;2490;2515;2529;2613;2689;2929;2976;3190;3512;3588;3635;3742;3923;4031;4040;4090;4130;4166;4213;4242;4289;4330;4435;4482;4505;4591	29	7.7	280	25.56	25.77	25.75	25.43	25.36	25.64	0.8389	0.0646	-0.61
Q9BPW8	NIPS1	sp|Q9BPW8|NIPS1_HUMAN	sp|Q9BPW8|NIPS1_HUMAN	33.31	139;154;278;614;618;1008;1078;1146;1316;1449;1674	2	8.1	107	24.74	24.95	25.06	25.43	25.24	25.47	1.2304	0.0464	-0.61
Q9BPX3	CND3	sp|Q9BPX3|CND3_HUMAN	sp|Q9BPX3|CND3_HUMAN	114.33	95;101;138;281;284	6	7	44	24.36	24.39	24.77	24.4	24.32	24.19	0.3976	0.1285	-0.62
Q9BQ52	RNZ2	sp|Q9BQ52|RNZ2_HUMAN	sp|Q9BQ52|RNZ2_HUMAN	92.218	98;154;176;248;294	11	19.6	344	26.58	26.48	26.66	26.82	26.72	26.63	0.6017	0.0888	-0.63
Q9BQD3	KXDL1	sp|Q9BQD3|KXDL1_HUMAN	sp|Q9BQD3|KXDL1_HUMAN	19.668	22;117;404;452;603	6	35.8	179	24.48	24.24	24.37	24.51	24.67	24.2	0.194	0.1907	-0.63
Q9BQE3	TBA1C	sp|Q9BQE3|TBA1C_HUMAN	sp|Q9BQE3|TBA1C_HUMAN	49.895	158;169;178;260;262;308;358	2	9.1	92	23.73	23.73	24.5	23.6	21.99	21.68	0.7346	0.0726	-0.63
Q9BQE5	APOL2	sp|Q9BQE5|APOL2_HUMAN	sp|Q9BQE5|APOL2_HUMAN	37.092	41;58;110;267;269;342;727;747;806;895	5	15.7	455	26.99	27.7	28.1	26.49	25.76	22.64	0.6648	0.0807	-0.63
Q9BQP7	MGME1	sp|Q9BQP7|MGME1_HUMAN	sp|Q9BQP7|MGME1_HUMAN	39.42	161;171	4	14.5	77	24.24	22.79	23.1	23.94	24.23	24.31	0.5356	0.0972	-0.63
Q9BR76	COR1B	sp|Q9BR76|COR1B_HUMAN	sp|Q9BR76|COR1B_HUMAN	54.234	238;278	2	10.2	36	25.22	23.25	24.12	24.75	24.8	22.42	0.0738	0.2273	-0.63
Q9BR77	CCD77	sp|Q9BR77|CCD77_HUMAN	sp|Q9BR77|CCD77_HUMAN	57.485	52;72;148;162;176;257	2	3.9	9	22.6	22.86	23.4	24.02	23.26	23.53	0.618	0.0867	-0.63
Q9BRK5	CAB45	sp|Q9BRK5|CAB45_HUMAN	sp|Q9BRK5|CAB45_HUMAN	41.806	125;159;207;212;411;450;496	3	8	244	27.48	27.88	28.13	27.62	27.67	27.92	0.299	0.1601	-0.63
Q9BRT9	SLD5	sp|Q9BRT9|SLD5_HUMAN	sp|Q9BRT9|SLD5_HUMAN	26.047	1;3;102	4	17	76	25.39	25.49	25.6	22.66	25.52	25.55	0.3792	0.1337	-0.63
Q9BS26	ERP44	sp|Q9BS26|ERP44_HUMAN	sp|Q9BS26|ERP44_HUMAN	46.971	68;156;184;343	4	10.3	100	23.17	23.95	23.09	23.66	24.47	24.62	0.8793	0.0633	-0.63
Q9BSJ8	ESYT1	sp|Q9BSJ8|ESYT1_HUMAN	sp|Q9BSJ8|ESYT1_HUMAN	122.85	1;3;106;200;219	8	8.1	209	25.26	25.72	25.78	25.45	25.66	25.65	0.0004	0.2499	-0.64
Q9BSL1	UBAC1	sp|Q9BSL1|UBAC1_HUMAN	sp|Q9BSL1|UBAC1_HUMAN	45.338	1;68	7	18.8	106	25.01	25.29	25.66	22.82	24.34	23.08	1.2232	0.0467	-0.64
Q9BT78	CSN4	sp|Q9BT78|CSN4_HUMAN	sp|Q9BT78|CSN4_HUMAN	46.268	56;295;1368;1539	5	9.4	106	25.65	25.71	26.26	23.08	25.73	22.35	0.6921	0.0779	-0.64
Q9BTC0	DIDO1	sp|Q9BTC0|DIDO1_HUMAN	sp|Q9BTC0|DIDO1_HUMAN	243.87	356;415	19	10.3	210	25.93	26.01	26.23	25.88	25.9	26.07	1.1651	0.0505	-0.64
Q9BTE3	MCMBP	sp|Q9BTE3|MCMBP_HUMAN	sp|Q9BTE3|MCMBP_HUMAN	72.979	98;157	4	5.9	49	24.07	24.4	24.52	24.54	24.34	24.24	0.0586	0.2336	-0.64
Q9BTZ2	DHRS4	sp|Q9BTZ2|DHRS4_HUMAN;sp|Q6PKH6|DR4L2_HUMAN;sp|P0CG22|DR4L1_HUMAN	sp|Q9BTZ2|DHRS4_HUMAN;sp|Q6PKH6|DR4L2_HUMAN;sp|P0CG22|DR4L1_HUMAN	29.537	887;1113	4	12.9	51	24.22	24.8	25.45	24.73	24.91	25.3	0.3033	0.159	-0.65
Q9BU61	NDUF3	sp|Q9BU61|NDUF3_HUMAN	sp|Q9BU61|NDUF3_HUMAN	20.35	206;247;443;551;577;603;705	3	17.4	111	25.79	25.74	25.64	25.86	25.91	25.98	0.8656	0.063	-0.65
Q9BUF5	TBB6	sp|Q9BUF5|TBB6_HUMAN	sp|Q9BUF5|TBB6_HUMAN	49.857	193;222;438;474	4	14.8	125	26.81	26.1	23.25	27.05	26.62	26.41	0.5319	0.0974	-0.65
Q9BUH8	BEGIN	sp|Q9BUH8|BEGIN_HUMAN	sp|Q9BUH8|BEGIN_HUMAN	64.802	44;257;292;325	4	4.9	34	23.2	25.42	25.8	23.09	25.46	25.85	0.035	0.2389	-0.65
Q9BUJ2	HNRL1	sp|Q9BUJ2|HNRL1_HUMAN	sp|Q9BUJ2|HNRL1_HUMAN	95.737	70;119;266;661	11	10	128	24.43	24.44	23.55	25.15	24.97	25.47	0.8595	0.0633	-0.65
Q9BUQ8	DDX23	sp|Q9BUQ8|DDX23_HUMAN	sp|Q9BUQ8|DDX23_HUMAN	95.581	463;562;656	12	15.6	130	25.13	26.14	26.34	26.05	26.18	26.28	0.3594	0.1397	-0.65
Q8NC51	PAIRB	sp|Q16654|PDK4_HUMAN	sp|Q16654|PDK4_HUMAN	46.469	16;28;32	3	10	34	23.75	23.18	23.89	25.44	25.57	25.4	1.6945	0.0448	-0.65
Q9BVK6	TMED9	sp|Q9BVK6|TMED9_HUMAN	sp|Q9BVK6|TMED9_HUMAN	27.277	32;362;386;417	4	17.4	86	24.09	21.89	23.69	23.7	23.71	23.38	0.1834	0.1935	-0.65
Q9BW61	DDA1	sp|Q9BW61|DDA1_HUMAN	sp|Q9BW61|DDA1_HUMAN	11.835	83;195;245;276	3	31.4	74	24.45	24.67	23.47	23.14	24.05	23.13	0.9265	0.0605	-0.66
Q15149	PLEC	sp|P09234|RU1C_HUMAN	sp|P09234|RU1C_HUMAN	17.394	67;170;178;189;274	1	7.5	74	23.56	23.25	23.69	25.73	25.25	25.12	1.853	0.0393	-0.66
Q9BW71	HIRP3	sp|Q9BW71|HIRP3_HUMAN	sp|Q9BW71|HIRP3_HUMAN	61.956	141;169;180;418	7	14	169	26.11	26.17	26.77	25.84	26.07	26.29	0.9056	0.0611	-0.66
P36578	RL4	sp|P18077|RL35A_HUMAN	sp|P18077|RL35A_HUMAN	12.538	20;39;74;87;137;166;251;258;316;362	3	24.5	22	22.35	23.05	23.29	24.54	24.79	25.05	2.2184	0.0325	-0.66
Q9BWD1	THIC	sp|Q9BWD1|THIC_HUMAN	sp|Q9BWD1|THIC_HUMAN	41.35	125;623;676	11	48.4	407	27.82	28.06	27.81	27.83	27.87	28.11	0.0876	0.2219	-0.66
Q9BWF3	RBM4	sp|Q9BWF3|RBM4_HUMAN	sp|Q9BWF3|RBM4_HUMAN	40.313	137;308;340;399;414;442	1	6.9	164	25.11	23	23.74	22.68	25.42	25.52	0.1329	0.2095	-0.66
Q9BXJ9	NAA15	sp|Q9BXJ9|NAA15_HUMAN;sp|Q6N069|NAA16_HUMAN	sp|Q9BXJ9|NAA15_HUMAN	101.27	180;181;185;229;297;331	10	12.7	142	24.18	24.63	23.42	23.84	23.08	21.71	0.9589	0.058	-0.66
Q9BXP5	SRRT	sp|Q9BXP5|SRRT_HUMAN	sp|Q9BXP5|SRRT_HUMAN	100.67	64;170;171;183;194;304	18	20.8	293	26.57	26.68	26.94	26.78	26.44	26.79	0.1576	0.2018	-0.66
Q9BXS5	AP1M1	sp|Q9BXS5|AP1M1_HUMAN;sp|Q9Y6Q5|AP1M2_HUMAN	sp|Q9BXS5|AP1M1_HUMAN	48.586	59;85;136	3	7.6	33	22.41	22.58	23.24	23.56	23.47	23.24	0.7264	0.0733	-0.66
Q9BXS6	NUSAP	sp|Q9BXS6|NUSAP_HUMAN	sp|Q9BXS6|NUSAP_HUMAN	49.451	106;140;147;195;196	5	9.8	128	25.6	25.14	24.67	25.49	25.28	25.02	0.357	0.1403	-0.67
Q9BY44	EIF2A	sp|Q9BY44|EIF2A_HUMAN	sp|Q9BY44|EIF2A_HUMAN	64.989	59;65;81;232;244;483	5	13.2	92	23.86	24.21	24.28	24.42	22.37	24.44	0.1777	0.1956	-0.67
Q9BY77	PDIP3	sp|Q9BY77|PDIP3_HUMAN	sp|Q9BY77|PDIP3_HUMAN	46.089	169;187;197;199;230;366	7	15	70	22.56	22.94	23.22	23.94	23.83	25.92	1.0364	0.0557	-0.67
Q9BY89	K1671	sp|Q9BY89|K1671_HUMAN	sp|Q9BY89|K1671_HUMAN	196.71	79;94;121;271;306;308;330;348;561;605;730	4	3	14	24.06	22.97	24.58	24.04	24.01	21.64	0.1908	0.1915	-0.67
Q9BYD1	RM13	sp|Q9BYD1|RM13_HUMAN	sp|Q9BYD1|RM13_HUMAN	20.692	15;179;234;250;439	2	9.6	16	22.87	23.15	23.93	23.37	23.31	21.51	0.2294	0.1808	-0.67
Q9BYJ9	YTHD1	sp|Q9BYJ9|YTHD1_HUMAN	sp|Q9BYJ9|YTHD1_HUMAN	60.873	203;394;401;580;622;623;731;753;949;981;1013;1030;1035;1039;1075;1104;1192;1193;1273;1292;1429;1433;1464;1499;1518;1530;1631;1673;1769;1807;1816;1840;1864;1887	2	5.4	200	25.64	25.54	25.37	25.46	25.6	25.52	0.0338	0.2392	-0.68
Q9BZE4	NOG1	sp|Q9BZE4|NOG1_HUMAN	sp|Q9BZE4|NOG1_HUMAN	73.964	1;81;95;147	8	15.3	65	23.42	23.1	23.59	24.78	25.25	22.64	0.3424	0.147	-0.68
Q9BZG1	RAB34	sp|Q9BZG1|RAB34_HUMAN	sp|Q9BZG1|RAB34_HUMAN	29.044	218;640;835;871;1072;1126;1168	3	12.4	58	24.45	24.26	23.22	24.65	24.33	25.06	0.4641	0.1096	-0.68
Q9BZI7	REN3B	sp|Q9BZI7|REN3B_HUMAN	sp|Q9BZI7|REN3B_HUMAN	57.761	194;266;272;290;992;1001;1010;1018;1024;1025;1028;1033;1034;1075;1092;1093;1114;1115;1545;1742;1775;2069;2247;2249;2308;2313;2316;2364;2377	3	8.5	94	25.29	23.24	24.23	24.56	24.94	24.94	0.2941	0.1616	-0.69
Q9BZL1	UBL5	sp|Q9BZL1|UBL5_HUMAN	sp|Q9BZL1|UBL5_HUMAN	8.5468	1;147;376;602	4	46.6	146	26.45	26.73	26.12	26.29	26.58	26.1	0.8596	0.0634	-0.69
Q9BZM5	ULBP2	sp|Q9BZM5|ULBP2_HUMAN;sp|Q5VY80|ULBP6_HUMAN;sp|Q6H3X3|ULBP5_HUMAN	sp|Q9BZM5|ULBP2_HUMAN;sp|Q5VY80|ULBP6_HUMAN	27.368	202;210;289	3	11	74	22.95	25.01	25.14	25.13	25.15	24.98	0.3667	0.1373	-0.69
Q9C0B1	FTO	sp|Q9C0B1|FTO_HUMAN	sp|Q9C0B1|FTO_HUMAN	58.281	56;82	8	19.2	229	24.8	24.74	25.05	24.73	24.72	25.03	0.7744	0.0689	-0.69
Q9C0C9	UBE2O	sp|Q9C0C9|UBE2O_HUMAN	sp|Q9C0C9|UBE2O_HUMAN	141.29	130	14	11.6	257	25.18	22.89	24.72	22.81	24.64	24.79	0.0503	0.2354	-0.69
Q9GZL7	WDR12	sp|Q9GZL7|WDR12_HUMAN	sp|Q9GZL7|WDR12_HUMAN	47.707	109;133;235;253;258;282;364	6	18.2	224	26.56	25.97	23.67	26.31	26.07	25.53	0.3253	0.1526	-0.69
Q9GZM5	YIPF3	sp|Q9GZM5|YIPF3_HUMAN	sp|Q9GZM5|YIPF3_HUMAN	38.247	88;234;244;285;287;311	5	16	71	24.24	24.24	23.88	23.7	24.32	24.03	0.1612	0.2006	-0.69
Q9GZP8	IMUP	sp|Q9GZP8|IMUP_HUMAN	sp|Q9GZP8|IMUP_HUMAN	10.897	383;580;583;622;627;638	2	25.5	35	23.59	23.29	23.77	22.57	23.23	23.56	0.5455	0.0961	-0.69
Q9GZR7	DDX24	sp|Q9GZR7|DDX24_HUMAN	sp|Q9GZR7|DDX24_HUMAN	96.331	601;723;1091;1154;1183	5	6.2	70	24.2	22.2	24.99	24.73	21.87	21.27	0.3336	0.1493	-0.69
Q9GZS1	RPA49	sp|Q9GZS1|RPA49_HUMAN	sp|Q9GZS1|RPA49_HUMAN	47.26	1	4	8.4	32	22.97	23.31	24.36	23.13	23.71	23.93	0.0625	0.2312	-0.7
Q9GZS3	WDR61	sp|Q9GZS3|WDR61_HUMAN	sp|Q9GZS3|WDR61_HUMAN	33.58	144;208;238;858;879;880;1643;1880;2126;2220;2424;2605;3256;3613;3665;3687;3796;3820;3856;3890;3971;4002;4128	2	7.5	204	27.01	26.37	24.99	26.79	26.52	25.71	0.2992	0.1602	-0.7
Q9GZT8	NIF3L	sp|Q9GZT8|NIF3L_HUMAN	sp|Q9GZT8|NIF3L_HUMAN	41.968	1;47	4	9.8	121	24.94	24.85	24.14	24.49	23.26	24.83	0.2485	0.1762	-0.7
P49411	EFTU	sp|Q7Z6E9|RBBP6_HUMAN	sp|Q7Z6E9|RBBP6_HUMAN	201.56	32;187	14	7.4	75	22.12	22.73	23.09	23.17	24.98	25.61	1.3031	0.0431	-0.7
Q9GZU8	PIP30	sp|Q9GZU8|PIP30_HUMAN	sp|Q9GZU8|PIP30_HUMAN	28.912	182;208	5	20.1	166	22.25	25.47	25.61	24.99	24.81	25	0.1513	0.2036	-0.7
Q9GZZ1	NAA50	sp|Q9GZZ1|NAA50_HUMAN	sp|Q9GZZ1|NAA50_HUMAN	19.398	71;164;184;200;223;259	1	6.5	74	25.29	24.87	24.06	25.35	25.3	24.45	0.9045	0.0611	-0.71
Q9GZZ9	UBA5	sp|Q9GZZ9|UBA5_HUMAN	sp|Q9GZZ9|UBA5_HUMAN	44.863	21;29;46	3	7.7	57	23.12	22.29	24.22	22.72	23.2	24.16	0.1305	0.2102	-0.71
Q9H074	PAIP1	sp|Q9H074|PAIP1_HUMAN	sp|Q9H074|PAIP1_HUMAN	53.524	97;194;619	7	15	250	27.21	27.18	26.94	27.13	26.88	26.78	0.9178	0.0606	-0.71
Q9H0B6	KLC2	sp|Q9H0B6|KLC2_HUMAN	sp|Q9H0B6|KLC2_HUMAN	68.934	334;634;823	7	8.4	147	25.38	25.15	27.17	24.79	25.03	25.77	0.6964	0.0768	-0.71
Q9H0D6	XRN2	sp|Q9H0D6|XRN2_HUMAN	sp|Q9H0D6|XRN2_HUMAN	108.58	141;197;209;240	11	12.1	135	25.52	22.69	22.43	25.78	25.54	25.97	0.8075	0.0667	-0.71
Q9H0H5	RGAP1	sp|Q9H0H5|RGAP1_HUMAN	sp|Q9H0H5|RGAP1_HUMAN	71.026	127;157;189;236	5	10.8	103	22.62	23.03	23.7	23.66	22.34	23.54	0.0402	0.2373	-0.71
Q9H0L4	CSTFT	sp|Q9H0L4|CSTFT_HUMAN	sp|Q9H0L4|CSTFT_HUMAN	64.436	101;206;269;529;565	11	18.3	319	26.35	26.4	26.44	26.27	26.27	26.24	1.2091	0.0478	-0.71
Q14839	CHD4	sp|Q6YN16|HSDL2_HUMAN	sp|Q6YN16|HSDL2_HUMAN	45.394	1;69;72	5	18.7	32	23.29	23.22	23.21	25.46	25.29	25.24	3.3942	0	-0.72
Q9H0P0	5NT3A	sp|Q9H0P0|5NT3A_HUMAN	sp|Q9H0P0|5NT3A_HUMAN	37.948	93;310;330;431;518;571	6	21.4	115	24.5	24.01	23.65	24.38	24.49	23.15	0.054	0.2346	-0.72
Q9H0U3	MAGT1	sp|Q9H0U3|MAGT1_HUMAN	sp|Q9H0U3|MAGT1_HUMAN	38.036	193;432	5	11.3	122	25.78	25.82	25.99	25.68	25.9	26.08	0.0991	0.2181	-0.72
P18583	SON	sp|Q9Y2W1|TR150_HUMAN	sp|Q9Y2W1|TR150_HUMAN	108.66	224;259;269;325;346;348	16	20	172	28.04	26.47	27.86	29.48	29.09	30.1	1.5801	0.0418	-0.72
Q99543	DNJC2	sp|Q9H2P0|ADNP_HUMAN	sp|Q9H2P0|ADNP_HUMAN	123.56	103;136;145;183;300	10	9.1	88	22.58	22.23	24	24.98	24.92	25.28	1.4137	0.042	-0.72
Q9H0U9	TSYL1	sp|Q9H0U9|TSYL1_HUMAN	sp|Q9H0U9|TSYL1_HUMAN	49.192	88;160;168;175	4	11.4	76	24.8	25.14	24.42	23.01	25.17	25.2	0.1481	0.2046	-0.72
P60866	RS20	sp|Q14562|DHX8_HUMAN	sp|Q14562|DHX8_HUMAN	139.31	1;27	10	10.2	76	23.91	22.35	23.69	25.47	25.44	25.45	1.327	0.0422	-0.73
Q9H0W9	CK054	sp|Q9H0W9|CK054_HUMAN	sp|Q9H0W9|CK054_HUMAN	35.117	126;201	6	19.7	133	25.25	23.87	23.94	24.33	24.22	23.84	0.2106	0.1865	-0.73
Q9H0X4	F234A	sp|Q9H0X4|F234A_HUMAN	sp|Q9H0X4|F234A_HUMAN	59.659	1;65;108	3	4.2	55	22.9	25.49	23.51	23.38	25.37	26.16	0.4486	0.1142	-0.73
Q9H1K1	ISCU	sp|Q9H1K1|ISCU_HUMAN	sp|Q9H1K1|ISCU_HUMAN	17.999	6;117;197;265;316	2	17.4	160	26.14	26.1	25.39	25.81	25.9	25.66	0.1681	0.1989	-0.73
Q9H223	EHD4	sp|Q9H223|EHD4_HUMAN	sp|Q9H223|EHD4_HUMAN	61.174	554;617;1073;1205;1342	5	10.2	59	24.19	22.2	23.41	24.56	24.05	23.25	0.4312	0.1181	-0.73
Q8WX93	PALLD	sp|Q8IYB3|SRRM1_HUMAN	sp|Q8IYB3|SRRM1_HUMAN	102.33	174;374;497;512;560	26	20.1	407	29.33	29.73	30.57	31.69	31.9	32.59	2.7075	0.0201	-0.74
P16401	H15	sp|P34896|GLYC_HUMAN	sp|P34896|GLYC_HUMAN	53.082	102;219;295;319;436;658;1244;1588;1599;1684	5	9.3	51	24.08	22.94	23.93	25.79	25.73	26.12	1.723	0.0421	-0.74
Q9H2M9	RBGPR	sp|Q9H2M9|RBGPR_HUMAN	sp|Q9H2M9|RBGPR_HUMAN	155.98	145;151;153;371;494;523;582;781;904;921;944	5	4.9	59	23.37	23.6	23.4	22.59	24.42	24.61	0.2486	0.1763	-0.74
Q9H2U1	DHX36	sp|Q9H2U1|DHX36_HUMAN	sp|Q9H2U1|DHX36_HUMAN	114.76	503;543	7	8.4	63	22.84	23.75	24.15	23.32	23.3	22.09	0.337	0.148	-0.74
P62995	TRA2B	sp|Q9NXR1|NDE1_HUMAN	sp|Q9NXR1|NDE1_HUMAN	37.72	92;101;111;149;191;219;221;250;297;370;424;593;634	6	14.3	99	22.23	23.25	22.86	24.86	25.06	25.11	1.9498	0.0407	-0.74
Q9H2U2	IPYR2	sp|Q9H2U2|IPYR2_HUMAN	sp|Q9H2U2|IPYR2_HUMAN	37.92	106;116	6	17.7	73	24.8	25.02	25.67	22.44	25.16	25.55	0.3657	0.1374	-0.75
P46783	RS10	sp|Q53H80|AKIR2_HUMAN	sp|Q53H80|AKIR2_HUMAN	22.495	73;164;233;257;267;299;300;330;363;388	2	11.3	65	23.05	23.67	22.89	25.36	25.46	25.66	1.8232	0.0395	-0.75
Q9H3C7	GGNB2	sp|Q9H3C7|GGNB2_HUMAN	sp|Q9H3C7|GGNB2_HUMAN	79.086	69;168;207;226;317;468;514	3	4.4	57	22.65	23.35	24.71	22.65	24.81	25.3	0.6107	0.0878	-0.75
Q9H3K2	GHITM	sp|Q9H3K2|GHITM_HUMAN	sp|Q9H3K2|GHITM_HUMAN	37.205	135;152	6	14.2	319	28.49	28.7	29.1	28.46	28.62	29.01	1.1812	0.05	-0.76
Q9H3K6	BOLA2	sp|Q9H3K6|BOLA2_HUMAN	sp|Q9H3K6|BOLA2_HUMAN	10.116	12;163	2	12.8	199	24.69	24.61	24.64	22.37	21.7	24.89	0.6413	0.0839	-0.76
P23396	RS3	sp|Q86X95|CIR1_HUMAN	sp|Q86X95|CIR1_HUMAN	52.313	167;240;536;705;1528;1564;1875;1891;2530;2603	6	13.8	43	22.88	23.1	24.02	25.19	25.66	26.03	2.3277	0.0319	-0.76
Q9H3L0	MMAD	sp|Q9H3L0|MMAD_HUMAN	sp|Q9H3L0|MMAD_HUMAN	32.94	1;107	2	8.8	114	24.31	23.97	24.15	24.1	24.07	24.31	0.0522	0.235	-0.77
Q9H3P2	NELFA	sp|Q9H3P2|NELFA_HUMAN	sp|Q9H3P2|NELFA_HUMAN	57.276	118;131;237;380;556;565;621;637;639	7	14.4	88	23.03	22.87	23.85	23.32	23.4	22.19	0.1406	0.2068	-0.77
Q9H3P7	GCP60	sp|Q9H3P7|GCP60_HUMAN	sp|Q9H3P7|GCP60_HUMAN	60.593	100	6	15.3	149	25.89	25.98	25.97	26.05	25.8	26.06	0.0762	0.2262	-0.77
Q9H3R5	CENPH	sp|Q9H3R5|CENPH_HUMAN	sp|Q9H3R5|CENPH_HUMAN	28.481	103;145;412;499;570;645	11	42.9	195	25.53	26.11	26.59	25.59	25.89	26.41	0.4907	0.1053	-0.78
Q9H3S7	PTN23	sp|Q9H3S7|PTN23_HUMAN	sp|Q9H3S7|PTN23_HUMAN	178.97	222;342	5	3.9	46	23.52	23.72	23.55	23.49	23.58	23.44	1.0032	0.0558	-0.79
Q9H3U1	UN45A	sp|Q9H3U1|UN45A_HUMAN	sp|Q9H3U1|UN45A_HUMAN	103.08	274;332;362;384;387;759;1022;1036;1038;1224;1236;1273;1373;1504;1532;1611;1634;1673;1674;1911;1914;2001;2151;2166	10	14.7	167	25.64	25.9	26.35	26.03	25.9	26.22	0.1954	0.1903	-0.79
Q9H410	DSN1	sp|Q9H410|DSN1_HUMAN	sp|Q9H410|DSN1_HUMAN	40.067	102;292;392	4	19.1	53	23.92	23.37	23.1	24.31	24.15	23.01	0.5436	0.0963	-0.79
Q9H444	CHM4B	sp|Q9H444|CHM4B_HUMAN;sp|P59074|CHM4P_HUMAN;sp|Q96CF2|CHM4C_HUMAN	sp|Q9H444|CHM4B_HUMAN	24.95	1;37;168;172;806;929;955;984;1046;1054	8	25.4	431	27.79	28.13	28.64	27.6	27.99	28.28	1.1263	0.0509	-0.79
Q92922	SMRC1	sp|Q9UFW8|CGBP1_HUMAN	sp|Q9UFW8|CGBP1_HUMAN	18.82	1;90;146;263	2	13.8	106	23.05	22.56	23.39	25.23	25.09	25.59	2.6105	0.0323	-0.79
Q9H467	CUED2	sp|Q9H467|CUED2_HUMAN	sp|Q9H467|CUED2_HUMAN	32.009	12;189;200;285;292;305;348;583	7	34.5	352	26.86	26.43	27.29	26.53	26.64	26.81	0.3537	0.1414	-0.79
Q9H488	OFUT1	sp|Q9H488|OFUT1_HUMAN	sp|Q9H488|OFUT1_HUMAN	43.955	345;512;654;860;1120;1123;1263;1351	5	15.5	161	26.1	25.8	25.49	25.98	25.86	25.91	0.2715	0.168	-0.79
Q9H4A3	WNK1	sp|Q9H4A3|WNK1_HUMAN;sp|Q96J92|WNK4_HUMAN;sp|Q9BYP7|WNK3_HUMAN;sp|Q9Y3S1|WNK2_HUMAN	sp|Q9H4A3|WNK1_HUMAN	250.79	14;159;205;284;681;1097	5	3.9	39	23.58	22.89	23.44	23.66	23.42	22.95	0.0446	0.2368	-0.8
Q9H4A6	GOLP3	sp|Q9H4A6|GOLP3_HUMAN	sp|Q9H4A6|GOLP3_HUMAN	33.81	1;132	7	19.5	116	24.38	24.12	23.78	24.79	24.51	22.36	0.1192	0.2129	-0.8
Q9H4F8	SMOC1	sp|Q9H4F8|SMOC1_HUMAN	sp|Q9H4F8|SMOC1_HUMAN	48.162	86;188;296	2	4.8	50	27.09	27.43	27.68	27.18	27.42	27.41	0.2165	0.1848	-0.8
Q9H4M9	EHD1	sp|Q9H4M9|EHD1_HUMAN	sp|Q9H4M9|EHD1_HUMAN	60.626	30;47	9	25.7	348	25.81	25.9	25.46	25.98	25.92	25.56	0.7853	0.0683	-0.8
Q9H501	ESF1	sp|Q9H501|ESF1_HUMAN	sp|Q9H501|ESF1_HUMAN	98.795	1;64;67	9	10.5	179	24.09	23.88	24.56	24.19	24.03	24.19	0.0763	0.2263	-0.8
Q9H583	HEAT1	sp|Q9H583|HEAT1_HUMAN	sp|Q9H583|HEAT1_HUMAN	242.37	155;212;251;271;375;378;392	5	2.7	33	24.27	24.38	23.14	24.54	24.58	24.55	0.6023	0.0889	-0.8
Q9H5Q4	TFB2M	sp|Q9H5Q4|TFB2M_HUMAN	sp|Q9H5Q4|TFB2M_HUMAN	45.348	61	5	11.4	73	24.1	23.54	23.67	23.9	23.8	23.74	0.1179	0.2134	-0.8
Q9H5V8	CDCP1	sp|Q9H5V8|CDCP1_HUMAN	sp|Q9H5V8|CDCP1_HUMAN	92.931	1;97;481;1126;1131;1168;1239;1343;1371;1396;1427;1466;2114;2122;2135;2146;2156;2199;2208;2218;2240;2268;2371;2419;2431;2744	7	6.5	77	25.12	25.31	24.85	24.58	24.81	24.83	0.7724	0.0689	-0.8
Q9H6F5	CCD86	sp|Q9H6F5|CCD86_HUMAN	sp|Q9H6F5|CCD86_HUMAN	40.235	80;253;339	4	8.1	112	26.72	26.92	27.3	26.86	26.89	27.3	0.2455	0.177	-0.81
Q9H6R4	NOL6	sp|Q9H6R4|NOL6_HUMAN	sp|Q9H6R4|NOL6_HUMAN	127.59	89;139	2	2.6	14	23.52	24.24	23.38	24.45	26.33	24.36	1.1445	0.051	-0.81
Q9H6T3	RPAP3	sp|Q9H6T3|RPAP3_HUMAN	sp|Q9H6T3|RPAP3_HUMAN	75.718	231;238	7	10.5	169	24.9	24.68	25.12	24.8	24.76	25.09	0.0959	0.2195	-0.81
Q9H6Z4	RANB3	sp|Q9H6Z4|RANB3_HUMAN	sp|Q9H6Z4|RANB3_HUMAN	60.209	110;159;163;309	7	14.3	238	26.36	26.59	26.77	26.29	26.46	26.41	0.8124	0.0654	-0.81
O95602	RPA1	sp|Q2NL82|TSR1_HUMAN	sp|Q2NL82|TSR1_HUMAN	91.809	61;62;217;291;316;339;609;642;657;753;838;962;985	5	7.6	39	22.79	22.71	23.57	25.26	25.31	25.53	2.1689	0.0314	-0.82
Q9H773	DCTP1	sp|Q9H773|DCTP1_HUMAN	sp|Q9H773|DCTP1_HUMAN	18.681	42;58	4	21.2	68	25.36	25.69	25.09	25.29	25.49	25.62	0.1429	0.2062	-0.82
Q9H7N4	SFR19	sp|Q9H7N4|SFR19_HUMAN	sp|Q9H7N4|SFR19_HUMAN	139.27	28;42	4	3.7	22	23.24	23.49	23.9	21.87	24.77	25.07	0.144	0.2062	-0.82
Q9H832	UBE2Z	sp|Q9H832|UBE2Z_HUMAN	sp|Q9H832|UBE2Z_HUMAN	38.21	58;204;218;225;235;236;237;258;271	6	20.9	209	26.89	26.84	26.85	26.82	26.79	26.71	1.0496	0.0555	-0.83
P61254	RL26	sp|P13051|UNG_HUMAN	sp|P13051|UNG_HUMAN	34.645	45;88	1	3.2	25	22.55	23.23	23.39	25.57	25.34	25.41	1.7566	0.04	-0.83
Q9H845	ACAD9	sp|Q9H845|ACAD9_HUMAN	sp|Q9H845|ACAD9_HUMAN	68.76	139;180;275	6	8.1	48	23.39	23.17	23.93	23.71	22.85	23.79	0.0868	0.2221	-0.83
Q9H8V3	ECT2	sp|Q9H8V3|ECT2_HUMAN	sp|Q9H8V3|ECT2_HUMAN	103.5	187;271;417;599;602;643	7	9.1	47	26.66	23.56	27.43	26.75	26.89	27.26	0.3586	0.1399	-0.83
P00568	KAD1	sp|Q14151|SAFB2_HUMAN	sp|Q14151|SAFB2_HUMAN	107.47	39;46;47	7	8.6	60	22.92	24.19	23.5	25.83	25.96	26.4	1.6655	0.0421	-0.83
Q9UQ35	SRRM2	sp|Q8WVK2|SNR27_HUMAN	sp|Q8WVK2|SNR27_HUMAN	18.86	130;175;356;387;490	3	21.3	62	23.42	22.53	22.92	25.23	25.53	25.73	1.6893	0.0435	-0.83
Q9H8Y8	GORS2	sp|Q9H8Y8|GORS2_HUMAN	sp|Q9H8Y8|GORS2_HUMAN	47.145	427;435;466;495;498;577;613	3	9.7	210	25.34	24.84	24.67	25.44	25.28	25.14	0.9956	0.0563	-0.83
P84098	RL19	sp|Q9H0G5|NSRP1_HUMAN	sp|Q9H0G5|NSRP1_HUMAN	66.389	82;154;341	8	14.2	28	22.43	23.39	23.98	25.9	25.96	25.94	1.5859	0.0413	-0.84
Q9H910	JUPI2	sp|Q9H910|JUPI2_HUMAN	sp|Q9H910|JUPI2_HUMAN	20.063	1;36;258	5	38.4	147	25.7	25.58	24.93	25.43	25.21	25.37	0.0852	0.2225	-0.84
Q9H9E3	COG4	sp|Q9H9E3|COG4_HUMAN	sp|Q9H9E3|COG4_HUMAN	89.082	503;540;541;774;884;960	3	4.8	23	23.57	22.74	24.77	23.71	24.25	24.47	0.3046	0.1585	-0.84
Q9H9J2	RM44	sp|Q9H9J2|RM44_HUMAN	sp|Q9H9J2|RM44_HUMAN	37.535	176;192;383;519;611;674;907;917;959	4	9.3	97	22.51	22.76	23.93	23.32	23.41	23.04	0.1209	0.2128	-0.84
Q9HA64	KT3K	sp|Q9HA64|KT3K_HUMAN	sp|Q9HA64|KT3K_HUMAN	34.412	1;177;185;264;292	4	10	46	25.2	22.7	25.47	22.9	22.33	26.08	0.2942	0.1616	-0.84
Q9HAU0	PKHA5	sp|Q9HAU0|PKHA5_HUMAN	sp|Q9HAU0|PKHA5_HUMAN	127.46	43;144;341;354;588;589;592	5	4.7	38	23.93	24.16	24.77	24.02	24.02	24.1	0.3953	0.1285	-0.85
Q9HAV0	GBB4	sp|Q9HAV0|GBB4_HUMAN	sp|Q9HAV0|GBB4_HUMAN	37.567	365;702;2737	5	20.6	80	25.26	25.29	23.68	25.55	25.54	25.7	0.5503	0.0948	-0.85
Q9HAV4	XPO5	sp|Q9HAV4|XPO5_HUMAN	sp|Q9HAV4|XPO5_HUMAN	136.31	157;187	14	13.2	289	25.7	25.87	26.11	25.87	25.84	25.82	0.135	0.2089	-0.85
Q9HAW4	CLSPN	sp|Q9HAW4|CLSPN_HUMAN	sp|Q9HAW4|CLSPN_HUMAN	151.09	73;107;140	10	9	165	26.7	27.1	27.28	26.83	26.77	26.97	0.4295	0.1185	-0.85
Q9HB40	RISC	sp|Q9HB40|RISC_HUMAN	sp|Q9HB40|RISC_HUMAN	50.83	67;237;290;467;514;530	4	8.6	131	25.53	25.32	25.36	25.21	25.01	24.57	1.0125	0.0561	-0.85
Q9HB71	CYBP	sp|Q9HB71|CYBP_HUMAN	sp|Q9HB71|CYBP_HUMAN	26.21	14;20;215	14	40.8	500	27.42	27.29	27.78	27.05	27.19	27.24	0.9188	0.0609	-0.86
Q9HB90	RRAGC	sp|Q9HB90|RRAGC_HUMAN;sp|Q9NQL2|RRAGD_HUMAN	sp|Q9HB90|RRAGC_HUMAN;sp|Q9NQL2|RRAGD_HUMAN	44.223	1	6	14.8	105	22.05	23.86	23.5	23.78	23.89	23.93	0.5383	0.0966	-0.86
Q9HC38	GLOD4	sp|Q9HC38|GLOD4_HUMAN	sp|Q9HC38|GLOD4_HUMAN	34.793	82;175;209	10	28.4	368	26.65	26.27	26.14	26.32	26.28	26.46	0.0073	0.2479	-0.86
Q9HCC0	MCCB	sp|Q9HCC0|MCCB_HUMAN	sp|Q9HCC0|MCCB_HUMAN	61.332	146;173;224;338;440;465;721;857;988;1002;1149	5	11.5	68	24.4	24.37	24.33	24.87	24.53	24.6	1.0847	0.0533	-0.86
Q9HCN4	GPN1	sp|Q9HCN4|GPN1_HUMAN	sp|Q9HCN4|GPN1_HUMAN	41.74	119;250;767	4	10.2	88	23.85	23.45	24.29	23.77	24.07	24.36	0.3641	0.1384	-0.86
Q9HD42	CHM1A	sp|Q9HD42|CHM1A_HUMAN	sp|Q9HD42|CHM1A_HUMAN	21.703	51;85;167;414	5	22.4	412	27.61	27.84	28.4	27.77	27.62	28.32	0.1343	0.2092	-0.86
Q9HD67	MYO10	sp|Q9HD67|MYO10_HUMAN	sp|Q9HD67|MYO10_HUMAN	237.34	4;41;42	8	4.2	58	24.07	24.17	24.42	24.41	24.26	24.62	0.9965	0.0563	-0.86
Q9NP74	PALMD	sp|Q9NP74|PALMD_HUMAN	sp|Q9NP74|PALMD_HUMAN	62.757	115	3	5.6	74	27.22	27.32	27.59	27.56	27.36	27.6	0.4812	0.1071	-0.87
Q14232	EI2BA	sp|Q9UKV3|ACINU_HUMAN	sp|Q9UKV3|ACINU_HUMAN	151.86	9;56;210;279	7	6.4	86	24.51	23.56	23.35	26.58	26.71	26.79	1.6908	0.0442	-0.87
P16402	H13	sp|P61619|S61A1_HUMAN;sp|Q9H9S3|S61A2_HUMAN	sp|P61619|S61A1_HUMAN;sp|Q9H9S3|S61A2_HUMAN	52.264	10;86;91;111;123;131;153;179;190	4	8.2	53	22.85	22.24	23.14	26.49	25.52	25.52	1.8425	0.0391	-0.87
P54709	AT1B3	sp|O00629|IMA3_HUMAN	sp|O00629|IMA3_HUMAN	57.886	134;150;248;263;362;366;406;429;454	3	5.8	105	22.53	23.53	23.98	26.09	26.74	26.95	2.5529	0.0259	-0.87
Q9NP79	VTA1	sp|Q9NP79|VTA1_HUMAN	sp|Q9NP79|VTA1_HUMAN	33.879	1;78	6	15	250	25.65	25.81	25.63	25.77	25.8	26.01	0.5439	0.0962	-0.87
Q9NP97	DLRB1	sp|Q9NP97|DLRB1_HUMAN;sp|Q8TF09|DLRB2_HUMAN	sp|Q9NP97|DLRB1_HUMAN	10.921	55;104	4	41.7	115	26.25	26.74	27.06	26.38	26.27	26.56	0.5283	0.098	-0.87
Q9NPA0	EMC7	sp|Q9NPA0|EMC7_HUMAN	sp|Q9NPA0|EMC7_HUMAN	26.47	1;66;93	4	10.3	111	22.88	25.78	26.17	25.64	25.65	25.94	0.2994	0.1603	-0.87
P62244	RS15A	sp|P83731|RL24_HUMAN	sp|P83731|RL24_HUMAN	17.779	4;20;98;168	2	13.4	73	23.01	23.5	24.03	27.17	27.03	26.91	1.9603	0.0418	-0.88
Q9NPA3	M1IP1	sp|Q9NPA3|M1IP1_HUMAN	sp|Q9NPA3|M1IP1_HUMAN	20.201	81;221;222;232;452	3	21.3	38	24.23	24.07	22.8	24.28	24.14	24.39	0.4172	0.1229	-0.88
Q9NPJ3	ACO13	sp|Q9NPJ3|ACO13_HUMAN	sp|Q9NPJ3|ACO13_HUMAN	14.96	7;90;109;189;210;216	2	6.4	45	24.51	24.6	23.14	23.76	24.42	24.86	0.1205	0.2128	-0.88
Q9NQ29	LUC7L	sp|Q9NQ29|LUC7L_HUMAN	sp|Q9NQ29|LUC7L_HUMAN	43.727	1;365;871	5	16.4	74	23.92	24.06	23.56	23.33	23.62	23.95	0.2562	0.1743	-0.88
Q9NQ50	RM40	sp|Q9NQ50|RM40_HUMAN	sp|Q9NQ50|RM40_HUMAN	24.49	299;420;485	3	13.1	52	22.77	22.72	23.47	23.27	24.89	25.96	0.9661	0.0571	-0.89
Q9NQ55	SSF1	sp|Q9NQ55|SSF1_HUMAN	sp|Q9NQ55|SSF1_HUMAN	53.193	58;126	2	3.4	37	23.27	23.14	23.06	22.74	23.52	23.64	0.1433	0.2062	-0.89
Q9NQ88	TIGAR	sp|Q9NQ88|TIGAR_HUMAN	sp|Q9NQ88|TIGAR_HUMAN	30.062	329;499;553;611;679	1	4.1	72	22.95	23.94	23.28	22.57	23.79	23.69	0.051	0.2352	-0.89
Q9NQC3	RTN4	sp|Q9NQC3|RTN4_HUMAN	sp|Q9NQC3|RTN4_HUMAN	129.93	53;109;155;368;584;728;954;976;1075;1089;1163	8	10.1	453	26.42	22.11	22.57	25.85	26.56	22.91	0.3382	0.148	-0.89
Q9NQS7	INCE	sp|Q9NQS7|INCE_HUMAN	sp|Q9NQS7|INCE_HUMAN	105.43	42;71;135;176;207	11	14.9	229	25.91	26.24	26.19	26.23	26.3	26.71	0.824	0.0651	-0.89
P08708	RS17	sp|O00767|ACOD_HUMAN	sp|O00767|ACOD_HUMAN	41.522	1;4;19;44;464	4	9.2	69	22.99	22.98	24.57	27.46	27.75	26.79	1.3771	0.0425	-0.89
Q9NQW7	XPP1	sp|Q9NQW7|XPP1_HUMAN	sp|Q9NQW7|XPP1_HUMAN	69.917	95;336;741;1363;2148;2666;2736;2790;2986;3011;3043	7	13.2	122	23.09	23.25	23.16	22.77	24.06	23.89	0.4172	0.1228	-0.89
Q9NR12	PDLI7	sp|Q9NR12|PDLI7_HUMAN	sp|Q9NR12|PDLI7_HUMAN	49.844	1;25;47	3	10.3	61	25.9	25.41	23.91	26.27	26.31	25.83	0.8401	0.0645	-0.9
Q9NR30	DDX21	sp|Q9NR30|DDX21_HUMAN	sp|Q9NR30|DDX21_HUMAN	87.343	132;177;195;249;333;337;380;419;429;581;584;950;1064	5	5.7	144	26.1	26.35	26.86	26.21	26.35	26.66	0.1209	0.2129	-0.9
Q8IWI9	MGAP	sp|Q13523|PRP4B_HUMAN	sp|Q13523|PRP4B_HUMAN	116.99	66;343	15	17.2	66	23.37	24.16	23.98	27.83	27.77	28.05	2.4402	0.0254	-0.9
Q9NR45	SIAS	sp|Q9NR45|SIAS_HUMAN	sp|Q9NR45|SIAS_HUMAN	40.307	106;132;266;308	3	12	26	25.45	22.94	24.18	25.47	25.78	24.91	0.5337	0.0973	-0.9
Q9NR46	SHLB2	sp|Q9NR46|SHLB2_HUMAN	sp|Q9NR46|SHLB2_HUMAN	43.973	62;480;557;570;621;716;796	4	12.7	82	24.38	24.69	25.1	24.72	24.81	25.31	1.12	0.0507	-0.9
Q9NRW7	VPS45	sp|Q9NRW7|VPS45_HUMAN	sp|Q9NRW7|VPS45_HUMAN	65.076	1;263;766;1352;1445	5	6.7	53	23.82	23.14	24.51	22.09	22.63	23.35	1.0676	0.0546	-0.91
Q9NS69	TOM22	sp|Q9NS69|TOM22_HUMAN	sp|Q9NS69|TOM22_HUMAN	15.521	183;190;356;368;657	5	35.2	206	22	27.04	27.27	26.54	26.77	27.28	0.3395	0.1478	-0.91
Q9NS87	KIF15	sp|Q9NS87|KIF15_HUMAN	sp|Q9NS87|KIF15_HUMAN	160.16	116;172;229	9	8	130	23.73	24.15	23.77	23.79	24.09	24.14	0.3566	0.1403	-0.91
Q9NSD9	SYFB	sp|Q9NSD9|SYFB_HUMAN	sp|Q9NSD9|SYFB_HUMAN	66.115	38;81;199	4	5.9	76	24.34	24.5	23.05	23.26	24.08	25.04	0.0569	0.2339	-0.91
Q9NSE4	SYIM	sp|Q9NSE4|SYIM_HUMAN	sp|Q9NSE4|SYIM_HUMAN	113.79	1;130;192;206;344;415;484;490;522;540;665;687;723;851;888;915;932;946;1286;1334;1341	8	6.6	208	26.44	26.47	26.62	26.36	26.37	26.66	0.3742	0.1352	-0.91
Q9NSV4	DIAP3	sp|Q9NSV4|DIAP3_HUMAN	sp|Q9NSV4|DIAP3_HUMAN	136.92	1;120;189	7	5.7	45	26.38	26.4	26.44	26.46	26.47	26.62	1.0631	0.0558	-0.92
Q9NTJ3	SMC4	sp|Q9NTJ3|SMC4_HUMAN	sp|Q9NTJ3|SMC4_HUMAN	147.18	112;207;236;261;327	12	11.5	128	25.82	26.94	27.29	27.29	27.27	27.9	0.8427	0.0644	-0.92
Q9NTZ6	RBM12	sp|Q9NTZ6|RBM12_HUMAN	sp|Q9NTZ6|RBM12_HUMAN	97.394	192;197;260;455	8	9	104	22.11	25.22	24.96	24.85	25.13	25.36	0.4377	0.1169	-0.92
Q9NUI1	DECR2	sp|Q9NUI1|DECR2_HUMAN	sp|Q9NUI1|DECR2_HUMAN	30.777	320;321;1123;1209	2	7.2	51	22.38	21.75	22.76	23.02	22.85	23.18	1.1434	0.051	-0.93
Q9NUJ1	ABHDA	sp|Q9NUJ1|ABHDA_HUMAN	sp|Q9NUJ1|ABHDA_HUMAN	33.932	1;8;52;148;199;289;294;386;401;429;605	2	4.6	24	27.73	28.25	23.72	28.57	22.47	29.17	0.0161	0.2453	-0.93
Q9NUQ3	TXLNG	sp|Q9NUQ3|TXLNG_HUMAN	sp|Q9NUQ3|TXLNG_HUMAN	60.585	91;299;538;570;838;1408	8	19.3	241	22.61	23.21	24.45	25.38	25.35	21.61	0.1346	0.2092	-0.93
Q9NUQ6	SPS2L	sp|Q9NUQ6|SPS2L_HUMAN	sp|Q9NUQ6|SPS2L_HUMAN	61.728	55;69;90	5	10.4	29	24.72	24.97	25.02	25.08	25.04	25.58	0.8501	0.0643	-0.94
Q9NUQ8	ABCF3	sp|Q9NUQ8|ABCF3_HUMAN	sp|Q9NUQ8|ABCF3_HUMAN	79.744	415	5	8.6	60	22.41	22.17	24.73	23.79	24.25	24.12	0.4451	0.1152	-0.94
P62910	RL32	sp|Q7Z2Z2|EFL1_HUMAN	sp|Q7Z2Z2|EFL1_HUMAN	125.43	1	12	8.6	130	23.7	23.24	23.22	27	27.64	27.81	2.0272	0.0409	-0.94
Q9NUU7	DD19A	sp|Q9NUU7|DD19A_HUMAN;sp|Q9UHL0|DDX25_HUMAN	sp|Q9NUU7|DD19A_HUMAN	53.974	33;193	3	9.6	179	26.55	26.73	27.01	26.83	26.77	27.26	0.8735	0.063	-0.94
Q9NV06	DCA13	sp|Q9NV06|DCA13_HUMAN	sp|Q9NV06|DCA13_HUMAN	51.402	33;66;82;90;132;134;168;336;424;434	6	14.6	94	24.42	22.99	23.35	24.83	24.03	24.02	1.2181	0.0469	-0.94
Q9NV58	RN19A	sp|Q9NV58|RN19A_HUMAN;sp|Q6ZMZ0|RN19B_HUMAN	sp|Q9NV58|RN19A_HUMAN	90.695	36;39;62	3	3.9	14	22.61	24.09	23.03	22.8	22.91	22.67	0.4189	0.1227	-0.95
Q9NV92	NFIP2	sp|Q9NV92|NFIP2_HUMAN	sp|Q9NV92|NFIP2_HUMAN	36.389	1;112;147;303	3	8	102	22.49	26.53	27.08	26.43	26.66	26.96	0.376	0.1348	-0.95
Q9NVI7	ATD3A	sp|Q9NVI7|ATD3A_HUMAN;sp|Q5T9A4|ATD3B_HUMAN	sp|Q9NVI7|ATD3A_HUMAN;sp|Q5T9A4|ATD3B_HUMAN	71.368	58;299;316;500;588	3	4.7	114	24.75	24.96	25.57	25.79	26.42	26.15	1.2477	0.0458	-0.95
Q9NVJ2	ARL8B	sp|Q9NVJ2|ARL8B_HUMAN	sp|Q9NVJ2|ARL8B_HUMAN	21.539	34;496	2	12.4	258	26.22	26.95	22.91	25.54	25	26.68	0.0722	0.2273	-0.95
Q9NVM9	INT13	sp|Q9NVM9|INT13_HUMAN	sp|Q9NVM9|INT13_HUMAN	80.224	393;672;686;735;834;991	8	12.5	109	25.55	25.05	23.52	25.28	24.99	24.74	0.2283	0.1813	-0.95
Q9NVN8	GNL3L	sp|Q9NVN8|GNL3L_HUMAN	sp|Q9NVN8|GNL3L_HUMAN	65.572	58;171;382;454;476;566;633;664;674;871;893	6	11.5	134	23.75	23.86	23.04	24.07	24.04	24	0.7493	0.0715	-0.96
Q15424	SAFB1	sp|P15559|NQO1_HUMAN	sp|P15559|NQO1_HUMAN	30.867	1	8	35	89	23.28	23.06	24.12	28.57	28.8	27.77	1.7829	0.0392	-0.96
Q9NVP1	DDX18	sp|Q9NVP1|DDX18_HUMAN	sp|Q9NVP1|DDX18_HUMAN	75.406	174;439	6	9	73	23.91	23.16	24.72	24.08	24.38	24.57	0.377	0.1348	-0.96
Q9NVP2	ASF1B	sp|Q9NVP2|ASF1B_HUMAN	sp|Q9NVP2|ASF1B_HUMAN	22.433	263;296;379	2	23.8	168	25.69	25.73	25.03	25.54	25.63	25.46	0.1156	0.2138	-0.96
Q9NW64	RBM22	sp|Q9NW64|RBM22_HUMAN	sp|Q9NW64|RBM22_HUMAN	46.895	1;2;18;28	6	14.5	114	24.96	24.99	25	24.79	25.02	25.2	0.0706	0.2283	-0.96
Q9NW82	WDR70	sp|Q9NW82|WDR70_HUMAN	sp|Q9NW82|WDR70_HUMAN	73.2	109;255;414;682	9	20.5	158	25.67	25.86	25.54	25.69	25.52	25.5	0.4091	0.1262	-0.96
Q9NWS0	PIHD1	sp|Q9NWS0|PIHD1_HUMAN	sp|Q9NWS0|PIHD1_HUMAN	32.363	45;47;51;199	3	7.9	83	22.83	22.97	24.62	24.6	24.67	21.86	0.0512	0.2351	-0.96
Q9NX14	NDUBB	sp|Q9NX14|NDUBB_HUMAN	sp|Q9NX14|NDUBB_HUMAN	17.316	359;470;527	3	19	95	25.71	23.63	24.46	25.6	25.34	25.32	0.5857	0.0911	-0.97
Q9NX40	OCAD1	sp|Q9NX40|OCAD1_HUMAN	sp|Q9NX40|OCAD1_HUMAN	27.626	64;98;134;227	5	18.8	373	25.53	23.93	23.36	24.03	24.6	22.7	0.2854	0.1641	-0.97
Q9NX62	IMPA3	sp|Q9NX62|IMPA3_HUMAN	sp|Q9NX62|IMPA3_HUMAN	38.681	33	5	12	142	25.58	25.9	26.05	25.55	25.57	22.6	0.4366	0.1168	-0.97
Q9NX63	MIC19	sp|Q9NX63|MIC19_HUMAN	sp|Q9NX63|MIC19_HUMAN	26.152	345;653;740;757;928;1015;1069	8	40.5	143	27.48	27.57	27.43	27.53	22.8	21.11	0.7093	0.0746	-0.98
Q9NXG2	THUM1	sp|Q9NXG2|THUM1_HUMAN	sp|Q9NXG2|THUM1_HUMAN	39.315	87;98;185	9	25.2	204	25.89	25.41	25.66	25.88	26.06	26.09	0.6836	0.0788	-0.98
Q9NXG6	P4HTM	sp|Q9NXG6|P4HTM_HUMAN	sp|Q9NXG6|P4HTM_HUMAN	56.66	119;482;589;602;678;1002;1062;1243	5	13.5	34	23.75	23.56	24.1	23.82	22.5	23.41	0.6292	0.085	-0.98
Q9NXH9	TRM1	sp|Q9NXH9|TRM1_HUMAN	sp|Q9NXH9|TRM1_HUMAN	72.233	118;141;156;203;347	3	4.4	27	24.03	24.72	25.01	23.24	24.36	25.04	0.5955	0.0898	-0.99
Q9NY27	PP4R2	sp|Q9NY27|PP4R2_HUMAN	sp|Q9NY27|PP4R2_HUMAN	46.898	13;46	12	43.6	631	26.78	26.38	25.7	26.38	26.21	26.09	0.0876	0.2218	-0.99
Q9NY93	DDX56	sp|Q9NY93|DDX56_HUMAN	sp|Q9NY93|DDX56_HUMAN	61.589	156;221;228;231;253;309	3	7.5	32	24.55	23.16	24.59	24.69	24.67	24.27	0.2975	0.1604	-0.99
Q9NYA1	SPHK1	sp|Q9NYA1|SPHK1_HUMAN	sp|Q9NYA1|SPHK1_HUMAN	42.517	1;19;53;265;477;877;883	2	3.9	27	22.72	24.31	24.84	22.06	24.2	23.86	0.8361	0.0646	-1
Q9NYH9	UTP6	sp|Q9NYH9|UTP6_HUMAN	sp|Q9NYH9|UTP6_HUMAN	70.193	1	4	7.4	27	24.03	24.14	24.03	22.54	24.25	24.6	0.1494	0.2038	-1
Q9NYK5	RM39	sp|Q9NYK5|RM39_HUMAN	sp|Q9NYK5|RM39_HUMAN	38.711	1;20;37;89	4	10.7	58	24.27	24.51	24.61	24.58	24.39	24.79	0.3762	0.1348	-1
Q9NYL9	TMOD3	sp|Q9NYL9|TMOD3_HUMAN	sp|Q9NYL9|TMOD3_HUMAN	39.594	459;545;695;872;919	6	20.5	500	28.93	28.83	28.24	28.74	28.74	28.33	0.2852	0.1641	-1.01
Q9NYU1	UGGG2	sp|Q9NYU1|UGGG2_HUMAN	sp|Q9NYU1|UGGG2_HUMAN	174.73	131;205;213;240;384	5	3	45	23.54	23.74	24.1	23.7	23.74	22.14	0.3274	0.1518	-1.01
Q9NYU2	UGGG1	sp|Q9NYU2|UGGG1_HUMAN	sp|Q9NYU2|UGGG1_HUMAN	177.19	53	15	12.9	405	26.85	27.15	27.29	26.84	26.94	27.23	0.5768	0.0917	-1.02
Q9NYV6	RRN3	sp|Q9NYV6|RRN3_HUMAN;sp|Q2M238|RN3P1_HUMAN;sp|A6NIE6|RN3P2_HUMAN	sp|Q9NYV6|RRN3_HUMAN;sp|Q2M238|RN3P1_HUMAN;sp|A6NIE6|RN3P2_HUMAN	74.106	86;152;153;221	2	2.6	33	24.89	22.48	23.97	25.47	25.63	21.91	0.1277	0.2116	-1.02
Q9NZ08	ERAP1	sp|Q9NZ08|ERAP1_HUMAN	sp|Q9NZ08|ERAP1_HUMAN	107.23	283;305;376;628	10	13.8	217	24.15	22.86	24.71	24.28	23.8	23.8	0.0335	0.2391	-1.02
Q9NZ43	USE1	sp|Q9NZ43|USE1_HUMAN	sp|Q9NZ43|USE1_HUMAN	29.371	187;252;291	5	21.2	140	25.34	25.25	23.95	25.27	25.18	25.59	0.3285	0.1517	-1.03
Q9NZ45	CISD1	sp|Q9NZ45|CISD1_HUMAN	sp|Q9NZ45|CISD1_HUMAN	12.199	13;365;486	3	29.6	138	26.97	27.21	26.45	27.03	27.15	26.1	0.348	0.1444	-1.03
Q9NZ63	TLS1	sp|Q9NZ63|TLS1_HUMAN	sp|Q9NZ63|TLS1_HUMAN	33.688	1;38	8	38.1	241	26.68	26.49	25.89	26.09	26.14	26.31	0.2042	0.1883	-1.04
Q9NZJ7	MTCH1	sp|Q9NZJ7|MTCH1_HUMAN	sp|Q9NZJ7|MTCH1_HUMAN	41.544	307;742;829;1756;1807;2103;2235;3494	3	11.1	31	26.32	26.23	26.67	26.84	26.92	26.88	1.1244	0.0507	-1.06
Q9NZL4	HPBP1	sp|Q9NZL4|HPBP1_HUMAN	sp|Q9NZL4|HPBP1_HUMAN	39.302	73;704;1234;1498	6	21.7	193	25.21	24.92	25.09	24.71	24.75	24.82	1.0618	0.0557	-1.06
Q9NZL9	MAT2B	sp|Q9NZL9|MAT2B_HUMAN	sp|Q9NZL9|MAT2B_HUMAN	37.551	66;310	8	30.8	169	25.48	24.06	25.54	25.48	24.95	25.57	0.3953	0.1286	-1.06
Q9NZM1	MYOF	sp|Q9NZM1|MYOF_HUMAN	sp|Q9NZM1|MYOF_HUMAN	234.71	158;163;200	14	7.5	120	26.08	25.92	26.59	26.27	26.35	26.51	0.46	0.1106	-1.06
Q9NZN4	EHD2	sp|Q9NZN4|EHD2_HUMAN	sp|Q9NZN4|EHD2_HUMAN	61.161	1;499;1796;2056	8	17.1	196	27.03	26.86	27.26	27.03	27.1	27.12	0.1007	0.2179	-1.06
Q9NZV1	CRIM1	sp|Q9NZV1|CRIM1_HUMAN	sp|Q9NZV1|CRIM1_HUMAN	113.74	41;50	4	4	41	23.39	22.56	23.58	26.02	24.84	23.8	0.8231	0.065	-1.06
Q9NZZ3	CHMP5	sp|Q9NZZ3|CHMP5_HUMAN	sp|Q9NZZ3|CHMP5_HUMAN	24.57	24;39;151;363;451	6	34.7	144	27.31	27.98	23.05	27.26	27.43	28.31	0.3085	0.1584	-1.06
Q9P021	CRIPT	sp|Q9P021|CRIPT_HUMAN	sp|Q9P021|CRIPT_HUMAN	11.216	1;197;256	2	8.9	40	23.78	22.96	25.81	24.74	24.58	25.42	0.4662	0.1093	-1.07
Q9P032	NDUF4	sp|Q9P032|NDUF4_HUMAN	sp|Q9P032|NDUF4_HUMAN	20.266	51;72;82;144;147	3	16	129	23.41	22.5	22.9	23.33	23.08	21.52	0.1776	0.1955	-1.07
Q9P0K7	RAI14	sp|Q9P0K7|RAI14_HUMAN;sp|Q9C0D0|PHAR1_HUMAN	sp|Q9P0K7|RAI14_HUMAN	110.04	247;285;300;332;333	13	14	274	28.08	28.28	28.48	27.99	27.97	28.35	0.9179	0.0607	-1.07
Q9P0L0	VAPA	sp|Q9P0L0|VAPA_HUMAN	sp|Q9P0L0|VAPA_HUMAN	27.893	182;371;397;445;477	17	50.2	1021	30.13	30.45	30.91	30.1	30.16	30.67	0.8639	0.0628	-1.08
Q9P0P0	RN181	sp|Q9P0P0|RN181_HUMAN	sp|Q9P0P0|RN181_HUMAN	17.909	73;287	3	23.5	88	25.28	25.53	23.01	22.58	24.98	25.21	0.0819	0.2239	-1.08
Q9P0V3	SH3B4	sp|Q9P0V3|SH3B4_HUMAN	sp|Q9P0V3|SH3B4_HUMAN	107.49	95;111;264;268	2	3.1	11	23.34	23.21	23.09	23.15	23.11	22.7	0.9139	0.0605	-1.09
Q9P0V9	44084	sp|Q9P0V9|SEP10_HUMAN	sp|Q9P0V9|SEP10_HUMAN	52.592	3;35;198;212	5	16.5	59	25.38	25.77	26.19	25.52	25.45	23.07	0.4046	0.1272	-1.09
Q9P0W2	HM20B	sp|Q9P0W2|HM20B_HUMAN	sp|Q9P0W2|HM20B_HUMAN	35.812	1;85	2	6.9	56	25.22	25.18	24.75	25.57	25.31	25.27	1.0317	0.0555	-1.1
Q9P258	RCC2	sp|Q9P258|RCC2_HUMAN	sp|Q9P258|RCC2_HUMAN	56.084	217;377;461;1028;1569;1575	7	22.2	106	22.98	24.14	23.1	26.39	22.53	26.38	0.383	0.132	-1.1
Q9P287	BCCIP	sp|Q9P287|BCCIP_HUMAN	sp|Q9P287|BCCIP_HUMAN	35.979	1;187;299;442;546	6	22.3	196	24.84	25.39	25.82	25.18	25.06	25.57	0.1175	0.2135	-1.1
Q9P2B2	FPRP	sp|Q9P2B2|FPRP_HUMAN	sp|Q9P2B2|FPRP_HUMAN	98.555	51;107;124	8	9.7	131	25.71	25.59	25.66	25.27	25.46	25.7	0.4812	0.1069	-1.11
Q9P2B4	CT2NL	sp|Q9P2B4|CT2NL_HUMAN	sp|Q9P2B4|CT2NL_HUMAN	70.157	108;115	7	13.9	96	25.56	25.03	25.19	25.48	25.38	24.91	0.0055	0.2478	-1.12
[truncated: 151 more rows]

## Sheet: HeLa - 24 h stimulated IFNy
Uniprot ID	Gene name	Protein IDs	Majority protein IDs	Mol. weight [kDa]	AHA_Phosphonate site positions	Unique peptides	Unique sequence coverage [%]	MS/MS count	Log2 LFQ intensity HeLa_24_IFN_rep1	Log2 LFQ intensity HeLa_24_IFN_rep2	Log2 LFQ intensity HeLa_24_IFN_rep3	Log2 LFQ intensity HeLa_24_UT_rep1	Log2 LFQ intensity HeLa_24_UT_rep2	Log2 LFQ intensity HeLa_24_UT_rep3	-Log Student's T-test p-value IFN_UT	Student's T-test q-value IFN_UT	FC	FC > 2	FC > 5	FC > 10
Q96AG4	LRC59	sp|Q96AG4|LRC59_HUMAN	sp|Q96AG4|LRC59_HUMAN	34.93	7	26.1	63	148	29.62	29.63	30.07	23.22	23.98	24.19	2.8616	0.0033	5.98	5.98	5.98	5.98
P32455	GBP1	sp|P32455|GBP1_HUMAN	sp|P32455|GBP1_HUMAN	67.93	8	12	386	7;11;22;55;80;339;471;505;509;516;517;535	32.14	32.1	32.5	27.07	25.71	27.12	2.3016	0.0054	5.62	5.62	5.62	5.62
O14879	IFIT3	sp|O14879|IFIT3_HUMAN	sp|O14879|IFIT3_HUMAN	55.984	6	20	56	1;53;180;292;470	29.5	29.59	28.23	23.96	24.7	25.25	1.5496	0.0117	4.47	4.47	4.47	4.47
Q03518	TAP1	sp|Q03518|TAP1_HUMAN	sp|Q03518|TAP1_HUMAN	87.217	7	10.5	114	345;434;669;790;799	29.3	29.29	28.28	25.13	24.74	24.24	2.892	0.0035	4.26	4.26	4.26	4.26
P08603	CFAH	sp|P08603|CFAH_HUMAN;sp|Q03591|FHR1_HUMAN	sp|P08603|CFAH_HUMAN	139.09	9	9.3	90	64;162;190;340;432;515;1001;1174	28.94	28.97	28.98	23.71	26.33	24.11	1.4633	0.013	4.25	4.25	4.25	4.25
Q13442	HAP28	sp|Q13442|HAP28_HUMAN	sp|Q13442|HAP28_HUMAN	20.63	5	14.4	168	127;174	27.77	27.7	28.25	24.6	22.93	23.5	1.8118	0.0103	4.23	4.23	4.23	4.23
P20591	MX1	sp|P20591|MX1_HUMAN;sp|P20592|MX2_HUMAN	sp|P20591|MX1_HUMAN	75.519	6	11.2	30	1;276;372;390;472;479;616	28.29	28.33	27.25	23.5	23.24	24.55	1.5125	0.0126	4.19	4.19	4.19	4.19
Q9UHB6	LIMA1	sp|Q9UHB6|LIMA1_HUMAN	sp|Q9UHB6|LIMA1_HUMAN	85.225	6	12.9	90	50;508;618;674	27.56	27.5	27.86	24.81	22.43	23.25	1.5489	0.0117	4.14	4.14	4.14	4.14
Q8WVN6	SCTM1	sp|Q8WVN6|SCTM1_HUMAN	sp|Q8WVN6|SCTM1_HUMAN	27.039	3	10.5	91	116;189	28.79	29.02	28.98	24.36	25.12	24.93	2.8385	0.0031	4.13	4.13	4.13	4.13
P32456	GBP2	sp|P32456|GBP2_HUMAN	sp|P32456|GBP2_HUMAN	67.208	12	13	368	1;11;55;80;337;367;377;503;514;515;533;541;579	32.38	32.25	32.39	28.15	28.36	28.49	3.1294	0.0063	4.01	4.01	4.01	4.01
P05362	ICAM1	sp|P05362|ICAM1_HUMAN	sp|P05362|ICAM1_HUMAN	57.825	1	5.1	15	91	27.81	27.4	27.21	23.53	24.04	23.2	2.3049	0.0054	3.88	3.88	3.88	3.88
Q9BQE5	APOL2	sp|Q9BQE5|APOL2_HUMAN	sp|Q9BQE5|APOL2_HUMAN	37.092	5	15.7	455	1;63;65;268;330	32.51	32.59	32.75	28.54	28.76	28.93	3.7948	0.0109	3.87	3.87	3.87	3.87
P09914	IFIT1	sp|P09914|IFIT1_HUMAN;sp|Q5T764|IFT1B_HUMAN	sp|P09914|IFIT1_HUMAN	55.36	3	8.6	15	82;299;349;453	27.15	27.24	27.27	23.27	23.59	23.21	3.0331	0.005	3.87	3.87	3.87	3.87
P28065	PSB9	sp|P28065|PSB9_HUMAN	sp|P28065|PSB9_HUMAN	23.264	3	12.8	106	138;183	28.91	28.9	29.12	25.32	25.09	25.68	3.0561	0.0052	3.61	3.61	3.61	3.61
P46783	RS10	sp|P46783|RS10_HUMAN;sp|Q9NQ39|RS10L_HUMAN	sp|P46783|RS10_HUMAN;sp|Q9NQ39|RS10L_HUMAN	18.898	5	23.6	147	21;29;46	28.15	28.16	28.39	24.91	24.78	24.22	2.1996	0.0065	3.6	3.6	3.6	3.6
P62995	TRA2B	sp|P62995|TRA2B_HUMAN	sp|P62995|TRA2B_HUMAN	33.665	6	24.3	160	182;208	27.3	27.07	27.52	23.64	23.01	24.74	1.9423	0.0091	3.5	3.5	3.5	3.5
P23497	SP100	sp|P23497|SP100_HUMAN	sp|P23497|SP100_HUMAN	100.42	4	5.5	35	37;88;383;737	27.1	26.86	26.97	22.59	23.54	24.48	1.552	0.0118	3.44	3.44	3.44	3.44
Q9ULX6	AKP8L	sp|Q9ULX6|AKP8L_HUMAN	sp|Q9ULX6|AKP8L_HUMAN	71.639	14	22.1	169	170;193;200;205;212;256;404;472;493;514;515;524	27.33	27.2	27.6	23.35	24.67	24.23	1.7978	0.0108	3.29	3.29	3.29
Q460N5	PAR14	sp|Q460N5|PAR14_HUMAN	sp|Q460N5|PAR14_HUMAN	202.8	14	7.3	81	29;137;284;409;432;531;669;1016;1505;1514;1612	27.4	27.52	27.58	24.19	24.3	24.16	3.3529	0.0093	3.29	3.29	3.29
Q9NP74	PALMD	sp|Q9NP74|PALMD_HUMAN	sp|Q9NP74|PALMD_HUMAN	62.757	3	5.6	74	1;176;348;357	27.16	27.22	27.34	23.35	23.81	25.01	1.7252	0.0105	3.19	3.19	3.19
P28062	PSB8	sp|P28062|PSB8_HUMAN	sp|P28062|PSB8_HUMAN	30.354	8	40.9	267	37;48;117;158;159;165;169;172;248;251	28.65	28.69	28.6	25.88	25.94	24.7	1.8449	0.01	3.14	3.14	3.14
P42224	STAT1	sp|P42224|STAT1_HUMAN;sp|Q14765|STAT4_HUMAN	sp|P42224|STAT1_HUMAN	87.334	17	27.9	672	1;28;135;154;202;205;325;390;392;521;579;654;691;726;747	31.45	31.45	31.54	28.3	28.24	28.5	3.5414	0.0132	3.14	3.14	3.14
P35637	FUS	sp|P35637|FUS_HUMAN	sp|P35637|FUS_HUMAN	53.425	14	20.2	460	254;321;436;464;511	26.66	26.45	26.77	22.96	23.13	24.62	1.6513	0.0102	3.05	3.05	3.05
Q9UPY5	XCT	sp|Q9UPY5|XCT_HUMAN	sp|Q9UPY5|XCT_HUMAN	55.422	1	2.4	14	1	26.31	26.47	26.94	23.97	23.71	23.01	1.6169	0.0105	3.01	3.01	3.01
P28838	AMPL	sp|P28838|AMPL_HUMAN	sp|P28838|AMPL_HUMAN	56.166	10	23.3	147	203;210;245;302;306;338;432;486;499	29.42	29.71	29.31	26.1	26.67	26.7	2.3286	0.0052	2.99	2.99	2.99
P23246	SFPQ	sp|P23246|SFPQ_HUMAN	sp|P23246|SFPQ_HUMAN	76.149	31	37.2	946	212;357;469;500;523;540;549;557;563;578;579;589;600;603;612;618;620;653;657;658;683	27.03	27.23	27.25	23.58	24.55	24.47	2.1884	0.0067	2.97	2.97	2.97
P0C0L5	CO4B	sp|P0C0L5|CO4B_HUMAN;sp|P0C0L4|CO4A_HUMAN	sp|P0C0L5|CO4B_HUMAN;sp|P0C0L4|CO4A_HUMAN	192.75	5	3.3	12	393;518;1281;1389	26.32	26.57	26.75	23.36	23.92	23.9	3.0028	0.0046	2.82	2.82	2.82
Q96PP9	GBP4	sp|Q96PP9|GBP4_HUMAN	sp|Q96PP9|GBP4_HUMAN	73.164	5	8.4	15	264;353;531;542;574	26.57	26.82	26.93	24.13	23.74	24.4	2.2562	0.0073	2.68	2.68	2.68
P09619	PGFRB	sp|P09619|PGFRB_HUMAN	sp|P09619|PGFRB_HUMAN	123.97	4	5.5	14	268;396;772;852	26.81	26.13	26.46	23.91	23.93	23.7	2.1899	0.0067	2.62	2.62	2.62
Q9NZV1	CRIM1	sp|Q9NZV1|CRIM1_HUMAN	sp|Q9NZV1|CRIM1_HUMAN	113.74	4	4	41	159;917;1021	26.96	27.15	24.87	23.98	24.24	23.25	1.5249	0.0123	2.51	2.51	2.51
Q5H943	KKLC1	sp|Q5H943|KKLC1_HUMAN	sp|Q5H943|KKLC1_HUMAN	12.784	2	10.6	15	86	26.03	26.12	25.74	23.65	23.09	23.7	1.8785	0.0096	2.48	2.48	2.48
Q2TAL8	QRIC1	sp|Q2TAL8|QRIC1_HUMAN	sp|Q2TAL8|QRIC1_HUMAN	86.435	7	10.7	129	361;607;643;687;753;775	25.79	25.92	26.05	22.61	23.52	24.21	1.624	0.0103	2.47	2.47	2.47
Q9ULX9	MAFF	sp|Q9ULX9|MAFF_HUMAN	sp|Q9ULX9|MAFF_HUMAN	17.76	4	26.2	57	1;30;100	26.76	26.82	26.62	24.41	24.28	24.3	3.096	0.006	2.4	2.4	2.4
Q12841	FSTL1	sp|Q12841|FSTL1_HUMAN	sp|Q12841|FSTL1_HUMAN	34.985	2	6.2	48	283	25.96	25.68	26.1	23.14	23.48	23.96	2.0856	0.0067	2.38	2.38	2.38
P55210	CASP7	sp|P55210|CASP7_HUMAN	sp|P55210|CASP7_HUMAN	34.276	5	13.5	162	62;84;119;259	28.29	28.3	28.45	26.14	25.86	25.94	2.682	0.0026	2.37	2.37	2.37
P15408	FOSL2	sp|P15408|FOSL2_HUMAN	sp|P15408|FOSL2_HUMAN	35.193	6	22.4	40	1;95;209	26.42	26.73	25.01	23.62	24.02	23.41	1.5929	0.0107	2.37	2.37	2.37
O14735	CDIPT	sp|O14735|CDIPT_HUMAN	sp|O14735|CDIPT_HUMAN	23.539	2	9.9	24	122;201	26.38	26.47	26.66	24.02	23.59	24.9	1.7356	0.0103	2.33	2.33	2.33
O15247	CLIC2	sp|O15247|CLIC2_HUMAN	sp|O15247|CLIC2_HUMAN	28.356	2	6.5	19	38;54	27.88	28.04	28.07	25.63	25.61	25.86	3.0612	0.0056	2.3	2.3
P23381	SYWC	sp|P23381|SYWC_HUMAN	sp|P23381|SYWC_HUMAN	53.165	17	33.5	490	42;143;195;241;243;350;425;461	32.04	32.13	32.16	29.79	29.78	29.94	3.5822	0.0167	2.27	2.27
Q7L0Y3	TM10C	sp|Q7L0Y3|TM10C_HUMAN	sp|Q7L0Y3|TM10C_HUMAN	47.346	4	9.2	127	100;121;317;356	25.75	25.81	25.99	23.04	23.4	24.58	1.5025	0.0125	2.17	2.17
P29590	PML	sp|P29590|PML_HUMAN	sp|P29590|PML_HUMAN	97.55	11	13.2	80	1;312;348;440;491;750	29.18	29.4	29.37	27.32	27	27.14	2.2757	0.0061	2.16	2.16
Q9H3Q1	BORG4	sp|Q9H3Q1|BORG4_HUMAN	sp|Q9H3Q1|BORG4_HUMAN	37.979	5	16.3	83	26;38;102;117;346	27.47	27.77	27.42	25.59	25.13	25.49	1.9026	0.0092	2.15	2.15
O95786	DDX58	sp|O95786|DDX58_HUMAN	sp|O95786|DDX58_HUMAN	106.6	8	9.3	18	51;148;673;755;923	25.63	25.91	25.91	24.05	23.77	23.47	1.8326	0.0101	2.05	2.05
Q13188	STK3	sp|Q13188|STK3_HUMAN	sp|Q13188|STK3_HUMAN	56.3	6	14.3	56	74;140;175;232;295;337;450;458;459;481	26.48	26.5	26.7	24.98	24.05	24.51	1.7284	0.0104	2.04	2.04
P04233	HG2A	sp|P04233|HG2A_HUMAN	sp|P04233|HG2A_HUMAN	33.515	5	21.6	53	32;109;115;120;173;296	27.37	27.53	27.48	25.35	25.3	25.63	2.549	0.0034	2.03	2.03
P80217	IN35	sp|P80217|IN35_HUMAN	sp|P80217|IN35_HUMAN	31.546	3	11.9	15	21;104;180	25.96	26.2	25.29	23.45	23.9	24.02	1.4643	0.0131	2.02	2.02
P40261	NNMT	sp|P40261|NNMT_HUMAN	sp|P40261|NNMT_HUMAN	29.574	3	11.4	112	1;196;205	28.88	28.79	28.51	27.2	26.64	26.32	2.185	0.0066	2	2
Q9Y3C1	NOP16	sp|Q9Y3C1|NOP16_HUMAN	sp|Q9Y3C1|NOP16_HUMAN	21.188	4	21.9	134	56;76;122	25.88	26.1	26	23.84	24.66	23.57	1.6923	0.0104	1.97	1.97
Q7Z417	NUFP2	sp|Q7Z417|NUFP2_HUMAN	sp|Q7Z417|NUFP2_HUMAN	76.12	10	14.7	240	245;299;403;532;669;690	26.16	26.44	26.29	23.96	25.11	23.99	1.6122	0.0106	1.94	1.94
P09871	C1S	sp|P09871|C1S_HUMAN	sp|P09871|C1S_HUMAN	76.684	4	8.3	29	502;616;676;679	25.97	25.95	25.84	23.95	24.67	23.34	1.4944	0.0127	1.94	1.94
Q8NB16	MLKL	sp|Q8NB16|MLKL_HUMAN	sp|Q8NB16|MLKL_HUMAN	54.478	4	7.2	32	44;359	25.64	25.83	25.95	24.18	23.93	23.52	1.6924	0.0104	1.93	1.93
P05155	IC1	sp|P05155|IC1_HUMAN;CON__P50448	sp|P05155|IC1_HUMAN	55.154	3	5.8	13	160;409;492	25.8	25.91	26	23.53	24.1	24.33	2.0476	0.007	1.92	1.92
Q02952	AKA12	sp|Q02952|AKA12_HUMAN	sp|Q02952|AKA12_HUMAN	191.48	11	7.5	130	450;502;653;657;860;1239;1337;1571;1634	28.72	28.76	29.05	26.72	26.86	27.34	2.6865	0.0026	1.87	1.87
P19367	HXK1	sp|P19367|HXK1_HUMAN	sp|P19367|HXK1_HUMAN	102.48	11	8.5	216	40;63;296;300;455;483;495;511;744;748;838;875	28.51	28.7	28.74	27.04	26.66	26.68	1.9749	0.0082	1.86	1.86
O14974	MYPT1	sp|O14974|MYPT1_HUMAN	sp|O14974|MYPT1_HUMAN	115.28	12	11.2	356	88;177;258;260;308;955;982;997;1003	25.55	25.51	25.62	23.49	23.98	23.88	2.1233	0.0063	1.77	1.77
O15523	DDX3Y	sp|O15523|DDX3Y_HUMAN;sp|O00571|DDX3X_HUMAN;sp|Q9NQI0|DDX4_HUMAN	sp|O15523|DDX3Y_HUMAN;sp|O00571|DDX3X_HUMAN	73.153	10	13.3	277	219;328;329;350;353;368;377;378;389;572	25.51	25.58	25.99	24.12	23.04	24.67	1.3287	0.0143	1.75	1.75
P19525	E2AK2	sp|P19525|E2AK2_HUMAN	sp|P19525|E2AK2_HUMAN	62.094	4	10	86	98;252;455	26.2	25.78	25.32	24.84	24.07	23.18	1.7944	0.0107	1.74	1.74
Q9H425	CA198	sp|Q9H425|CA198_HUMAN	sp|Q9H425|CA198_HUMAN	36.346	4	12.5	83	4;16;39	25.92	24.71	26.26	24.36	22.51	24.86	1.709	0.0107	1.72	1.72
Q9Y6A5	TACC3	sp|Q9Y6A5|TACC3_HUMAN	sp|Q9Y6A5|TACC3_HUMAN	90.359	12	18.1	445	1;74;314;327;396;410;584;687;718;805	26	25.79	26.19	24.83	24.3	23.76	1.3369	0.0143	1.7	1.7
Q9Y5L0	TNPO3	sp|Q9Y5L0|TNPO3_HUMAN	sp|Q9Y5L0|TNPO3_HUMAN	104.2	2	1.7	17	401;796	25.45	25.1	25.63	23.81	23.74	23.6	1.8967	0.0091	1.68	1.68
P01024	CO3	sp|P01024|CO3_HUMAN	sp|P01024|CO3_HUMAN	187.15	13	8.8	147	164;495;581;791;990;1129;1181;1347;1384	28.69	28.68	28.38	26.87	26.99	26.87	2.5638	0.0028	1.67	1.67
Q14764	MVP	sp|Q14764|MVP_HUMAN	sp|Q14764|MVP_HUMAN	99.326	4	4.8	120	48;50;407;617	27.44	27.43	27.43	25.67	25.68	26.06	2.2097	0.0067	1.63	1.63
Q8WWI1	LMO7	sp|Q8WWI1|LMO7_HUMAN	sp|Q8WWI1|LMO7_HUMAN	192.69	20	12.6	263	705;724;784;803;819;887;933;1017;1041;1108;1119;1474;1505;1559	28.31	28.31	28.46	26.97	26.71	26.68	2.2006	0.0066	1.57	1.57
P29084	T2EB	sp|P29084|T2EB_HUMAN	sp|P29084|T2EB_HUMAN	33.043	6	17.5	127	1;85;120;228;245	25.52	25.32	25.13	24.03	24.02	23.31	2.0353	0.0072	1.54	1.54
Q86W92	LIPB1	sp|Q86W92|LIPB1_HUMAN;sp|Q8ND30|LIPB2_HUMAN	sp|Q86W92|LIPB1_HUMAN	114.02	13	18.6	105	61;62;217;291;316;339;609;642;657;753;838;962;985	26.75	27.14	27.27	25.04	25.6	25.96	2.2587	0.007	1.52	1.52
P40763	STAT3	sp|P40763|STAT3_HUMAN	sp|P40763|STAT3_HUMAN	88.067	12	18.3	303	28;99;143;185;200;206;213;304;394;396;648;726	28.64	28.54	28.74	27.14	27.22	27.02	2.2745	0.0061	1.52	1.52
P24001	IL32	sp|P24001|IL32_HUMAN	sp|P24001|IL32_HUMAN	26.676	5	13.2	75	11;75;86	25.26	25.42	25.16	23.69	24.16	23.46	2.1328	0.0065	1.51	1.51
O15371	EIF3D	sp|O15371|EIF3D_HUMAN	sp|O15371|EIF3D_HUMAN	63.972	8	21.7	91	5;174;180;182;314;348;499	25.57	25.75	25.95	23.85	24.65	24.26	1.7463	0.0105	1.5	1.5
Q14258	TRI25	sp|Q14258|TRI25_HUMAN	sp|Q14258|TRI25_HUMAN	70.973	6	11.4	70	209;248;484;533;600	27.8	27.91	28.09	26.31	26.37	26.69	3.1179	0.0061	1.48	1.48
Q9Y2Q3	GSTK1	sp|Q9Y2Q3|GSTK1_HUMAN	sp|Q9Y2Q3|GSTK1_HUMAN	25.497	8	32.3	187	1;66;91;100;113;147;215	28.58	28.62	28.61	27.09	27.22	27.15	3.4822	0.0114	1.45	1.45
Q9UL46	PSME2	sp|Q9UL46|PSME2_HUMAN	sp|Q9UL46|PSME2_HUMAN	27.401	9	29.7	423	78;185;205;238	31.31	31.3	31.56	29.96	29.88	30.1	3.2703	0.0078	1.41	1.41
Q99650	OSMR	sp|Q99650|OSMR_HUMAN	sp|Q99650|OSMR_HUMAN	110.51	4	6.2	65	226;401;883;887;947;949	25.11	25.15	24.74	23.92	23.29	23.57	1.5841	0.0111	1.41	1.41
Q16629	SRSF7	sp|Q16629|SRSF7_HUMAN	sp|Q16629|SRSF7_HUMAN	27.366	12	37.8	146	85	28.07	28.19	27.71	26.91	26.71	26.15	2.1254	0.0064	1.4	1.4
Q9Y2T2	AP3M1	sp|Q9Y2T2|AP3M1_HUMAN	sp|Q9Y2T2|AP3M1_HUMAN	46.939	3	11.7	43	215;314;321;394	25.45	25.98	25.09	23.59	24.74	24.16	1.4007	0.0138	1.34	1.34
Q9UHN6	CEIP2	sp|Q9UHN6|CEIP2_HUMAN	sp|Q9UHN6|CEIP2_HUMAN	154.37	5	4.1	25	1;214;329;903;1167	26.32	26.25	26.07	25.04	25.17	24.41	1.8007	0.0108	1.34	1.34
Q10589	BST2	sp|Q10589|BST2_HUMAN	sp|Q10589|BST2_HUMAN	19.769	5	18.9	64	13;61	29.51	29.39	29.5	28.11	28.08	28.2	3.2255	0.0074	1.34	1.34
Q9ULI3	HEG1	sp|Q9ULI3|HEG1_HUMAN	sp|Q9ULI3|HEG1_HUMAN	147.46	5	4.1	56	1102;1292;1326	27.53	27.64	26.95	26.41	26.12	25.65	2.1201	0.0063	1.31	1.31
Q9NZ08	ERAP1	sp|Q9NZ08|ERAP1_HUMAN	sp|Q9NZ08|ERAP1_HUMAN	107.23	10	13.8	217	189;219;319;432;447;482;494;520;521;692	27.66	27.76	27.67	26.29	26.33	26.52	2.3732	0.0051	1.31	1.31
Q13425	SNTB2	sp|Q13425|SNTB2_HUMAN;sp|Q13424|SNTA1_HUMAN;sp|Q13884|SNTB1_HUMAN	sp|Q13425|SNTB2_HUMAN	57.949	3	5.4	21	138;363	24.95	25.25	25.19	23.46	23.85	24.16	1.9518	0.0089	1.31	1.31
Q8WYA6	CTBL1	sp|Q8WYA6|CTBL1_HUMAN	sp|Q8WYA6|CTBL1_HUMAN	65.173	13	21.5	330	1;46;85;253;339;342;361;387;442;452;521	27.2	27.25	27.25	25.92	25.84	26.08	2.5702	0.0029	1.29	1.29
Q8TDB6	DTX3L	sp|Q8TDB6|DTX3L_HUMAN	sp|Q8TDB6|DTX3L_HUMAN	83.553	6	11.1	49	165;512;528;565;590;718	24.99	24.93	25	23.56	23.63	23.92	2.2076	0.0067	1.27	1.27
P19971	TYPH	sp|P19971|TYPH_HUMAN	sp|P19971|TYPH_HUMAN	49.955	2	4.8	38	273;346	26.58	26.88	27.04	25.31	25.53	25.88	2.7444	0.0028	1.26	1.26
P08670	VIME	sp|P08670|VIME_HUMAN;sp|P14136|GFAP_HUMAN;sp|P17661|DESM_HUMAN;sp|O43790|KRT86_HUMAN;CON__O43790;sp|P78385|KRT83_HUMAN;CON__Q6NT21;CON__P78385;sp|Q16352|AINX_HUMAN;sp|Q14533|KRT81_HUMAN;CON__Q14533;sp|P78386|KRT85_HUMAN;CON__P78386;sp|P07197|NFM_HUMAN;sp|P41219|PERI_HUMAN;sp|P07196|NFL_HUMAN	sp|P08670|VIME_HUMAN	53.651	40	66.1	778	14;154;183;193;344;347;372;376	31.67	31.65	31.57	30.48	30.41	30.26	3.1665	0.0068	1.25	1.25
O75828	CBR3	sp|O75828|CBR3_HUMAN	sp|O75828|CBR3_HUMAN	30.85	4	16.2	41	101;121;129;172	28.05	27.81	27.23	26.52	26.64	26.19	1.8644	0.0101	1.24	1.24
Q06323	PSME1	sp|Q06323|PSME1_HUMAN	sp|Q06323|PSME1_HUMAN	28.723	13	56.2	344	3;160;215;217	30.37	30.4	30.1	29.18	28.78	29.19	1.5811	0.0112	1.24	1.24
Q8IZ21	PHAR4	sp|Q8IZ21|PHAR4_HUMAN	sp|Q8IZ21|PHAR4_HUMAN	78.21	5	12.7	86	102;252;431;471;687	26.61	26.68	26.98	25.54	25.54	25.53	2.0527	0.007	1.22	1.22
Q6GPH4	XAF1	sp|Q6GPH4|XAF1_HUMAN	sp|Q6GPH4|XAF1_HUMAN	34.626	8	26.9	75	1;66;93;120;169;244	24.68	24.02	25.15	23.56	22.99	23.67	1.8874	0.0092	1.21	1.21
Q93063	EXT2	sp|Q93063|EXT2_HUMAN	sp|Q93063|EXT2_HUMAN	82.254	3	4.7	32	87;370;687	24.29	24.49	24.41	23.07	23.14	23.37	2.2578	0.0073	1.2	1.2
Q14247	SRC8	sp|Q14247|SRC8_HUMAN	sp|Q14247|SRC8_HUMAN	61.585	12	26.9	183	95;129;448	30.1	29.93	29.91	28.78	28.91	28.65	2.211	0.0068	1.2	1.2
Q15417	CNN3	sp|Q15417|CNN3_HUMAN	sp|Q15417|CNN3_HUMAN	36.413	9	31.3	241	1;98;168;179;193;208;219;247;258	30.93	30.86	30.94	29.65	29.66	29.82	2.8253	0.003	1.2	1.2
P55081	MFAP1	sp|P55081|MFAP1_HUMAN	sp|P55081|MFAP1_HUMAN	51.958	10	17.5	376	1;8;31;50;307;349	28.83	28.89	29.07	27.74	27.68	27.82	2.7921	0.0029	1.18	1.18
P98179	RBM3	sp|P98179|RBM3_HUMAN	sp|P98179|RBM3_HUMAN	17.17	4	23.6	153	1;64;67	27.35	27.24	25.3	26.21	26.4	23.95	1.7593	0.0104	1.11	1.11
O15533	TPSN	sp|O15533|TPSN_HUMAN	sp|O15533|TPSN_HUMAN	47.625	3	13.6	128	93;297	29.78	29.69	30.07	28.49	28.67	29.09	2.0916	0.0067	1.1	1.1
Q05682	CALD1	sp|Q05682|CALD1_HUMAN	sp|Q05682|CALD1_HUMAN	93.23	26	27.4	330	1;18;137;226;482;499;622	30.07	29.94	30.24	28.96	28.83	29.18	3.6082	0.0136	1.09	1.09
Q13435	SF3B2	sp|Q13435|SF3B2_HUMAN	sp|Q13435|SF3B2_HUMAN	100.23	21	31.1	992	158;199;210;239;260;287;296;457;477;536;619;636;775;838;840;863	27.93	28.04	27.99	27.09	26.93	26.78	1.9644	0.0084	1.05	1.05
Q04637	IF4G1	sp|Q04637|IF4G1_HUMAN	sp|Q04637|IF4G1_HUMAN	175.49	18	10.8	732	197;721;775;780;818;868;910;916;955;962;1011;1024;1259;1544	29.45	29.45	29.58	28.44	28.29	28.61	2.5707	0.0029	1.05	1.05
P53384	NUBP1	sp|P53384|NUBP1_HUMAN	sp|P53384|NUBP1_HUMAN	34.534	2	10.9	64	1;230	25.03	24.83	24.67	23.66	24.16	23.59	1.4472	0.013	1.04	1.04
P25787	PSA2	sp|P25787|PSA2_HUMAN	sp|P25787|PSA2_HUMAN	25.898	9	46.2	166	79;203	28.89	28.87	28.86	28.12	27.74	27.73	1.8611	0.01	1.01	1.01
P15328	FOLR1	sp|P15328|FOLR1_HUMAN	sp|P15328|FOLR1_HUMAN	29.819	3	17.1	65	38;92;212	29.5	29.53	29.51	28.51	28.4	28.59	2.4327	0.0045	1.01	1.01
Q9ULA0	DNPEP	sp|Q9ULA0|DNPEP_HUMAN	sp|Q9ULA0|DNPEP_HUMAN	52.428	5	14.1	76	406;439;445	26.07	25.95	26.2	25	25.06	25.16	2.5107	0.0044	1	1
P30520	PURA2	sp|P30520|PURA2_HUMAN;sp|Q8N142|PURA1_HUMAN	sp|P30520|PURA2_HUMAN	50.097	7	10.1	108	181;368;452	26.44	26.41	25.27	27.2	27.32	26.6	1.5555	0.0118	-1	-1
Q9BWJ5	SF3B5	sp|Q9BWJ5|SF3B5_HUMAN	sp|Q9BWJ5|SF3B5_HUMAN	10.135	4	46.5	222	1;69;72	27.21	27.35	27.68	28.28	28.25	28.72	2.5762	0.0029	-1	-1
Q9Y3F4	STRAP	sp|Q9Y3F4|STRAP_HUMAN	sp|Q9Y3F4|STRAP_HUMAN	38.438	6	20	143	95;174	29.2	28.98	29.29	30.03	30.13	30.34	2.0844	0.0066	-1.01	-1.01
Q6YP21	KAT3	sp|Q6YP21|KAT3_HUMAN	sp|Q6YP21|KAT3_HUMAN	51.4	3	7.9	89	168;332	23.01	23.17	23.57	24.18	24.14	24.46	2.1437	0.0066	-1.01	-1.01
P07858	CATB	sp|P07858|CATB_HUMAN	sp|P07858|CATB_HUMAN	37.821	3	10	146	73;240;274;275	26.33	26.41	26.41	27.36	27.31	27.56	2.3418	0.0053	-1.03	-1.03
P42785	PCP	sp|P42785|PCP_HUMAN	sp|P42785|PCP_HUMAN	55.799	3	6.5	101	116;468	25.54	25.49	25.33	26.57	26.53	26.42	3.4357	0.01	-1.05	-1.05
O15382	BCAT2	sp|O15382|BCAT2_HUMAN	sp|O15382|BCAT2_HUMAN	44.287	4	12	24	41;124;362;389	24.57	24.84	24.5	25.85	25.63	25.64	1.7423	0.0104	-1.07	-1.07
Q13510	ASAH1	sp|Q13510|ASAH1_HUMAN	sp|Q13510|ASAH1_HUMAN	44.659	6	13.9	174	66;83;94;116;247	26.91	26.96	26.63	28.2	27.9	27.6	1.9539	0.0089	-1.07	-1.07
P62937	PPIA	sp|P62937|PPIA_HUMAN;sp|Q9Y536|PAL4A_HUMAN;sp|P0DN26|PAL4F_HUMAN;sp|F5H284|PAL4D_HUMAN;sp|A0A0B4J2A2|PAL4C_HUMAN;sp|A0A075B767|PAL4H_HUMAN;sp|A0A075B759|PAL4E_HUMAN;sp|P0DN37|PAL4G_HUMAN	sp|P62937|PPIA_HUMAN	18.012	14	70.3	2666	61;100;136;142	33.76	33.8	33.6	34.88	34.87	34.65	3.476	0.0109	-1.08	-1.08
O00764	PDXK	sp|O00764|PDXK_HUMAN	sp|O00764|PDXK_HUMAN	35.102	6	17	75	1;126;216;287	26.65	26.62	27.01	27.68	27.87	27.98	2.2044	0.0066	-1.08	-1.08
Q9NQR4	NIT2	sp|Q9NQR4|NIT2_HUMAN	sp|Q9NQR4|NIT2_HUMAN	30.608	2	7.2	90	156;273	26.06	25.83	26.28	26.98	27.16	27.3	1.9003	0.0092	-1.09	-1.09
P40926	MDHM	sp|P40926|MDHM_HUMAN	sp|P40926|MDHM_HUMAN	35.503	15	49.7	680	108;251;266;315	31.16	31.09	31.17	32.14	32.2	32.36	2.5392	0.0046	-1.09	-1.09
P29401	TKT	sp|P29401|TKT_HUMAN	sp|P29401|TKT_HUMAN	67.877	31	47.4	1236	1;135;199;266;303;604	32.09	32.19	31.94	33.2	33.22	33.1	3.0113	0.0047	-1.1	-1.1
P30048	PRDX3	sp|P30048|PRDX3_HUMAN	sp|P30048|PRDX3_HUMAN	27.692	6	27	100	156	28.24	28.38	27.11	29.35	29.35	28.38	2.2041	0.0066	-1.12	-1.12
P22234	PUR6	sp|P22234|PUR6_HUMAN	sp|P22234|PUR6_HUMAN	47.079	13	31.3	559	190;244;272	30.21	30.25	30.38	31.45	31.34	31.41	2.5757	0.0029	-1.12	-1.12
P13798	ACPH	sp|P13798|ACPH_HUMAN	sp|P13798|ACPH_HUMAN	81.224	8	10.8	147	58;102;216;670	25.74	26.02	25.78	27.05	27.15	26.73	2.075	0.0069	-1.13	-1.13
Q96C92	ENTR1	sp|Q96C92|ENTR1_HUMAN	sp|Q96C92|ENTR1_HUMAN	47.961	2	6.2	27	298;395	24.3	25.02	24.15	25.57	25.66	25.63	1.3331	0.0144	-1.13	-1.13
P00390	GSHR	sp|P00390|GSHR_HUMAN	sp|P00390|GSHR_HUMAN	56.256	10	21.1	302	260;273;450;465;479;487	29.66	29.47	29.75	30.61	30.56	31.14	1.8809	0.0094	-1.14	-1.14
P61106	RAB14	sp|P61106|RAB14_HUMAN	sp|P61106|RAB14_HUMAN	23.897	8	32.1	202	1;20;37;89	28.09	27.95	27.91	29.22	29.21	28.99	2.6413	0.0024	-1.15	-1.15
P07339	CATD	sp|P07339|CATD_HUMAN	sp|P07339|CATD_HUMAN	44.552	5	15	477	36;201;219;326	28.49	28.63	28.21	29.79	29.67	29.33	2.3329	0.0053	-1.16	-1.16
O95926	SYF2	sp|O95926|SYF2_HUMAN	sp|O95926|SYF2_HUMAN	28.722	3	7.8	80	43;146	26.91	26.48	26.57	27.94	27.77	27.72	2.3447	0.0054	-1.16	-1.16
Q9UKF7	PITC1	sp|Q9UKF7|PITC1_HUMAN	sp|Q9UKF7|PITC1_HUMAN	38.387	4	13	36	10;24;181	24.33	24.14	24.45	25.4	25.34	25.7	2.6718	0.0025	-1.17	-1.17
P40925	MDHC	sp|P40925|MDHC_HUMAN	sp|P40925|MDHC_HUMAN	36.426	13	32.3	101	1;244;313	29.1	28.97	29.57	30.08	30.4	30.73	1.933	0.009	-1.19	-1.19
Q13685	AAMP	sp|Q13685|AAMP_HUMAN	sp|Q13685|AAMP_HUMAN	46.75	2	9.7	113	154;200	26.79	26.76	25.77	27.9	28.3	26.71	1.6652	0.0103	-1.2	-1.2
Q15019	44076	sp|Q15019|SEPT2_HUMAN	sp|Q15019|SEPT2_HUMAN	41.487	11	31.6	457	168;284;316;332;335;343;345;347	28.74	28.7	28.96	29.88	29.93	30.25	2.9036	0.0036	-1.22	-1.22
P41250	GARS	sp|P41250|GARS_HUMAN	sp|P41250|GARS_HUMAN	83.165	17	23.7	270	124;202;281;292;348;555;585;628	29.32	29.3	28.99	30.62	30.61	30.07	2.4085	0.0049	-1.23	-1.23
P78417	GSTO1	sp|P78417|GSTO1_HUMAN	sp|P78417|GSTO1_HUMAN	27.566	10	35.3	422	1;29;115;203;206	27.76	27.86	27.93	29.09	29.07	29.11	2.8828	0.0035	-1.24	-1.24
P00505	AATM	sp|P00505|AATM_HUMAN	sp|P00505|AATM_HUMAN	47.517	19	42.8	438	60;174;281;293;315;402	29.2	29.41	29.63	30.6	30.62	30.76	2.4171	0.0049	-1.24	-1.24
P23634	AT2B4	sp|P23634|AT2B4_HUMAN;sp|Q16720|AT2B3_HUMAN;sp|Q01814|AT2B2_HUMAN	sp|P23634|AT2B4_HUMAN;sp|Q16720|AT2B3_HUMAN	137.92	8	6.7	121	1;14;27;255;456;472;622;630;694;802;831;1084	24.73	24.44	25.34	25.99	26.11	26.22	1.5158	0.0125	-1.27	-1.27
Q14141	44080	sp|Q14141|SEPT6_HUMAN	sp|Q14141|SEPT6_HUMAN	49.716	4	9.2	598	59;170;277;283;306	29.68	29.74	29.88	30.93	31.03	31.2	3.664	0.0087	-1.28	-1.28
P56537	IF6	sp|P56537|IF6_HUMAN	sp|P56537|IF6_HUMAN	26.599	6	28.6	186	62;236	28.16	28.16	27.87	29.32	29.39	29.33	2.32	0.0056	-1.28	-1.28
Q02446	SP4	sp|Q02446|SP4_HUMAN;sp|Q8IXZ3|SP8_HUMAN;sp|P0CG40|SP9_HUMAN;sp|P08047|SP1_HUMAN	sp|Q02446|SP4_HUMAN;sp|Q8IXZ3|SP8_HUMAN	81.984	4	7.3	18	18;717;781	24.2	23.37	24.52	25.3	25.17	25.56	1.4857	0.0127	-1.31	-1.31
Q53H96	P5CR3	sp|Q53H96|P5CR3_HUMAN	sp|Q53H96|P5CR3_HUMAN	28.663	2	8.8	59	19;258	22.67	23.42	23.67	24.5	24.57	24.66	1.4411	0.0128	-1.32	-1.32
Q8NE01	CNNM3	sp|Q8NE01|CNNM3_HUMAN	sp|Q8NE01|CNNM3_HUMAN	76.118	2	3	15	362;469	22.98	23.64	24.13	24.44	24.83	25.46	2.4701	0.0041	-1.33	-1.33
P55263	ADK	sp|P55263|ADK_HUMAN	sp|P55263|ADK_HUMAN	40.545	3	7.2	100	93;174	25.45	25.56	25.69	26.92	26.92	26.99	2.9386	0.0038	-1.37	-1.37
P06733	ENOA	sp|P06733|ENOA_HUMAN	sp|P06733|ENOA_HUMAN	47.168	24	54.4	4288	1;58;94;97;165;169;182;244;368	32.51	32.51	32.27	33.92	33.91	33.63	3.9015	0.0218	-1.39	-1.39
Q9BV57	MTND	sp|Q9BV57|MTND_HUMAN	sp|Q9BV57|MTND_HUMAN	21.498	3	21.8	28	64;83;124	23.28	23.32	22.6	24.35	24.54	24.48	1.5186	0.0123	-1.39	-1.39
P62487	RPB7	sp|P62487|RPB7_HUMAN	sp|P62487|RPB7_HUMAN	19.294	3	29.1	84	104;117;131	24.43	24.21	24.68	25.99	25.77	25.73	1.8154	0.0104	-1.39	-1.39
Q9GZS3	WDR61	sp|Q9GZS3|WDR61_HUMAN	sp|Q9GZS3|WDR61_HUMAN	33.58	2	7.5	204	1;191	27.88	28.03	28.25	29.36	29.41	29.55	2.851	0.0032	-1.39	-1.39
Q14914	PTGR1	sp|Q14914|PTGR1_HUMAN	sp|Q14914|PTGR1_HUMAN	35.869	4	21	65	63;64;146;230;267	26.35	26.21	26.58	27.79	27.73	27.85	2.516	0.0045	-1.41	-1.41
P23526	SAHH	sp|P23526|SAHH_HUMAN	sp|P23526|SAHH_HUMAN	47.716	15	37	467	29;33;127;167;168;210;290;419	29.4	29.43	29.35	30.76	30.7	31	2.1757	0.0066	-1.43	-1.43
Q9NYJ1	COA4	sp|Q9NYJ1|COA4_HUMAN	sp|Q9NYJ1|COA4_HUMAN	10.134	2	34.5	8	45;65	22.12	23.95	24.39	24.12	25.26	25.44	1.4371	0.0127	-1.45	-1.45
Q15024	EXOS7	sp|Q15024|EXOS7_HUMAN	sp|Q15024|EXOS7_HUMAN	31.821	3	8.2	78	239;255;256	26.05	26.22	26.35	27.5	27.72	27.88	3.5597	0.0139	-1.49	-1.49
P13929	ENOB	sp|P13929|ENOB_HUMAN	sp|P13929|ENOB_HUMAN	46.986	7	19.4	194	94;165;169;182;244;368;411	27.23	27.32	26.03	28.57	28.32	28.18	1.3179	0.0143	-1.49	-1.49
Q9BWD1	THIC	sp|Q9BWD1|THIC_HUMAN	sp|Q9BWD1|THIC_HUMAN	41.35	11	48.4	407	1;90;140;160;231;264;293	28.22	27.92	27.91	29.62	29.53	29.58	2.5622	0.0028	-1.56	-1.56
Q13228	SBP1	sp|Q13228|SBP1_HUMAN	sp|Q13228|SBP1_HUMAN	52.39	8	20.1	75	19;65;389	24.7	24.93	24.57	26.39	26.46	26.04	2.757	0.0028	-1.56	-1.56
P12955	PEPD	sp|P12955|PEPD_HUMAN	sp|P12955|PEPD_HUMAN	54.548	8	17.2	133	108;190;210;329;479	26.67	26.52	25.82	27.86	27.84	28.08	1.3804	0.0139	-1.59	-1.59
P22392	NDKB	sp|P22392|NDKB_HUMAN;sp|O60361|NDK8_HUMAN	sp|P22392|NDKB_HUMAN;sp|O60361|NDK8_HUMAN	17.298	7	43.4	901	68;76;90	31.61	31.71	31.99	33.24	33.36	33.56	3.594	0.0179	-1.61	-1.61
Q15102	PA1B3	sp|Q15102|PA1B3_HUMAN	sp|Q15102|PA1B3_HUMAN	25.734	5	20.8	83	1;24	22.73	22.81	24.17	24.78	24.34	25.49	1.7615	0.0105	-1.63	-1.63
Q96AB3	ISOC2	sp|Q96AB3|ISOC2_HUMAN	sp|Q96AB3|ISOC2_HUMAN	22.337	2	25.9	17	56;87	23.88	24.29	23.56	26.16	25.89	24.58	1.34	0.0144	-1.63	-1.63
Q7Z2K6	ERMP1	sp|Q7Z2K6|ERMP1_HUMAN	sp|Q7Z2K6|ERMP1_HUMAN	100.23	2	2.4	12	387;691	24.76	22.98	23.89	25.72	24.72	26.13	1.3267	0.0142	-1.65	-1.65
P17174	AATC	sp|P17174|AATC_HUMAN	sp|P17174|AATC_HUMAN	46.247	12	30.8	171	1;213;288;360	26.18	25.65	25.21	27.63	27.58	26.92	2.1665	0.0065	-1.7	-1.7
P09488	GSTM1	sp|P09488|GSTM1_HUMAN	sp|P09488|GSTM1_HUMAN	25.712	1	4.6	107	3;35;198;212	26.69	26.72	26.84	28.56	28.39	28.72	2.8451	0.0032	-1.81	-1.81
P16949	STMN1	sp|P16949|STMN1_HUMAN	sp|P16949|STMN1_HUMAN	17.302	8	47	142	105;116	26.45	26.46	26.96	28.26	28.26	28.78	4.7688	0.0435	-1.81	-1.81
Q96EC8	YIPF6	sp|Q96EC8|YIPF6_HUMAN	sp|Q96EC8|YIPF6_HUMAN	26.256	4	7.6	13	74	24.97	23.96	24.03	26.1	26.29	26.1	1.4295	0.0128	-1.84	-1.84
Q16775	GLO2	sp|Q16775|GLO2_HUMAN	sp|Q16775|GLO2_HUMAN	33.805	5	22.7	215	49;62;200;293	26.54	26.5	26.81	28.32	28.44	28.69	3.2216	0.0071	-1.87	-1.87
Q9NZL9	MAT2B	sp|Q9NZL9|MAT2B_HUMAN	sp|Q9NZL9|MAT2B_HUMAN	37.551	8	30.8	169	200;213;239;256;261	26.61	26.81	26.98	28.65	28.52	28.87	2.596	0.0022	-1.88	-1.88
Q6UW68	TM205	sp|Q6UW68|TM205_HUMAN	sp|Q6UW68|TM205_HUMAN	21.198	2	13.2	33	1;114	24.88	24.79	24.46	26.97	26.73	26.33	2.9562	0.0041	-1.97	-1.97
Q13868	EXOS2	sp|Q13868|EXOS2_HUMAN	sp|Q13868|EXOS2_HUMAN	32.789	7	29.4	68	3;5;40;47;113;131;282	25.08	24.64	24.4	26.97	27.13	26.28	2.037	0.0073	-2.09	-2.09
P46926	GNPI1	sp|P46926|GNPI1_HUMAN	sp|P46926|GNPI1_HUMAN	32.668	2	6.9	117	71;164;184;200;223;259	26.54	26.54	26.65	28.61	28.59	28.81	3.4945	0.0119	-2.09	-2.09
Q9BTV6	DPH7	sp|Q9BTV6|DPH7_HUMAN	sp|Q9BTV6|DPH7_HUMAN	50.575	3	8.4	23	94;177;403	24.75	24.29	23.61	26.24	26.22	26.46	1.4615	0.013	-2.09	-2.09
P04075	ALDOA	sp|P04075|ALDOA_HUMAN;sp|P05062|ALDOB_HUMAN	sp|P04075|ALDOA_HUMAN	39.42	20	54.9	949	1;165;233;251	31.77	31.64	31.13	33.83	33.72	33.3	3.6395	0.0079	-2.1	-2.1
Q53FT3	HIKES	sp|Q53FT3|HIKES_HUMAN	sp|Q53FT3|HIKES_HUMAN	21.627	2	12.7	44	1;100	23.92	23.2	23.51	25.79	25.72	25.93	2.1122	0.0063	-2.27	-2.27
P09417	DHPR	sp|P09417|DHPR_HUMAN	sp|P09417|DHPR_HUMAN	25.789	4	27	47	56;107;147;152;171;189	25.22	23.7	24.63	26.79	26.72	26.89	1.4976	0.0128	-2.28	-2.28
O43493	TGON2	sp|O43493|TGON2_HUMAN	sp|O43493|TGON2_HUMAN	51.018	2	4.6	23	346	24.14	22.69	24.1	25.86	25.74	26.27	1.5647	0.0118	-2.31	-2.31
Q8TDQ7	GNPI2	sp|Q8TDQ7|GNPI2_HUMAN	sp|Q8TDQ7|GNPI2_HUMAN	31.084	3	10.5	174	71;164;184;200;223;272	26.24	26.19	25.89	28.57	28.42	28.47	2.7247	0.0027	-2.38	-2.38	-2.38
Q96BM9	ARL8A	sp|Q96BM9|ARL8A_HUMAN	sp|Q96BM9|ARL8A_HUMAN	21.416	2	12.4	74	1;81;95;147	23.1	23.87	24.89	26.38	26.37	26.29	1.3184	0.0143	-2.39	-2.39	-2.39
P09972	ALDOC	sp|P09972|ALDOC_HUMAN	sp|P09972|ALDOC_HUMAN	39.455	5	18.1	132	40;233;251	24.8	24.44	23.36	26.49	26.57	26.73	1.3817	0.0139	-2.4	-2.4	-2.4
Q9BPW8	NIPS1	sp|Q9BPW8|NIPS1_HUMAN	sp|Q9BPW8|NIPS1_HUMAN	33.31	2	8.1	107	139;180;275	23.47	23.28	23.41	25.74	25.69	25.97	2.8984	0.0036	-2.41	-2.41	-2.41
Q05048	CSTF1	sp|Q05048|CSTF1_HUMAN	sp|Q05048|CSTF1_HUMAN	48.357	3	8.8	105	140;219;413	26.59	26.93	27.02	29.31	29.32	29.49	2.7942	0.003	-2.53	-2.53	-2.53
Q9NX14	NDUBB	sp|Q9NX14|NDUBB_HUMAN	sp|Q9NX14|NDUBB_HUMAN	17.316	3	19	95	87;137	24.87	23.65	23.49	26.91	27.07	26.84	1.6511	0.0102	-2.94	-2.94	-2.94
Q9H2H8	PPIL3	sp|Q9H2H8|PPIL3_HUMAN	sp|Q9H2H8|PPIL3_HUMAN	18.154	2	13.7	39	50	23.8	23.66	23.69	27.02	26.56	26.85	2.9823	0.0043	-3.09	-3.09	-3.09
P52888	THOP1	sp|P52888|THOP1_HUMAN	sp|P52888|THOP1_HUMAN	78.839	6	8.4	85	112;114;337;341;639;657	25.71	23.43	23.4	27.95	27.79	27.95	1.4262	0.0129	-3.71	-3.71	-3.71	-3.71
P48163	MAOX	sp|P48163|MAOX_HUMAN	sp|P48163|MAOX_HUMAN	64.149	5	10.1	50	1;76;167;361	25.68	22.6	23.52	27.97	27.28	27.78	1.4345	0.0126	-3.74	-3.74	-3.74	-3.74
O75306	NDUS2	sp|O75306|NDUS2_HUMAN	sp|O75306|NDUS2_HUMAN	52.545	5	9.9	78	99;105;210;337;375	26.09	22.95	23.82	28.43	28.34	28.65	1.3318	0.0144	-4.19	-4.19	-4.19	-4.19
P07099	HYEP	sp|P07099|HYEP_HUMAN	sp|P07099|HYEP_HUMAN	52.948	8	21.8	118	146;294;300;383;426	27	24.9	24.15	30.41	30.28	30.35	1.576	0.0112	-5	-5	-5	-5
A0AVT1	UBA6	sp|A0AVT1|UBA6_HUMAN	sp|A0AVT1|UBA6_HUMAN	117.97	8	9.3	183	191;203;256;441	27.32	27.62	27.38	27.65	27.68	27.59	0.9267	0.0234	-0.05
A0FGR8	ESYT2	sp|A0FGR8|ESYT2_HUMAN	sp|A0FGR8|ESYT2_HUMAN	102.36	8	11.8	275	1;73;119;124;207;342;463;554;635;660	26.67	26.83	26.56	26.53	26.5	26.69	0.3072	0.1037	0.43
A0MZ66	SHOT1	sp|A0MZ66|SHOT1_HUMAN	sp|A0MZ66|SHOT1_HUMAN	71.639	8	10.8	71	16;175	26.65	26.53	26.73	26.51	26.68	26.74	0.0324	0.2355	0.18
A1L0T0	ILVBL	sp|A1L0T0|ILVBL_HUMAN	sp|A1L0T0|ILVBL_HUMAN	67.867	4	10.1	20	1;4;45;107;153;292;318;342;445	24.27	24.1	24.4	24.81	24.6	24.2	0.4357	0.0657	-0.12
A5YKK6	CNOT1	sp|A5YKK6|CNOT1_HUMAN	sp|A5YKK6|CNOT1_HUMAN	266.94	20	10.9	173	111	24.62	24.38	25.01	24.27	24.42	23.56	0.501	0.0555	-0.15
A6NDG6	PGP	sp|A6NDG6|PGP_HUMAN	sp|A6NDG6|PGP_HUMAN	34.006	3	14.3	27	88;182;189	26	26.01	23.48	23.63	24.25	25.08	0.2476	0.1265	0.32
A6NDR6	ME3L1	sp|A6NDR6|ME3L1_HUMAN;sp|Q99687|MEIS3_HUMAN;sp|O00470|MEIS1_HUMAN;sp|O14770|MEIS2_HUMAN;sp|A8K0S8|ME3L2_HUMAN	sp|A6NDR6|ME3L1_HUMAN;sp|Q99687|MEIS3_HUMAN;sp|O00470|MEIS1_HUMAN;sp|O14770|MEIS2_HUMAN	30.204	3	6.9	47	300;813;1010;1115;1314;1539;1602;1778;2019;2093;2106;2173;2390;2395;2813;2965;3045;3082	26.22	26.22	26.39	25.98	26.07	26.36	0.8443	0.0262	0.6
A6NHL2	TBAL3	sp|A6NHL2|TBAL3_HUMAN	sp|A6NHL2|TBAL3_HUMAN	49.908	1	3.8	46	1;9;79;221	24.68	24.54	24.19	24.84	23.06	24.35	0.2544	0.1241	-0.47
O00115	DNS2A	sp|O00115|DNS2A_HUMAN	sp|O00115|DNS2A_HUMAN	39.58	3	7.8	32	224;238	24.3	24.03	23.73	24.62	24.35	23.56	0.3631	0.0836	-0.01
O00116	ADAS	sp|O00116|ADAS_HUMAN	sp|O00116|ADAS_HUMAN	72.911	3	5.6	90	192;283;302	25.84	25.92	26.09	25.56	23.92	25.85	0.5433	0.0492	0.32
O00139	KIF2A	sp|O00139|KIF2A_HUMAN;sp|Q8N4N8|KIF2B_HUMAN	sp|O00139|KIF2A_HUMAN	79.954	7	14	76	59;84;149;201;290;345;497;538	23.5	24.66	25.27	23.74	23.52	24.69	0.4616	0.0609	-0.29
O00148	DX39A	sp|O00148|DX39A_HUMAN	sp|O00148|DX39A_HUMAN	49.129	5	13.6	351	1;179;205;218	26	25.43	25.84	25.9	25.33	25.37	0.6717	0.0364	1.14
O00151	PDLI1	sp|O00151|PDLI1_HUMAN	sp|O00151|PDLI1_HUMAN	36.071	7	29.2	220	1;67;406;489;506;931;1072;1297;1299;1485;1780;1793;1839;1983;2013;2047;2077	27.23	27.32	27.32	27.18	27.02	27.23	0.7206	0.0335	0.62
O00154	BACH	sp|O00154|BACH_HUMAN;sp|Q6ZUV0|BACHL_HUMAN	sp|O00154|BACH_HUMAN	41.796	7	22.1	286	38;298;316	28.82	28.63	28.84	28.87	28.63	29.22	0.4493	0.0633	0.01
O00161	SNP23	sp|O00161|SNP23_HUMAN	sp|O00161|SNP23_HUMAN	23.354	6	34.1	168	1;23;35;38;122	29.64	29.46	29.34	29.65	29.38	29.4	0.031	0.2359	0.21
O00170	AIP	sp|O00170|AIP_HUMAN	sp|O00170|AIP_HUMAN	37.636	7	21.8	140	19;61;110;215;216	26.21	26.13	26.07	25.71	25.36	26.22	0.5109	0.0539	-0.5
O00193	SMAP	sp|O00193|SMAP_HUMAN	sp|O00193|SMAP_HUMAN	20.332	3	12.6	248	65;336;505;581;868;905;986;1139;1241;1346;1507;1579;1589;1685;1842;2012;2041;2342;2412;2423;2447;2994;3043;3126;3169;3199;3256;3310;3372;3392;3405;3436;4107;4128;4339	27.86	27.49	27.88	27.77	27.72	27.97	0.3091	0.1031	0.1
O00203	AP3B1	sp|O00203|AP3B1_HUMAN;sp|Q13367|AP3B2_HUMAN	sp|O00203|AP3B1_HUMAN	121.32	6	4.9	69	169	25.24	25.4	25.3	24.99	25.2	24.06	0.6207	0.0419	-0.21
O00217	NDUS8	sp|O00217|NDUS8_HUMAN	sp|O00217|NDUS8_HUMAN	23.705	5	15.2	201	115;167;415;602;859;1014	28.28	28.23	28.4	27.82	27.96	28.18	1.2969	0.0147	-0.79
O00220	TR10A	sp|O00220|TR10A_HUMAN	sp|O00220|TR10A_HUMAN	50.089	5	13.5	99	444;456	27.58	27.43	26.91	27.47	27.52	27.06	0.1942	0.1514	0.14
O00231	PSD11	sp|O00231|PSD11_HUMAN	sp|O00231|PSD11_HUMAN	47.463	5	14.7	203	65;93;227;435;449;515;518;529;690;711	28.38	28.35	28.36	28.12	28.19	28.33	0.7878	0.0301	0.65
O00232	PSD12	sp|O00232|PSD12_HUMAN	sp|O00232|PSD12_HUMAN	52.904	12	26.5	388	11;234;303;325;330	27.83	27.82	27.89	27.68	27.62	27.58	1.3408	0.0144	0.99
O00233	PSMD9	sp|O00233|PSMD9_HUMAN	sp|O00233|PSMD9_HUMAN	24.682	4	19.3	136	121	25.94	25.94	25.73	26.17	26.25	26.1	1.7217	0.0106	-0.14
O00244	ATOX1	sp|O00244|ATOX1_HUMAN	sp|O00244|ATOX1_HUMAN	7.4016	2	51.5	27	1;100;175;189;198;247;547	25.96	26.04	24.94	25.91	25.94	25.5	0.235	0.1312	0.02
O00264	PGRC1	sp|O00264|PGRC1_HUMAN	sp|O00264|PGRC1_HUMAN	21.671	3	16.4	88	482;804;1819;3164;3700;3743	27.9	28.27	28.51	28.19	28.16	28.28	0.0406	0.2314	0.22
O00267	SPT5H	sp|O00267|SPT5H_HUMAN	sp|O00267|SPT5H_HUMAN	121	14	13.7	324	107;263;356	26.64	26.6	26.88	26.6	26.53	26.68	0.7958	0.0297	0.39
O00273	DFFA	sp|O00273|DFFA_HUMAN	sp|O00273|DFFA_HUMAN	36.521	2	7.6	114	312;350	27.6	27.26	27.68	27.64	23.51	24.17	0.7241	0.0332	0.9
O00299	CLIC1	sp|O00299|CLIC1_HUMAN	sp|O00299|CLIC1_HUMAN	26.922	7	32	102	1;92;155;240;284;328	26.65	26.66	23.32	26.1	26.14	24.83	0.0707	0.2192	0.01
O00300	TR11B	sp|O00300|TR11B_HUMAN	sp|O00300|TR11B_HUMAN	46.026	5	10	49	44	24.08	24.42	22.94	23.09	24.43	24.58	0.0964	0.208	-0.07
O00303	EIF3F	sp|O00303|EIF3F_HUMAN	sp|O00303|EIF3F_HUMAN	37.563	6	14	430	48;76;110;148;168;295;429;433	27.42	27.72	27.38	27.2	27.38	27.12	1.7564	0.0106	1.9
O00410	IPO5	sp|O00410|IPO5_HUMAN	sp|O00410|IPO5_HUMAN	123.63	21	23.3	1402	68;91;258;285;305;313;389;493	31.3	31.33	31.35	31.33	31.38	31.37	1.0572	0.0186	0.15
O00422	SAP18	sp|O00422|SAP18_HUMAN	sp|O00422|SAP18_HUMAN	17.561	8	39.9	235	1;142	28.73	28.65	28.91	28.77	28.74	29.09	0.9088	0.0238	0.06
O00429	DNM1L	sp|O00429|DNM1L_HUMAN	sp|O00429|DNM1L_HUMAN	81.876	11	21.7	273	10;167;188;222;324;463;674;706;738;746;755;770;773;793;798;899	27.28	27.21	27.58	27.11	27	27.52	1.0898	0.0177	0.63
O00461	GOLI4	sp|O00461|GOLI4_HUMAN	sp|O00461|GOLI4_HUMAN	81.879	1	1.7	31	37;55;184	27.64	27.66	28.14	27.91	28.03	28.44	2.023	0.0074	-0.15
O00469	PLOD2	sp|O00469|PLOD2_HUMAN	sp|O00469|PLOD2_HUMAN	84.685	12	14.7	311	132	30.46	30.63	30.67	30.22	30.34	30.67	0.7392	0.0325	0.85
O00487	PSDE	sp|O00487|PSDE_HUMAN	sp|O00487|PSDE_HUMAN	34.577	8	29.4	199	1;15;38;219;324;330;334;355;374;486	26.95	26.94	27.05	26.99	26.71	27.01	0.3462	0.0902	0.32
O00499	BIN1	sp|O00499|BIN1_HUMAN	sp|O00499|BIN1_HUMAN	64.699	4	8.6	84	1;17;43;157	27.86	27.53	24.08	27.37	27.52	26.3	0.2494	0.1258	-0.4
O00560	SDCB1	sp|O00560|SDCB1_HUMAN	sp|O00560|SDCB1_HUMAN	32.444	10	34.6	579	62;87;160;244;353;415;417;436;445;480	29.27	29.6	29.69	29.37	29.5	29.6	0.1426	0.1832	0.24
O00584	RNT2	sp|O00584|RNT2_HUMAN	sp|O00584|RNT2_HUMAN	29.48	2	8.2	112	192;391;464	25.33	25.4	25.27	25.54	25.53	25.53	1.3958	0.0138	-0.05
O00625	PIR	sp|O00625|PIR_HUMAN	sp|O00625|PIR_HUMAN	32.113	3	12.4	151	605;656	27.34	27.55	27.65	27.44	27.7	27.87	1.3485	0.0145	-0.01
O00629	IMA3	sp|O00629|IMA3_HUMAN	sp|O00629|IMA3_HUMAN	57.886	3	5.8	105	331;344;369;383;391;406;411;414;446;528;564;663;736;805;813;816;878;964	27.59	27.39	27.4	27.37	27.59	27.48	0.0489	0.2281	0.16
O00743	PPP6	sp|O00743|PPP6_HUMAN	sp|O00743|PPP6_HUMAN	35.144	4	14.4	93	1;23	23.43	26.08	26.15	27.06	27.29	27.34	0.8833	0.025	-2.01
O00762	UBE2C	sp|O00762|UBE2C_HUMAN	sp|O00762|UBE2C_HUMAN	19.652	1	8.4	14	59;250	23.36	24.02	23.82	24	24.16	22.68	0.0727	0.2187	0.47
O00767	ACOD	sp|O00767|ACOD_HUMAN	sp|O00767|ACOD_HUMAN	41.522	4	9.2	69	81;305	26.62	24.58	23.84	26.81	26.58	24.4	0.6233	0.0416	-0.88
O14530	TXND9	sp|O14530|TXND9_HUMAN	sp|O14530|TXND9_HUMAN	26.534	4	26.1	160	38;48;150	27.11	26	25.78	25.66	25.04	25.37	1.0507	0.0189	0.39
O14561	ACPM	sp|O14561|ACPM_HUMAN	sp|O14561|ACPM_HUMAN	17.417	3	15.4	335	427;543;611;708	30.09	30.06	28.97	30.44	30.67	29.43	1.6097	0.0106	-0.29
O14562	UBFD1	sp|O14562|UBFD1_HUMAN	sp|O14562|UBFD1_HUMAN	33.382	7	21.4	314	136;163;261;380	28.51	28.56	28.72	28.38	28.46	28.5	1.32	0.0143	0.67
O14579	COPE	sp|O14579|COPE_HUMAN	sp|O14579|COPE_HUMAN	34.482	7	29.9	325	1;202;206;218;226;228;306	28.14	28.25	28.08	28.23	28.23	28.11	0.4538	0.0622	0.14
O14613	BORG1	sp|O14613|BORG1_HUMAN	sp|O14613|BORG1_HUMAN	22.483	2	19.5	22	270;421;491;549;621;633;696;700;918;1129;1206;1492;1589;1766;1798;1993;2020;2129;2148;2162;2293;2429;2441;2445;2544;2561	25.39	25.22	24.28	23.43	24.88	24.09	0.5514	0.0485	0.31
O14618	CCS	sp|O14618|CCS_HUMAN	sp|O14618|CCS_HUMAN	29.04	3	25.2	52	52;55;62;85;90;106	27.15	26.93	25.05	27.75	27.59	27.88	0.6898	0.0352	-1.36
O14641	DVL2	sp|O14641|DVL2_HUMAN;sp|P54792|DVLP1_HUMAN;sp|O14640|DVL1_HUMAN	sp|O14641|DVL2_HUMAN;sp|P54792|DVLP1_HUMAN;sp|O14640|DVL1_HUMAN	78.947	2	3	92	1;9;39;192	25.77	25.81	26.08	23.15	25.68	24.04	0.7731	0.0305	0.66
O14653	GOSR2	sp|O14653|GOSR2_HUMAN	sp|O14653|GOSR2_HUMAN	24.775	5	41.5	154	178;188;228;248;280	27.28	27.21	27.38	27.52	27.19	27.56	0.6467	0.0391	0.02
O14656	TOR1A	sp|O14656|TOR1A_HUMAN	sp|O14656|TOR1A_HUMAN	37.808	4	11.7	91	67;355;409;606;832	26.32	26.45	23.86	26.25	26.07	25.98	0.2563	0.1234	-0.37
O14657	TOR1B	sp|O14657|TOR1B_HUMAN	sp|O14657|TOR1B_HUMAN	37.978	1	3.9	49	38;45;217;253;403;529;539;546;548	26.87	27.07	27.02	27.08	26.52	26.83	0.302	0.106	0.87
O14672	ADA10	sp|O14672|ADA10_HUMAN	sp|O14672|ADA10_HUMAN	84.141	7	12.3	151	99;215	25.48	25.72	25.76	25.6	25.58	26	0.2326	0.1322	0.1
O14737	PDCD5	sp|O14737|PDCD5_HUMAN	sp|O14737|PDCD5_HUMAN	14.285	4	25.6	182	368;372	27.58	27.58	27.46	27.5	27.12	27.48	0.459	0.0612	0.84
O14744	ANM5	sp|O14744|ANM5_HUMAN	sp|O14744|ANM5_HUMAN	72.683	6	11.5	239	146;301;552	27.97	28.07	27.96	27.91	28.21	28.32	0.4599	0.0611	0
O14745	NHRF1	sp|O14745|NHRF1_HUMAN	sp|O14745|NHRF1_HUMAN	38.868	6	16.2	241	21;51;287;348	28.5	28.37	28.76	28.23	28.3	28.41	0.9968	0.02	1.21
O14763	TR10B	sp|O14763|TR10B_HUMAN	sp|O14763|TR10B_HUMAN	47.878	4	8.6	60	174;457;559;565	28.12	28.33	28.43	28.47	28.54	28.59	1.2479	0.0157	-0.09
O14776	TCRG1	sp|O14776|TCRG1_HUMAN;sp|Q5VWI1|TCRGL_HUMAN	sp|O14776|TCRG1_HUMAN	123.9	13	11.7	252	1;5;7;9;65;81;251;278	27.84	27.84	27.79	27.23	27.19	27.48	1.4212	0.0132	-0.26
O14777	NDC80	sp|O14777|NDC80_HUMAN	sp|O14777|NDC80_HUMAN	73.912	5	9.8	92	16;123;126	25.79	25.81	25.71	26.24	25.78	26.3	0.6685	0.0367	-0.18
O14787	TNPO2	sp|O14787|TNPO2_HUMAN	sp|O14787|TNPO2_HUMAN	101.39	4	6.2	127	1;28;76;185;255	25.28	25.25	25.37	24.11	25.42	25.49	0.245	0.1274	-0.98
O14818	PSA7	sp|O14818|PSA7_HUMAN;sp|Q8TAA3|PSMA8_HUMAN	sp|O14818|PSA7_HUMAN	27.887	6	25.4	194	242;481;483	29.22	29.09	28.22	28.73	28.66	27.82	2.3897	0.0048	-0.37
O14880	MGST3	sp|O14880|MGST3_HUMAN	sp|O14880|MGST3_HUMAN	16.516	3	19.7	40	100;103;159	26.12	25.9	23.33	27.52	27.67	26.7	1.1595	0.0163	-2.18
O14925	TIM23	sp|O14925|TIM23_HUMAN;sp|Q5SRD1|TI23B_HUMAN	sp|O14925|TIM23_HUMAN;sp|Q5SRD1|TI23B_HUMAN	21.943	5	25.4	60	826;1012;1041;1098;1142;1156;1179;1247	25.61	25.44	25.38	25.14	25.42	24.36	0.6542	0.0381	-0.28
O14929	HAT1	sp|O14929|HAT1_HUMAN	sp|O14929|HAT1_HUMAN	49.512	4	14.8	270	78;122;189;255;307	27.83	27.91	28.13	27.91	27.68	27.94	0.4268	0.0677	0.45
O14936	CSKP	sp|O14936|CSKP_HUMAN	sp|O14936|CSKP_HUMAN	105.12	7	9.7	25	166;442;459;507;511;531;684	27.02	23.76	27.27	27.31	27.4	27.52	0.4683	0.0601	-1.39
O14964	HGS	sp|O14964|HGS_HUMAN	sp|O14964|HGS_HUMAN	86.191	12	18.3	200	62;83	29.01	29.11	29.22	29.15	29.2	29.44	1.1949	0.0158	0.01
O14967	CLGN	sp|O14967|CLGN_HUMAN	sp|O14967|CLGN_HUMAN	70.038	4	7.7	74	1;147;376;602	26.94	26.9	27.21	27.25	27.26	27.71	1.7024	0.0106	-0.21
O14979	HNRDL	sp|O14979|HNRDL_HUMAN	sp|O14979|HNRDL_HUMAN	46.437	5	13.3	289	38;212	29.32	28.75	28.09	28.78	28.79	23.77	0.4434	0.0643	0.67
O14980	XPO1	sp|O14980|XPO1_HUMAN	sp|O14980|XPO1_HUMAN	123.38	14	16.9	292	224;503;580;601;684;774;804;1242;1949;2018;2023	28.36	28.23	28.35	28.07	28.24	28.26	0.5464	0.0488	0.51
O15020	SPTN2	sp|O15020|SPTN2_HUMAN	sp|O15020|SPTN2_HUMAN	271.32	8	4.6	76	15;18;31;41;73;223;250	25.66	25.73	25.88	25.68	25.91	25.92	0.6351	0.0403	0.09
O15027	SC16A	sp|O15027|SC16A_HUMAN	sp|O15027|SC16A_HUMAN	251.89	7	4.5	105	102;219;295;319;436;658;1244;1588;1599;1684	26.14	26.26	26.24	26.04	26.07	23.76	0.4437	0.0644	0.38
O15031	PLXB2	sp|O15031|PLXB2_HUMAN	sp|O15031|PLXB2_HUMAN	205.12	5	2.9	45	268	25.45	25.81	25.84	25.62	25.96	24.43	0.2531	0.1245	-0.52
O15061	SYNEM	sp|O15061|SYNEM_HUMAN	sp|O15061|SYNEM_HUMAN	172.77	5	4.5	20	1;123;275;336;362	24.44	24.3	24.78	24.52	23.95	23.76	0.502	0.0556	-0.39
O15067	PUR4	sp|O15067|PUR4_HUMAN	sp|O15067|PUR4_HUMAN	144.73	13	13.2	350	94;104;112;179;186;355;362;393;417;420	28.69	28.74	28.92	28.61	28.61	28.84	1.4857	0.0127	0.36
O15116	LSM1	sp|O15116|LSM1_HUMAN	sp|O15116|LSM1_HUMAN	15.179	1	12.8	59	245;671;873;918	22.92	22.96	24.52	23.46	22.8	24.6	0.2653	0.1194	0
O15144	ARPC2	sp|O15144|ARPC2_HUMAN	sp|O15144|ARPC2_HUMAN	34.333	7	20.3	195	1;29	28.53	28.6	28.79	28.79	28.62	28.87	0.6397	0.0394	0.04
O15145	ARPC3	sp|O15145|ARPC3_HUMAN	sp|O15145|ARPC3_HUMAN	20.546	8	29.2	307	436;535;605;670;689	28.62	28.77	28.89	28.75	28.82	28.82	0.2244	0.1357	0.15
O15155	BET1	sp|O15155|BET1_HUMAN	sp|O15155|BET1_HUMAN	13.289	1	15.3	113	1;92;108;128;137;249;394;427;504;889;1127;1244	27.35	27.4	27.31	27.33	27.31	27.37	0.1108	0.2015	0.22
O15160	RPAC1	sp|O15160|RPAC1_HUMAN	sp|O15160|RPAC1_HUMAN	39.249	4	10.4	201	24;39;56;129	26.54	26.79	26.7	25.98	23.66	26.16	0.6123	0.0427	0.56
O15164	TIF1A	sp|O15164|TIF1A_HUMAN	sp|O15164|TIF1A_HUMAN	116.83	4	3.8	30	165;192;252;288;380;494;545;586	25.31	23.66	23.8	25.26	25.07	25.34	0.7011	0.0345	-0.94
O15173	PGRC2	sp|O15173|PGRC2_HUMAN	sp|O15173|PGRC2_HUMAN	23.818	7	38.1	51	95;152;208	26.91	23.79	26.26	26.65	26.66	26.58	0.38	0.078	-0.96
O15230	LAMA5	sp|O15230|LAMA5_HUMAN	sp|O15230|LAMA5_HUMAN	399.73	9	2.3	55	22;26;374;413;570	25.45	25.73	26.22	26.18	26.39	26.41	1.0487	0.0188	-0.33
O15258	RER1	sp|O15258|RER1_HUMAN	sp|O15258|RER1_HUMAN	22.958	3	19.4	36	1;181;219;388;410;417;533;555;564;608;647;754;788;842	25.47	25.63	25.51	25.53	25.36	25.99	0.1449	0.1821	0.08
O15260	SURF4	sp|O15260|SURF4_HUMAN	sp|O15260|SURF4_HUMAN	30.394	4	15.6	119	1;171;184;373;865;1143;1436;1559;1570;1685;1852;2084;2382;2467;2530;2807;3013	27.41	27.31	27.66	27.23	26.32	26.82	0.9356	0.0228	0.16
O15269	SPTC1	sp|O15269|SPTC1_HUMAN	sp|O15269|SPTC1_HUMAN	52.743	2	4.4	85	92;101;111;149;191;219;221;250;297;370;424;593;634	26.7	26.58	25.53	26.58	26.52	26.64	0.2818	0.1134	-0.15
O15294	OGT1	sp|O15294|OGT1_HUMAN	sp|O15294|OGT1_HUMAN	116.92	8	10.5	114	44;45;306;348;378;433;462	23.78	25.33	25.53	25.13	25.4	25.15	0.2433	0.1278	-0.19
O15305	PMM2	sp|O15305|PMM2_HUMAN	sp|O15305|PMM2_HUMAN	28.082	5	19.5	264	573;624;657;1034;1112;2397;2690;2692;2705	28.87	28.94	28.93	28.64	28.62	28.81	1.2087	0.0157	1.14
O15344	TRI18	sp|O15344|TRI18_HUMAN	sp|O15344|TRI18_HUMAN	75.25	2	3.4	14	1;3;180;193;680;848;852	24.61	23.6	25.13	24.67	24.73	24.6	0.1591	0.1738	-0.07
O15347	HMGB3	sp|O15347|HMGB3_HUMAN	sp|O15347|HMGB3_HUMAN	22.98	6	21.5	327	106;113;120	30.28	30.22	30.41	30.69	30.74	30.92	2.223	0.0069	-0.29
O15355	PPM1G	sp|O15355|PPM1G_HUMAN	sp|O15355|PPM1G_HUMAN	59.271	5	15.4	342	74;204;279;307	27.86	28	28.01	28.09	27.99	28.13	0.6192	0.0423	0.05
O15372	EIF3H	sp|O15372|EIF3H_HUMAN	sp|O15372|EIF3H_HUMAN	39.93	5	15.9	222	1;5;98;271	28.24	28.18	28.59	28.79	29.02	29.11	1.6145	0.0105	-0.49
O15460	P4HA2	sp|O15460|P4HA2_HUMAN	sp|O15460|P4HA2_HUMAN	60.901	7	11.6	66	208	28.92	28.59	28.93	29.2	28.95	29.07	1.2238	0.0157	-0.1
O15498	YKT6	sp|O15498|YKT6_HUMAN	sp|O15498|YKT6_HUMAN	22.417	4	20.2	65	1;137	26.63	27.02	22.95	27.17	27.42	27.06	0.5218	0.052	-1.68
O15511	ARPC5	sp|O15511|ARPC5_HUMAN	sp|O15511|ARPC5_HUMAN	16.32	3	29.1	218	1;76;77;78;88	28.07	27.82	27.92	27.79	27.58	27.93	0.6956	0.0352	0.78
O15541	R113A	sp|O15541|R113A_HUMAN	sp|O15541|R113A_HUMAN	38.787	5	13.4	99	16;28;32	23.01	24.44	24.43	24.79	23.35	24.68	0.1316	0.1898	-0.15
O43143	DHX15	sp|O43143|DHX15_HUMAN	sp|O43143|DHX15_HUMAN	90.932	13	17.1	469	563;638;652;661;672	27.43	27.58	27.85	26.61	26.85	26.97	2.5398	0.0047	0.3
O43172	PRP4	sp|O43172|PRP4_HUMAN	sp|O43172|PRP4_HUMAN	58.449	3	5.6	99	25;214	27.06	26.99	27.13	27.03	26.98	27.06	0.6635	0.0369	0.24
O43175	SERA	sp|O43175|SERA_HUMAN	sp|O43175|SERA_HUMAN	56.65	13	28	531	120;305	29.39	29.37	29.65	29.45	29.53	29.78	1.2458	0.0156	0.05
O43237	DC1L2	sp|O43237|DC1L2_HUMAN	sp|O43237|DC1L2_HUMAN	54.099	6	14.2	66	1;57;92;188;201;282;287;291	27.11	26.85	26.88	26.56	22.81	26.51	0.5222	0.0521	0.69
O43290	SNUT1	sp|O43290|SNUT1_HUMAN	sp|O43290|SNUT1_HUMAN	90.254	10	14.4	300	186;297	24.76	24.1	24.6	24.45	24.63	24.04	0.114	0.2001	0.44
O43318	M3K7	sp|O43318|M3K7_HUMAN	sp|O43318|M3K7_HUMAN	67.195	7	14.5	87	1;66	23.78	23.38	24.86	24.69	24.85	23.93	0.2403	0.1292	-0.3
O43390	HNRPR	sp|O43390|HNRPR_HUMAN	sp|O43390|HNRPR_HUMAN	70.942	10	21	310	200;224	27.38	27.33	27.48	23.62	27.45	23.42	0.7063	0.034	0.96
O43395	PRPF3	sp|O43395|PRPF3_HUMAN	sp|O43395|PRPF3_HUMAN	77.528	8	16	128	100	26.28	26.54	26.91	25.97	25.83	26.04	1.1867	0.0159	0.09
O43396	TXNL1	sp|O43396|TXNL1_HUMAN	sp|O43396|TXNL1_HUMAN	32.251	8	37.4	437	1;46;84;158;219;275;332;344;508;550;608;611;678;720;740;757	28.76	28.81	28.6	28.77	28.72	28.38	0.5663	0.0474	0.39
O43399	TPD54	sp|O43399|TPD54_HUMAN	sp|O43399|TPD54_HUMAN	22.237	9	51.9	444	252;266	32.44	32.14	32.45	32.63	32.5	32.84	1.4365	0.0127	-0.15
O43432	IF4G3	sp|O43432|IF4G3_HUMAN	sp|O43432|IF4G3_HUMAN	176.65	10	7.8	58	286;302	24.6	24.85	23.73	23.15	25.06	23.8	0.2696	0.1181	-0.45
O43447	PPIH	sp|O43447|PPIH_HUMAN	sp|O43447|PPIH_HUMAN	19.208	3	11.9	183	176;185;188;297;351;423;486;532;654;675;725;854;885;894	27.26	27.36	27.38	27.72	27.74	27.68	1.8002	0.0108	-0.21
O43488	ARK72	sp|O43488|ARK72_HUMAN	sp|O43488|ARK72_HUMAN	39.589	5	12	100	14;273;326	23.78	24.08	27.73	28.26	28.38	28.28	0.8656	0.0255	-3.11
O43491	E41L2	sp|O43491|E41L2_HUMAN	sp|O43491|E41L2_HUMAN	112.59	12	13.3	325	1;13;72;75;89	27.44	27.46	27.81	27.47	27.48	27.74	0.0498	0.2278	0.21
O43570	CAH12	sp|O43570|CAH12_HUMAN	sp|O43570|CAH12_HUMAN	39.45	3	8.2	19	72;174;184;201	25.37	25.71	25.65	25.72	25.94	24.19	0.1774	0.1619	-0.98
O43592	XPOT	sp|O43592|XPOT_HUMAN	sp|O43592|XPOT_HUMAN	109.96	8	8.7	236	1;73;154;191	26.44	26.63	26.49	26.33	26.39	26.43	0.8923	0.0247	0.57
O43598	DNPH1	sp|O43598|DNPH1_HUMAN	sp|O43598|DNPH1_HUMAN	19.108	3	12.1	150	241;454;499;957;1110;1121;1198	28.12	28.22	28.48	28.19	28.47	28.7	1.0897	0.0177	-0.03
O43615	TIM44	sp|O43615|TIM44_HUMAN	sp|O43615|TIM44_HUMAN	51.355	4	10.6	107	167;208;278;385	27.03	24.09	26.98	26.93	27.01	27.21	0.3981	0.0736	-1.01
O43617	TPPC3	sp|O43617|TPPC3_HUMAN	sp|O43617|TPPC3_HUMAN	20.274	2	11.7	99	111;174	27.76	27.78	27.15	27.7	24.07	27.49	0.3295	0.0958	0.51
O43633	CHM2A	sp|O43633|CHM2A_HUMAN	sp|O43633|CHM2A_HUMAN	25.104	5	18.5	189	423	27.24	27.45	27.73	28	27.77	28.04	1.0531	0.0189	-0.28
O43670	ZN207	sp|O43670|ZN207_HUMAN	sp|O43670|ZN207_HUMAN	50.75	4	13.8	42	1;134;245;296;343	26.99	27.2	27.06	25.98	26.01	26.47	1.458	0.0132	0.39
O43676	NDUB3	sp|O43676|NDUB3_HUMAN	sp|O43676|NDUB3_HUMAN	11.402	2	14.3	11	66;114;170;177	25.17	24.26	25.44	23.92	24.14	23.47	0.7632	0.031	0.48
O43681	ASNA	sp|O43681|ASNA_HUMAN	sp|O43681|ASNA_HUMAN	38.792	3	17.8	55	9;195;227	27.4	27.18	24.11	28.33	28.15	25.14	3.096	0.0058	-0.98
O43684	BUB3	sp|O43684|BUB3_HUMAN	sp|O43684|BUB3_HUMAN	37.154	5	14.3	455	53;101	28.62	28.75	28.94	28.92	28.93	29.25	1.6064	0.0109	-0.11
O43707	ACTN4	sp|O43707|ACTN4_HUMAN;sp|P35609|ACTN2_HUMAN	sp|O43707|ACTN4_HUMAN	104.85	22	31.5	1278	226;545;780;785	33.07	33.16	33.12	32.75	32.81	32.92	1.6549	0.0103	-0.99
O43719	HTSF1	sp|O43719|HTSF1_HUMAN	sp|O43719|HTSF1_HUMAN	85.852	8	12.6	156	318;368;412;467;514;524;946;1075;1155	26.31	26.11	26.32	26.13	26.09	26.08	0.8063	0.0286	0.6
O43747	AP1G1	sp|O43747|AP1G1_HUMAN	sp|O43747|AP1G1_HUMAN	91.35	7	14.2	95	125;320	23.9	23.76	24.56	24.18	24	22.96	0.2079	0.1441	-0.54
O43752	STX6	sp|O43752|STX6_HUMAN	sp|O43752|STX6_HUMAN	29.176	7	25.5	127	353;498	27.23	27.65	27.68	27.53	27.62	28.03	0.6565	0.0378	-0.06
O43765	SGTA	sp|O43765|SGTA_HUMAN	sp|O43765|SGTA_HUMAN	34.063	4	11.5	175	183;371	28.11	28.3	28.47	28.3	28.35	28.65	1.0469	0.0189	0.02
O43776	SYNC	sp|O43776|SYNC_HUMAN	sp|O43776|SYNC_HUMAN	62.942	10	19.3	218	1;21;96;185;218;251	27.43	27.42	27.15	27.91	28.07	27.67	2.0528	0.007	-0.36
O43809	CPSF5	sp|O43809|CPSF5_HUMAN	sp|O43809|CPSF5_HUMAN	26.227	4	10.6	147	1;288	26.91	27.21	23.18	27.03	27.28	27.29	0.4022	0.0729	-1.43
O43813	LANC1	sp|O43813|LANC1_HUMAN	sp|O43813|LANC1_HUMAN	45.283	3	5.8	49	1;78;81;100;240;441	23.63	23.88	24.86	27.76	24.4	28.01	0.8622	0.0257	-2.6
O43823	AKAP8	sp|O43823|AKAP8_HUMAN	sp|O43823|AKAP8_HUMAN	76.107	13	17.1	232	2;38;283;349;365;432;436;510;671;679	27.36	27.42	27.57	26.81	26.86	26.95	2.7177	0.0027	-0.17
O43837	IDH3B	sp|O43837|IDH3B_HUMAN	sp|O43837|IDH3B_HUMAN	42.183	7	22.9	136	106;191;200;201;215;273;332;497;506;554;622;652	24.96	25.01	25.05	24.79	24.54	25.11	0.4911	0.0572	0.93
O43847	NRDC	sp|O43847|NRDC_HUMAN	sp|O43847|NRDC_HUMAN	131.7	6	6.4	91	1;77;109;288;317;351;360;403	26.41	26.3	26.32	26.35	26.37	26.39	0.2266	0.1347	0.15
O43852	CALU	sp|O43852|CALU_HUMAN	sp|O43852|CALU_HUMAN	37.106	11	33.3	346	73;76;90;128;138;141	30.34	30.39	30.3	30.7	30.36	30.37	0.4403	0.0648	0.02
O43854	EDIL3	sp|O43854|EDIL3_HUMAN	sp|O43854|EDIL3_HUMAN	53.764	7	15.8	118	79;110;206;318	27.35	27.37	27.44	27.26	27.27	27.2	0.9641	0.0213	0.58
O43865	SAHH2	sp|O43865|SAHH2_HUMAN	sp|O43865|SAHH2_HUMAN	58.951	7	16.2	277	134;405;515;544;652;659;899	27.82	27.9	27.87	27.84	27.82	28.13	0.2377	0.1303	0.11
O60216	RAD21	sp|O60216|RAD21_HUMAN	sp|O60216|RAD21_HUMAN	71.689	7	11.4	208	126;168	27.37	27.32	27.53	27.35	27.27	27.16	0.4901	0.0573	0.62
O60232	ZNRD2	sp|O60232|ZNRD2_HUMAN	sp|O60232|ZNRD2_HUMAN	21.474	5	29.1	124	13;124;186	27.15	27.12	26.97	28.03	27.73	28.06	1.595	0.0108	-0.81
O60239	3BP5	sp|O60239|3BP5_HUMAN	sp|O60239|3BP5_HUMAN	50.424	6	12.3	127	1;23;27;126;165;223	27.44	27.32	27.7	27.47	27.44	27.58	0.0406	0.2316	0.17
O60256	KPRB	sp|O60256|KPRB_HUMAN	sp|O60256|KPRB_HUMAN	40.925	6	20.1	83	246	24.87	24.88	23.53	25.2	25.15	25.05	0.6495	0.0388	-0.57
O60271	JIP4	sp|O60271|JIP4_HUMAN;sp|Q9UPT6|JIP3_HUMAN	sp|O60271|JIP4_HUMAN	146.2	9	7.3	95	479;554;725;731;859	27.67	27.6	27.85	27.84	27.82	27.69	0.2214	0.137	0.1
O60313	OPA1	sp|O60313|OPA1_HUMAN	sp|O60313|OPA1_HUMAN	111.63	5	6.4	68	46;66;147;163;199;246;257;277;310;324;455;468	23.08	23.75	24.38	25.56	25.42	25.33	1.2141	0.0157	-1.7
O60333	KIF1B	sp|O60333|KIF1B_HUMAN	sp|O60333|KIF1B_HUMAN	204.47	2	1.3	69	144;420;444;644;1345;1417;1514;1785;1856;2129;2169;2736;3332	25.15	25.26	25.4	25.06	24.97	25.28	0.9286	0.0232	0.78
O60437	PEPL	sp|O60437|PEPL_HUMAN	sp|O60437|PEPL_HUMAN	204.74	14	8.8	87	110;117	26.73	26.45	26.64	27.51	27.2	27.26	2.3056	0.0055	-0.59
O60499	STX10	sp|O60499|STX10_HUMAN	sp|O60499|STX10_HUMAN	28.114	6	18.5	110	1;265;384;452	26.27	26.47	25.88	26.48	26.63	26.62	0.7358	0.0326	-0.2
O60502	OGA	sp|O60502|OGA_HUMAN	sp|O60502|OGA_HUMAN	102.91	10	13.6	76	6;188	26.37	26.3	25.82	25.97	26.18	25.33	1.0311	0.0193	-0.63
O60506	HNRPQ	sp|O60506|HNRPQ_HUMAN	sp|O60506|HNRPQ_HUMAN	69.602	9	16.9	351	137;140	27.56	27.27	26.22	27.5	27.22	26.47	0.1666	0.169	0.13
O60518	RNBP6	sp|O60518|RNBP6_HUMAN	sp|O60518|RNBP6_HUMAN	124.71	9	10.6	106	106;111;180;200;213;224	27.02	26.92	26.29	26.76	26.78	26.09	1.5379	0.012	0.94
O60568	PLOD3	sp|O60568|PLOD3_HUMAN	sp|O60568|PLOD3_HUMAN	84.784	9	10.6	160	1;37;83;103;168;362;375;437;453;488;498	28.83	28.8	28.91	28.89	28.82	29.06	0.7586	0.0312	0.1
O60610	DIAP1	sp|O60610|DIAP1_HUMAN	sp|O60610|DIAP1_HUMAN	141.35	25	18.1	723	1;13;22;156;157;231;256;257;305;383;395;396;401;430;453;454;494;497;604;697;781	27.67	27.57	27.9	27.14	27.29	27.48	1.5147	0.0124	-0.42
O60645	EXOC3	sp|O60645|EXOC3_HUMAN	sp|O60645|EXOC3_HUMAN	85.566	4	7.5	26	33;193	24.01	24.37	23.22	23.32	23.85	24.06	0.0859	0.2127	0.5
O60664	PLIN3	sp|O60664|PLIN3_HUMAN	sp|O60664|PLIN3_HUMAN	47.074	9	26.5	377	112;220;227	31.55	31.56	31.41	31.27	31.44	31.42	0.5981	0.0443	0.56
O60675	MAFK	sp|O60675|MAFK_HUMAN	sp|O60675|MAFK_HUMAN	17.523	2	21.2	49	1	25.32	25.44	25.41	22.16	23.74	24.72	0.912	0.0238	0.74
O60684	IMA7	sp|O60684|IMA7_HUMAN	sp|O60684|IMA7_HUMAN	60.029	4	7.5	163	31;37;195;216;271	27.73	27.72	27.9	27.4	27.45	27.78	1.2076	0.0156	1.41
O60701	UGDH	sp|O60701|UGDH_HUMAN	sp|O60701|UGDH_HUMAN	55.023	5	13.2	65	247;285;300;332;333	27.75	27.5	27.54	27.47	27.33	27.18	1.4158	0.0135	1.94
O60716	CTND1	sp|O60716|CTND1_HUMAN	sp|O60716|CTND1_HUMAN	108.17	5	7.6	42	311	27.18	27.21	25.93	24.06	26.09	25.72	0.6444	0.0391	0.59
O60749	SNX2	sp|O60749|SNX2_HUMAN	sp|O60749|SNX2_HUMAN	58.47	8	19.1	219	127;346;393;434;438;830;1004;1143;1380;1484;1519;1617;1841;2198;2219	26.96	27.04	27.06	26.74	26.76	27.06	0.7215	0.0333	0.78
O60763	USO1	sp|O60763|USO1_HUMAN	sp|O60763|USO1_HUMAN	107.89	8	12.3	156	79;94;121;271;306;308;330;348;561;605;730	27.33	27.48	27.58	27.26	27.16	27.31	0.961	0.0213	1.13
O60784	TOM1	sp|O60784|TOM1_HUMAN	sp|O60784|TOM1_HUMAN	53.818	8	16.9	137	110;139	27.46	27.28	27.13	27.61	27.41	27.19	1.2107	0.0157	0.05
O60825	F262	sp|O60825|F262_HUMAN;sp|Q16875|F263_HUMAN;sp|Q16877|F264_HUMAN;sp|P16118|F261_HUMAN	sp|O60825|F262_HUMAN	58.476	7	13.9	36	127;143	24.67	22.7	23.17	25.14	25.14	25.36	0.9586	0.0213	-1.7
O60831	PRAF2	sp|O60831|PRAF2_HUMAN	sp|O60831|PRAF2_HUMAN	19.258	2	16.3	57	112;113;120;217	25.57	25.63	24.85	25.78	25.65	25.62	0.5493	0.0486	-0.18
O60884	DNJA2	sp|O60884|DNJA2_HUMAN	sp|O60884|DNJA2_HUMAN	45.745	6	9	192	28;38;220;355	27.47	27.44	27.63	27.3	27.36	27.47	1.3286	0.0143	0.56
O60888	CUTA	sp|O60888|CUTA_HUMAN	sp|O60888|CUTA_HUMAN	19.116	3	15.6	87	255;282;389;700;856	26.62	26.87	25.55	27.08	26.8	26.79	0.5415	0.0494	-0.36
O60925	PFD1	sp|O60925|PFD1_HUMAN	sp|O60925|PFD1_HUMAN	14.21	2	16.4	58	1;61;217;325	26.87	26.61	26.9	26.7	26.68	26.83	0.2779	0.1151	0.27
O75083	WDR1	sp|O75083|WDR1_HUMAN	sp|O75083|WDR1_HUMAN	66.193	11	16.2	248	1;38	27.31	27.16	27.21	27.06	26.71	26.94	1.4527	0.013	-0.7
O75116	ROCK2	sp|O75116|ROCK2_HUMAN	sp|O75116|ROCK2_HUMAN	160.9	10	7.9	180	587;737;1036	26.12	26.02	26.45	25.59	25.69	25.84	1.5564	0.0119	-0.29
O75150	BRE1B	sp|O75150|BRE1B_HUMAN	sp|O75150|BRE1B_HUMAN	113.68	6	6.9	177	1;29;35	27.36	27.42	27.86	27.4	27.52	27.65	0.0722	0.2187	0.22
O75153	CLU	sp|O75153|CLU_HUMAN	sp|O75153|CLU_HUMAN	146.67	9	10.4	158	1;134;147;157;173	26.86	27.04	26.71	26.5	26.81	27.08	0.1159	0.1988	0.32
O75157	T22D2	sp|O75157|T22D2_HUMAN;sp|Q15714|T22D1_HUMAN;sp|Q99576|T22D3_HUMAN;sp|Q9Y3Q8|T22D4_HUMAN	sp|O75157|T22D2_HUMAN;sp|Q15714|T22D1_HUMAN;sp|Q99576|T22D3_HUMAN;sp|Q9Y3Q8|T22D4_HUMAN	79.227	2	2.2	62	279;289	25.79	25.64	23.84	25.8	26.01	26.27	0.4682	0.0601	-0.91
O75175	CNOT3	sp|O75175|CNOT3_HUMAN	sp|O75175|CNOT3_HUMAN	81.871	6	5.8	159	81;341;456	26.8	26.87	26.76	26.64	26.42	26.6	0.9473	0.0216	1.63
O75208	COQ9	sp|O75208|COQ9_HUMAN	sp|O75208|COQ9_HUMAN	35.509	3	12.9	61	200;216;286	25.54	25.61	24.52	25.73	25.74	25.43	0.6203	0.042	-0.24
O75251	NDUS7	sp|O75251|NDUS7_HUMAN	sp|O75251|NDUS7_HUMAN	23.563	3	14.1	66	97;176;211	24.83	23.1	25.23	24.86	24.83	24.28	0.1185	0.1978	-0.11
O75312	ZPR1	sp|O75312|ZPR1_HUMAN	sp|O75312|ZPR1_HUMAN	50.925	8	20.7	288	200;285;418;421;450;485;503;511;535;560;564;761	28.31	28.42	28.27	28.19	28.17	28.08	1.4835	0.0126	0.88
O75340	PDCD6	sp|O75340|PDCD6_HUMAN	sp|O75340|PDCD6_HUMAN	21.868	4	19.9	156	1;292	29.52	29.85	29.81	29.94	29.72	29.87	0.2641	0.12	0.05
O75347	TBCA	sp|O75347|TBCA_HUMAN	sp|O75347|TBCA_HUMAN	12.855	7	43.5	819	124;301;356;359;393	30.25	30.34	30.45	30.34	30.34	30.55	0.7247	0.0332	0.11
O75369	FLNB	sp|O75369|FLNB_HUMAN	sp|O75369|FLNB_HUMAN	278.16	35	18.3	1349	128;146;178;229	31.47	31.46	31.4	30.63	30.63	30.73	2.3315	0.0052	0.28
O75390	CISY	sp|O75390|CISY_HUMAN	sp|O75390|CISY_HUMAN	51.712	5	12	244	118;179	26	24.66	26.33	27.36	27.39	27.61	1.2004	0.0158	-1.79
O75391	SPAG7	sp|O75391|SPAG7_HUMAN	sp|O75391|SPAG7_HUMAN	26.034	6	25.1	127	34;58;68;271;340	26.61	26.47	26.66	26.3	26.45	26.56	0.6318	0.0407	0.61
O75396	SC22B	sp|O75396|SC22B_HUMAN	sp|O75396|SC22B_HUMAN	24.593	7	34.4	222	58;103;133;213;219;269;270	28.22	28.06	27.99	27.86	27.64	27.8	1.3701	0.0141	-0.72
O75410	TACC1	sp|O75410|TACC1_HUMAN	sp|O75410|TACC1_HUMAN	87.793	5	7.3	229	1;18;74;115	26.38	26.27	26.57	26.06	26.07	26.15	1.4518	0.013	-0.81
O75436	VP26A	sp|O75436|VP26A_HUMAN	sp|O75436|VP26A_HUMAN	38.169	6	19.3	217	1;55;90;265	27.19	27.2	27.29	27.08	27.24	27.27	0.2576	0.1227	0.24
O75439	MPPB	sp|O75439|MPPB_HUMAN	sp|O75439|MPPB_HUMAN	54.366	3	7.8	85	187;220	23.6	24.67	25.64	25.71	25.51	25.46	0.5238	0.0519	-0.88
O75506	HSBP1	sp|O75506|HSBP1_HUMAN	sp|O75506|HSBP1_HUMAN	8.5435	3	56.6	112	69;104;139	27.71	27.5	27.47	28.14	27.95	27.89	3.1461	0.0066	-0.26
O75521	ECI2	sp|O75521|ECI2_HUMAN	sp|O75521|ECI2_HUMAN	43.585	5	12.7	112	61	27.14	26.7	26.95	26.33	26.16	26.52	1.462	0.013	-0.14
O75531	BAF	sp|O75531|BAF_HUMAN;sp|Q9ULM3|YETS2_HUMAN	sp|O75531|BAF_HUMAN	10.058	6	36	235	49;170;188;207;254	29.21	29.28	29.24	30	29.67	29.08	0.4662	0.0605	-0.18
O75533	SF3B1	sp|O75533|SF3B1_HUMAN	sp|O75533|SF3B1_HUMAN	145.83	14	14	361	47;151	27.65	27.75	28	26.7	26.73	27.07	3.0576	0.0054	0.4
O75534	CSDE1	sp|O75534|CSDE1_HUMAN	sp|O75534|CSDE1_HUMAN	88.884	11	13.3	503	345;653;740;757;928;1015;1069	28.55	28.45	28.76	28.59	28.62	28.77	0.5768	0.0468	0.1
O75643	U520	sp|O75643|U520_HUMAN	sp|O75643|U520_HUMAN	244.5	23	12.4	644	1;55	28.18	28.16	28.4	28	28.25	28.27	0.3297	0.096	0.32
O75688	PPM1B	sp|O75688|PPM1B_HUMAN	sp|O75688|PPM1B_HUMAN	52.642	4	8.8	67	138;148;167;192	25.18	25.35	25.65	25.77	25.62	25.75	0.8196	0.0272	-0.17
O75694	NU155	sp|O75694|NU155_HUMAN	sp|O75694|NU155_HUMAN	155.2	4	4.7	93	91;104;119;130;152;325;332;363	25.65	25.86	26.22	25.53	25.58	23.74	0.4742	0.0594	0.4
O75695	XRP2	sp|O75695|XRP2_HUMAN	sp|O75695|XRP2_HUMAN	39.641	5	16.3	105	173;226;289;297;304;349	26.26	26.32	24.4	26.49	26.31	24.32	0.1723	0.1656	0.13
O75718	CRTAP	sp|O75718|CRTAP_HUMAN	sp|O75718|CRTAP_HUMAN	46.561	4	10.7	96	64;120	27.39	27.11	27.32	27.21	27.31	27.31	0.0241	0.2383	0.17
O75821	EIF3G	sp|O75821|EIF3G_HUMAN	sp|O75821|EIF3G_HUMAN	35.611	6	19.7	263	30;65;66;70;99	28.21	28.16	28.29	28.18	28.03	28.37	0.1416	0.1837	0.23
O75822	EIF3J	sp|O75822|EIF3J_HUMAN	sp|O75822|EIF3J_HUMAN	29.062	4	19.8	46	108;115	23.54	23.26	23.97	26.37	26.5	25.16	1.2173	0.0157	-2.42
O75832	PSD10	sp|O75832|PSD10_HUMAN	sp|O75832|PSD10_HUMAN	24.428	3	20.8	90	72;85;158;161;223;326;353;383;558;582;593	26.82	26.86	26.68	26.87	26.83	26.8	0.4177	0.0693	0.12
O75844	FACE1	sp|O75844|FACE1_HUMAN	sp|O75844|FACE1_HUMAN	54.812	5	13.3	134	74;124	27.94	27.93	27.82	28.6	28.41	28.58	1.7716	0.0106	-0.48
O75874	IDHC	sp|O75874|IDHC_HUMAN	sp|O75874|IDHC_HUMAN	46.659	7	23.7	217	38;81;199	28.59	28.72	28.45	28.65	28.38	28.09	0.5806	0.0465	0.99
O75915	PRAF3	sp|O75915|PRAF3_HUMAN	sp|O75915|PRAF3_HUMAN	21.614	5	21.3	221	221;435	28.98	28.91	29.02	28.95	28.89	28.99	2.6024	0.0023	0.23
O75934	SPF27	sp|O75934|SPF27_HUMAN	sp|O75934|SPF27_HUMAN	26.131	8	44.4	218	1;82;134;147	28.03	27.96	28.16	27.93	28.02	28.03	0.363	0.0837	0.27
O75937	DNJC8	sp|O75937|DNJC8_HUMAN	sp|O75937|DNJC8_HUMAN	29.841	4	22.5	177	91;130;193;366;389	26.38	26.12	26.81	25.98	26.11	26.32	0.7408	0.0324	-0.86
O75940	SPF30	sp|O75940|SPF30_HUMAN	sp|O75940|SPF30_HUMAN	26.711	4	15.1	166	14;54	26.49	26.36	26.73	25.56	25.37	25.67	2.859	0.0033	0.42
O75954	TSN9	sp|O75954|TSN9_HUMAN	sp|O75954|TSN9_HUMAN	26.779	2	7.5	19	10;52;80;142;223	25.36	25.45	25.41	25.5	23.83	25.27	0.3703	0.0815	-0.23
O75955	FLOT1	sp|O75955|FLOT1_HUMAN	sp|O75955|FLOT1_HUMAN	47.355	6	17.8	96	226;255;336	26.28	23.79	26.61	25.72	25.82	26.35	0.1734	0.1649	-0.23
O75970	MPDZ	sp|O75970|MPDZ_HUMAN	sp|O75970|MPDZ_HUMAN	221.62	7	4.9	41	29	25.51	25.5	25.41	25.24	25.37	25.23	1.3683	0.0141	0.92
O75976	CBPD	sp|O75976|CBPD_HUMAN	sp|O75976|CBPD_HUMAN	152.93	10	8.6	368	182;193;451;643;645;655;891;929	27.71	27.76	27.98	28.06	28.09	28.36	2.8757	0.0034	-0.19
O76003	GLRX3	sp|O76003|GLRX3_HUMAN	sp|O76003|GLRX3_HUMAN	37.432	5	10.1	195	80;83;113	26.74	26.87	27.06	26.78	26.9	26.74	0.2655	0.1195	0.35
O94760	DDAH1	sp|O94760|DDAH1_HUMAN	sp|O94760|DDAH1_HUMAN	31.121	7	26	64	165;271;539;697;784;809;955;971;993;1256;1289;1320;1576;1633;1635;1699;1757;1771;1775	26.64	26.68	26.2	26.75	26.7	26.52	0.6274	0.0412	0
O94826	TOM70	sp|O94826|TOM70_HUMAN	sp|O94826|TOM70_HUMAN	67.454	11	22.4	479	1;433;465;481;603;641;647;687;822;957;972	30.39	30.37	30.3	30.47	30.36	30.52	0.5277	0.0512	0.08
O94842	TOX4	sp|O94842|TOX4_HUMAN;sp|Q96NM4|TOX2_HUMAN;sp|O15405|TOX3_HUMAN	sp|O94842|TOX4_HUMAN	66.194	4	15.8	155	6;68;111	27.85	27.7	24.59	27.71	27.68	27.88	0.3447	0.0907	-1.04
O94855	SC24D	sp|O94855|SC24D_HUMAN	sp|O94855|SC24D_HUMAN	113.01	7	8.4	87	110;159;163;309	26	26.32	26.46	25.84	25.94	25.96	1.1189	0.017	-0.58
O94874	UFL1	sp|O94874|UFL1_HUMAN	sp|O94874|UFL1_HUMAN	89.594	4	7.3	46	1;10;34;177;185;198	25.1	25.2	25.52	23.67	25.19	25.49	0.3898	0.0753	-0.29
O94888	UBXN7	sp|O94888|UBXN7_HUMAN	sp|O94888|UBXN7_HUMAN	54.862	6	14.1	69	112;148;150;177	26.26	26.46	23.13	27.04	26.35	25.87	0.5072	0.0546	-1.13
O94898	LRIG2	sp|O94898|LRIG2_HUMAN	sp|O94898|LRIG2_HUMAN	118.96	1	1	28	379	24.66	23.63	24.69	24.48	24.3	24.35	0.0556	0.2258	0.12
O94901	SUN1	sp|O94901|SUN1_HUMAN	sp|O94901|SUN1_HUMAN	90.063	3	4.2	83	51;75;93;123;220;262	26.13	26.2	26.23	26.24	26.22	26.49	0.7106	0.0337	0.02
O94903	PLPHP	sp|O94903|PLPHP_HUMAN	sp|O94903|PLPHP_HUMAN	30.344	5	22.2	73	1;121;244	24.27	25.44	25.3	24.04	24.37	25.28	0.5148	0.0532	-0.37
O94905	ERLN2	sp|O94905|ERLN2_HUMAN	sp|O94905|ERLN2_HUMAN	37.839	5	18.9	108	166;198;240;338;364;437;470;511;608;717;867;916;1162;1528;1597;1659;1769;1793;1874;1890;1921;1998;2014;2106;2186;2187	25.48	25.46	25.7	24.61	26.13	26.05	0.0371	0.2334	0.12
O94919	ENDD1	sp|O94919|ENDD1_HUMAN	sp|O94919|ENDD1_HUMAN	55.016	2	6	21	14;181;280	25.36	23.8	23.15	25.25	25.44	24.35	0.6469	0.0392	-0.87
O94925	GLSK	sp|O94925|GLSK_HUMAN	sp|O94925|GLSK_HUMAN	73.46	6	9.7	163	179;621;763;779;889;1033;1049;1208;1280	27.93	28.07	27.85	27.06	27.16	27.09	2.5319	0.0046	0.32
O94973	AP2A2	sp|O94973|AP2A2_HUMAN	sp|O94973|AP2A2_HUMAN	103.96	7	8	74	1;3;106;200;219	23.33	25.43	25.74	23.92	23.58	24.07	0.4703	0.0599	0.41
O94979	SC31A	sp|O94979|SC31A_HUMAN	sp|O94979|SC31A_HUMAN	133.01	3	3	82	16;23;43;194;253;265	24.34	26.49	26.53	26.73	26.51	26.67	0.4144	0.0704	-0.77
O94985	CSTN1	sp|O94985|CSTN1_HUMAN	sp|O94985|CSTN1_HUMAN	109.79	1	1.1	72	13;365;486	24.65	24.72	25.11	22.68	25.46	25.57	0.1005	0.2064	1.51
O94992	HEXI1	sp|O94992|HEXI1_HUMAN	sp|O94992|HEXI1_HUMAN	40.623	4	14.8	96	16;198;314;588;615	25.63	23.9	25.94	24.12	23.15	23.87	1.2016	0.0157	0.58
O95139	NDUB6	sp|O95139|NDUB6_HUMAN	sp|O95139|NDUB6_HUMAN	15.489	7	36.7	223	104;156;285;324;390	27.11	27.1	26.92	27.59	27.7	27.83	1.4621	0.013	-0.54
O95155	UBE4B	sp|O95155|UBE4B_HUMAN	sp|O95155|UBE4B_HUMAN	146.18	8	5.4	109	1;46;58;146;243	26.51	26.6	26.84	26.64	26.72	26.9	1.3302	0.0144	0.07
O95202	LETM1	sp|O95202|LETM1_HUMAN	sp|O95202|LETM1_HUMAN	83.353	10	19.6	330	266;523	28.5	28.44	28.49	28.69	28.64	28.76	1.7899	0.0105	-0.07
O95210	STBD1	sp|O95210|STBD1_HUMAN	sp|O95210|STBD1_HUMAN	39.007	3	14	25	102;156;177;267;313;334	26.84	26.74	26.92	26.37	26.07	26.66	1.2281	0.0157	-0.32
O95229	ZWINT	sp|O95229|ZWINT_HUMAN	sp|O95229|ZWINT_HUMAN	31.293	3	6.5	74	1;4;59;76;78;175	23.94	25.95	26.34	26.91	23.95	27.29	0.1546	0.1767	-0.5
O95239	KIF4A	sp|O95239|KIF4A_HUMAN;sp|Q2VIQ3|KIF4B_HUMAN	sp|O95239|KIF4A_HUMAN	139.88	13	14.6	185	474;533	26.21	26.02	26.26	25.87	25.76	25.93	2.239	0.0071	-0.82
O95249	GOSR1	sp|O95249|GOSR1_HUMAN	sp|O95249|GOSR1_HUMAN	28.612	6	21.6	48	181	24.65	23.48	24.47	24.75	24.89	24.75	0.5432	0.0491	-0.41
O95273	CCDB1	sp|O95273|CCDB1_HUMAN	sp|O95273|CCDB1_HUMAN	40.262	4	10.6	90	36;129	26.66	26.79	26.49	26.76	26.95	26.72	1.3011	0.0148	-0.01
O95292	VAPB	sp|O95292|VAPB_HUMAN	sp|O95292|VAPB_HUMAN	27.228	5	18.9	118	1;179;644;745;836;1419;1450;2214;2978	29.52	29.47	29.83	29.6	29.73	30.31	0.8296	0.0268	-0.11
O95302	FKBP9	sp|O95302|FKBP9_HUMAN;sp|Q75LS8|FKB9L_HUMAN	sp|O95302|FKBP9_HUMAN	63.083	8	13.9	106	73;164;257;267;293;299;300;330;363;388	29.39	29.16	29.13	29.27	29.25	29.33	0.2209	0.1371	0.12
O95336	6PGL	sp|O95336|6PGL_HUMAN	sp|O95336|6PGL_HUMAN	27.547	1	6.2	20	18;105;121;125;226;278;306;326;334;336;346;349;357;360;367;369;404;416;419;427;437;441;444;450;457;465;472;476;486;490;497;511;518;525;529;532;537;544;548;551;558;571;579;592;596;607;611;625;711;712;715	23.21	24.39	24.85	24.55	24.12	23.42	0.0498	0.2277	0.49
O95361	TRI16	sp|O95361|TRI16_HUMAN;sp|Q309B1|TR16L_HUMAN	sp|O95361|TRI16_HUMAN	63.954	8	18.6	108	852;905;936;1241	27.37	27.35	26.48	27.4	27.5	26.59	0.9965	0.0201	0.07
O95372	LYPA2	sp|O95372|LYPA2_HUMAN	sp|O95372|LYPA2_HUMAN	24.737	5	26	195	1;80;167;225;359;394	26.98	26.98	27.1	27.14	27.37	27.52	1.228	0.0157	-0.16
O95373	IPO7	sp|O95373|IPO7_HUMAN	sp|O95373|IPO7_HUMAN	119.52	11	9.5	363	206;247;443;551;577;603;705	28.15	28.23	27.93	28.13	28.1	27.54	0.5999	0.0439	0.84
O95379	TFIP8	sp|O95379|TFIP8_HUMAN	sp|O95379|TFIP8_HUMAN	23.003	5	22.7	111	198;429;563;636;765;793;801	26.54	26.45	26.66	26.16	25.89	26	1.6457	0.0101	-0.25
O95394	AGM1	sp|O95394|AGM1_HUMAN	sp|O95394|AGM1_HUMAN	59.851	5	8.3	43	155;159;160;258;369	26.41	23.45	23.56	26.54	26.57	26.89	0.7733	0.0305	-2.19
O95400	CD2B2	sp|O95400|CD2B2_HUMAN	sp|O95400|CD2B2_HUMAN	37.646	7	21.1	147	9;31;34;53;174;179	28.29	28.08	28.19	27.85	27.87	28.03	1.0465	0.0188	1.88
O95425	SVIL	sp|O95425|SVIL_HUMAN	sp|O95425|SVIL_HUMAN	247.74	5	2.2	20	1;102;171;244;245;292;328;410;637;686;720;761;817;835;1021;1044;1045	24.66	23.34	24.46	23.78	24.68	24.9	0.1604	0.173	-0.14
O95433	AHSA1	sp|O95433|AHSA1_HUMAN	sp|O95433|AHSA1_HUMAN	38.274	6	24.3	482	22;26;121;160;218	29.92	29.92	29.53	29.74	29.54	29.24	1.4155	0.0135	2.41
O95466	FMNL1	sp|O95466|FMNL1_HUMAN	sp|O95466|FMNL1_HUMAN	121.85	10	10.6	131	6;102;141;200;234;469;657;810;886;909;926	25.66	25.59	25.64	25.64	25.75	25.43	0.0859	0.2126	0.24
O95563	MPC2	sp|O95563|MPC2_HUMAN	sp|O95563|MPC2_HUMAN	14.279	2	14.2	102	13;17	24.48	24.62	24.45	24.52	24.56	24.31	0.345	0.0906	0.26
O95573	ACSL3	sp|O95573|ACSL3_HUMAN	sp|O95573|ACSL3_HUMAN	80.419	7	12.9	54	67	26.33	26.16	26.16	25.88	25.95	23.09	0.5109	0.0538	0.53
O95613	PCNT	sp|O95613|PCNT_HUMAN	sp|O95613|PCNT_HUMAN	378.03	21	6.7	183	50;57;281;325	25.14	23.59	25.03	24.95	24.84	25.13	0.3229	0.0984	-0.21
O95721	SNP29	sp|O95721|SNP29_HUMAN	sp|O95721|SNP29_HUMAN	28.97	7	30.2	305	1;72;306;322;524	28.52	28.55	28.65	28.87	28.93	28.89	1.7262	0.0104	-0.17
O95757	HS74L	sp|O95757|HS74L_HUMAN	sp|O95757|HS74L_HUMAN	94.511	13	18.8	199	218;237;238;276;317;343;445	29.15	28.93	29.21	29.31	29.32	29.57	1.3	0.0148	-0.15
O95772	STR3N	sp|O95772|STR3N_HUMAN	sp|O95772|STR3N_HUMAN	26.654	1	5.6	24	55;111	24.54	24.91	24.91	25.19	24.98	25.09	0.6328	0.0407	-0.14
O95777	LSM8	sp|O95777|LSM8_HUMAN	sp|O95777|LSM8_HUMAN	10.403	4	29.2	207	173;192;592;693;747;1007;1135;1702;1747	26.72	26.91	27.11	26.35	26.33	27.71	0.1079	0.203	0.46
O95782	AP2A1	sp|O95782|AP2A1_HUMAN	sp|O95782|AP2A1_HUMAN	107.54	10	11.8	129	1;2;78;93;202;204;271;293;345	26.7	26.89	26.83	26.69	26.49	26.5	0.7364	0.0326	1.44
O95793	STAU1	sp|O95793|STAU1_HUMAN	sp|O95793|STAU1_HUMAN	63.182	7	14.7	223	32;61;154;164;169;430	26.76	26.86	26.67	25.87	26	25.84	3.4141	0.0096	0.33
O95801	TTC4	sp|O95801|TTC4_HUMAN	sp|O95801|TTC4_HUMAN	44.678	2	7	73	16;60;104;177;312;315;326;436;451	25.64	25.61	25.92	22.73	23.31	25.36	0.9507	0.0214	0.78
O95816	BAG2	sp|O95816|BAG2_HUMAN	sp|O95816|BAG2_HUMAN	23.772	6	40.8	97	146;171;250;408;413;569;686	28.94	28.79	27.92	28.65	28.89	27.62	0.4699	0.06	0.76
O95817	BAG3	sp|O95817|BAG3_HUMAN	sp|O95817|BAG3_HUMAN	61.594	6	16.2	192	121;144	28.42	28.34	28.61	27.64	27.7	27.9	2.5472	0.0041	0.22
O95831	AIFM1	sp|O95831|AIFM1_HUMAN	sp|O95831|AIFM1_HUMAN	66.9	9	16.6	303	109	28.27	28.23	28.24	28.73	28.78	28.49	1.3686	0.0142	-0.24
O95833	CLIC3	sp|O95833|CLIC3_HUMAN	sp|O95833|CLIC3_HUMAN	26.648	4	15.7	13	188;227;299	23.89	23.91	24.05	24.61	24.01	25.02	0.8284	0.0269	-0.42
O95861	BPNT1	sp|O95861|BPNT1_HUMAN	sp|O95861|BPNT1_HUMAN	33.392	8	19.2	182	19;101;120;237	26.95	26.78	26.9	27.1	27.39	27.32	1.0056	0.0197	-0.22
O95881	TXD12	sp|O95881|TXD12_HUMAN	sp|O95881|TXD12_HUMAN	19.206	2	16.9	88	187;271;417;599;602;643	28.8	28.65	28.59	28.6	29.06	23.94	0.3456	0.0904	0.59
O95905	ECD	sp|O95905|ECD_HUMAN	sp|O95905|ECD_HUMAN	72.757	5	7.5	44	65;137;189;345;402	25.76	25.74	23.93	24.23	23.94	23.84	0.7833	0.0301	0.5
O95999	BCL10	sp|O95999|BCL10_HUMAN	sp|O95999|BCL10_HUMAN	26.251	3	13.3	119	34;61;78;215	26.77	26.62	26.75	27.04	26.65	26.97	0.8488	0.026	-0.02
O96000	NDUBA	sp|O96000|NDUBA_HUMAN	sp|O96000|NDUBA_HUMAN	20.776	3	21.5	55	163;202;261	26.58	26.51	26.42	26.66	26.71	26.73	1.0043	0.0197	-0.05
O96005	CLPT1	sp|O96005|CLPT1_HUMAN	sp|O96005|CLPT1_HUMAN	76.096	7	7	209	114;128;266;441	28.9	28.87	29.33	29.02	29.13	29.41	0.9589	0.0213	0
O96007	MOC2B	sp|O96007|MOC2B_HUMAN	sp|O96007|MOC2B_HUMAN	20.944	3	23.9	29	362;801;807;890;1010	25.09	23.8	24.72	26.48	26.45	25.79	1.1485	0.0163	-1.7
O96008	TOM40	sp|O96008|TOM40_HUMAN	sp|O96008|TOM40_HUMAN	37.893	5	23.3	176	172;318	27.4	27.54	27.61	27.82	27.82	28.06	1.7927	0.0106	-0.21
O96019	ACL6A	sp|O96019|ACL6A_HUMAN	sp|O96019|ACL6A_HUMAN	47.46	5	14.7	188	1;65;82;89;103	25.74	26	25.98	26.45	26.45	26.63	1.766	0.0105	-0.43
P00338	LDHA	sp|P00338|LDHA_HUMAN;sp|Q6ZMR3|LDH6A_HUMAN	sp|P00338|LDHA_HUMAN	36.688	17	49.7	834	608;678;732	31.07	31.22	31.17	31.23	31.46	31.55	1.2505	0.0157	-0.1
P00367	DHE3	sp|P00367|DHE3_HUMAN;sp|P49448|DHE4_HUMAN	sp|P00367|DHE3_HUMAN;sp|P49448|DHE4_HUMAN	61.397	8	17.6	121	1;67;93;158;207;224	25.9	25.87	25.83	25.73	25.73	25.77	1.2605	0.0156	0.49
P00387	NB5R3	sp|P00387|NB5R3_HUMAN	sp|P00387|NB5R3_HUMAN	34.234	3	14.3	100	170	24.68	24.71	22.83	25.07	25.22	22.95	1.0139	0.0194	-0.18
P00403	COX2	sp|P00403|COX2_HUMAN	sp|P00403|COX2_HUMAN	25.565	3	20.3	96	155	25.01	24	24.92	24.55	24.89	23.38	0.1843	0.1572	-0.51
P00491	PNPH	sp|P00491|PNPH_HUMAN	sp|P00491|PNPH_HUMAN	32.118	10	36.7	607	112;147;386;437	28.24	28.19	28.33	28.61	28.65	28.76	2.4854	0.0042	-0.24
P00492	HPRT	sp|P00492|HPRT_HUMAN	sp|P00492|HPRT_HUMAN	24.579	7	35.3	314	120;420;437;471	29.24	29.3	29.07	29.68	29.86	29.75	1.8176	0.0104	-0.37
P00533	EGFR	sp|P00533|EGFR_HUMAN;sp|P04626|ERBB2_HUMAN;sp|Q15303|ERBB4_HUMAN	sp|P00533|EGFR_HUMAN	134.28	7	6.4	75	17;70;132;134;135	27.06	26.77	27.31	27.27	27.4	27.62	1.0316	0.0192	-0.21
P00558	PGK1	sp|P00558|PGK1_HUMAN;sp|P07205|PGK2_HUMAN	sp|P00558|PGK1_HUMAN	44.614	28	67.4	2627	337;403;477;566;623;677;802;819;846;874;881;928;981;1034;1206	33.45	33.35	33.39	33.29	33.27	33.33	1.1642	0.0162	0.38
P00568	KAD1	sp|P00568|KAD1_HUMAN	sp|P00568|KAD1_HUMAN	21.635	3	12.9	91	74;85;164;174;214;309;372;385;405	28.22	28.41	28.6	28.02	28.35	28.66	0.3458	0.0904	0.3
P01023	A2MG	sp|P01023|A2MG_HUMAN;CON__ENSEMBL:ENSBTAP00000024146;sp|P20742|PZP_HUMAN	sp|P01023|A2MG_HUMAN	163.29	14	11.5	483	93;394;466;513;567;602;617;620;621;720	29.49	29.73	29.4	29.26	29.06	28.82	1.1763	0.0162	-0.28
P01033	TIMP1	sp|P01033|TIMP1_HUMAN	sp|P01033|TIMP1_HUMAN	23.171	1	7.7	27	226;258;436	23.63	25.64	24.38	26.11	25.79	25.51	0.6907	0.0352	-1.26
P01116	RASK	sp|P01116|RASK_HUMAN	sp|P01116|RASK_HUMAN	21.656	1	6.9	75	87;141;312;333	26.05	23.87	23.21	26.84	23.23	26.76	0.3749	0.0796	-1.24
P01130	LDLR	sp|P01130|LDLR_HUMAN	sp|P01130|LDLR_HUMAN	95.375	7	10.2	146	53;73;74	28.85	28.87	28.96	28.55	28.54	28.74	1.9007	0.0092	2.45
P01215	GLHA	sp|P01215|GLHA_HUMAN	sp|P01215|GLHA_HUMAN	13.075	4	16.4	83	1;4;166;168;176	28	28.12	28.42	27.89	28.09	28.4	0.695	0.0351	0.27
P01891	1A68	sp|P01891|1A68_HUMAN;sp|P16190|1A33_HUMAN;sp|P30512|1A29_HUMAN;sp|P16189|1A31_HUMAN;sp|Q31612|1B73_HUMAN	sp|P01891|1A68_HUMAN;sp|P16190|1A33_HUMAN	40.908	2	7.1	562	103;156;161;170;437;482;593;644	32.37	32.24	32.27	32.62	32.59	32.54	1.8742	0.0096	-0.13
P02452	CO1A1	sp|P02452|CO1A1_HUMAN;CON__Q862S4	sp|P02452|CO1A1_HUMAN	138.94	4	4.1	84	258;294;496	24.46	24.2	22.84	25.06	24.86	24.99	0.811	0.0282	-1.14
P02461	CO3A1	sp|P02461|CO3A1_HUMAN	sp|P02461|CO3A1_HUMAN	138.56	7	6.9	284	46;72;137;186	27.97	28.01	28.21	27.42	27.57	27.78	2.1548	0.0067	-0.32
P02511	CRYAB	sp|P02511|CRYAB_HUMAN	sp|P02511|CRYAB_HUMAN	20.159	4	22.9	70	288;381;446;959;1119;1386;1392;1429;1448	27.51	27.74	27.78	27.97	27.92	27.83	0.7074	0.034	-0.08
P02545	LMNA	sp|P02545|LMNA_HUMAN	sp|P02545|LMNA_HUMAN	74.139	39	55.9	649	3;7;31;48;127;276;308;388;397	31.2	31.37	31.41	30.4	30.33	30.44	2.2221	0.0068	0.4
P02786	TFR1	sp|P02786|TFR1_HUMAN	sp|P02786|TFR1_HUMAN	84.87	23	30.9	664	1;287;313;321	30.68	30.77	30.81	31.59	31.69	31.82	2.9265	0.0038	-0.93
P02792	FRIL	sp|P02792|FRIL_HUMAN	sp|P02792|FRIL_HUMAN	20.019	5	17.1	56	4;217;221	27.85	28.09	28.41	27.91	28.1	28.61	0.6266	0.0412	0.08
P02794	FRIH	sp|P02794|FRIH_HUMAN	sp|P02794|FRIH_HUMAN	21.225	7	49.7	447	360;648;653;736	30.83	30.58	30.49	30.98	30.84	30.53	0.8488	0.026	0
P04040	CATA	sp|P04040|CATA_HUMAN	sp|P04040|CATA_HUMAN	59.755	1	2.8	100	126;201	26.83	26.95	27.16	27.02	27.28	27.38	1.5552	0.0118	-0.09
P04062	GLCM	sp|P04062|GLCM_HUMAN	sp|P04062|GLCM_HUMAN	59.716	4	10.3	29	413;560;693	25.9	25.42	24.41	27.4	27.49	23.63	0.3994	0.0734	-0.89
P04080	CYTB	sp|P04080|CYTB_HUMAN	sp|P04080|CYTB_HUMAN	11.139	4	48	162	28;75	27.91	27.93	27.64	28.66	28.5	28.65	1.5915	0.0107	-0.65
P04083	ANXA1	sp|P04083|ANXA1_HUMAN	sp|P04083|ANXA1_HUMAN	38.714	16	48	605	7;90;109;189;210;216	30.86	30.69	30.85	30.45	30.42	30.56	1.7946	0.0107	-0.67
P04179	SODM	sp|P04179|SODM_HUMAN	sp|P04179|SODM_HUMAN	24.75	7	32	34	105;139	25.82	26	25.8	25.34	24.68	22.83	0.7931	0.0297	0.64
P04406	G3P	sp|P04406|G3P_HUMAN;sp|O14556|G3PT_HUMAN	sp|P04406|G3P_HUMAN	36.053	21	58.8	3580	302;313;377;398;425	32.82	32.76	32.73	33.43	33.27	32.87	1.0199	0.0194	-0.25
P04632	CPNS1	sp|P04632|CPNS1_HUMAN;sp|Q96L46|CPNS2_HUMAN	sp|P04632|CPNS1_HUMAN	28.315	10	57.1	303	223;237;255;273;290;309	29.41	29.41	29.42	29.2	29.04	28.37	0.7727	0.0305	-0.23
P04792	HSPB1	sp|P04792|HSPB1_HUMAN	sp|P04792|HSPB1_HUMAN	22.782	8	46.3	271	123;402;486;510	30.93	30.89	30.74	31.08	31.01	31.01	1.2527	0.0157	-0.03
P04843	RPN1	sp|P04843|RPN1_HUMAN	sp|P04843|RPN1_HUMAN	68.569	6	13	149	151;205	28.87	28.9	28.74	28.98	28.85	28.96	0.4469	0.0639	0.08
P04844	RPN2	sp|P04844|RPN2_HUMAN	sp|P04844|RPN2_HUMAN	69.283	4	8.2	240	1;75;191	28.09	28.12	28.49	28.06	28.13	28.28	0.4019	0.073	0.32
P04899	GNAI2	sp|P04899|GNAI2_HUMAN	sp|P04899|GNAI2_HUMAN	40.45	4	12.7	101	1;91;255;481;482;559;625;636	26.74	26.83	26.61	26.81	26.88	23.49	0.3525	0.0877	0.44
P05023	AT1A1	sp|P05023|AT1A1_HUMAN;sp|Q13733|AT1A4_HUMAN;sp|P54707|AT12A_HUMAN	sp|P05023|AT1A1_HUMAN	112.89	9	9.7	1083	1;38;39;102;139;256;358;508;610;766;864;1009;1142;1339;1396;1468;1590;1645	32.68	32.53	32.73	32.82	32.79	32.99	1.4701	0.0128	-0.07
P05026	AT1B1	sp|P05026|AT1B1_HUMAN	sp|P05026|AT1B1_HUMAN	35.061	4	11.9	68	34;393	27.37	27.23	27.55	27.89	27.59	27.89	1.7302	0.0104	-0.23
P05067	A4	sp|P05067|A4_HUMAN;sp|Q9UHC9|NPCL1_HUMAN	sp|P05067|A4_HUMAN	86.942	18	23.4	615	319;374;489	32.2	32.17	32.48	31.62	31.67	31.84	2.3411	0.0053	-0.19
P05091	ALDH2	sp|P05091|ALDH2_HUMAN	sp|P05091|ALDH2_HUMAN	56.381	3	8.9	52	1;27;34;53;67;137;260;325;379;414;444;515;517;522;548;572;597	24.09	23.97	23.79	24.01	22.9	23.87	0.3734	0.0803	-0.55
P05141	ADT2	sp|P05141|ADT2_HUMAN;sp|Q9H0C2|ADT4_HUMAN	sp|P05141|ADT2_HUMAN	32.852	4	8.7	512	183;190;356;368;657	28.78	28.63	28.7	28.33	28.33	28.37	1.8535	0.0099	-0.55
P05161	ISG15	sp|P05161|ISG15_HUMAN	sp|P05161|ISG15_HUMAN	17.887	3	23.6	106	1;14;48;79;218	29.67	29.98	21.69	27.73	27.51	24.63	0.0957	0.208	-0.29
P05186	PPBT	sp|P05186|PPBT_HUMAN	sp|P05186|PPBT_HUMAN	57.304	7	16.4	91	5;75;259;302;457	27.51	27.45	27.64	26.79	26.85	27.06	2.3432	0.0054	0.11
P05198	IF2A	sp|P05198|IF2A_HUMAN	sp|P05198|IF2A_HUMAN	36.112	13	34.9	281	1;112	28.53	28.63	28.86	28.48	28.49	28.67	1.0895	0.0177	0.51
P05387	RLA2	sp|P05387|RLA2_HUMAN	sp|P05387|RLA2_HUMAN	11.665	4	71.3	97	219;294	28.25	28.23	28.08	28.23	28.15	28.17	0.0035	0.2479	0.2
P05388	RLA0	sp|P05388|RLA0_HUMAN;sp|Q8NHW5|RLA0L_HUMAN	sp|P05388|RLA0_HUMAN;sp|Q8NHW5|RLA0L_HUMAN	34.273	12	42.9	292	19;72;84;93	28.69	28.65	28.62	28.45	28.58	28.34	1.0307	0.0193	0.92
P05412	JUN	sp|P05412|JUN_HUMAN	sp|P05412|JUN_HUMAN	35.675	3	14.2	70	28;297;660;746;849;1316;1400;1403;1462;1810;1842;1958;1960;2174;2207;2474;2490;2589	26.39	26.38	26.61	26.04	26.24	26.14	1.1167	0.017	-0.7
P05455	LA	sp|P05455|LA_HUMAN	sp|P05455|LA_HUMAN	46.836	12	26.7	308	89;124;244;383;520	29.47	29.53	29.72	29.02	29.19	29.41	1.8382	0.0102	-0.54
P05556	ITB1	sp|P05556|ITB1_HUMAN	sp|P05556|ITB1_HUMAN	88.414	12	17.8	479	53;64;73;78;198	31.4	31.35	31.39	31.48	31.53	31.6	1.321	0.0142	-0.01
P05783	K1C18	sp|P05783|K1C18_HUMAN;CON__Q92764;sp|Q92764|KRT35_HUMAN;CON__Q497I4	sp|P05783|K1C18_HUMAN	48.057	13	32.1	337	70;90;141;372;387;390;491;593;596;634;665;741;878;948;983;1004;1035;1517;1569;1622;1654;1856	29.2	29.55	29.37	29.17	29.13	29.15	0.7105	0.0337	1.14
P06132	DCUP	sp|P06132|DCUP_HUMAN	sp|P06132|DCUP_HUMAN	40.786	4	12.8	86	80;91	22.88	23.47	23.71	25.22	24.74	24.83	1.2638	0.0156	-1.58
P06396	GELS	sp|P06396|GELS_HUMAN;CON__Q3SX14	sp|P06396|GELS_HUMAN	85.696	9	12.7	103	128;157	26.73	26.88	27.04	27.69	27.33	27.74	1.389	0.0138	-0.56
P06454	PTMA	sp|P06454|PTMA_HUMAN	sp|P06454|PTMA_HUMAN	12.203	4	27	72	80;211;262	23.48	23.74	25.93	26.26	25.95	26.56	0.9968	0.02	-1.87
P06493	CDK1	sp|P06493|CDK1_HUMAN	sp|P06493|CDK1_HUMAN	34.095	8	25.6	194	125;159;207;212;411;450;496	25.33	25.29	25.39	25.47	23.91	25.34	0.3376	0.0934	-0.38
P06576	ATPB	sp|P06576|ATPB_HUMAN	sp|P06576|ATPB_HUMAN	56.559	20	41.6	1510	1;273;441;454;496;561;753;754;763;769	31.52	31.48	31.66	31.44	31.46	31.47	0.6747	0.0364	0.37
P06703	S10A6	sp|P06703|S10A6_HUMAN	sp|P06703|S10A6_HUMAN	10.18	5	18.9	318	1;264;791;1037	33.44	33.43	32.89	33.53	33.36	33.33	0.3906	0.0752	-0.01
P06737	PYGL	sp|P06737|PYGL_HUMAN	sp|P06737|PYGL_HUMAN	97.147	8	10	77	108;251;273;305;328;462;498;567;579;581	24.41	23.11	24.71	22.3	23.5	24.17	0.3902	0.0754	0.26
P06744	G6PI	sp|P06744|G6PI_HUMAN;CON__Q3ZBD7	sp|P06744|G6PI_HUMAN	63.146	28	43.7	584	75;161	28.98	28.96	29.07	29.55	29.55	29.7	2.9439	0.0039	-0.42
P06748	NPM	sp|P06748|NPM_HUMAN	sp|P06748|NPM_HUMAN	32.575	17	59.5	647	171;242;353;364;469;585	29.76	30.14	28.28	29.48	29.14	27.62	1.0577	0.0186	0.13
P06753	TPM3	sp|P06753|TPM3_HUMAN	sp|P06753|TPM3_HUMAN	32.95	4	10.2	66	71;157	28.22	28.5	23.07	28.31	24.23	28.47	0.0466	0.2289	-0.23
P06756	ITAV	sp|P06756|ITAV_HUMAN	sp|P06756|ITAV_HUMAN	116.04	9	11.3	241	100;104	29.48	29.45	29.57	29.4	29.46	29.28	0.4899	0.0573	0.47
P06865	HEXA	sp|P06865|HEXA_HUMAN	sp|P06865|HEXA_HUMAN	60.702	5	10.2	90	51;176;260	26.18	26.36	26.52	27.08	26.51	23.37	0.2016	0.1471	0.2
P07108	ACBP	sp|P07108|ACBP_HUMAN	sp|P07108|ACBP_HUMAN	10.044	3	50.6	127	20;64;84	27.94	28.14	28.07	28.6	28.62	28.77	1.9325	0.009	-0.45
P07195	LDHB	sp|P07195|LDHB_HUMAN;sp|P07864|LDHC_HUMAN	sp|P07195|LDHB_HUMAN	36.638	17	47	1339	45;103;191;264	32.39	32.47	32.68	33.07	33.07	33.2	2.208	0.0067	-0.43
P07203	GPX1	sp|P07203|GPX1_HUMAN	sp|P07203|GPX1_HUMAN	22.088	2	17.2	6	105;211;641;795;796	23.63	24.64	23.73	24.32	24.4	23.89	0.2751	0.1162	-0.05
P07237	PDIA1	sp|P07237|PDIA1_HUMAN	sp|P07237|PDIA1_HUMAN	57.116	27	50.4	1195	73;164;233;257;267;293;299;300;330;363;388	34.91	34.71	34.85	34.77	34.76	34.84	0.2177	0.1391	0.25
P07355	ANXA2	sp|P07355|ANXA2_HUMAN;sp|A6NMY6|AXA2L_HUMAN	sp|P07355|ANXA2_HUMAN;sp|A6NMY6|AXA2L_HUMAN	38.604	24	57.5	770	1;47;52;176;184	31.89	31.93	31.99	31.85	31.86	32.01	0.4227	0.0687	0.24
P07384	CAN1	sp|P07384|CAN1_HUMAN	sp|P07384|CAN1_HUMAN	81.889	4	5.3	39	153	23.88	23.89	24.37	24.78	24.93	23.05	0.0898	0.2108	-0.05
P07437	TBB5	sp|P07437|TBB5_HUMAN	sp|P07437|TBB5_HUMAN	49.67	3	9.9	356	184;209;360;422;425	30.01	29.8	22.9	29.49	29.47	29.05	0.2965	0.1079	-1.77
P07602	SAP	sp|P07602|SAP_HUMAN	sp|P07602|SAP_HUMAN	58.112	7	16.8	701	294;339	29.72	29.89	29.78	29.84	29.89	30.04	0.6062	0.0436	0.04
P07686	HEXB	sp|P07686|HEXB_HUMAN	sp|P07686|HEXB_HUMAN	63.111	8	11.9	168	1;146;156;369;515;609;723;844;848;889	27.95	28.12	28.28	28.56	28.53	28.9	1.827	0.0105	-0.35
P07737	PROF1	sp|P07737|PROF1_HUMAN;CON__P02584	sp|P07737|PROF1_HUMAN	15.054	14	95	1019	74;103;190;257	31.79	31.89	31.73	31.86	31.74	31.75	0.0782	0.2166	0.22
P07814	SYEP	sp|P07814|SYEP_HUMAN	sp|P07814|SYEP_HUMAN	170.59	21	13.7	770	1;66;147	29.2	29.34	29.3	29.21	29.2	29.39	0.0538	0.2264	0.21
P07900	HS90A	sp|P07900|HS90A_HUMAN;sp|Q58FG0|HS905_HUMAN;sp|Q14568|HS902_HUMAN	sp|P07900|HS90A_HUMAN	84.659	32	40.3	2431	115	33.2	32.91	33.15	33.42	33.28	33.53	1.5815	0.0112	-0.16
P07942	LAMB1	sp|P07942|LAMB1_HUMAN	sp|P07942|LAMB1_HUMAN	198.04	16	7.7	228	11;18;58;182	30.21	30.19	30.12	30.44	30.47	30.58	1.395	0.0138	-0.17
P07954	FUMH	sp|P07954|FUMH_HUMAN	sp|P07954|FUMH_HUMAN	54.636	11	31	351	1;18;227;233;298;378;403;410;483;514	27.1	27.36	27.28	27.26	27.3	27.33	0.2704	0.1179	0.13
P08069	IGF1R	sp|P08069|IGF1R_HUMAN	sp|P08069|IGF1R_HUMAN	154.79	8	7.9	125	24;61;66;136;199;250;254;264	26.43	26.38	26.49	26.15	26.43	26.23	0.5749	0.0467	0.76
P08133	ANXA6	sp|P08133|ANXA6_HUMAN	sp|P08133|ANXA6_HUMAN	75.872	23	28.2	867	1;83;140;201;207;217;243;247;321;351;364	29.33	29.32	29.47	29.38	29.42	29.53	1.297	0.0148	0.11
P08134	RHOC	sp|P08134|RHOC_HUMAN	sp|P08134|RHOC_HUMAN	22.006	4	20.2	81	16;175	28.53	28.45	28.35	28.46	28.16	28.36	0.4881	0.0574	0.47
P08195	4F2	sp|P08195|4F2_HUMAN	sp|P08195|4F2_HUMAN	67.993	13	26.3	477	49;155;201;208;276;294;404;410;429	29.51	29.04	29.11	29.18	29.45	28.93	0.0533	0.2265	0.25
P08238	HS90B	sp|P08238|HS90B_HUMAN;sp|Q58FF7|H90B3_HUMAN	sp|P08238|HS90B_HUMAN	83.263	32	41.3	3067	36;122	34.08	33.9	33.89	33.73	33.68	33.67	1.5592	0.0119	1.61
P08240	SRPRA	sp|P08240|SRPRA_HUMAN	sp|P08240|SRPRA_HUMAN	69.81	12	19	221	279;358;373;374;488;540;583	26.37	26.53	26.9	25.9	26.13	26.53	2.2667	0.007	-0.43
P08243	ASNS	sp|P08243|ASNS_HUMAN	sp|P08243|ASNS_HUMAN	64.369	10	22.5	151	14;54;264;267;270	26.96	27.17	27.44	26.99	27.12	27.05	0.4011	0.0731	0.56
P08559	ODPA	sp|P08559|ODPA_HUMAN;sp|P29803|ODPAT_HUMAN	sp|P08559|ODPA_HUMAN	43.295	7	16.2	191	210;239;292	26.83	26.79	26.79	26.54	26.6	26.62	1.5367	0.0119	1.13
[truncated: 1,744 more rows]

## Sheet: Jurkat - 4 h stimulated IFNy
Uniprot ID	Gene name	Protein IDs	Majority protein IDs	Mol. weight [kDa]	AHA_Phosphonate site positions	Unique peptides	Unique sequence coverage [%]	MS/MS count	Log2 LFQ intensity Jurkat_4_IFN_rep1	Log2 LFQ intensity Jurkat_4_IFN_rep2	Log2 LFQ intensity Jurkat_4_IFN_rep3	Log2 LFQ intensity Jurkat_4_UT_rep1	Log2 LFQ intensity Jurkat_4_UT_rep2	Log2 LFQ intensity Jurkat_4_UT_rep3	-Log Student's T-test p-value IFN_UT	Student's T-test q-value IFN_UT	FC	FC > 2	FC > 5	FC > 10
[truncated: 1,668 more rows]

[truncated: 2 more sheets: Jurkat - 24 h stimulated IFNy, Summary]
