# Supplementary material for: Fishing for newly synthesized proteins with phosphonate-handles
Source: Nat Commun. 2020 Jun 26;11:3244. doi: 10.1038/s41467-020-17010-0 (PMC7320153; doi:10.1038/s41467-020-17010-0)
Supplement: Supplementary file 9 — Source Data [file 41467_2020_17010_MOESM9_ESM.xlsx]

## Sheet: Figure 2A and SI Figure 2A
Intensities
	Input				Flow Through				Enriched
	BSA	BSA-azide	BSA-azide	BSA-azide	BSA	BSA-azide	BSA-azide	BSA-azide	BSA	BSA-azide	BSA-azide	BSA-azide
P-alkyne	-	-	+	+	-	-	+	+	-	-	+	+
CuAAC	-	-	-	+	-	-	-	+	-	-	-	+
Unmodified	181426351640	1.52648e+11	1.62798e+11	2.78766e+11	154279780700	1.21291e+11	1.47189e+11	2.64718e+11	855041630	6.45205e+08	8.33457e+08	4.48931e+07
Azide-labeled	0	7.10093e+10	6.75085e+10	2.22373e+10	0	6.50408e+10	6.00575e+10	1.20192e+10	0	3.01191e+07	1.11886e+08	1.90357e+08
Byproduct	0	0	0	9.45589e+09	0	0	5.01013e+08	4.73152e+09	0	0	0	8.07104e+07
P-labeled	0	0	0	8.66401e+10	0	0	0	0	0	0	0	5.38006e+09
	181426351640	2.23657e+11	2.30306e+11	3.971e+11	154279780700	1.86332e+11	2.07747e+11	2.81469e+11	855041630	6.75324e+08	9.45343e+08	5.69602e+09
	Relative
Unmodified	100	68.2508	70.6875	70.2006	100	65.0941	70.8499	94.0488	100	95.5401	88.1645	0.788148
Azide-labeled	0	31.7492	29.3125	5.59992	0	34.9059	28.9089	4.27019	0	4.45995	11.8355	3.34193
Byproduct	0	0	0	2.38124	0	0	0.241165	1.68101	0	0	0	1.41696
P-labeled	0	0	0	21.8182	0	0	0	0	0	0	0	94.453

## Sheet: SI Figure 2B
Intensities
	Input				Flow Through				Enriched
	BSA	BSA	BSA-azide	BSA-azide	BSA	BSA	BSA-azide	BSA-azide	BSA	BSA	BSA-azide	BSA-azide
P-DBCO	-	+	-	+	-	+	-	+	-	+	-	+
Unmodified	181335499570	2.18449e+11	1.24165e+11	2.27084e+11	154238581900	1.96345e+11	1.0253e+11	2.44349e+11	817156120	8.18491e+08	5.8517e+08	7.38162e+07
Azide-labeled	0	0	5.76712e+10	1.38239e+09	0	0	5.48846e+10	1.34464e+09	0	0	2.54168e+07	1.61638e+06
Byproduct	0	0	0	4.75095e+08	0	0	0	4.21681e+08	0	0	0	0
P-labeled	0	0	0	3.24983e+10	0	0	0	0	0	0	2.01685e+07	7.18542e+09
	181335499570	2.18449e+11	1.81836e+11	2.6144e+11	154238581900	1.96345e+11	1.57415e+11	2.46116e+11	817156120	8.18491e+08	6.30756e+08	7.26085e+09
	Relative
Unmodified	100	100	68.2839	86.859	100	100	65.1338	99.2823	100	100	92.7729	1.01663
Azide-labeled	0	0	31.7161	0.528762	0	0	34.8662	0.546344	0	0	4.02958	0.0222615
Byproduct	0	0	0	0.181723	0	0	0	0.171334	0	0	0	0
P-labeled	0	0	0	12.4305	0	0	0	0	0	0	3.19751	98.9611

## Sheet: SI Figure 2C
Intensities
	Input				Flow Through				Enriched
	BSA	BSA-alkyne	BSA-alkyne	BSA-alkyne	BSA	BSA-alkyne	BSA-alkyne	BSA-alkyne	BSA	BSA-alkyne	BSA-alkyne	BSA-alkyne
P-azide	-	-	+	+	-	-	+	+	-	-	+	+
CuAAC	-	-	-	+	-	-	-	+	-	-	-	+
Unmodified	181756353470	1.4313e+11	1.71397e+11	2.26144e+11	154098666170	1.13203e+11	1.47288e+11	2.54965e+11	763180030	7.69756e+08	4.6042e+08	6.07318e+07
Alkyne-labeled	0	5.64303e+10	6.6789e+10	2.14127e+10	0	5.63088e+10	5.4576e+10	1.81173e+10	0	2.8263e+07	2.43388e+07	1.13111e+08
Byproduct	0	0	0	5.4907e+08	0	0	0	4.17624e+08	0	0	0	5.79899e+06
P-labeled	0	0	0	4.80561e+10	0	0	0	0	0	0	0	6.9019e+09
	181756353470	1.99561e+11	2.38186e+11	2.48106e+11	154098666170	1.69512e+11	2.01864e+11	2.735e+11	763180030	7.98019e+08	4.84759e+08	1.79641e+08
	Relative
Unmodified	100	71.7227	71.9593	91.1482	100	66.7818	72.964	93.2231	100	96.4584	94.9792	33.8072
Azide-labeled	0	28.2773	28.0407	8.63048	0	33.2182	27.036	6.62422	0	3.54164	5.0208	62.9647
Byproduct	0	0	0	0.221304	0	0	0	0.152696	0	0	0	3.22809
P-labeled	0	0	0	19.3692	0	0	0	0	0	0	0	3842.04

## Sheet: SI Figure 3
	Input						Flow Through		Enriched
BSA:NHS-N3	1:5	1:5	1:1	1:0.2	1:0.04	1:0.2	1:5	1:5	1:5	1:5	1:1	1:0.2	1:0.04	1:0.2
CuAAC	-	+	+	+	+	+	-	+	-	+	+	+	+	+
Unmodified	83751308840	1.29603e+11	1.30278e+11	1.63598e+11	2.19876e+11	2.38359e+11	92552711120	2.61152e+11	5.05358e+08	8.09754e+06	8.97812e+06	1.34545e+07	5.54074e+07	4.98197e+07
Azide-labeled	133906787400	4.04319e+09	3.37503e+09	4.0911e+09	1.08485e+09	5.88697e+08	65633405130	3.62781e+09	5.7636e+08	8.77638e+06	5.72335e+06	473066	0	0
P-labeled	0	6.38426e+10	2.47961e+10	1.11919e+10	2.73716e+09	1.14543e+09	0	0	0	2.84492e+09	2.92821e+09	3.13883e+09	1.03862e+09	6.74436e+08

## Sheet: SI Figure 5
				Relative amount of peptides
				PhosID with P-alkyne				Biotin with biotin-alkyne
				HeLa - AHA (pulse)		HeLa - AHA (stable)		HeLa - AHA (pulse)		HeLa - AHA (stable)
			Proteins assigned per peptide	average	stdrd dev	average	stdrd dev	average	stdrd dev	average	stdrd dev
			1	92.4695	0.194779	92.1181	0.440753	91.7771	0.121777	91.6718	0.135671
			2	5.22931	0.221862	5.44535	0.167906	5.60159	0.0909182	5.64208	0.0974727
			3-5	2.0062	0.0245766	2.11333	0.204936	2.00878	0.00721507	2.08792	0.0289916
			>5	0.294992	0.0200103	0.323259	0.0700474	0.612538	0.0302912	0.598171	0.0130381
				* stdrd dev = standard deviation

## Sheet: Figure 4 and SI FIgure 9
	IRF1 western blot source image
